# Supplementary material for: QTL mapping of vernalization-insensitive and photoperiod-independent early flowering in yellow lupin (Lupinus luteus L.)
Source: Front Plant Sci. 2026 Apr 23;17:1829334. doi: 10.3389/fpls.2026.1829334 (PMC13149415; doi:10.3389/fpls.2026.1829334)
Supplement: Supplementary Table S1 — Results of yellow lupin phenotyping for flowering phenology traits. [file Table1.xlsx]

## Sheet: Table S1
Ishani Dogra, Allen Eldho-Paul, Anna Surma, Sandra Rychel-Bielska, Bartosz Kozak, Michał Książkiewicz
QTL mapping of vernalization-insensitive and photoperiod-independent early flowering in yellow lupin (Lupinus luteus L.)
Frontiers in Plant Science
Supplementary Table S1. Results of yellow lupin phenotyping for flowering phenology traits.
Line	Photoperiod	Year	Days to floral bud emergence 1	Days to floral bud emergence 2	Days to floral bud emergence 3	Days to floral bud emergence 4	Days to floral bud emergence 5	Days to start of flowering 1	Days to start of flowering 2	Days to start of flowering 3	Days to start of flowering 4	Days to start of flowering 5	Days to end of flowering 1	Days to end of flowering 2	Days to end of flowering 3	Days to end of flowering 4	Days to end of flowering 5
C.111	16 h	2022	65	65	67	65	66	72	73	77	74	74	81	81	83	81	82
C.112	16 h	2022	44	44	46	44	45	52	52	55	53	53	57	57	61	58	59
P.003	16 h	2022	60	63	63	63	63	70	72	74	74	73	78	80	81	83	82
P.005	16 h	2022	60	60	60	63	61	70	71	72	72	72	79	79	80	80	80
P.006	16 h	2022	60	60	63	63	67	70	72	72	72	72	79	79	79	80	82
P.007	16 h	2022	63	63	63	63	63	70	71	73	75	73	78	79	80	82	82
P.008	16 h	2022	45	46	47	47	49	51	52	52	52	54	59	59	59	59	62
P.009	16 h	2022	46	47	47	46	47	55	55	55	55	55	60	61	60	61	63
P.010	16 h	2022	42	42	44	44	44	51	51	53	53	53	59	59	61	61	61
P.012A	16 h	2022	51	51	45	48	49	58	59	53	56	57	65	66	61	64	64
P.012B	16 h	2022	51	51	45	48	49	58	59	53	56	57	65	66	61	64	64
P.014	16 h	2022	46	49	49	48	48	52	57	57	55	55	59	63	65	62	62
P.015	16 h	2022	44	45	45	49	49	51	53	55	57	54	58	59	60	64	60
P.017	16 h	2022	46	49	47	48	48	51	55	53	53	53	60	60	60	60	60
P.025	16 h	2022	44	45	45	49	49	53	53	53	54	54	58	60	60	60	60
P.027A	16 h	2022	39	42	42	42	42	47	50	50	50	50	55	58	58	58	58
P.027B	16 h	2022	51	53	56	51	51	56	60	60	56	56	63	65	68	63	63
P.028A	16 h	2022	39	42	44	42	42	47	47	50	50	50	56	57	59	59	59
P.028B	16 h	2022	51	54	52	52	53	60	61	60	60	61	65	70	67	67	68
P.030	16 h	2022	49	49	49	49	49	56	56	56	56	56	63	63	63	63	63
P.031B	16 h	2022	46	49	49	49	48	52	56	56	56	55	58	63	64	64	62
P.036	16 h	2022	49	46	48	48	48	54	53	53	53	53	63	61	61	61	61
P.037	16 h	2022	46	46	49	49	49	52	53	56	56	56	59	59	63	63	63
P.039	16 h	2022	46	46	46	46	46	54	55	55	55	55	60	61	61	61	61
P.040	16 h	2022	46	48	48	47	47	53	55	54	54	54	59	61	60	60	60
P.045	16 h	2022	49	49	49	49	49	54	55	55	57	58	60	60	60	64	65
P.046	16 h	2022	49	49	49	49	49	55	56	56	58	59	60	60	63	65	66
P.047	16 h	2022	49	49	49	49	49	56	56	56	57	58	61	61	63	63	65
P.050	16 h	2022	49	49	49	51	51	57	63	63	60	60	64	69	69	67	67
P.051	16 h	2022	49	49	49	49	49	54	56	57	55	55	59	63	63	61	61
P.052	16 h	2022	46	49	53	49	49	57	57	60	58	58	64	64	69	65	65
P.053	16 h	2022	49	51	51	51	50	55	57	57	57	56	65	66	66	66	65
P.054	16 h	2022	46	47	49	49	48	55	55	56	56	56	59	60	60	60	60
P.057	16 h	2022	51	53	51	51	51	58	63	62	60	60	65	67	70	67	67
P.058	16 h	2022	60	60	60	60	60	69	69	70	70	73	77	79	79	79	80
P.059	16 h	2022	60	60	60	60	60	70	70	70	70	70	78	79	79	79	79
P.061	16 h	2022	49	49	63	54	54	57	59	63	59	59	65	66	70	67	67
P.063	16 h	2022	49	51	51	51	56	55	57	57	57	63	63	65	65	65	70
P.064A	16 h	2022	44	49	49	49	49	55	55	56	56	56	60	63	63	63	64
P.064B	16 h	2022	45	50	50	50	51	56	56	57	57	57	61	64	64	64	65
P.065	16 h	2022	49	49	49	50	49	57	60	61	59	59	64	66	67	68	66
P.067	16 h	2022	49	49	49	51	49	55	59	55	60	60	60	65	63	65	65
P.069A	16 h	2022	44	51	45	47	47	54	60	52	56	56	65	65	63	64	65
P.069B	16 h	2022	44	51	49	47	47	54	60	55	57	57	65	65	67	64	65
P.070	16 h	2022	49	49	49	49	49	57	58	57	57	57	63	65	63	63	63
P.071	16 h	2022	49	51	51	52	52	58	59	59	61	61	61	65	65	66	66
P.073	16 h	2022	46	49	49	50	49	53	55	55	56	55	60	60	60	64	62
P.074	16 h	2022	46	49	51	50	50	54	56	56	55	55	59	65	67	63	63
P.075	16 h	2022	49	49	53	53	51	54	55	59	60	57	60	60	63	69	63
P.076	16 h	2022	49	51	53	53	53	56	58	59	59	59	65	65	67	67	67
P.077	16 h	2022	53	53	53	53	53	66	67	66	66	66	72	74	72	72	72
P.078	16 h	2022	49	51	51	50	50	56	57	58	57	57	65	65	68	65	65
P.079	16 h	2022	46	46	51	51	46	56	57	57	57	56	62	62	63	63	62
P.081	16 h	2022	49	49	49	49	49	54	55	55	54	55	60	60	60	60	60
P.082	16 h	2022	44	46	46	46	46	53	53	54	53	53	59	59	60	60	60
P.083	16 h	2022	44	49	51	48	48	53	56	58	55	55	59	63	64	62	62
P.084	16 h	2022	53	50	50	50	50	70	56	56	56	56	75	63	63	63	63
P.085	16 h	2022	49	57	49	49	49	57	63	59	59	59	64	70	67	68	68
P.086	16 h	2022	46	49	48	48	48	54	57	56	56	56	59	64	61	61	61
P.087	16 h	2022	49	49	49	49	49	56	56	56	56	56	60	60	60	60	60
P.088	16 h	2022	49	49	49	49	49	55	55	56	55	56	60	60	60	60	60
P.090	16 h	2022	49	49	49	49	49	56	56	57	57	57	60	63	63	63	61
P.091	16 h	2022	49	49	49	51	51	55	56	58	59	59	63	63	63	65	65
P.092	16 h	2022	49	49	49	49	49	55	55	56	55	56	60	60	63	61	61
P.094	16 h	2022	49	49	49	49	49	55	56	56	57	56	60	63	63	65	63
P.095	16 h	2022	46	50	51	49	49	54	56	56	55	55	60	63	62	61	62
P.096A	16 h	2022	49	49	51	49	49	56	56	59	56	56	60	63	66	62	63
P.096B	16 h	2022	49	49	51	49	49	56	56	59	56	56	60	63	66	62	63
P.097	16 h	2022	46	49	49	49	49	55	55	55	55	55	60	60	60	60	60
P.098	16 h	2022	46	49	49	49	49	53	54	56	55	55	59	59	64	60	60
P.099	16 h	2022	59	65	65	65	63	63	73	73	73	70	72	81	81	81	78
P.100A	16 h	2022	49	49	51	51	50	56	57	56	56	56	63	63	63	63	63
P.100B	16 h	2022	49	49	51	51	50	56	57	56	56	56	63	63	63	63	63
P.101A	16 h	2022	46	49	53	49	49	55	57	60	57	57	60	63	64	62	62
P.101B	16 h	2022	46	49	53	49	49	55	57	60	57	57	60	63	64	62	62
P.102A	16 h	2022	49	49	51	50	50	56	57	57	57	57	60	63	65	62	63
P.102B	16 h	2022	49	49	49	49	49	56	56	56	56	56	60	61	61	61	61
P.103A	16 h	2022	45	49	51	49	49	55	56	58	56	57	60	63	63	61	61
P.103B	16 h	2022	45	49	51	49	49	55	56	58	56	57	60	63	63	61	61
P.104A	16 h	2022	53	53	41	46	49	59	60	56	58	59	66	67	64	66	67
P.104B	16 h	2022	53	53	41	46	49	59	60	56	58	59	66	67	64	66	67
P.105	16 h	2022	49	49	51	49	50	56	58	59	57	58	65	65	66	65	66
P.106	16 h	2022	49	49	49	49	49	56	57	57	58	57	63	63	64	65	64
P.107	16 h	2022	41	41	42	42	42	48	48	51	52	52	55	55	58	60	60
P.109	16 h	2022	49	49	51	49	50	56	57	58	57	57	63	63	63	63	63
P.112	16 h	2022	53	53	53	56	54	59	59	60	63	60	67	67	67	70	68
P.113	16 h	2022	49	46	48	48	48	58	57	57	57	57	65	65	65	65	65
P.115	16 h	2022	54	60	53	53	53	63	70	59	59	60	70	78	67	67	67
P.116	16 h	2022	53	63	58	58	58	61	71	66	66	66	69	79	74	74	74
P.118	16 h	2022	46	49	49	49	48	54	56	59	54	56	59	63	66	59	62
P.119	16 h	2022	50	50	41	43	46	59	60	48	52	55	65	69	52	59	61
P.120	16 h	2022	49	49	49	49	49	55	53	56	54	54	60	64	65	61	61
P.121	16 h	2022	49	49	49	53	53	55	56	58	61	61	60	63	63	64	70
P.122	16 h	2022	49	49	49	56	60	55	55	56	62	67	60	60	63	68	72
P.123	16 h	2022	49	49	49	49	49	58	56	57	57	65	65	63	65	65	70
P.124	16 h	2022	49	49	49	49	49	55	56	56	56	56	60	60	60	60	60
P.125	16 h	2022	49	51	49	49	49	55	59	56	56	56	60	65	60	60	60
P.126	16 h	2022	49	49	49	49	49	56	57	57	57	57	63	63	64	62	62
P.127	16 h	2022	49	49	51	49	49	57	57	58	57	57	64	64	65	62	62
P.128	16 h	2022	49	49	49	49	49	58	58	59	57	57	65	65	65	62	62
P.129	16 h	2022	49	49	49	49	51	58	58	60	62	62	65	63	67	68	65
P.130	16 h	2022	49	49	49	49	49	56	58	61	61	60	63	65	68	68	65
P.131	16 h	2022	49	49	49	49	49	60	60	60	60	60	67	68	67	67	67
P.132	16 h	2022	49	53	53	56	53	57	63	63	63	63	63	70	70	70	70
P.133	16 h	2022	49	56	47	47	51	56	63	62	64	63	60	70	69	70	70
P.134	16 h	2022	49	53	49	50	50	55	63	56	57	57	60	70	64	62	62
P.136	16 h	2022	60	60	56	56	56	71	71	70	70	70	79	79	75	77	77
P.137	16 h	2022	49	49	49	53	63	57	58	60	60	70	63	65	67	67	75
P.138	16 h	2022	49	49	53	53	58	58	58	60	67	69	66	66	66	74	76
P.139	16 h	2022	49	49	49	51	51	55	56	56	57	58	60	63	63	63	64
P.140	16 h	2022	49	49	53	67	67	59	59	59	70	70	66	66	67	77	77
P.142	16 h	2022	49	49	67	67	67	60	63	70	70	70	66	69	77	77	77
P.145	16 h	2022	54	49	49	49	49	66	56	56	56	56	70	62	62	62	62
P.147A.1	16 h	2022	46	49	49	49	49	54	55	55	56	57	60	60	60	63	63
P.147A.2	16 h	2022	46	49	49	49	49	54	55	55	56	57	60	60	60	63	63
P.147B	16 h	2022	48	51	51	51	51	56	57	57	58	59	62	62	62	65	65
P.149	16 h	2022	49	49	49	49	49	58	58	58	58	58	65	63	63	63	63
P.150	16 h	2022	49	49	49	49	49	55	55	56	55	55	60	60	63	60	60
P.151	16 h	2022	48	48	49	49	49	57	56	56	56	56	65	64	62	62	62
P.152A	16 h	2022	49	49	49	49	49	56	57	58	58	58	63	65	66	68	64
P.152B	16 h	2022	49	49	49	49	49	58	58	58	58	58	64	64	64	64	64
P.153A	16 h	2022	53	49	49	49	49	60	58	58	58	58	68	65	65	65	64
P.153B	16 h	2022	49	48	48	48	48	58	57	57	57	57	65	64	64	64	64
P.154A	16 h	2022	49	49	50	50	53	56	58	58	58	60	63	63	65	65	68
P.154B	16 h	2022	49	49	50	50	53	56	58	58	58	60	63	63	65	65	68
P.155	16 h	2022	49	49	49	49	49	56	57	57	57	57	63	64	64	64	64
P.156	16 h	2022	49	49	49	49	56	56	57	57	57	62	63	64	64	64	69
P.157A	16 h	2022	49	49	49	49	49	57	57	58	58	58	63	65	65	65	65
P.157B	16 h	2022	49	49	49	49	49	57	57	58	58	58	63	65	65	65	65
P.158A	16 h	2022	49	49	53	56	60	56	57	60	62	64	63	64	67	67	74
P.158B	16 h	2022	49	49	53	56	60	56	57	60	62	64	63	64	67	67	74
P.159	16 h	2022	49	49	49	49	49	57	57	57	57	57	63	64	64	64	64
P.160	16 h	2022	49	49	49	51	51	57	58	58	58	59	64	64	65	65	65
P.161A	16 h	2022	49	49	49	50	51	56	57	58	58	58	63	63	63	65	65
P.161B.1	16 h	2022	49	49	49	50	51	56	57	58	58	58	63	63	63	65	65
P.161B.2	16 h	2022	49	49	49	50	51	56	57	58	58	58	63	63	63	65	65
P.162	16 h	2022	49	52	49	49	49	59	63	56	56	56	65	70	65	66	65
P.163	16 h	2022	49	51	51	51	55	57	60	60	60	63	63	64	65	66	69
P.164	16 h	2022	49	49	53	50	50	55	56	63	58	58	63	63	67	64	64
P.165	16 h	2022	49	49	49	49	49	56	56	56	56	56	63	63	63	63	63
P.166	16 h	2022	49	49	57	47	47	58	58	65	58	58	64	65	70	66	66
P.167	16 h	2022	49	53	51	51	51	58	60	59	59	59	65	66	65	65	65
P.168	16 h	2022	49	53	51	51	51	59	62	59	59	60	67	69	67	67	68
P.169	16 h	2022	49	49	51	53	60	56	56	58	58	65	60	63	63	64	74
P.170A	16 h	2022	49	49	49	49	51	56	57	58	58	59	63	65	65	65	67
P.170B	16 h	2022	48	48	48	48	48	56	56	56	56	56	63	63	63	63	65
P.171A	16 h	2022	49	49	49	49	53	57	58	58	58	60	63	65	65	67	67
P.171B	16 h	2022	49	49	49	49	49	57	57	57	57	57	64	64	64	64	64
P.172	16 h	2022	49	49	49	56	50	55	56	56	63	57	60	63	63	71	64
P.173A	16 h	2022	44	45	46	46	46	52	54	54	55	55	57	60	60	60	60
P.173B	16 h	2022	46	46	47	47	47	54	55	55	55	55	58	60	60	60	60
P.174	16 h	2022	49	49	49	49	49	54	54	56	56	57	60	60	60	63	63
P.175	16 h	2022	46	46	49	49	51	54	55	56	56	56	60	60	60	63	63
P.177	16 h	2022	46	49	49	51	51	55	55	56	59	60	60	60	63	67	67
P.178	16 h	2022	49	49	49	49	49	55	55	55	55	56	60	60	60	60	60
P.179	16 h	2022	49	49	49	51	51	55	57	58	59	60	63	63	65	65	67
P.180	16 h	2022	49	49	49	49	49	58	63	59	59	59	65	69	65	65	65
P.181	16 h	2022	49	49	49	49	49	54	56	57	56	56	59	60	64	61	61
P.183	16 h	2022	49	44	46	49	49	57	55	57	56	56	64	62	65	63	63
P.185	16 h	2022	49	56	63	63	63	60	63	71	72	76	67	69	80	83	83
P.186	16 h	2022	60	60	60	63	63	72	72	72	76	76	78	79	80	83	83
P.190	16 h	2022	49	49	49	49	49	58	59	59	59	59	63	66	67	67	67
P.191	16 h	2022	49	49	49	49	49	58	58	58	58	58	65	65	65	65	65
P.192	16 h	2022	49	56	58	49	49	60	63	65	60	61	67	73	74	68	68
P.195	16 h	2022	55	49	49	49	49	60	58	59	59	60	67	67	67	68	68
P.196	16 h	2022	49	49	50	49	49	59	60	60	59	60	67	67	67	67	67
P.197	16 h	2022	49	49	47	49	49	59	60	57	58	58	66	67	65	66	66
P.198	16 h	2022	49	49	49	56	50	58	58	59	62	59	65	66	67	74	67
P.201	16 h	2022	54	59	63	63	63	68	71	76	76	76	78	79	83	83	83
P.203A	16 h	2022	63	63	63	63	63	74	75	79	76	76	82	83	84	83	83
P.203B	16 h	2022	63	63	63	63	63	76	76	76	76	76	83	83	83	83	83
P.204	16 h	2022	49	52	53	51	51	58	58	60	58	58	64	64	68	65	65
P.205	16 h	2022	49	53	49	50	50	59	63	61	61	61	67	72	69	69	69
P.206	16 h	2022	49	56	49	49	50	63	66	60	60	62	68	74	67	67	69
P.207	16 h	2022	46	46	46	49	49	55	56	56	55	56	64	64	64	64	64
P.208	16 h	2022	49	49	53	53	51	56	58	59	61	58	63	65	67	68	65
P.209	16 h	2022	49	60	49	52	52	57	65	58	60	60	63	73	64	66	66
P.210	16 h	2022	46	49	49	49	49	56	59	57	57	58	64	66	65	65	65
P.211	16 h	2022	50	50	50	50	50	59	59	59	59	59	66	66	66	66	66
P.212	16 h	2022	53	54	53	53	53	62	64	63	63	63	69	73	71	71	71
P.213	16 h	2022	49	49	49	49	49	58	58	58	58	58	65	65	65	65	65
P.215	16 h	2022	49	49	49	49	49	56	56	56	56	56	63	63	63	63	63
P.216	16 h	2022	43	49	49	49	49	54	56	56	56	56	60	62	62	62	62
P.217	16 h	2022	49	49	49	49	49	56	57	56	56	56	63	65	63	63	63
P.218	16 h	2022	50	50	50	50	50	59	59	59	59	59	66	66	66	66	66
P.220	16 h	2022	49	54	49	49	49	59	63	59	59	59	67	69	67	67	67
P.221	16 h	2022	53	54	53	53	53	62	64	63	63	63	69	73	71	71	71
P.223	16 h	2022	49	49	49	49	49	55	57	59	57	57	60	63	65	62	62
P.224	16 h	2022	49	56	47	49	50	55	63	58	58	58	60	70	67	65	65
P.225	16 h	2022	53	59	49	53	53	60	65	58	61	61	67	73	65	68	68
P.227	16 h	2022	50	50	50	50	50	59	59	59	59	59	66	66	66	66	66
P.228	16 h	2022	49	46	46	49	49	56	57	57	56	56	63	65	66	64	64
P.229	16 h	2022	46	48	51	54	60	54	54	60	60	63	59	59	67	68	70
P.231	16 h	2022	49	49	49	49	49	60	56	56	56	56	68	65	65	65	65
P.232	16 h	2022	49	49	49	53	50	59	58	60	61	59	65	66	67	68	65
P.233	16 h	2022	49	51	49	49	51	58	63	57	57	59	64	68	63	64	65
P.234	16 h	2022	46	49	49	49	49	54	57	57	59	57	60	64	65	67	64
P.235	16 h	2022	49	49	53	50	50	54	56	60	56	56	60	60	63	60	60
P.236	16 h	2022	49	49	53	50	50	54	56	60	56	56	60	60	68	60	60
P.238	16 h	2022	49	49	49	51	50	57	59	60	60	59	63	67	66	68	64
P.239	16 h	2022	46	51	53	50	50	55	58	60	57	58	60	65	67	63	63
P.240	16 h	2022	49	49	49	49	49	57	56	56	56	56	63	62	62	62	62
P.241	16 h	2022	46	49	49	49	49	53	54	55	57	55	59	59	60	60	60
P.243	16 h	2022	46	49	49	49	49	56	56	56	56	56	63	63	63	63	63
P.244	16 h	2022	49	49	49	53	50	55	57	57	60	57	62	62	63	68	64
P.245	16 h	2022	49	49	49	49	52	55	56	57	57	61	60	62	62	64	64
P.246	16 h	2022	46	49	49	49	50	54	54	56	57	63	60	60	63	63	65
P.247	16 h	2022	49	49	49	49	49	54	55	55	56	55	60	60	60	63	60
P.248	16 h	2022	49	49	49	49	49	55	55	55	55	55	60	60	60	60	60
P.249	16 h	2022	46	46	49	49	49	54	54	54	54	54	59	59	59	59	59
P.250	16 h	2022	46	49	53	53	50	53	57	59	59	57	58	65	66	65	63
P.251	16 h	2022	49	51	51	50	50	58	59	59	58	59	65	65	65	65	65
P.252	16 h	2022	63	63	63	63	63	71	72	73	72	72	79	79	79	79	79
P.253	16 h	2022	63	63	63	63	63	72	72	72	73	73	79	79	79	80	80
P.254	16 h	2022	56	60	60	59	59	66	67	72	68	69	72	73	77	74	74
P.255	16 h	2022	63	63	53	56	59	72	75	69	72	72	79	82	75	80	79
P.256	16 h	2022	63	63	63	63	63	72	72	72	72	73	79	79	79	80	81
P.257	16 h	2022	63	63	70	61	63	74	77	80	72	75	81	83	86	79	82
P.258	16 h	2022	55	55	55	55	55	70	70	70	70	70	76	77	77	77	77
P.259	16 h	2022	60	60	63	63	63	70	71	73	74	72	78	79	79	81	79
P.260	16 h	2022	63	63	63	63	63	70	71	71	71	71	78	79	80	80	80
P.261	16 h	2022	63	63	63	63	63	70	71	73	77	73	77	77	80	84	80
P.262	16 h	2022	63	63	63	63	63	70	70	72	73	72	78	78	80	80	79
P.263	16 h	2022	63	63	63	63	63	70	70	70	70	70	78	78	78	78	78
P.264	16 h	2022	63	63	67	69	65	74	78	80	82	78	81	83	85	86	84
P.265	16 h	2022	63	56	63	63	63	75	72	73	74	74	82	78	80	80	80
P.266	16 h	2022	63	63	63	63	63	72	72	72	74	75	79	79	80	81	82
P.267A	16 h	2022	63	63	63	58	58	74	75	72	74	74	81	82	77	80	80
P.267B	16 h	2022	63	63	63	58	58	74	75	72	74	74	81	82	77	80	80
P.268A	16 h	2022	63	63	63	63	63	72	74	74	75	74	80	80	81	82	81
P.268B	16 h	2022	63	63	63	63	63	72	74	74	75	74	80	80	81	82	81
P.269A	16 h	2022	63	63	63	63	63	72	74	75	76	74	80	80	81	82	81
P.270	16 h	2022	63	63	63	63	65	81	82	82	83	82	86	88	88	89	88
P.271	16 h	2022	68	68	68	69	68	82	83	85	86	84	88	89	90	91	90
P.272	16 h	2022	63	63	70	70	68	73	75	87	73	77	80	81	92	81	84
P.274A1	16 h	2022	44	49	51	48	48	53	56	58	55	56	59	63	64	62	62
P.274A2	16 h	2022	44	49	51	48	48	53	56	58	55	56	59	63	64	62	62
P.274B	16 h	2022	44	49	51	48	48	53	56	58	55	56	59	63	64	62	62
P.276	16 h	2022	63	63	65	61	61	74	78	79	75	75	81	84	86	80	80
P.278	16 h	2022	63	63	61	65	65	74	78	74	75	75	80	84	79	81	81
P.279	16 h	2022	63	63	63	63	63	72	75	75	75	75	82	83	83	83	83
P.280	16 h	2022	67	67	65	65	65	75	75	75	75	75	81	82	81	82	82
P.281	16 h	2022	63	63	58	65	65	75	77	76	76	76	82	82	82	82	82
P.283	16 h	2022	49	49	52	49	49	56	57	65	56	56	64	65	71	64	64
P.284	16 h	2022	49	52	49	49	49	56	64	56	56	56	63	70	64	64	64
P.285	16 h	2022	50	49	49	49	49	58	56	56	56	56	65	64	64	64	64
P.289	16 h	2022	49	49	49	49	49	56	57	56	56	56	63	63	63	63	63
P.291	16 h	2022	49	49	49	49	49	55	57	57	56	56	60	63	63	63	63
P.292	16 h	2022	47	47	47	47	47	56	57	56	56	56	64	65	64	64	64
P.294	16 h	2022	50	47	48	48	48	58	55	56	57	57	65	63	64	64	64
P.295	16 h	2022	49	60	65	49	49	58	70	72	56	56	65	77	79	60	60
P.297	16 h	2022	49	49	49	49	49	55	58	56	56	56	60	63	61	61	61
P.298	16 h	2022	49	49	49	49	49	57	60	56	56	56	65	67	65	65	65
P.301	16 h	2022	49	51	56	53	52	56	58	65	62	60	63	64	73	69	67
P.302	16 h	2022	49	51	50	50	50	56	66	59	59	59	63	70	66	66	66
P.303	16 h	2022	50	57	53	53	53	60	66	63	63	63	68	72	70	70	70
P.304	16 h	2022	50	51	50	50	51	58	60	59	59	59	65	67	66	66	66
P.306	16 h	2022	49	60	48	51	52	57	65	56	59	59	64	74	64	67	67
P.307	16 h	2022	49	51	53	50	50	56	60	62	59	59	60	66	68	65	64
P.309	16 h	2022	49	49	49	49	49	60	58	58	58	58	68	64	64	64	64
P.311	16 h	2022	49	51	51	53	56	56	58	58	60	63	63	63	63	66	70
P.312	16 h	2022	50	51	56	49	51	58	58	63	62	60	63	65	73	68	66
P.313	16 h	2022	50	50	50	50	50	59	59	60	63	60	65	66	66	68	66
P.314	16 h	2022	49	51	52	50	51	56	58	58	58	58	60	63	65	62	63
P.315	16 h	2022	49	51	49	51	50	59	60	57	59	58	65	67	65	68	66
P.316	16 h	2022	49	49	49	49	49	56	56	56	56	56	63	63	63	63	63
P.317	16 h	2022	49	49	53	49	49	56	56	58	56	56	63	63	65	63	63
P.318	16 h	2022	49	49	53	53	53	57	58	60	60	60	63	66	68	68	68
P.319	16 h	2022	49	49	51	51	51	57	58	60	58	58	63	65	68	66	66
P.320	16 h	2022	53	49	49	49	49	60	56	56	56	56	67	63	63	63	63
P.322	16 h	2022	49	49	49	49	49	56	56	56	56	56	63	63	63	63	63
P.323	16 h	2022	49	49	49	49	49	56	57	58	59	59	63	65	65	67	67
P.324	16 h	2022	49	49	49	49	49	56	57	58	57	57	63	63	64	63	64
P.325	16 h	2022	49	49	49	49	49	57	58	58	58	59	63	63	63	65	65
P.327	16 h	2022	51	53	58	60	60	59	59	68	70	70	66	70	78	78	79
P.331	16 h	2022	58	58	58	58	58	64	66	67	67	68	71	73	74	74	74
P.332	16 h	2022	56	56	56	58	60	64	64	65	68	69	70	70	76	77	77
P.333	16 h	2022	58	58	58	58	58	67	68	68	68	68	74	74	75	74	75
C.111	16 h	2023	63	63	63	63	63	74	74	74	74	76	80	80	80	80	81
C.112	16 h	2023	45	44	45	45	46	58	58	59	59	59	67	67	67	67	67
P.003	16 h	2023	63	63	63	63	63	74	74	74	74	74	81	81	81	81	81
P.005	16 h	2023	61	62	62	63	63	73	74	74	74	74	81	81	81	81	81
P.006	16 h	2023	62	62	62	63	63	73	73	74	74	74	81	81	81	81	81
P.007	16 h	2023	62	62	62	63	63	73	73	74	74	75	81	81	81	81	81
P.008	16 h	2023	42	42	42	42	42	57	57	57	57	58	65	65	65	65	65
P.009	16 h	2023	42	46	46	48	48	58	59	62	62	62	66	66	70	70	70
P.010	16 h	2023	46	46	46	46	46	58	59	59	60	59	66	66	67	67	67
P.012A	16 h	2023	46	46	46	46	46	60	60	60	60	62	69	69	69	69	69
P.012B	16 h	2023	46	46	46	46	46	60	61	61	61	61	69	69	69	69	69
P.014	16 h	2023	42	46	46	46	46	58	58	58	58	58	67	67	67	67	69
P.015	16 h	2023	46	46	46	46	45	57	59	59	60	60	67	68	68	69	69
P.017	16 h	2023	42	46	49	49	49	57	59	62	63	63	67	68	72	72	72
P.025	16 h	2023	42	46	45	46	45	57	57	59	59	60	66	66	67	66	69
P.027A	16 h	2023	39	41	41	45	47	52	55	55	59	62	58	63	64	67	72
P.027B	16 h	2023	45	52	53	53	55	57	64	64	66	66	65	71	71	74	74
P.028A	16 h	2023	39	39	38	38	40	50	50	50	53	54	57	58	58	58	59
P.028B	16 h	2023	47	46	48	48	48	58	62	62	62	62	66	69	70	71	71
P.030	16 h	2023	53	53	53	55	53	64	64	64	66	64	74	74	74	74	74
P.031B	16 h	2023	46	46	46	46	46	57	58	58	58	58	66	66	66	66	66
P.036	16 h	2023	41	45	45	45	45	57	57	57	57	58	66	66	66	66	66
P.037	16 h	2023	41	42	46	46	46	57	57	57	58	58	66	66	66	66	66
P.039	16 h	2023	46	45	45	46	46	57	57	58	59	59	66	66	66	66	66
P.040	16 h	2023	46	45	46	45	46	57	57	58	58	58	66	66	66	66	66
P.045	16 h	2023	46	46	49	49	49	61	62	61	63	63	69	70	72	72	72
P.046	16 h	2023	47	49	49	48	53	61	62	62	63	64	69	69	69	69	72
P.047	16 h	2023	55	56	59	59	59	67	67	73	73	74	75	75	79	79	79
P.050	16 h	2023	59	57	61	61	59	68	70	73	74	71	77	77	81	81	79
P.051	16 h	2023	46	48	52	52	52	61	63	63	63	63	71	71	71	71	71
P.052	16 h	2023	46	53	53	55	59	60	63	65	67	69	69	71	71	75	76
P.053	16 h	2023	53	53	55	55	59	65	65	67	68	68	73	73	74	74	79
P.054	16 h	2023	46	48	53	53	53	61	61	65	65	65	70	70	71	71	71
P.057	16 h	2023	48	49	49	52	53	61	63	63	63	65	69	70	71	71	72
P.058	16 h	2023	59	59	59	59	59	69	70	72	72	72	77	77	79	79	79
P.059	16 h	2023	60	60	59	59	59	71	71	72	72	72	77	77	79	79	79
P.061	16 h	2023	48	48	48	53	53	61	62	62	63	63	69	69	69	71	71
P.063	16 h	2023	49	49	48	48	48	61	61	61	61	61	67	67	67	67	67
P.064A	16 h	2023	47	49	48	48	49	60	61	61	62	63	69	69	69	70	70
P.064B	16 h	2023	49	49	53	55	55	62	63	65	66	67	70	71	73	74	74
P.065	16 h	2023	46	48	49	48	48	60	60	62	61	61	68	68	68	68	68
P.067	16 h	2023	48	49	48	49	48	60	60	61	61	62	68	69	69	69	70
P.069A	16 h	2023	46	46	46	46	48	59	59	59	60	63	66	67	67	67	71
P.069B	16 h	2023	49	49	49	53	53	61	61	61	62	63	69	69	69	69	69
P.070	16 h	2023	49	48	48	49	48	59	60	62	61	63	67	67	69	69	71
P.071	16 h	2023	49	48	53	53	53	60	61	63	63	63	67	68	69	69	70
P.073	16 h	2023	42	46	46	53	53	59	59	60	63	65	66	66	66	69	72
P.074	16 h	2023	47	49	49	48	53	61	62	61	62	63	66	68	68	69	69
P.075	16 h	2023	46	46	49	48	48	59	60	61	61	61	67	67	68	68	69
P.076	16 h	2023	48	53	53	53	53	61	64	64	64	65	69	71	71	71	73
P.077	16 h	2023	46	48	48	48	48	59	61	60	60	60	67	69	68	68	68
P.078	16 h	2023	48	48	48	48	49	60	60	61	61	62	67	68	68	69	69
P.079	16 h	2023	49	48	49	48	48	60	61	61	61	61	68	68	69	69	69
P.081	16 h	2023	48	49	53	53	53	61	61	62	62	63	68	68	69	69	69
P.082	16 h	2023	48	48	49	53	53	60	60	63	64	65	68	69	69	70	70
P.083	16 h	2023	46	49	49	49	49	60	61	62	62	62	68	68	69	69	69
P.084	16 h	2023	49	49	49	49	49	61	61	62	62	62	69	69	69	69	69
P.085	16 h	2023	49	48	49	53	53	61	62	63	63	63	69	69	69	69	70
P.086	16 h	2023	46	49	49	49	49	61	62	62	63	63	68	69	69	70	70
P.087	16 h	2023	46	49	49	51	49	59	62	62	63	62	67	67	69	69	68
P.088	16 h	2023	46	46	48	48	48	59	59	60	61	61	67	67	67	68	69
P.090	16 h	2023	49	53	53	53	53	63	64	63	64	64	69	70	70	72	72
P.091	16 h	2023	46	48	53	53	53	59	61	63	63	64	67	67	69	69	69
P.092	16 h	2023	48	48	48	53	53	60	61	61	62	62	68	68	69	69	69
P.094	16 h	2023	46	46	48	48	48	59	61	61	61	61	67	69	69	69	69
P.095	16 h	2023	46	46	48	48	48	59	60	60	61	62	68	70	70	70	70
P.096A	16 h	2023	46	46	46	48	48	58	59	60	61	61	65	65	67	70	70
P.096B	16 h	2023	46	46	46	46	46	59	59	59	59	59	67	67	67	67	67
P.097	16 h	2023	49	53	53	53	53	61	62	62	62	62	69	69	69	69	69
P.098	16 h	2023	49	49	49	53	53	61	63	63	63	63	69	69	71	71	71
P.099	16 h	2023	46	46	46	48	48	59	59	60	60	61	66	67	67	67	67
P.100A	16 h	2023	48	53	53	54	55	63	64	65	66	66	71	71	67	73	73
P.100B	16 h	2023	46	49	49	48	48	58	60	61	61	62	67	67	67	69	69
P.101A	16 h	2023	48	53	53	53	53	61	63	64	64	65	69	71	71	71	71
P.101B	16 h	2023	53	53	52	52	52	63	63	65	65	64	70	71	71	71	70
P.102A	16 h	2023	48	48	53	53	53	60	61	62	62	63	69	69	69	71	71
P.102B	16 h	2023	46	46	48	48	48	59	59	60	61	61	67	67	67	69	69
P.103A	16 h	2023	49	48	48	53	53	61	62	63	63	63	69	69	70	70	71
P.103B	16 h	2023	45	48	48	53	53	57	62	63	63	63	65	67	67	69	69
P.104A	16 h	2023	48	48	48	53	53	62	62	62	63	63	70	69	70	70	71
P.104B	16 h	2023	46	48	48	48	48	60	61	61	62	62	67	68	69	69	69
P.105	16 h	2023	53	53	53	53	55	63	64	65	65	66	71	71	73	73	74
P.106	16 h	2023	53	53	53	53	53	63	64	64	65	65	69	70	72	72	72
P.107	16 h	2023	49	49	49	48	48	59	60	61	61	61	67	68	69	69	69
P.109	16 h	2023	49	49	53	53	53	61	63	63	65	65	68	69	70	71	71
P.112	16 h	2023	49	48	48	53	53	62	63	63	64	64	69	69	69	70	71
P.113	16 h	2023	46	46	46	48	48	59	60	60	60	61	68	68	68	68	69
P.115	16 h	2023	46	48	48	48	53	60	62	62	63	63	70	70	69	71	71
P.116	16 h	2023	53	53	53	53	55	63	63	63	64	65	70	70	70	70	72
P.118	16 h	2023	49	48	48	53	53	61	62	63	63	63	69	69	70	70	71
P.119	16 h	2023	49	53	53	53	53	63	63	63	63	63	71	71	71	71	71
P.120	16 h	2023	49	53	53	53	53	63	64	65	65	65	71	71	71	71	71
P.121	16 h	2023	53	53	53	53	53	63	64	65	65	65	70	70	71	71	71
P.122	16 h	2023	53	53	53	56	56	64	64	65	67	68	71	71	73	74	75
P.123	16 h	2023	53	53	53	53	55	63	64	64	65	65	70	71	71	73	73
P.124	16 h	2023	53	53	53	53	53	64	65	65	65	65	72	72	72	72	72
P.125	16 h	2023	53	53	53	53	55	63	64	64	64	66	71	71	71	73	73
P.126	16 h	2023	49	53	53	53	53	63	64	65	65	65	70	72	72	72	72
P.127	16 h	2023	53	53	53	53	53	63	64	65	65	65	71	71	71	72	72
P.128	16 h	2023	53	55	55	55	55	65	65	65	66	66	73	73	73	73	73
P.129	16 h	2023	53	54	55	55	55	65	65	65	65	65	73	73	73	73	73
P.130	16 h	2023	53	53	53	53	53	64	65	65	65	65	71	71	71	71	71
P.131	16 h	2023	53	53	53	55	59	65	65	65	65	70	72	72	72	72	76
P.132	16 h	2023	48	48	48	48	53	63	63	64	65	65	69	69	70	73	73
P.133	16 h	2023	48	48	48	48	49	61	63	63	63	63	67	70	70	70	70
P.134	16 h	2023	49	49	49	49	53	61	63	63	63	63	69	69	70	70	70
P.136	16 h	2023	63	67	67	67	67	75	78	78	79	79	82	85	86	86	86
P.137	16 h	2023	54	59	59	61	63	65	73	71	74	75	73	78	78	81	81
P.138	16 h	2023	55	59	62	63	63	67	70	74	75	75	74	76	79	81	81
P.139	16 h	2023	53	52	55	59	59	63	64	68	73	73	71	71	75	80	80
P.140	16 h	2023	61	67	67	67	67	74	76	77	77	78	80	83	84	84	86
P.142	16 h	2023	57	58	60	67	68	68	70	73	81	81	75	77	80	86	86
P.145	16 h	2023	48	49	48	49	48	61	61	61	63	65	68	69	69	69	71
P.147A.1	16 h	2023	48	53	53	53	53	60	64	65	65	66	68	74	74	74	75
P.147A.2	16 h	2023	47	53	53	53	53	61	63	63	63	64	71	71	71	71	71
P.147B	16 h	2023	49	52	54	54	55	62	62	65	65	66	71	71	73	73	73
P.149	16 h	2023	48	49	48	53	53	61	62	63	63	63	69	70	69	70	70
P.150	16 h	2023	46	46	46	46	46	59	59	59	60	60	66	66	66	66	67
P.151	16 h	2023	49	49	53	53	53	62	63	63	63	63	69	69	69	69	70
P.152A	16 h	2023	46	48	48	53	53	60	61	61	61	63	68	68	69	69	69
P.152B	16 h	2023	49	49	49	49	49	61	61	61	62	63	69	69	69	69	70
P.153A	16 h	2023	48	48	53	53	53	61	62	64	65	65	69	69	71	71	71
P.153B	16 h	2023	49	48	48	49	53	61	62	63	63	63	68	70	70	70	70
P.154A	16 h	2023	52	53	55	59	59	63	65	66	70	72	71	73	74	77	79
P.154B	16 h	2023	52	53	55	55	59	63	67	68	65	69	71	72	74	75	75
P.155	16 h	2023	49	53	53	53	53	62	63	63	63	63	70	70	70	70	71
P.156	16 h	2023	52	55	55	59	55	63	65	69	72	67	71	74	75	79	75
P.157A	16 h	2023	46	48	48	48	48	60	61	61	61	61	68	70	70	70	70
P.157B	16 h	2023	53	53	53	53	53	64	65	65	65	65	71	71	71	71	71
P.158A	16 h	2023	53	53	55	59	59	64	65	66	71	71	71	73	74	78	78
P.158B	16 h	2023	49	53	53	53	55	63	64	65	65	65	70	71	71	71	73
P.159	16 h	2023	48	48	48	48	53	61	61	62	62	63	69	69	69	69	70
P.160	16 h	2023	48	48	53	53	55	62	62	63	65	67	70	71	71	73	74
P.161A	16 h	2023	53	53	53	55	55	63	64	65	65	65	70	70	73	73	75
P.161B.1	16 h	2023	49	53	53	53	53	61	63	63	64	64	70	70	70	70	70
P.161B.2	16 h	2023	48	53	53	53	53	59	61	61	62	62	68	68	70	70	70
P.162	16 h	2023	49	49	48	48	48	61	61	61	61	63	70	70	70	70	70
P.163	16 h	2023	55	55	59	59	59	65	66	67	74	73	74	74	76	79	79
P.164	16 h	2023	47	46	49	49	48	59	61	61	62	62	67	67	67	69	70
P.165	16 h	2023	47	48	49	49	49	60	60	61	62	62	70	70	70	70	70
P.166	16 h	2023	48	48	53	53	53	60	63	63	64	64	69	71	71	71	71
P.167	16 h	2023	46	48	49	53	53	61	63	63	63	64	69	70	70	71	71
P.168	16 h	2023	48	48	53	53	53	60	61	63	63	66	69	69	70	71	73
P.169	16 h	2023	46	48	55	55	59	61	62	68	68	69	69	69	69	75	76
P.170A	16 h	2023	53	53	53	55	53	63	65	65	67	65	69	69	69	75	70
P.170B	16 h	2023	49	48	48	53	53	61	61	62	63	63	69	69	69	69	70
P.171A	16 h	2023	59	57	58	61	67	68	69	73	73	70	77	77	80	80	78
P.171B	16 h	2023	48	53	55	55	59	61	64	66	68	74	69	71	75	76	82
P.172	16 h	2023	53	53	59	59	59	65	65	69	73	73	74	74	77	79	80
P.173A	16 h	2023	46	46	53	53	55	59	60	62	65	65	66	67	69	75	75
P.173B	16 h	2023	47	53	53	53	55	61	65	65	65	66	69	73	73	73	74
P.174	16 h	2023	49	59	59	63	63	63	71	71	75	75	70	79	79	80	80
P.175	16 h	2023	55	55	56	59	59	65	67	69	71	73	74	75	75	78	80
P.177	16 h	2023	48	48	53	55	55	61	61	63	66	66	69	69	70	74	74
P.178	16 h	2023	46	46	46	49	53	59	59	60	63	64	67	67	67	70	72
P.179	16 h	2023	53	59	58	60	58	65	69	69	71	73	73	77	77	79	79
P.180	16 h	2023	53	53	53	55	59	63	65	65	65	69	71	71	71	74	76
P.181	16 h	2023	49	53	53	55	55	61	64	65	66	66	69	71	71	71	71
P.183	16 h	2023	49	53	53	55	55	61	64	65	66	66	69	71	71	71	71
P.185	16 h	2023	53	55	55	59	63	64	66	66	69	74	71	74	74	76	78
P.186	16 h	2023	60	63	63	64	67	74	74	74	76	76	80	80	80	81	81
P.190	16 h	2023	49	53	53	53	53	61	62	63	63	64	69	69	69	70	70
P.191	16 h	2023	49	48	53	53	53	61	61	63	65	65	68	68	69	71	71
P.192	16 h	2023	49	49	53	53	53	61	63	63	63	63	69	69	69	69	70
P.195	16 h	2023	48	48	53	53	53	61	61	63	63	63	68	70	70	70	70
P.196	16 h	2023	49	48	53	53	53	62	62	63	63	63	70	70	70	70	70
P.197	16 h	2023	46	48	49	53	53	59	59	59	62	62	68	69	69	69	69
P.198	16 h	2023	53	53	53	53	53	64	65	65	65	65	71	71	71	71	71
P.201	16 h	2023	60	60	62	62	62	73	73	73	74	74	79	79	79	80	80
P.203A	16 h	2023	62	63	63	63	63	73	74	74	76	76	80	80	80	81	81
P.203B	16 h	2023	63	63	63	63	63	71	75	76	76	76	79	81	81	81	82
P.204	16 h	2023	47	49	49	49	49	60	60	61	61	61	68	68	69	69	69
P.205	16 h	2023	49	48	48	53	53	60	61	62	63	63	68	68	69	69	69
P.206	16 h	2023	48	48	48	49	49	61	61	61	61	62	69	69	69	69	69
P.207	16 h	2023	46	48	48	48	48	59	59	61	61	62	67	67	67	69	69
P.208	16 h	2023	46	46	48	48	48	59	59	60	61	61	67	67	67	69	69
P.209	16 h	2023	46	48	53	53	53	59	63	65	65	65	69	69	69	71	71
P.210	16 h	2023	48	48	48	48	48	60	61	62	62	63	69	69	69	69	69
P.211	16 h	2023	48	48	49	48	48	61	61	62	62	62	69	69	69	69	69
P.212	16 h	2023	48	49	53	53	53	63	63	64	65	65	70	70	70	70	71
P.213	16 h	2023	48	48	49	49	49	61	61	62	62	63	68	68	69	69	69
P.215	16 h	2023	48	48	49	49	49	60	61	61	62	62	68	68	69	69	69
P.216	16 h	2023	48	49	53	53	51	60	63	65	65	63	68	70	70	73	70
P.217	16 h	2023	49	49	48	49	48	62	63	63	63	63	69	69	69	69	70
P.218	16 h	2023	48	53	50	50	50	61	65	63	63	63	68	73	70	70	70
P.220	16 h	2023	48	48	48	48	48	60	61	61	61	62	68	68	68	69	69
P.221	16 h	2023	54	53	53	53	53	65	64	64	64	64	73	72	72	72	72
P.223	16 h	2023	48	48	53	53	53	61	61	63	63	64	69	69	69	70	70
P.224	16 h	2023	48	48	48	48	53	61	62	63	63	64	69	69	69	70	70
P.225	16 h	2023	48	48	48	49	53	61	61	63	63	63	69	69	69	69	69
P.227	16 h	2023	48	53	50	50	50	62	66	64	64	64	70	73	71	71	71
P.228	16 h	2023	48	49	53	53	53	62	63	63	63	65	70	70	69	71	71
P.229	16 h	2023	49	48	49	49	53	63	64	64	64	63	69	69	69	69	69
P.231	16 h	2023	53	53	53	53	55	65	65	65	66	67	73	73	73	73	73
P.232	16 h	2023	48	53	53	55	55	63	65	66	66	67	69	73	73	73	74
P.233	16 h	2023	49	49	48	49	49	61	61	62	63	63	69	69	69	69	70
P.234	16 h	2023	48	48	48	49	49	63	63	63	64	64	70	70	70	70	71
P.235	16 h	2023	48	48	48	48	49	63	63	63	63	65	70	70	70	70	70
P.236	16 h	2023	53	53	53	55	59	63	63	65	66	71	71	71	71	75	76
P.238	16 h	2023	54	53	54	53	53	63	64	65	65	65	71	71	72	72	72
P.239	16 h	2023	49	48	48	53	53	62	62	63	63	64	69	70	70	71	71
P.240	16 h	2023	55	55	55	55	59	66	67	68	68	70	73	75	75	75	75
P.241	16 h	2023	46	46	46	49	48	59	60	60	61	62	68	68	68	70	70
P.243	16 h	2023	48	48	49	49	53	63	63	63	63	64	69	69	69	69	69
P.244	16 h	2023	48	49	55	55	59	63	63	66	67	71	71	71	76	76	79
P.245	16 h	2023	53	55	59	59	59	65	65	69	69	69	73	73	75	75	76
P.246	16 h	2023	49	54	54	59	59	63	65	65	68	69	71	73	74	75	75
P.247	16 h	2023	53	55	55	55	55	65	65	66	66	67	73	74	74	74	74
P.248	16 h	2023	54	54	55	59	59	65	65	67	68	70	73	74	75	75	77
P.249	16 h	2023	53	53	54	53	55	65	65	65	65	65	71	71	71	71	71
P.250	16 h	2023	48	48	48	48	48	60	61	61	62	63	69	69	70	70	71
P.251	16 h	2023	58	60	59	59	59	67	72	69	69	69	75	78	76	76	76
P.252	16 h	2023	64	64	64	64	64	75	75	76	76	77	82	82	83	84	84
P.253	16 h	2023	64	64	64	64	64	75	75	75	77	77	83	84	84	84	84
P.254	16 h	2023	64	64	64	64	64	75	75	75	75	75	82	82	82	82	82
P.255	16 h	2023	64	64	64	64	64	75	76	77	77	77	82	83	83	84	84
P.256	16 h	2023	62	62	64	64	64	73	73	74	74	77	80	81	81	81	82
P.257	16 h	2023	64	64	64	64	64	75	75	75	76	77	82	83	83	84	84
P.258	16 h	2023	61	62	62	63	63	74	74	75	75	75	81	81	81	81	81
P.259	16 h	2023	64	64	64	64	64	75	77	77	77	77	82	84	84	84	84
P.260	16 h	2023	62	62	62	63	63	75	75	75	75	76	81	81	82	82	82
P.261	16 h	2023	62	62	62	63	63	76	76	76	76	77	82	82	82	82	82
P.262	16 h	2023	62	63	63	63	63	73	74	74	75	75	80	80	80	80	80
P.263	16 h	2023	63	63	63	63	63	75	75	75	76	78	81	81	82	82	84
P.264	16 h	2023	61	63	63	63	63	73	76	76	76	78	81	82	82	82	84
P.265	16 h	2023	64	64	64	64	67	76	77	77	77	78	84	84	84	84	84
P.266	16 h	2023	64	64	64	64	64	75	75	75	75	76	82	82	82	83	83
P.267A	16 h	2023	63	64	64	64	64	76	77	77	78	78	82	83	83	84	84
P.267B	16 h	2023	62	63	63	63	63	75	75	75	75	75	82	82	82	82	82
P.268A	16 h	2023	63	63	63	64	67	75	76	76	77	77	82	82	84	84	84
P.268B	16 h	2023	64	64	64	67	67	75	77	77	77	77	82	83	84	84	84
P.269A	16 h	2023	64	67	67	67	67	76	78	79	79	79	83	83	84	85	85
P.270	16 h	2023	67	67	67	68	69	79	79	80	81	82	86	86	86	87	88
P.271	16 h	2023	67	68	67	68	69	79	79	80	80	80	85	85	87	87	87
P.272	16 h	2023	61	62	62	62	63	73	74	74	74	76	82	82	83	83	83
P.274A1	16 h	2023	46	48	48	48	48	59	60	60	61	61	68	69	69	69	69
P.274A2	16 h	2023	46	48	48	48	48	59	59	60	61	61	66	66	67	69	70
P.274B	16 h	2023	49	49	49	49	48	60	61	61	61	62	69	69	70	70	71
P.276	16 h	2023	63	63	63	63	63	75	75	75	75	75	82	82	82	82	82
P.278	16 h	2023	62	63	64	64	67	74	76	76	77	77	80	82	82	83	83
P.279	16 h	2023	63	64	64	64	63	74	74	77	77	77	81	81	83	83	83
P.280	16 h	2023	60	62	63	63	63	74	73	74	75	75	79	80	80	80	81
P.281	16 h	2023	64	64	64	64	64	76	77	77	77	78	83	83	83	83	84
P.283	16 h	2023	49	49	49	53	53	61	61	61	64	65	69	69	69	69	71
P.284	16 h	2023	53	53	53	53	53	63	63	63	63	65	70	70	70	70	71
P.285	16 h	2023	53	53	53	53	53	63	63	63	64	64	70	70	71	71	71
P.289	16 h	2023	53	53	55	55	54	63	65	66	67	65	71	71	75	75	73
P.291	16 h	2023	51	52	55	55	59	61	63	66	68	69	69	70	74	75	75
P.292	16 h	2023	53	53	53	53	55	63	63	64	65	66	71	71	71	71	71
P.294	16 h	2023	53	53	53	55	55	65	65	65	66	66	71	71	71	74	74
P.295	16 h	2023	53	53	53	53	53	61	62	63	63	64	69	69	69	69	71
P.297	16 h	2023	53	53	53	53	53	65	65	65	65	65	71	71	71	71	71
P.298	16 h	2023	48	48	48	53	53	61	61	62	62	63	69	69	69	69	69
P.301	16 h	2023	53	53	53	55	55	65	65	65	66	66	71	71	71	71	74
P.302	16 h	2023	53	53	53	53	53	63	63	63	63	63	69	69	69	70	70
P.303	16 h	2023	49	48	53	53	53	61	62	63	63	65	67	68	69	69	71
P.304	16 h	2023	53	53	53	53	53	63	65	65	65	66	71	71	71	71	73
P.306	16 h	2023	48	49	49	53	53	62	62	63	63	63	69	69	69	69	69
P.307	16 h	2023	49	49	53	53	53	62	62	62	63	63	70	70	70	70	70
P.309	16 h	2023	52	52	52	52	52	63	63	63	63	63	71	71	71	71	71
P.311	16 h	2023	53	53	53	53	53	62	63	63	63	63	70	70	70	70	70
P.312	16 h	2023	53	53	53	53	53	62	62	63	63	63	70	69	69	69	69
P.313	16 h	2023	53	53	53	53	53	62	63	63	63	64	70	70	70	71	71
P.314	16 h	2023	53	53	53	53	53	63	65	63	63	64	71	72	70	71	71
P.315	16 h	2023	53	53	53	52	52	63	63	63	65	65	70	70	70	71	71
P.316	16 h	2023	53	53	53	53	53	65	65	65	65	65	72	72	72	72	72
P.317	16 h	2023	53	53	53	53	52	63	65	65	65	66	70	70	71	71	72
P.318	16 h	2023	53	53	53	53	53	65	65	66	65	65	73	73	71	72	72
P.319	16 h	2023	53	53	53	55	55	65	65	65	67	68	71	71	73	74	74
P.320	16 h	2023	53	53	53	53	53	63	65	65	65	65	69	70	71	71	71
P.322	16 h	2023	53	53	53	53	53	62	63	63	64	64	69	69	69	69	69
P.323	16 h	2023	59	59	59	59	59	69	73	73	73	71	77	79	80	82	79
P.324	16 h	2023	53	59	65	65	67	65	71	75	76	78	72	78	80	82	83
P.325	16 h	2023	55	67	65	62	62	68	76	78	74	74	76	84	84	81	81
P.327	16 h	2023	54	56	59	59	62	64	68	68	69	74	71	74	74	74	80
P.331	16 h	2023	58	59	58	58	59	70	70	70	70	70	77	77	77	77	77
P.332	16 h	2023	60	60	59	59	60	70	71	71	71	71	77	78	78	78	79
P.333	16 h	2023	59	59	58	58	58	69	69	70	70	71	76	77	77	77	77
C.111	16 h	2024	58	58	58	58	58	69	69	69	72	72	79	79	79	82	82
C.112	16 h	2024	35	37	37	37	37	47	47	47	47	47	56	56	56	56	56
P.003	16 h	2024	55	55	55	56	56	69	69	69	69	70	79	79	79	79	82
P.005	16 h	2024	56	56	56	56	57	69	69	69	72	72	79	79	79	82	82
P.006	16 h	2024	56	56	58	58	58	68	68	68	68	68	77	77	79	79	79
P.007	16 h	2024	56	56	56	58	58	67	68	68	68	70	77	77	77	79	79
P.008	16 h	2024	40	40	40	40	40	49	50	51	50	50	58	63	63	61	61
P.009	16 h	2024	39	39	40	40	40	49	49	49	49	49	56	56	58	58	63
P.010	16 h	2024	39	40	40	40	40	49	49	49	49	49	56	56	56	56	61
P.012A	16 h	2024	39	39	40	40	40	49	49	49	49	49	56	56	56	57	57
P.012B	16 h	2024	38	38	38	38	39	48	48	49	49	49	56	56	56	57	57
P.014	16 h	2024	37	37	38	38	40	49	49	49	49	49	56	56	56	56	57
P.015	16 h	2024	36	36	37	37	39	47	48	49	49	49	56	56	56	56	56
P.017	16 h	2024	42	40	42	40	42	54	52	52	52	52	65	60	60	60	60
P.025	16 h	2024	37	37	39	40	38	47	47	49	51	48	56	56	56	61	57
P.027A	16 h	2024	35	38	36	36	37	45	51	47	47	47	54	61	54	54	54
P.027B	16 h	2024	36	36	38	38	40	51	51	51	51	54	60	60	60	61	63
P.028A	16 h	2024	29	30	30	30	31	37	37	39	39	41	49	51	51	54	54
P.028B	16 h	2024	35	37	37	39	40	47	47	51	51	54	56	56	60	61	61
P.030	16 h	2024	36	38	40	44	44	47	49	51	55	55	57	61	61	66	66
P.031B	16 h	2024	37	37	37	37	39	47	47	47	47	49	56	56	56	56	58
P.036	16 h	2024	37	38	38	38	38	49	50	50	50	50	60	60	60	60	60
P.037	16 h	2024	37	37	37	37	37	51	52	52	52	55	56	56	56	56	58
P.039	16 h	2024	38	40	39	39	39	51	55	52	53	53	65	65	60	60	60
P.040	16 h	2024	37	40	39	39	39	49	55	52	53	53	63	63	60	60	60
P.045	16 h	2024	37	37	37	37	39	51	52	52	52	55	58	59	59	59	63
P.046	16 h	2024	37	37	37	38	38	55	55	54	54	54	63	63	61	61	61
P.047	16 h	2024	39	40	42	44	44	52	55	56	56	57	63	65	65	65	67
P.050	16 h	2024	37	37	39	39	39	52	55	55	55	56	60	60	61	61	61
P.051	16 h	2024	37	37	39	40	38	52	54	54	54	52	60	61	61	61	60
P.052	16 h	2024	37	37	37	39	40	52	54	54	54	54	60	60	60	61	61
P.053	16 h	2024	38	38	38	40	40	52	52	54	54	54	59	59	61	65	65
P.054	16 h	2024	37	37	37	37	37	51	51	51	51	52	60	60	60	60	62
P.057	16 h	2024	38	39	39	39	40	52	53	53	54	54	59	61	61	61	63
P.058	16 h	2024	49	49	51	51	51	60	60	60	61	63	70	70	70	71	72
P.059	16 h	2024	44	51	51	51	51	59	60	60	63	63	68	69	69	71	71
P.061	16 h	2024	39	39	39	40	42	52	53	54	54	54	59	59	60	60	63
P.063	16 h	2024	40	40	40	40	42	54	54	54	54	54	60	60	60	62	62
P.064A	16 h	2024	38	38	38	38	38	50	50	50	50	51	59	59	59	60	60
P.064B	16 h	2024	37	39	39	39	39	51	51	51	53	53	59	59	61	61	61
P.065	16 h	2024	37	37	39	39	39	51	52	52	53	54	60	61	61	61	61
P.067	16 h	2024	37	37	37	37	37	51	51	52	52	52	59	59	61	61	61
P.069A	16 h	2024	39	39	39	40	40	51	54	54	54	54	59	60	60	61	61
P.069B	16 h	2024	37	37	37	42	51	53	53	53	55	59	59	61	61	63	68
P.070	16 h	2024	37	37	37	37	38	50	51	51	51	54	59	61	61	61	61
P.071	16 h	2024	37	37	40	42	42	51	54	54	54	54	59	63	63	63	65
P.073	16 h	2024	38	38	38	38	40	51	51	51	51	53	61	61	61	61	63
P.074	16 h	2024	39	39	39	42	40	53	54	55	56	54	61	63	65	68	64
P.075	16 h	2024	37	37	39	39	39	52	54	54	54	54	59	61	61	61	61
P.076	16 h	2024	37	40	40	45	47	52	54	54	56	58	59	63	63	66	66
P.077	16 h	2024	37	37	37	37	37	51	51	52	52	53	59	59	59	61	61
P.078	16 h	2024	37	37	37	37	37	53	54	54	54	54	61	61	61	61	61
P.079	16 h	2024	37	37	45	45	37	50	51	54	54	51	58	59	63	65	59
P.081	16 h	2024	37	37	37	37	37	49	50	51	51	52	58	59	59	59	61
P.082	16 h	2024	37	37	37	37	39	51	52	52	53	55	59	59	59	59	61
P.083	16 h	2024	39	40	45	41	41	54	54	56	55	55	65	67	67	65	65
P.084	16 h	2024	37	37	37	37	37	52	52	53	53	53	59	59	59	61	61
P.085	16 h	2024	40	40	40	40	40	54	54	54	54	54	63	63	63	63	63
P.086	16 h	2024	37	37	37	40	40	50	53	54	54	54	58	61	61	63	63
P.087	16 h	2024	37	37	37	37	37	52	53	53	53	53	60	60	60	60	60
P.088	16 h	2024	39	39	39	39	39	53	53	53	54	53	60	60	60	61	60
P.090	16 h	2024	37	37	37	37	37	49	49	50	51	51	57	58	58	58	60
P.091	16 h	2024	37	37	37	37	37	49	50	50	50	51	58	58	58	61	61
P.092	16 h	2024	37	37	37	37	37	49	50	50	51	51	58	58	58	58	61
P.094	16 h	2024	37	37	37	37	37	50	50	50	50	51	58	58	58	60	61
P.095	16 h	2024	37	37	37	37	42	52	52	53	54	54	62	62	62	63	63
P.096A	16 h	2024	37	37	37	37	37	48	51	51	51	52	56	58	58	58	61
P.096B	16 h	2024	37	37	37	39	39	49	51	52	53	53	58	61	61	62	62
P.097	16 h	2024	39	39	39	40	40	51	52	53	53	54	58	60	60	61	61
P.098	16 h	2024	39	39	39	39	39	49	49	51	51	51	58	58	58	61	63
P.099	16 h	2024	37	39	39	39	39	49	50	50	50	51	58	58	58	59	61
P.100A	16 h	2024	37	37	37	37	37	49	49	50	50	51	58	58	58	58	58
P.100B	16 h	2024	40	40	40	40	40	52	53	53	53	53	61	61	61	61	61
P.101A	16 h	2024	39	39	39	39	39	50	50	50	51	52	58	58	58	61	61
P.101B	16 h	2024	39	39	39	39	39	50	50	50	50	50	58	58	58	58	58
P.102A	16 h	2024	39	39	39	40	40	50	50	51	52	53	58	60	60	61	61
P.102B	16 h	2024	39	39	39	39	39	50	50	50	50	52	60	60	60	60	62
P.103A	16 h	2024	37	39	39	39	39	49	49	49	50	51	58	58	58	58	58
P.103B	16 h	2024	38	38	38	38	38	49	51	52	52	52	59	61	61	61	61
P.104A	16 h	2024	39	39	39	39	39	49	50	50	50	51	58	58	61	61	61
P.104B	16 h	2024	39	39	39	39	39	49	50	50	51	51	58	58	58	60	60
P.105	16 h	2024	38	38	38	38	38	51	52	53	53	53	60	61	61	61	61
P.106	16 h	2024	38	38	39	39	39	51	52	52	52	53	58	60	60	60	60
P.107	16 h	2024	39	39	39	39	39	50	51	51	51	52	59	61	61	61	61
P.109	16 h	2024	37	39	39	39	39	49	50	51	51	51	58	58	58	60	60
P.112	16 h	2024	37	37	37	37	37	49	49	49	51	52	58	58	58	58	61
P.113	16 h	2024	37	39	39	39	39	49	51	51	51	51	58	58	60	60	60
P.115	16 h	2024	37	37	37	40	40	49	50	50	51	51	58	58	58	61	61
P.116	16 h	2024	37	38	38	38	38	50	51	51	51	51	58	60	60	60	62
P.118	16 h	2024	37	37	39	39	39	49	51	51	51	51	58	60	60	60	60
P.119	16 h	2024	38	38	38	40	40	49	51	51	51	51	58	61	61	61	61
P.120	16 h	2024	38	38	39	39	39	49	49	49	49	51	58	58	58	58	60
P.121	16 h	2024	38	38	39	39	39	49	52	52	53	53	58	60	60	61	61
P.122	16 h	2024	39	39	39	39	39	50	50	51	51	51	58	60	60	60	60
P.123	16 h	2024	42	43	45	45	43	55	55	58	58	56	63	63	70	70	66
P.124	16 h	2024	39	39	39	39	40	51	54	54	54	54	61	62	62	62	62
P.125	16 h	2024	39	39	40	40	39	52	54	54	56	54	61	61	62	63	62
P.126	16 h	2024	38	38	38	38	38	53	54	54	54	54	63	63	63	63	63
P.127	16 h	2024	38	38	38	38	38	52	52	52	54	54	61	61	61	62	62
P.128	16 h	2024	40	40	40	40	40	53	53	54	54	54	62	62	62	62	62
P.129	16 h	2024	38	38	38	38	38	51	52	53	54	56	60	60	63	63	65
P.130	16 h	2024	39	39	39	39	39	49	51	51	52	53	58	58	61	61	61
P.131	16 h	2024	38	39	39	39	39	51	51	51	51	53	58	58	61	61	63
P.132	16 h	2024	37	38	38	38	38	51	52	53	61	66	58	62	62	72	74
P.133	16 h	2024	38	38	38	38	38	50	51	51	52	53	58	60	60	61	61
P.134	16 h	2024	37	37	37	38	38	50	50	51	51	51	57	57	58	58	58
P.136	16 h	2024	58	59	60	61	61	69	72	77	77	77	80	87	87	87	88
P.137	16 h	2024	39	39	39	39	39	53	54	54	55	56	63	63	63	63	65
P.138	16 h	2024	49	51	54	54	56	59	59	65	67	67	68	68	75	75	75
P.139	16 h	2024	40	40	40	40	40	54	55	57	58	59	63	63	67	67	68
P.140	16 h	2024	63	75	61	61	61	86	86	67	74	75	94	96	82	83	86
P.142	16 h	2024	49	56	56	56	61	61	64	65	67	74	70	75	77	82	83
P.145	16 h	2024	38	38	38	39	39	50	50	51	51	53	58	58	60	60	62
P.147A.1	16 h	2024	38	38	39	43	44	50	53	54	56	56	58	61	65	68	68
P.147A.2	16 h	2024	38	39	39	39	39	51	51	51	53	54	60	60	60	61	61
P.147B	16 h	2024	42	42	44	44	44	55	56	56	58	58	65	65	67	67	68
P.149	16 h	2024	37	37	38	38	38	49	50	50	51	51	58	58	58	61	61
P.150	16 h	2024	37	37	38	38	38	49	50	50	51	51	58	58	58	61	61
P.151	16 h	2024	38	38	38	38	38	53	53	53	53	54	61	61	61	62	62
P.152A	16 h	2024	37	38	38	38	38	50	54	53	53	54	59	63	61	62	62
P.152B	16 h	2024	38	39	39	39	39	52	53	53	53	54	61	61	61	61	62
P.153A	16 h	2024	37	38	38	38	38	51	51	52	52	53	59	60	60	61	61
P.153B	16 h	2024	37	37	37	38	38	50	50	51	53	53	58	58	60	61	61
P.154A	16 h	2024	40	42	42	44	44	55	55	56	58	58	63	63	65	65	65
P.154B	16 h	2024	39	42	44	47	49	55	58	58	60	60	63	65	66	68	68
P.155	16 h	2024	38	39	39	39	39	53	53	53	54	54	62	62	62	63	63
P.156	16 h	2024	38	39	39	39	41	53	53	54	54	61	61	61	62	62	68
P.157A	16 h	2024	39	39	47	51	58	55	59	58	59	66	65	67	69	72	74
P.157B	16 h	2024	38	39	44	44	47	54	57	58	58	58	62	67	67	68	68
P.158A	16 h	2024	43	43	44	56	61	55	57	58	65	71	63	66	66	75	76
P.158B	16 h	2024	42	44	47	49	49	57	57	58	58	58	66	66	66	66	68
P.159	16 h	2024	38	38	38	38	39	51	51	53	53	53	61	61	61	61	61
P.160	16 h	2024	39	39	39	39	39	51	53	53	53	54	61	61	61	61	62
P.161A	16 h	2024	39	39	40	40	40	53	54	55	55	56	61	63	63	63	65
P.161B.1	16 h	2024	38	38	39	39	39	54	54	54	54	56	61	61	61	61	63
P.161B.2	16 h	2024	39	39	39	40	42	54	54	54	54	55	61	61	61	61	63
P.162	16 h	2024	39	39	39	40	40	53	54	54	54	54	61	61	61	61	61
P.163	16 h	2024	40	40	47	49	49	54	54	58	60	61	65	65	68	68	72
P.164	16 h	2024	39	39	39	39	39	52	53	53	53	54	61	61	61	62	62
P.165	16 h	2024	39	39	39	39	39	52	52	53	53	53	60	60	61	61	61
P.166	16 h	2024	39	39	39	39	39	53	54	54	54	56	61	61	61	65	65
P.167	16 h	2024	38	39	39	39	39	50	50	50	51	51	58	58	58	58	61
P.168	16 h	2024	38	38	39	39	49	51	52	52	53	58	61	61	61	63	70
P.169	16 h	2024	38	38	38	38	39	52	52	53	53	54	60	60	61	61	61
P.170A	16 h	2024	39	39	39	44	49	54	55	56	58	60	63	63	65	65	68
P.170B	16 h	2024	38	38	38	39	39	51	52	55	55	55	60	61	63	63	63
P.171A	16 h	2024	39	44	47	47	49	54	56	59	59	67	61	65	68	68	76
P.171B	16 h	2024	38	38	38	39	39	53	53	54	54	55	61	61	61	61	63
P.172	16 h	2024	38	38	38	38	38	55	56	56	58	63	62	63	65	67	75
P.173A	16 h	2024	39	39	49	49	39	55	55	65	65	55	65	65	77	74	65
P.173B	16 h	2024	38	38	38	38	39	54	54	55	56	56	63	63	63	63	65
P.174	16 h	2024	43	49	49	49	49	59	59	59	62	67	68	68	73	73	77
P.175	16 h	2024	39	39	39	39	39	52	53	54	54	55	61	61	61	61	63
P.177	16 h	2024	39	39	39	39	39	50	51	52	54	54	58	58	60	61	63
P.178	16 h	2024	39	39	39	39	39	51	52	52	53	53	61	61	61	61	61
P.179	16 h	2024	38	38	49	49	49	53	53	58	60	85	61	61	68	72	93
P.180	16 h	2024	38	38	38	39	39	53	53	54	54	56	62	62	63	63	65
P.181	16 h	2024	42	42	47	47	49	56	58	58	58	59	63	67	68	68	70
P.183	16 h	2024	38	38	39	39	54	52	52	54	54	93	62	62	63	63	100
P.185	16 h	2024	44	47	68	72	79	57	59	82	90	100	65	75	93	98	107
P.186	16 h	2024	58	58	63	63	68	70	74	77	87	77	82	83	88	95	87
P.190	16 h	2024	39	39	39	39	39	51	51	53	53	54	61	61	62	62	62
P.191	16 h	2024	38	38	38	38	38	53	54	54	54	54	62	62	62	62	63
P.192	16 h	2024	38	38	38	38	39	50	50	51	51	51	58	58	59	61	61
P.195	16 h	2024	39	39	39	39	39	52	53	53	54	54	61	61	61	62	62
P.196	16 h	2024	38	38	38	38	38	51	51	53	53	54	61	61	61	61	61
P.197	16 h	2024	38	38	38	38	38	48	49	50	50	50	57	58	58	58	59
P.198	16 h	2024	38	39	39	39	39	50	50	50	50	51	58	58	58	58	61
P.201	16 h	2024	53	53	53	53	53	60	60	60	63	63	72	72	72	72	72
P.203A	16 h	2024	54	54	54	54	54	63	63	63	63	68	72	75	75	75	77
P.203B	16 h	2024	51	54	54	54	54	65	65	66	66	68	75	75	76	76	77
P.204	16 h	2024	39	39	39	39	39	51	51	51	51	51	58	58	61	61	61
P.205	16 h	2024	38	38	38	38	38	50	50	50	51	51	58	58	58	58	58
P.206	16 h	2024	39	39	39	39	39	50	50	50	51	51	58	58	58	58	58
P.207	16 h	2024	39	39	39	39	39	49	49	49	49	49	56	56	58	58	58
P.208	16 h	2024	38	38	38	38	38	49	51	51	51	51	58	58	58	59	59
P.209	16 h	2024	39	39	40	40	40	50	50	51	51	51	58	58	60	60	61
P.210	16 h	2024	39	39	39	39	39	50	50	50	51	51	58	58	60	61	61
P.211	16 h	2024	38	38	39	39	39	49	49	50	50	50	58	58	58	58	60
P.212	16 h	2024	39	39	39	39	39	49	49	49	49	49	58	58	58	58	59
P.213	16 h	2024	39	39	39	39	39	49	50	51	51	51	58	58	61	61	61
P.215	16 h	2024	38	38	38	38	38	49	49	49	50	51	58	58	58	58	59
P.216	16 h	2024	38	38	38	39	39	49	49	49	50	50	58	58	58	59	59
P.217	16 h	2024	38	38	38	39	39	49	49	50	50	50	58	59	59	59	59
P.218	16 h	2024	38	38	38	38	38	49	50	50	50	51	58	59	59	60	61
P.220	16 h	2024	39	39	39	39	39	49	50	50	51	51	58	60	60	61	61
P.221	16 h	2024	39	39	40	40	40	51	51	51	51	51	61	61	61	61	61
P.223	16 h	2024	39	39	39	39	39	49	50	50	50	50	58	58	60	60	60
P.224	16 h	2024	39	39	40	40	40	49	50	50	50	50	58	58	58	59	60
P.225	16 h	2024	38	39	39	39	39	49	49	50	50	50	56	56	58	58	60
P.227	16 h	2024	39	39	39	39	39	49	50	50	50	50	58	58	58	58	59
P.228	16 h	2024	38	38	38	38	38	49	49	49	49	49	58	58	58	58	58
P.229	16 h	2024	38	38	38	38	38	49	49	49	50	50	58	58	58	60	60
P.231	16 h	2024	38	39	39	39	39	49	49	49	50	50	58	58	58	58	58
P.232	16 h	2024	39	39	39	39	39	49	49	49	51	51	58	58	60	61	61
P.233	16 h	2024	38	38	38	38	38	49	50	50	50	50	58	58	59	59	59
P.234	16 h	2024	38	38	38	38	38	48	48	49	49	49	58	58	58	58	58
P.235	16 h	2024	39	39	39	39	39	49	49	49	50	50	58	58	58	58	58
P.236	16 h	2024	37	39	39	39	39	49	49	50	50	50	58	58	58	58	58
P.238	16 h	2024	37	37	39	39	39	49	49	49	49	49	58	58	58	58	58
P.239	16 h	2024	38	39	39	39	39	48	48	49	49	49	58	58	58	58	58
P.240	16 h	2024	38	38	38	38	38	50	50	50	50	50	58	58	58	58	58
P.241	16 h	2024	37	37	38	38	38	47	48	48	48	49	55	56	56	56	57
P.243	16 h	2024	38	38	38	38	38	48	48	48	49	49	55	55	56	56	56
P.244	16 h	2024	37	37	37	37	37	47	49	49	49	50	55	56	56	56	58
P.245	16 h	2024	37	38	38	38	38	49	49	49	50	50	56	56	58	58	58
P.246	16 h	2024	37	37	37	37	38	49	49	49	50	50	56	56	58	58	58
P.247	16 h	2024	38	38	38	38	38	50	50	51	51	51	58	58	58	61	61
P.248	16 h	2024	37	37	37	38	38	49	51	51	51	51	58	58	59	59	61
P.249	16 h	2024	37	37	37	37	37	50	50	50	50	50	58	58	58	59	59
P.250	16 h	2024	38	38	38	38	38	50	51	51	51	51	58	61	61	61	61
P.251	16 h	2024	37	37	39	39	38	50	50	51	54	51	58	58	59	63	59
P.252	16 h	2024	51	51	51	56	56	65	65	67	67	67	75	75	76	76	77
P.253	16 h	2024	51	51	56	56	56	65	65	65	65	66	75	75	75	75	75
P.254	16 h	2024	58	58	58	58	58	70	70	70	71	71	80	80	80	80	82
P.255	16 h	2024	55	55	55	55	56	66	66	66	67	67	75	75	75	76	76
P.256	16 h	2024	56	56	56	56	57	66	67	67	67	68	76	76	77	77	77
P.257	16 h	2024	56	58	58	58	63	68	72	72	73	73	77	81	82	82	82
P.258	16 h	2024	55	55	55	56	56	66	67	67	68	68	77	77	77	77	78
P.259	16 h	2024	54	54	54	54	56	65	66	66	66	66	75	76	76	76	76
P.260	16 h	2024	56	56	56	56	56	66	67	67	67	67	76	76	76	77	77
P.261	16 h	2024	51	51	51	56	63	64	65	65	67	67	72	75	75	77	77
P.262	16 h	2024	51	51	51	54	54	65	65	66	66	66	75	75	75	76	76
P.263	16 h	2024	51	54	54	54	54	66	66	66	68	68	76	76	77	77	77
P.264	16 h	2024	43	51	51	51	51	65	65	66	66	66	75	75	75	76	76
P.265	16 h	2024	51	54	54	54	56	66	68	68	68	68	76	76	76	77	77
P.266	16 h	2024	56	56	56	56	58	67	68	68	68	69	77	77	77	77	79
P.267A	16 h	2024	54	54	54	54	54	65	66	66	67	67	75	75	76	76	76
P.267B	16 h	2024	54	54	54	54	54	65	66	67	69	69	75	75	77	77	79
P.268A	16 h	2024	56	56	56	56	56	66	67	68	68	69	76	76	76	77	77
P.268B	16 h	2024	56	56	56	56	56	67	68	72	69	69	79	79	83	80	80
P.269A	16 h	2024	56	56	56	56	56	71	72	77	73	73	82	82	87	83	84
P.270	16 h	2024	54	56	56	56	56	66	67	68	70	68	77	82	82	85	82
P.271	16 h	2024	58	58	63	63	63	68	73	75	76	77	79	82	85	85	85
P.272	16 h	2024	56	56	56	58	58	66	66	66	68	68	75	75	75	77	77
P.274A1	16 h	2024	38	38	38	38	38	50	50	50	51	51	58	60	60	61	61
P.274A2	16 h	2024	39	39	39	39	39	49	51	51	51	51	58	58	61	61	61
P.274B	16 h	2024	38	38	38	38	38	49	49	50	50	51	58	58	58	58	58
P.276	16 h	2024	54	54	54	54	54	66	67	67	68	68	76	76	77	77	77
P.278	16 h	2024	54	54	54	54	54	67	67	67	67	68	76	76	77	77	77
P.279	16 h	2024	54	54	54	54	56	68	68	68	68	68	77	77	77	77	77
P.280	16 h	2024	51	54	54	54	54	66	66	66	66	68	76	76	76	76	77
P.281	16 h	2024	54	54	54	54	54	66	66	66	66	66	75	76	76	76	77
P.283	16 h	2024	39	39	40	40	40	50	50	51	51	51	58	58	61	61	61
P.284	16 h	2024	38	38	38	38	38	50	50	50	51	51	60	60	60	61	61
P.285	16 h	2024	38	38	38	38	38	50	52	52	52	54	60	61	61	61	61
P.289	16 h	2024	39	40	40	40	49	53	53	54	56	58	63	63	67	67	68
P.291	16 h	2024	38	38	38	39	40	52	53	53	54	55	62	62	62	62	63
P.292	16 h	2024	37	37	37	37	39	50	50	52	52	52	60	60	61	61	61
P.294	16 h	2024	39	39	39	40	42	53	53	54	54	54	61	61	61	61	61
P.295	16 h	2024	39	39	39	39	39	51	51	51	52	52	61	61	61	61	61
P.297	16 h	2024	37	37	37	37	39	50	52	52	52	53	58	61	61	61	63
P.298	16 h	2024	38	38	38	38	38	51	51	52	52	53	58	61	61	61	61
P.301	16 h	2024	38	38	38	38	38	51	52	52	52	52	58	61	61	61	61
P.302	16 h	2024	37	38	38	38	38	51	53	53	53	54	61	61	61	62	62
P.303	16 h	2024	38	38	38	38	38	51	51	52	52	53	61	61	61	61	62
P.304	16 h	2024	37	38	38	38	38	51	51	52	52	52	61	61	62	62	62
P.306	16 h	2024	38	38	38	38	38	51	51	52	52	52	61	61	61	62	62
P.307	16 h	2024	37	37	38	38	38	51	51	51	52	52	58	58	58	61	61
P.309	16 h	2024	37	37	37	37	37	51	51	53	53	53	61	61	61	61	62
P.311	16 h	2024	37	37	38	38	38	50	52	52	52	52	58	62	62	62	62
P.312	16 h	2024	38	38	38	38	38	50	51	51	51	51	58	58	61	61	61
P.313	16 h	2024	38	38	38	38	38	51	52	52	52	53	61	61	61	61	63
P.314	16 h	2024	38	38	38	38	38	52	53	53	53	53	62	62	62	62	62
P.315	16 h	2024	38	38	38	38	38	51	53	53	53	53	61	61	61	61	61
P.316	16 h	2024	38	38	38	38	38	52	53	53	53	54	61	62	62	62	63
P.317	16 h	2024	38	38	38	38	38	52	52	53	53	53	62	62	62	62	62
P.318	16 h	2024	39	42	42	42	42	54	56	56	56	56	63	65	65	65	65
P.319	16 h	2024	38	38	38	38	39	52	52	53	53	54	62	62	62	62	62
P.320	16 h	2024	37	38	38	38	38	53	53	53	53	53	62	62	62	63	63
P.322	16 h	2024	37	37	38	38	38	51	52	52	53	53	58	58	60	61	61
P.323	16 h	2024	39	40	42	42	42	53	55	55	55	56	61	65	67	67	68
P.324	16 h	2024	37	37	37	37	39	51	52	52	52	52	61	61	61	62	62
P.325	16 h	2024	44	44	44	53	53	58	58	59	61	61	68	68	72	72	72
P.327	16 h	2024	42	42	47	47	49	55	56	56	57	58	63	63	63	66	68
P.331	16 h	2024	51	51	51	51	52	63	63	63	63	64	70	70	72	72	75
P.332	16 h	2024	51	51	51	51	51	62	63	63	65	65	72	72	72	75	75
P.333	16 h	2024	51	51	51	51	54	63	63	63	63	63	70	70	72	75	75
C.111	8 h	2023	101	101	101	103	105	113	115	115	117	122	124	124	124	130	130
C.112	8 h	2023	57	57	61	61	59	62	62	67	66	65	70	70	73	77	73
P.003	8 h	2023	108	110	112	115	115	120	126	127	131	133	136	136	140	142	145
P.005	8 h	2023	115	122	122	122	124	131	129	129	129	129	142	139	139	139	139
P.006	8 h	2023	119	116	116	116	116	133	129	129	129	129	140	139	139	139	139
P.007	8 h	2023	112	112	112	117	117	126	127	130	130	131	136	136	140	140	140
P.008	8 h	2023	80	89	84	85	89	86	94	90	90	94	97	103	101	101	101
P.009	8 h	2023	80	89	84	85	89	86	94	90	90	94	97	103	101	101	101
P.010	8 h	2023	66	80	84	85	89	86	94	90	90	94	97	103	101	101	101
P.012A	8 h	2023	70	84	88	89	93	78	98	94	94	98	89	107	105	105	105
P.012B	8 h	2023	70	84	88	89	93	78	98	94	94	98	89	107	105	105	105
P.014	8 h	2023	70	70	70	75	75	80	82	84	85	86	96	98	101	101	101
P.015	8 h	2023	65	65	65	70	70	73	77	79	80	81	82	93	96	96	96
P.017	8 h	2023	73	89	79	79	79	84	94	84	84	84	100	107	100	100	100
P.025	8 h	2023	94	89	79	79	79	101	94	84	84	84	117	107	100	100	100
P.027A	8 h	2023	68	73	70	70	70	79	82	79	79	79	94	100	94	94	94
P.027B	8 h	2023	68	73	70	70	70	79	82	79	79	79	94	100	94	94	94
P.028A	8 h	2023	68	68	68	68	68	75	75	75	75	75	82	82	82	82	82
P.028B	8 h	2023	80	80	80	80	80	87	87	87	87	87	94	94	94	94	94
P.030	8 h	2023	70	73	73	80	82	84	87	87	89	98	96	98	101	101	105
P.031B	8 h	2023	82	70	75	75	75	71	85	87	89	98	84	101	101	101	105
P.036	8 h	2023	82	70	75	75	75	71	85	87	89	98	84	101	101	101	105
P.037	8 h	2023	66	70	75	89	75	71	75	89	97	98	82	87	105	106	105
P.039	8 h	2023	87	75	80	80	80	76	90	92	94	103	89	106	106	106	110
P.040	8 h	2023	86	74	79	79	79	75	89	91	93	102	88	105	105	105	109
P.045	8 h	2023	89	78	83	83	83	79	93	95	97	106	92	109	109	109	113
P.046	8 h	2023	89	78	83	83	83	79	93	95	97	106	92	109	109	109	113
P.047	8 h	2023	105	117	117	113	113	115	127	127	125	125	125	137	137	135	135
P.050	8 h	2023	85	88	88	95	97	99	102	102	104	113	111	113	116	116	120
P.051	8 h	2023	83	86	86	93	95	97	100	100	102	111	109	111	114	114	117
P.052	8 h	2023	98	98	95	95	95	112	112	108	108	108	122	122	118	118	118
P.053	8 h	2023	70	73	89	94	94	85	87	98	108	113	95	97	108	120	126
P.054	8 h	2023	77	89	89	89	89	110	115	110	115	112	133	140	136	145	138
P.057	8 h	2023	82	87	89	93	93	101	103	104	108	111	115	118	119	124	124
P.058	8 h	2023	89	98	101	105	105	110	119	119	120	133	122	133	133	133	140
P.059	8 h	2023	112	112	112	119	122	126	128	133	135	135	140	140	140	140	140
P.061	8 h	2023	89	89	110	96	96	96	99	115	101	110	108	110	125	113	117
P.063	8 h	2023	98	105	136	136	118	105	133	140	142	130	115	140	145	145	136
P.064A	8 h	2023	73	110	120	75	75	83	120	130	89	89	93	130	140	101	101
P.064B	8 h	2023	117	110	120	75	75	125	120	130	89	89	135	130	140	101	101
P.065	8 h	2023	68	70	73	73	82	82	84	105	122	133	94	94	117	133	136
P.067	8 h	2023	75	77	77	77	77	82	84	105	122	133	94	94	117	133	136
P.069A	8 h	2023	101	108	105	105	105	112	120	116	116	116	120	133	126	127	127
P.069B	8 h	2023	73	75	75	75	75	84	89	89	89	89	97	101	101	101	101
P.070	8 h	2023	77	82	105	73	82	122	133	147	122	133	133	140	152	133	136
P.071	8 h	2023	77	82	98	84	112	87	92	108	94	122	99	104	120	106	134
P.073	8 h	2023	80	89	112	118	122	89	99	122	127	131	98	108	131	140	140
P.074	8 h	2023	118	122	105	73	82	127	131	130	89	89	140	140	140	101	101
P.075	8 h	2023	85	88	91	89	90	94	101	104	102	106	106	113	116	114	115
P.076	8 h	2023	77	87	87	104	115	92	102	102	117	128	101	111	111	136	136
P.077	8 h	2023	80	82	87	98	105	89	133	105	133	140	98	140	115	140	145
P.078	8 h	2023	84	88	91	89	91	94	101	104	103	105	106	114	116	115	117
P.079	8 h	2023	75	75	126	75	75	94	130	133	94	94	103	136	140	103	103
P.081	8 h	2023	85	88	91	90	89	94	101	104	106	102	106	113	116	115	114
P.082	8 h	2023	75	75	98	126	94	94	130	94	130	112	101	133	102	134	127
P.083	8 h	2023	107	110	102	104	104	127	130	122	124	124	133	135	132	134	132
P.084	8 h	2023	130	77	87	115	102	136	117	133	148	133	140	136	136	152	141
P.085	8 h	2023	130	77	87	115	102	136	117	133	148	133	140	136	136	152	141
P.086	8 h	2023	86	115	100	100	100	100	120	118	118	118	120	130	128	128	128
P.087	8 h	2023	73	105	136	86	115	86	118	149	99	128	96	122	159	109	138
P.088	8 h	2023	86	88	93	91	92	96	98	103	101	102	107	109	114	112	113
P.090	8 h	2023	86	88	93	91	92	96	98	103	101	102	107	109	114	112	113
P.091	8 h	2023	105	124	114	114	115	122	134	124	124	125	133	142	134	134	134
P.092	8 h	2023	97	118	115	115	118	107	128	125	125	128	117	138	135	135	138
P.094	8 h	2023	89	112	117	117	122	99	122	127	127	133	109	132	137	137	140
P.095	8 h	2023	90	112	115	116	124	100	122	125	126	134	110	132	135	136	144
P.096A	8 h	2023	98	112	112	117	110	115	122	133	133	126	130	140	140	140	137
P.096B	8 h	2023	105	122	122	124	118	115	125	133	133	126	133	133	140	140	136
P.097	8 h	2023	122	126	123	124	125	133	136	133	134	135	136	146	143	144	145
P.098	8 h	2023	82	82	82	115	119	92	106	110	128	130	101	115	117	135	137
P.099	8 h	2023	82	82	82	115	119	92	106	110	128	130	101	115	117	135	137
P.100A	8 h	2023	89	89	94	105	119	99	99	104	115	129	109	109	114	125	139
P.100B	8 h	2023	98	115	102	102	104	108	128	112	112	114	118	140	122	122	124
P.101A	8 h	2023	82	84	98	88	88	92	94	108	98	98	102	104	118	108	108
P.101B	8 h	2023	89	105	89	89	89	99	131	99	99	99	112	136	112	112	112
P.102A	8 h	2023	94	89	91	91	92	104	99	101	101	102	114	109	111	111	112
P.102B	8 h	2023	115	95	104	104	106	125	105	114	114	116	133	115	124	124	126
P.103A	8 h	2023	98	95	96	97	97	108	105	106	107	107	118	115	116	117	117
P.103B	8 h	2023	101	95	97	98	99	117	105	107	108	109	128	115	117	118	119
P.104A	8 h	2023	82	117	117	90	90	92	125	126	102	102	102	136	142	114	114
P.104B	8 h	2023	87	87	90	90	90	99	99	102	102	102	111	111	114	114	114
P.105	8 h	2023	119	122	95	100	100	133	136	105	110	110	140	142	115	120	120
P.106	8 h	2023	87	87	101	90	90	100	100	115	102	102	111	111	126	113	113
P.107	8 h	2023	82	89	87	87	89	99	115	117	110	110	112	112	128	117	117
P.109	8 h	2023	82	82	118	130	133	122	127	133	133	140	133	134	140	140	145
P.112	8 h	2023	82	82	82	87	87	110	130	133	133	133	120	133	136	136	136
P.113	8 h	2023	77	82	105	105	110	90	98	118	118	133	103	112	131	131	145
P.115	8 h	2023	120	124	100	100	105	129	133	109	109	114	141	145	121	121	126
P.116	8 h	2023	117	117	117	120	124	119	126	133	133	133	133	136	145	145	145
P.118	8 h	2023	70	75	80	94	94	82	85	94	104	104	92	94	103	114	114
P.119	8 h	2023	70	75	80	94	94	82	85	94	104	104	92	94	103	114	114
P.120	8 h	2023	82	82	82	87	89	94	92	92	97	99	105	102	102	107	109
P.121	8 h	2023	110	111	112	113	114	120	121	122	123	124	130	131	132	133	134
P.122	8 h	2023	94	94	95	95	95	104	104	105	105	105	114	114	115	115	115
P.123	8 h	2023	100	105	105	110	110	110	115	115	120	120	120	125	125	130	130
P.124	8 h	2023	82	117	117	122	126	125	126	133	133	136	136	140	140	140	147
P.125	8 h	2023	80	90	105	126	126	90	100	115	134	134	101	112	118	145	145
P.126	8 h	2023	70	70	70	70	75	80	82	94	82	85	94	94	103	90	95
P.127	8 h	2023	82	96	96	110	118	92	106	106	122	133	102	116	116	136	140
P.128	8 h	2023	80	82	82	82	84	90	92	92	92	94	100	102	102	102	104
P.129	8 h	2023	77	89	83	83	83	87	99	93	93	93	97	109	103	103	103
P.130	8 h	2023	70	70	73	75	75	80	80	84	86	94	91	80	84	86	94
P.131	8 h	2023	75	82	82	79	79	87	94	92	89	89	96	103	102	99	99
P.132	8 h	2023	68	70	70	70	75	77	84	122	126	127	87	94	133	133	136
P.133	8 h	2023	70	75	73	75	75	84	80	84	86	94	94	80	84	86	94
P.134	8 h	2023	70	70	70	70	75	80	82	80	82	94	94	94	94	103	105
P.136	8 h	2023	84	103	108	112	102	119	120	130	134	126	133	133	140	145	138
P.137	8 h	2023	82	101	103	110	117	92	111	113	120	127	102	121	123	130	137
P.138	8 h	2023	117	117	117	122	126	125	126	133	133	136	136	140	140	140	147
P.139	8 h	2023	72	73	80	80	80	84	92	92	92	92	94	101	105	105	105
P.140	8 h	2023	82	117	117	122	126	125	126	133	133	136	136	140	140	140	147
P.142	8 h	2023	107	126	117	122	127	119	131	133	133	136	128	135	140	140	154
P.145	8 h	2023	68	68	75	80	80	79	94	134	134	134	89	105	140	140	140
P.147A.1	8 h	2023	70	84	84	84	84	81	94	94	94	94	94	100	100	100	100
P.147A.2	8 h	2023	84	84	98	108	117	94	94	108	118	127	104	104	118	128	137
P.147B	8 h	2023	73	73	73	73	75	87	94	134	134	134	98	105	140	140	140
P.149	8 h	2023	68	68	75	80	80	77	80	89	114	128	87	89	101	122	140
P.150	8 h	2023	72	73	80	80	80	84	92	117	95	95	94	101	133	110	110
P.151	8 h	2023	68	68	70	70	84	79	79	82	84	94	87	94	94	96	103
P.152A	8 h	2023	98	68	80	80	98	111	81	93	93	111	121	91	103	103	121
P.152B	8 h	2023	80	70	82	84	84	93	83	95	97	97	103	93	105	107	107
P.153A	8 h	2023	73	84	78	78	78	83	94	88	88	88	93	104	98	98	98
P.153B	8 h	2023	89	84	86	86	86	99	94	96	96	96	109	104	106	106	106
P.154A	8 h	2023	84	86	86	88	90	94	96	96	98	100	104	106	106	108	110
P.154B	8 h	2023	68	80	80	98	105	78	90	90	108	115	89	100	100	118	125
P.155	8 h	2023	70	82	82	84	84	80	92	92	94	94	90	102	102	104	104
P.156	8 h	2023	86.8393	89.0179	92.8393	92.7321	93.7857	97.5893	104.286	107.982	106.679	110.036	108.964	114.946	118.357	116.714	119.089
P.157A	8 h	2023	77	80	85	90	115	87	90	95	100	125	97	100	105	110	135
P.157B	8 h	2023	73	80	82	77	115	86	93	95	116	133	96	103	105	136	140
P.158A	8 h	2023	80	82	84	86	88	90	92	94	96	98	100	102	104	106	108
P.158B	8 h	2023	73	73	77	84	96	82	86	90	97	109	94	96	100	107	119
P.159	8 h	2023	73	75	75	82	82	83	85	85	92	92	93	95	95	102	102
P.160	8 h	2023	96	112	84	115	102	102	121	93	124	111	117	131	103	134	121
P.161A	8 h	2023	68	68	68	73	75	79	80	80	84	87	91	92	94	94	96
P.161B.1	8 h	2023	70	82	84	86	105	82	91	93	95	114	94	101	103	105	124
P.161B.2	8 h	2023	69	75	76	79	89	80	86	87	90	100	90	96	97	100	110
P.162	8 h	2023	73	73	73	75	82	89	94	84	86	93	98	101	126	96	103
P.163	8 h	2023	84	84	84	84	101	94	94	94	94	111	104	104	104	104	121
P.164	8 h	2023	68	68	68	73	75	79	80	80	84	87	91	92	94	94	96
P.165	8 h	2023	68	70	73	73	75	80	84	85	87	94	94	94	96	98	102
P.166	8 h	2023	73	82	84	87	98	86	95	97	100	111	96	105	107	110	121
P.167	8 h	2023	84	84	94	98	98	97	97	107	111	111	107	107	117	121	121
P.168	8 h	2023	68	70	73	87	122	77	87	115	120	127	87	94	122	130	135
P.169	8 h	2023	73	82	73	87	122	89	95	115	120	127	101	105	122	130	135
P.170A	8 h	2023	84	84	84	85	85	96	96	96	97	97	106	106	106	107	107
P.170B	8 h	2023	84	94	89	89	89	96	106	101	101	101	106	116	111	111	111
P.171A	8 h	2023	98	98	90	90	90	110	110	102	102	102	120	120	112	112	112
P.171B	8 h	2023	68	68	68	68	82	82	82	82	82	96	94	94	94	94	108
P.172	8 h	2023	66	68	77	82	87	94	82	91	96	101	105	94	103	108	113
P.173A	8 h	2023	98	88	78	85	85	109	99	89	96	96	118	108	98	105	105
P.173B	8 h	2023	63	67	68	68	68	79	80	80	80	108	89	89	91	94	119
P.174	8 h	2023	63	68	73	73	77	77	80	87	87	91	88	91	99	99	103
P.175	8 h	2023	82	84	84	84	98	92	94	94	94	122	102	104	104	104	133
P.177	8 h	2023	68	68	75	75	77	80	80	92	94	117	89	91	101	105	129
P.178	8 h	2023	77	77	78	79	79	87	87	88	89	89	97	97	98	99	99
P.179	8 h	2023	79	79	80	84	84	89	89	90	94	94	99	99	100	104	104
P.180	8 h	2023	68	98	83	83	83	80	108	94	94	94	89	115	103	103	103
P.181	8 h	2023	68	82	82	82	82	80	94	94	94	94	89	103	103	103	103
P.183	8 h	2023	68	70	75	75	75	81	83	88	88	88	91	93	98	98	98
P.185	8 h	2023	107	126	115	115	115	117	136	125	125	125	127	146	135	135	135
P.186	8 h	2023	107	126	117	117	117	119	131	130	130	130	128	135	140	140	140
P.190	8 h	2023	88	98	92	92	92	98	108	102	102	102	108	118	112	112	112
P.191	8 h	2023	94	90	90	90	90	104	100	100	100	100	114	110	110	110	110
P.192	8 h	2023	73	73	87	99	101	84	99	112	134	136	94	110	122	140	140
P.195	8 h	2023	82	88	85	85	85	92	98	95	95	95	102	108	105	105	105
P.196	8 h	2023	73	73	87	99	101	84	99	112	134	136	94	110	122	140	140
P.197	8 h	2023	75	84	84	84	103	84	94	94	103	130	94	103	103	112	135
P.198	8 h	2023	80	89	89	89	108	89	99	99	108	135	99	108	108	117	140
P.201	8 h	2023	107	126	117	117	117	119	131	130	130	130	128	135	140	140	140
P.203A	8 h	2023	103	108	112	115	109.5	122	122	125	133	122.5	130	130	133	136	132.5
P.203B	8 h	2023	126	133	133	131	130.75	141	142	146	144	143.75	145	145	156	154	153.75
P.204	8 h	2023	84	84	84	86	86	94	94	94	96	96	104	104	104	106	106
P.205	8 h	2023	86	98	112	99	98.75	99	111	125	112	111.75	109	121	135	122	121.75
P.206	8 h	2023	80	80	82	82	84	90	90	92	92	94	100	100	102	102	104
P.207	8 h	2023	73	105	77	84	84.75	86	118	90	97	97.75	96	128	100	107	107.75
P.208	8 h	2023	98	98	77	105	94.5	111	111	90	118	107.5	121	121	100	128	117.5
P.209	8 h	2023	80	84	86	90	92	91	95	97	101	103	102	106	108	112	114
P.210	8 h	2023	80	84	86	90	92	91	95	97	101	103	102	106	108	112	114
P.211	8 h	2023	80	84	86	90	92	91	95	97	101	103	102	106	108	112	114
P.212	8 h	2023	73	74	75	79	80	83	84	85	89	90	93	94	95	100	102
P.213	8 h	2023	73	74	75	79	80	83	84	85	89	90	93	94	95	100	102
P.215	8 h	2023	73	74	75	79	80	83	84	85	89	90	93	94	95	100	102
P.216	8 h	2023	82	85	73	82	82	95	98	86	95	95	105	108	96	105	105
P.217	8 h	2023	69	71	74	77	79	80	84	86	92	95	93	94	97	102	105
P.218	8 h	2023	69	71	74	77	79	80	84	86	92	95	93	94	97	102	105
P.220	8 h	2023	69	71	74	77	79	80	84	86	92	95	93	94	97	102	105
P.221	8 h	2023	73	73	77	84	77	84	84	88	95	88	95	95	99	106	99
P.223	8 h	2023	68	77	77	77	80	77	88	88	88	90	91	100	100	100	102
P.224	8 h	2023	68	68	73	82	82	89	84	89	98	98	96	94	99	108	108
P.225	8 h	2023	68	68	73	73	75	81	81	86	86	88	91	91	96	96	98
P.227	8 h	2023	73	73	77	82	89	82	84	87	94	101	94	94	98	105	112
P.228	8 h	2023	68	73	71	71	71	70	82	85	85	83	87	91	94	94	92
P.229	8 h	2023	68	68	70	73	77	80	82	82	95	117	94	94	94	103	122
P.231	8 h	2023	89	84	84	87	87	100	95	95	98	98	110	105	105	108	108
P.232	8 h	2023	73	73	75	75	77	87	87	89	89	91	99	99	101	101	103
P.233	8 h	2023	68	70	75	75	75	83	85	90	90	90	95	97	102	102	102
P.234	8 h	2023	68	77	77	82	84	80	89	89	94	96	90	99	99	104	106
P.235	8 h	2023	68	68	68	68	82	82	82	82	82	96	94	94	94	94	108
P.236	8 h	2023	66	68	77	82	87	94	94	122	126	136	105	105	130	130	140
P.238	8 h	2023	63	67	68	68	68	79	80	80	80	108	89	89	91	94	119
P.239	8 h	2023	63	68	73	73	77	77	80	85	85	126	88	91	95	95	130
P.240	8 h	2023	68	68	75	75	77	80	80	92	94	117	89	91	101	105	126
P.241	8 h	2023	65	66	66	66	66	73	80	80	80	80	87	89	92	94	94
P.243	8 h	2023	61	66	66	67	70	77	80	81	82	84	89	89	89	94	97
P.244	8 h	2023	65	66	66	66	66	73	80	80	80	80	87	89	92	94	94
P.245	8 h	2023	61	66	66	67	70	77	80	81	82	84	89	89	89	94	97
P.246	8 h	2023	66	68	68	68	68	78	80	84	81	81	87	89	96	91	92
P.247	8 h	2023	61	66	66	66	66	73	78	79	79	79	84	89	89	91	94
P.248	8 h	2023	66	66	66	66	66	79	78	79	79	79	91	89	89	91	94
P.249	8 h	2023	61	61	61	61	61	71	75	77	78	78	80	87	87	87	87
P.250	8 h	2023	61	63	63	63	66	66	78	78	80	80	80	87	87	94	94
P.251	8 h	2023	87	87	87	87	87	94	94	94	94	94	102	102	102	102	102
P.252	8 h	2023	103	108	108	115	117	119	122	126	127	129	133	133	136	136	136
P.253	8 h	2023	103	113	113	116	120	119	125	129	131	132	130	135	139	139	139
P.254	8 h	2023	117	117	117	117	122	127	127	131	134	134	136	136	142	142	142
P.255	8 h	2023	103	103	103	105	117	115	115	116	120	128	126	126	128	130	136
P.256	8 h	2023	102	116	116	123	125	118	130	130	132	139	132	139	139	144	144
P.257	8 h	2023	103	117	117	124	126	119	131	131	133	140	133	140	140	145	145
P.258	8 h	2023	101	103	103	117	117	119	119	120	130	133	133	133	133	136	136
P.259	8 h	2023	101	103	103	108	112	115	119	124	126	127	126	130	133	136	136
P.260	8 h	2023	103	122	126	133	133	122	133	141	152	152	133	140	145	158	158
P.261	8 h	2023	98	103	112	126	126	112	126	134	140	140	126	133	140	145	145
P.262	8 h	2023	94	98	98	101	103	110	111	115	115	120	122	122	122	124	130
P.263	8 h	2023	98	98	112	122	130	114	115	128	133	140	126	126	137	140	145
P.264	8 h	2023	101	105	112	124	133	116	127	128	133	140	128	130	136	140	145
P.265	8 h	2023	103	103	103	112	112	119	120	122	127	127	130	130	133	136	136
P.266	8 h	2023	101	108	108	108	115	113	126	126	126	130	126	136	136	136	140
P.267A	8 h	2023	105	108	112	126	126	119	126	126	134	140	133	133	136	136	145
P.267B	8 h	2023	98	98	101	103	108	111	114	115	115	126	122	124	128	128	136
P.268A	8 h	2023	108	108	117	122	133	124	125	130	133	142	136	136	140	142	146
P.268B	8 h	2023	108	108	108	126	133	120	124	126	140	142	133	133	133	145	146
P.269A	8 h	2023	103	103	103	108	112	122	123	124	127	128	130	130	133	136	136
P.270	8 h	2023	108	117	122	122	126	126	131	137	140	145	136	140	142	145	150
P.271	8 h	2023	101	103	103	108	108	122	125	126	126	127	136	136	136	136	136
P.272	8 h	2023	101	103	117	122	122	115	119	131	140	140	126	133	145	145	145
P.274A1	8 h	2023	61	61	66	66	66	74	76	77	77	79	84	87	88	88	89
P.274A2	8 h	2023	67	67	73	82	72	79	87	82	82	82	87	98	92	92	92
P.274B	8 h	2023	61	68	68	65	65	77	80	80	80	80	89	90	90	90	90
P.276	8 h	2023	101	103	103	112	126	115	120	120	127	140	127	130	130	136	151
P.278	8 h	2023	103	103	105	108	108	119	123	124	126	126	130	133	133	136	136
P.279	8 h	2023	103	108	112	112	112	116	125	129	130	130	133	133	136	140	142
P.280	8 h	2023	108	108	108	115	115	125	127	127	131	133	136	136	136	140	140
P.281	8 h	2023	108	108	117	119	119	126	126	133	138	135	136	136	140	145	145
P.283	8 h	2023	68	82	82	82	82	80	94	94	94	94	89	103	103	103	103
P.284	8 h	2023	73	73	77	90	90	85	85	84	115	115	94	94	94	130	130
P.285	8 h	2023	63	63	73	75	75	77	79	79	126	133	87	87	87	130	136
P.289	8 h	2023	68	98	83	83	83	80	108	94	94	94	89	115	103	103	103
P.291	8 h	2023	73	73	73	73	73	94	94	94	94	94	103	103	103	103	103
P.292	8 h	2023	68	73	73	75	75	82	84	84	86	87	94	94	94	94	96
P.294	8 h	2023	73	73	73	73	73	89	89	89	89	89	99	99	99	99	99
P.295	8 h	2023	63	68	68	68	73	78	80	87	112	133	89	89	96	122	137
P.297	8 h	2023	70	73	73	73	73	80	89	89	89	122	94	99	99	99	124
P.298	8 h	2023	73	75	73	73	73	84	89	89	89	122	94	99	99	99	124
P.301	8 h	2023	73	75	98	101	131	84	89	122	133	140	94	99	130	142	145
P.302	8 h	2023	66	73	73	73	73	80	84	115	124	133	94	98	124	130	136
P.303	8 h	2023	68	73	77	77	77	80	82	85	85	85	91	94	97	97	97
P.304	8 h	2023	68	70	73	75	77	80	82	84	86	88	91	93	95	97	97
P.306	8 h	2023	73	75	77	89	91	89	94	108	124	125	98	103	117	133	136
P.307	8 h	2023	68	75	77	79	81	80	87	89	91	93	91	98	100	101	103
P.309	8 h	2023	77	82	79	79	79	87	87	87	87	87	95	95	95	95	95
P.311	8 h	2023	63	66	66	70	70	79	82	84	115	128	89	94	94	120	136
P.312	8 h	2023	61	68	82	82	82	78	85	100	100	100	88	95	110	110	110
P.313	8 h	2023	68	68	82	87	105	101	112	122	124	135	112	119	130	136	145
P.314	8 h	2023	73	73	73	73	84	82	84	126	133	133	94	96	136	142	142
P.315	8 h	2023	73	75	75	80	80	84	115	133	133	147	94	126	140	140	152
P.316	8 h	2023	68	82	75	80	80	84	115	133	133	147	94	126	140	140	152
P.317	8 h	2023	68	73	80	87	105	103	112	126	128	133	112	119	130	130	136
P.318	8 h	2023	82	101	105	122	102	130	130	133	136	132	142	142	142	142	142
P.319	8 h	2023	63	73	73	73	73	79	119	130	130	133	89	124	140	140	140
P.320	8 h	2023	63	73	73	73	73	79	119	130	130	133	89	124	140	140	140
P.322	8 h	2023	77	82	82	87	87	124	127	131	131	128	133	136	136	136	133
P.323	8 h	2023	75	82	122	122	87	84	90	130	131	131	96	102	136	136	133
P.324	8 h	2023	66	73	73	80	84	80	80	112	137	147	89	94	119	140	151
P.325	8 h	2023	80	98	110	130	104	89	126	126	133	119	99	130	136	140	126
P.327	8 h	2023	80	98	98	112	115	89	112	115	126	130	98	122	126	130	136
P.331	8 h	2023	94	94	94	94	94	105	106	106	108	108	113	113	115	115	115
P.332	8 h	2023	96	98	98	103	103	108	110	112	115	115	119	122	122	126	126
P.333	8 h	2023	94	94	94	94	105	103	110	110	112	115	119	124	124	124	126
