# Supplementary material for: QTL mapping of vernalization-insensitive and photoperiod-independent early flowering in yellow lupin (Lupinus luteus L.)
Source: Front Plant Sci. 2026 Apr 23;17:1829334. doi: 10.3389/fpls.2026.1829334 (PMC13149415; doi:10.3389/fpls.2026.1829334)
Supplement: Supplementary Table S2 — Mean values of yellow lupin phenotypic observations of flowering phenology traits. [file Table2.xlsx]

## Sheet: Table S2
Ishani Dogra, Allen Eldho-Paul, Anna Surma, Sandra Rychel-Bielska, Bartosz Kozak, Michał Książkiewicz
QTL mapping of vernalization-insensitive and photoperiod-independent early flowering in yellow lupin (Lupinus luteus L.)
Frontiers in Plant Science
Supplementary Table S2. Mean values of yellow lupin phenotypic observations of flowering phenology traits.
Photoperiod	16 h	16 h	16 h	16 h	16 h	16 h	16 h	16 h	16 h	8 h	8 h	8 h
Year	2022	2022	2022	2023	2023	2023	2024	2024	2024	2023	2023	2023
Line	Days to floral bud emergence	Days to start of flowering	Days to end of flowering	Days to floral bud emergence	Days to start of flowering	Days to end of flowering	Days to floral bud emergence	Days to start of flowering	Days to end of flowering	Days to floral bud emergence	Days to start of flowering	Days to end of flowering
C.111	65.6	74	81.6	63	74.4	80.2	58	70.2	80.2	102.2	116.4	126.4
C.112	44.6	53	58.4	45	58.6	67	36.6	47	56	59	64.4	72.6
P.003	62.4	72.6	80.8	63	74	81	55.4	69.2	79.6	112	127.4	139.8
P.005	60.8	71.4	79.6	62.2	73.8	81	56.2	70.2	80.2	121	129.4	139.6
P.006	62.6	71.6	79.8	62.4	73.6	81	57.2	68	78.2	116.6	129.8	139.2
P.007	63	72.4	80.2	62.4	73.8	81	56.8	68.2	77.8	114	128.8	138.4
P.008	46.8	52.2	59.6	42	57.2	65	40	50	61.2	85.4	90.8	100.6
P.009	46.6	55	61	46	60.6	68.4	39.6	49	58.2	85.4	90.8	100.6
P.010	43.2	52.2	60.2	46	59	66.6	39.8	49	57	80.8	90.8	100.6
P.012A	48.8	56.6	64	46	60.4	69	39.6	49	56.4	84.8	92.4	102.2
P.012B	48.8	56.6	64	46	60.8	69	38.2	48.6	56.4	84.8	92.4	102.2
P.014	48	55.2	62.2	45.2	58	67.4	38	49	56.2	72	83.4	99.4
P.015	46.4	54	60.2	45.8	59	68.2	37	48.4	56	67	78	92.6
P.017	47.6	53	60	47	60.8	70.2	41.2	52.4	61	79.8	86	101.4
P.025	46.4	53.4	59.6	44.8	58.4	66.8	38.2	48.4	57.2	84	89.4	104.8
P.027A	41.4	49.4	57.4	42.6	56.6	64.8	36.4	47.4	55.4	70.2	79.6	95.2
P.027B	52.4	57.6	64.4	51.6	63.4	71	37.6	51.6	60.8	70.2	79.6	95.2
P.028A	41.8	48.8	58	38.8	51.4	58	30	38.6	51.8	68	75	82
P.028B	52.4	60.4	67.4	47.4	61.2	69.4	37.6	50	58.8	80	87	94
P.030	49	56	63	53.4	64.4	74	40.4	51.4	62.2	75.6	89	100.2
P.031B	48.2	55	62.2	46	57.8	66	37.4	47.4	56.4	75.4	86	98.4
P.036	47.8	53.2	61.4	44.2	57.2	66	37.8	49.8	60	75.4	86	98.4
P.037	47.8	54.6	61.4	44.2	57.4	66	37	52.4	56.4	75	86	97
P.039	46	54.8	60.8	45.6	58	66	39	52.8	62	80.4	91	103.4
P.040	47.2	54	60	45.6	57.6	66	38.8	52.4	61.2	79.4	90	102.4
P.045	49	55.8	61.8	47.8	62	71	37.4	52.4	59.6	83.2	94	106.4
P.046	49	56.8	62.8	49.2	62.4	69.6	37.4	54.4	61.8	83.2	94	106.4
P.047	49	56.6	62.6	57.6	70.8	77.4	41.8	55.2	65	113	123.8	133.8
P.050	49.8	60.6	67.2	59.4	71.2	79	38.2	54.6	60.6	90.6	104	115.2
P.051	49	55.4	61.4	50	62.6	71	38.2	53.2	60.6	88.6	102	113
P.052	49.2	58	65.4	53.2	64.8	72.4	38	53.6	60.4	96.2	109.6	119.6
P.053	50.4	56.4	65.6	55	66.6	74.6	38.8	53.2	61.8	84	98.2	109.2
P.054	47.8	55.6	59.8	50.6	63.4	70.6	37	51.2	60.4	86.6	112.4	138.4
P.057	51.4	60.6	67.2	50.2	63	70.6	39	53.2	61	88.8	105.4	120
P.058	60	70.2	78.8	59	71	78.2	50.2	60.8	70.6	99.6	120.2	132.2
P.059	60	70	78.8	59.4	71.6	78.2	49.6	61	69.6	115.4	131.4	140
P.061	53.8	59.4	67	50	62.2	69.8	39.8	53.4	60.2	96	104.2	114.6
P.063	51.6	57.8	65.6	48.4	61	67	40.4	54	60.8	118.6	130	136.2
P.064A	48	55.6	62.6	48.2	61.4	69.4	38	50.2	59.4	90.6	102.2	113
P.064B	49.2	56.6	63.6	52.2	64.6	72.4	38.6	51.8	60.2	99.4	110.6	121.4
P.065	49.2	59.2	66.2	47.8	60.8	68	38.2	52.4	60.8	73.2	105.2	114.8
P.067	49.4	57.8	63.6	48.4	60.8	69	37	51.6	60.2	76.6	105.2	114.8
P.069A	46.8	55.6	64.4	46.4	60	67.6	39.4	53.4	60.2	104.8	116	126.6
P.069B	47.6	56.6	65.2	50.6	61.6	69	40.8	54.6	62.4	74.6	88	100.2
P.070	49	57.2	63.4	48.4	61	68.6	37.2	51.4	60.6	83.8	131.4	138.8
P.071	51	59.6	64.6	51.2	62	68.6	39.6	53.4	62.6	90.6	100.6	112.6
P.073	48.6	54.8	61.2	48	61.2	67.8	38.4	51.4	61.4	104.2	113.6	123.4
P.074	49.2	55.2	63.4	49.2	61.8	68	39.8	54.4	64.2	100	113.2	124.4
P.075	51	57	63	47.4	60.4	67.8	38.2	53.6	60.6	88.6	101.4	112.8
P.076	51.8	58.2	66.2	52	63.6	71	41.8	54.8	63.4	94	108.2	119
P.077	53	66.2	72.4	47.6	60	68	37	51.8	59.8	90.4	120	127.6
P.078	50.2	57	65.6	48.2	60.8	68.2	37	53.8	61	88.6	101.4	113.6
P.079	48	56.6	62.4	48.4	60.8	68.6	40.2	52	60.8	85.2	109	117
P.081	49	54.6	60	51.2	61.8	68.6	37	50.6	59.2	88.6	101.4	112.8
P.082	45.6	53.2	59.6	50.2	62.4	69.2	37.4	52.6	59.4	93.6	112	119.4
P.083	48	55.4	62	48.4	61.4	68.6	41.2	54.8	65.8	105.4	125.4	133.2
P.084	50.6	58.8	65.4	49	61.6	69	37	52.6	59.8	102.2	133.4	141
P.085	50.6	59.4	67.4	50.4	62.4	69.2	40	54	63	102.2	133.4	141
P.086	47.8	55.8	61.2	48.4	62.2	69.2	38.2	53	61.2	100.2	114.8	126.8
P.087	49	56	60	48.8	61.6	68	37	52.8	60	103	116	124.8
P.088	49	55.4	60	47.2	60	67.6	39	53.2	60.2	90	100	111
P.090	49	56.6	62	52.2	63.6	70.6	37	50	58.2	90	100	111
P.091	49.8	57.4	63.8	50.6	62	68.2	37	50	59.2	114.4	125.8	135.4
P.092	49	55.4	61	50	61.2	68.6	37	50.2	58.6	112.6	122.6	132.6
P.094	49	56	62.8	47.2	60.6	68.6	37	50.2	59	111.4	121.6	131
P.095	49	55.2	61.6	47.2	60.4	69.6	38	53	62.4	111.4	121.4	131.4
P.096A	49.4	56.6	62.8	46.8	59.8	67.4	37	50.6	58.2	109.8	125.8	137.4
P.096B	49.4	56.6	62.8	46	59	67	37.8	51.6	60.8	118.2	126.4	136.4
P.097	48.4	55	60	52.2	61.8	69	39.4	52.6	60	124	134.2	142.8
P.098	48.4	54.6	60.4	50.6	62.6	70.2	39	50.2	59.6	96	113.2	121
P.099	63.4	70.4	78.6	46.8	59.8	66.8	38.6	50	58.8	96	113.2	121
P.100A	50	56.2	63	52.6	64.8	71	37	49.8	58	99.2	109.2	119.2
P.100B	50	56.2	63	48	60.4	67.8	40	52.8	61	104.2	114.8	125.2
P.101A	49.2	57.2	62.2	52	63.4	70.6	39	50.6	59.2	88	98	108
P.101B	49.2	57.2	62.2	52.4	64	70.6	39	50	58	92.2	105.4	116.8
P.102A	49.8	56.8	62.6	51	61.6	69.8	39.4	51.2	60	91.4	101.4	111.4
P.102B	49	56	60.8	47.2	60	67.8	39	50.4	60.4	104.8	114.8	124.4
P.103A	48.6	56.4	61.6	50.2	62.4	69.8	38.6	49.6	58	96.6	106.6	116.6
P.103B	48.6	56.4	61.6	49.4	61.6	67.4	38	51.2	60.6	98	109.2	119.4
P.104A	48.4	58.4	66	50	62.4	70	39	50	59.8	99.2	109.4	121.6
P.104B	48.4	58.4	66	47.6	61.2	68.4	39	50.2	58.8	88.8	100.8	112.8
P.105	49.6	57.6	65.4	53.4	64.6	72.4	38	52.4	60.8	107.2	118.8	127.4
P.106	49	57	63.8	53	64.2	71	38.6	52	59.6	91	103.8	114.8
P.107	41.6	50.2	57.6	48.6	60.4	68.4	39	51	60.6	86.8	110.2	117.2
P.109	49.6	57	63	51.4	63.4	69.8	38.6	50.4	58.8	109	131	138.4
P.112	53.8	60.2	67.8	50.2	63.2	69.6	37	50	58.6	84	127.8	132.2
P.113	47.8	57.2	65	46.8	60	68.2	38.6	50.6	59.2	95.8	111.4	124.4
P.115	54.6	62.2	69.8	48.6	62	70.2	38.2	50.2	59.2	109.8	118.8	130.8
P.116	58	66	74	53.4	63.6	70.4	37.8	50.8	60	119	128.8	140.8
P.118	48.2	55.8	61.8	50.2	62.4	69.8	38.2	50.6	59.6	82.6	93.8	103.4
P.119	46	54.8	61.2	52.2	63	71	38.8	50.6	60.4	82.6	93.8	103.4
P.120	49	54.4	62.2	52.2	64.4	71	38.6	49.4	58.4	84.4	94.8	105
P.121	50.6	58.2	64	53	64.4	70.6	38.6	51.8	60	112	122	132
P.122	52.6	59	64.6	54.2	65.6	72.8	39	50.6	59.6	94.6	104.6	114.6
P.123	49	58.6	65.6	53.4	64.2	71.6	43.6	56.4	66.4	106	116	126
P.124	49	55.8	60	53	64.8	72	39.2	53.4	61.8	112.8	130.6	140.6
P.125	49.4	56.4	61	53.4	64.2	71.8	39.4	54	61.8	105.4	114.6	124.2
P.126	49	56.8	62.8	52.2	64.4	71.6	38	53.8	63	71	84.6	95.2
P.127	49.4	57.2	63.4	53	64.4	71.4	38	52.8	61.4	100.4	111.8	122
P.128	49	57.8	63.8	54.6	65.4	73	40	53.6	62	82	92	102
P.129	49.4	60	65.6	54.4	65	73	38	53.2	62.2	83	93	103
P.130	49	59.2	65.8	53	64.8	71	39	51.2	59.8	72.6	84.8	87
P.131	49	60	67.2	54.6	66	72.8	38.8	51.4	60.2	79.4	90.2	99.8
P.132	52.8	61.8	68.6	49	64	70.8	37.8	56.6	65.6	70.6	107.2	116.6
P.133	50	61.6	67.8	48.2	62.6	69.4	38	51.4	60	73.6	85.6	87.6
P.134	50.2	57.6	63.6	49.8	62.6	69.6	37.4	50.6	57.6	71	83.6	98
P.136	57.6	70.4	77.4	66.2	77.8	85	59.8	74.4	85.8	101.8	125.8	137.8
P.137	52.6	61	67.4	59.2	71.6	78.2	39	54.4	63.4	102.6	112.6	122.6
P.138	52.4	62.4	69.6	60.4	72.2	78.2	52.8	63.4	72.2	119.8	130.6	140.6
P.139	49.8	56.4	62.6	55.6	68.2	75.4	40	56.6	65.6	77	90.4	102
P.140	57	63.4	70.6	65.8	76.4	83.4	64.2	77.6	88.2	112.8	130.6	140.6
P.142	59.8	66.6	73.2	62	74.6	80.8	55.6	66.2	77.4	119.8	130.4	139.4
P.145	50	58	63.6	48.4	62.2	69.2	38.4	51	59.6	74.2	115	122.8
P.147A.1	48.4	55.4	61.2	52	64	73	40.4	53.8	64	81.2	91.4	98.8
P.147A.2	48.4	55.4	61.2	51.8	62.8	71	38.8	52	60.4	98.2	108.2	118.2
P.147B	50.4	57.4	63.2	52.8	64	72.2	43.2	56.6	66.4	73.4	116.6	124.6
P.149	49	58	63.4	50.2	62.4	69.6	37.6	50.2	59.2	74.2	97.6	107.8
P.150	49	55.2	60.6	46	59.4	66.2	37.6	50.2	59.2	77	96.6	109.6
P.151	48.6	56.2	63	51.4	62.8	69.2	38	53.2	61.4	72	83.6	94.8
P.152A	49	57.4	65.2	49.6	61.2	68.6	37.8	52.8	61.4	84.8	97.8	107.8
P.152B	49	58	64	49	61.6	69.2	38.8	53	61.2	80	93	103
P.153A	49.8	58.4	65.4	51	63.4	70.2	37.8	51.8	60.2	78.2	88.2	98.2
P.153B	48.2	57.2	64.2	49.4	62.4	69.6	37.4	51.4	59.6	86.2	96.2	106.2
P.154A	50.2	58	64.8	55.6	67.2	74.8	42.4	56.4	64.2	86.8	96.8	106.8
P.154B	50.2	58	64.8	54.8	66.4	73.4	44.2	58.2	66	86.2	96.2	106.4
P.155	49	56.8	63.8	52.2	62.8	70.2	38.8	53.4	62.4	80.4	90.4	100.4
P.156	50.4	57.8	64.8	55.2	67.2	74.8	39.2	55	62.8	91.0429	105.314	115.614
P.157A	49	57.6	64.6	47.6	60.8	69.6	46.8	59.4	69.4	89.4	99.4	109.4
P.157B	49	57.6	64.6	53	64.8	71	42.4	57	66.4	85.4	104.6	116
P.158A	53.4	59.8	67	55.8	67.4	74.8	49.4	61.2	69.2	84	94	104
P.158B	53.4	59.8	67	52.6	64.4	71.2	46.2	57.6	66.4	80.6	92.8	103.2
P.159	49	57	63.8	49	61.8	69.2	38.2	52.2	61	77.4	87.4	97.4
P.160	49.8	58	64.6	51.4	63.8	71.8	39	52.8	61.2	101.8	110.2	121.2
P.161A	49.6	57.4	63.8	53.8	64.4	72.2	39.6	54.6	63	70.4	82	93.4
P.161B.1	49.6	57.4	63.8	52.2	63	70	38.6	54.4	61.4	85.4	95	105.4
P.161B.2	49.6	57.4	63.8	52	61	69.2	39.8	54.2	61.4	77.6	88.6	98.6
P.162	49.6	58	66.2	48.4	61.4	70	39.4	53.8	61	75.2	89.2	104.8
P.163	51.4	60	65.4	57.4	69	76.4	45	57.4	67.6	87.4	97.4	107.4
P.164	50.2	58	64.2	47.8	61	68	39	53	61.4	70.4	82	93.4
P.165	49	56	63	48.4	61	70	39	52.6	60.6	71.8	86	96.8
P.166	49.8	59.4	66.2	51	62.8	70.6	39	54.2	62.6	84.8	97.8	107.8
P.167	51	59	65.2	49.8	62.8	70.2	38.8	50.4	58.6	91.6	104.6	114.6
P.168	51	59.8	67.6	51	62.6	70.4	40.6	53.2	63.2	84	105.2	113.6
P.169	52.4	58.6	64.8	52.6	65.6	71.6	38.2	52.8	60.6	87.4	109.2	118.6
P.170A	49.4	57.6	65	53.4	65	70.4	42	56.6	64.8	84.4	96.4	106.4
P.170B	48	56	63.4	50.2	62	69.2	38.4	53.6	62	89	101	111
P.171A	49.8	58.2	65.4	60.4	70.6	78.4	45.2	59	67.6	93.2	105.2	115.2
P.171B	49	57	64	54	66.6	74.6	38.4	53.8	61.4	70.8	84.8	96.8
P.172	50.6	57.4	64.2	56.6	69	76.8	38	57.6	66.4	76	92.8	104.6
P.173A	45.4	54	59.4	50.6	62.2	70.4	43	59	69.2	86.8	97.8	106.8
P.173B	46.6	54.8	59.6	52.2	64.4	72.4	38.2	55	63.4	66.8	85.4	96.4
P.174	49	55.4	61.2	58.6	71	77.6	47.8	61.2	71.8	70.8	84.4	96
P.175	48.2	55.4	61.2	56.8	69	76.4	39	53.6	61.4	86.4	99.2	109.4
P.177	49.2	57	63.4	51.8	63.4	71.2	39	52.2	60	72.6	92.6	103
P.178	49	55.2	60	48	61	68.6	39	52.2	61	78	88	98
P.179	49.8	57.8	64.6	57.6	69.4	77	44.6	61.8	71	81.2	91.2	101.2
P.180	49	59.6	65.8	54.6	65.4	72.6	38.4	54	63	83	94	102.6
P.181	49	55.8	61	53	64.4	70.6	45.4	57.8	67.2	79.2	91.2	100.2
P.183	47.4	56.2	63.4	53	64.4	70.6	41.6	61	70	72.6	85.6	95.6
P.185	58.8	68.4	76.4	57	67.8	74.6	62	77.6	87.6	115.6	125.6	135.6
P.186	61.2	73.6	80.6	63.4	74.8	80.4	62	77	87	116.8	128	136.6
P.190	49	58.8	66	52.2	62.6	69.4	39	52.4	61.6	92.4	102.4	112.4
P.191	49	58	65	51.2	63	69.4	38	53.8	62.2	90.8	100.8	110.8
P.192	52.2	61.8	70	51.4	62.6	69.2	38.2	50.6	59.4	86.6	113	121.2
P.195	50.2	59.2	67.4	51	62.2	69.6	39	53.2	61.4	85	95	105
P.196	49.2	59.6	67	51.2	62.6	70	38	52.4	61	86.6	113	121.2
P.197	48.6	58.4	66	49.8	60.2	68.8	38	49.4	58	86	101	109.4
P.198	50.6	59.2	67.8	53	64.8	71	38.8	50.2	58.6	91	106	114.4
P.201	60.4	73.4	81.2	61.2	73.4	79.4	53	61.2	72	116.8	128	136.6
P.203A	63	76	83	62.8	74.6	80.4	54	64	74.8	109.5	124.9	132.3
P.203B	63	76	83	63	74.8	80.8	53.4	66	75.8	130.75	143.35	150.75
P.204	51.2	58.4	65.2	48.6	60.6	68.6	39	51	59.8	84.8	94.8	104.8
P.205	50.2	61	69.2	50.2	61.8	68.6	38	50.4	58	98.75	111.75	121.75
P.206	50.6	62.2	69	48.4	61.2	69	39	50.4	58	81.6	91.6	101.6
P.207	47.2	55.6	64	47.6	60.4	67.8	39	49	57.2	84.75	97.75	107.75
P.208	51	58.4	65.6	47.2	60	67.8	38	50.6	58.4	94.5	107.5	117.5
P.209	52.4	60	66.4	50.6	63.4	69.8	39.6	50.6	59.4	86.4	97.4	108.4
P.210	48.4	57.4	65	48	61.6	69	39	50.4	59.6	86.4	97.4	108.4
P.211	50	59	66	48.2	61.6	69	38.6	49.6	58.4	86.4	97.4	108.4
P.212	53.2	63	71	51.2	64	70.2	39	49	58.2	76.2	86.2	96.8
P.213	49	58	65	48.6	61.8	68.6	39	50.4	59.8	76.2	86.2	96.8
P.215	49	56	63	48.6	61.2	68.6	38	49.6	58.2	76.2	86.2	96.8
P.216	47.8	55.6	61.6	50.8	63.2	70.2	38.4	49.4	58.4	80.8	93.8	103.8
P.217	49	56.2	63.4	48.6	62.8	69.2	38.4	49.6	58.8	74	87.4	98.2
P.218	50	59	66	50.2	63	70.2	38	50	59.4	74	87.4	98.2
P.220	50	59.8	67.4	48	61	68.4	39	50.2	60	74	87.4	98.2
P.221	53.2	63	71	53.2	64.2	72.2	39.6	51	61	76.8	87.8	98.8
P.223	49	57	62.4	51	62.4	69.4	39	49.8	59.2	75.8	86.2	98.6
P.224	50.2	58.4	65.4	49	62.6	69.4	39.6	49.8	58.6	74.6	91.6	101
P.225	53.4	61	68.2	49.2	62.2	69	38.8	49.6	57.6	71.4	84.4	94.4
P.227	50	59	66	50.2	64	71.2	39	49.8	58.2	78.8	89.6	100.6
P.228	47.8	56.4	64.4	51.2	63.2	70.2	38	49	58	70.8	81	91.6
P.229	51.8	58.2	64.6	49.6	63.6	69	38	49.4	58.8	71.2	91.2	101.4
P.231	49	56.8	65.6	53.4	65.6	73	38.8	49.4	58	86.2	97.2	107.2
P.232	50	59.4	66.2	52.8	65.4	72.4	39	49.8	59.6	74.6	88.6	100.6
P.233	49.8	58.8	64.8	48.8	62	69.2	38	49.8	58.6	72.6	87.6	99.6
P.234	48.4	56.8	64	48.4	63.4	70.2	38	48.6	58	77.6	89.6	99.6
P.235	50.2	56.4	60.6	48.2	63.4	70	39	49.4	58	70.8	84.8	96.8
P.236	50.2	56.4	61.6	54.6	65.6	72.8	38.6	49.6	58	76	114.4	122
P.238	49.6	59	65.6	53.4	64.4	71.6	38.2	49	58	66.8	85.4	96.4
P.239	50	57.6	63.6	50.2	62.8	70.2	38.8	48.6	58	70.8	90.6	99.8
P.240	49	56.2	62.2	55.8	67.8	74.6	38	50	58	72.6	92.6	102.4
P.241	48.4	54.8	59.6	47	60.4	68.8	37.6	48	56	65.8	78.6	91.2
P.243	48.4	56	63	49.4	63.2	69	38	48.4	55.6	66	80.8	91.6
P.244	50	57.2	63.8	53.2	66	74.6	37	48.8	56.2	65.8	78.6	91.2
P.245	49.6	57.2	62.4	57	67.4	74.4	37.8	49.4	57.2	66	80.8	91.6
P.246	48.6	56.8	62.2	55	66	73.6	37.2	49.4	57.2	67.6	80.8	91
P.247	49	55	60.6	54.6	65.8	73.8	38	50.6	59.2	65	77.6	89.4
P.248	49	55	60	56.2	67	74.8	37.4	50.6	59	66	78.8	90.8
P.249	47.8	54	59	53.6	65	71	37	50	58.4	61	75.8	85.6
P.250	50.2	57	63.4	48	61.4	69.8	38	50.8	60.4	63.2	76.4	88.4
P.251	50.2	58.6	65	59	69.2	76.2	38	51.2	59.4	87	94	102
P.252	63	72	79	64	75.8	83	53	66.2	75.8	110.2	124.6	134.8
P.253	63	72.4	79.4	64	75.8	83.8	54	65.2	75	113	127.2	136.4
P.254	58.8	68.4	74	64	75	82	58	70.4	80.4	118	130.6	139.6
P.255	58.8	72	79	64	76.4	83.2	55.2	66.4	75.4	106.2	118.8	129.2
P.256	63	72.2	79.6	63.2	74.2	81	56.2	67	76.6	116.4	129.8	139.6
P.257	64	75.6	82.2	64	75.6	83.2	58.6	71.6	80.8	117.4	130.8	140.6
P.258	55	70	76.8	62.2	74.6	81	55.4	67.2	77.2	108.2	124.2	134.2
P.259	61.8	72	79.2	64	76.6	83.6	54.4	65.8	75.8	105.4	122.2	132.2
P.260	63	70.8	79.4	62.4	75.2	81.6	56	66.8	76.4	123.4	140	146.8
P.261	63	72.8	79.6	62.4	76.2	82	54.4	65.6	75.2	113	130.4	137.8
P.262	63	71.4	79	62.8	74.2	80	52.2	65.6	75.4	98.8	114.2	124
P.263	63	70	78	63	75.8	82	53.4	66.8	76.6	112	126	134.8
P.264	65.4	78.4	83.8	62.6	75.8	82.2	49.4	65.6	75.4	115	128.8	135.8
P.265	61.6	73.6	80	64.6	77	84	53.8	67.6	76.4	106.6	123	133
P.266	63	73	80.2	64	75.2	82.4	56.4	68	77.4	108	124.2	134.8
P.267A	61	73.8	80	63.8	77.2	83.2	54	66.2	75.6	115.4	129	136.6
P.267B	61	73.8	80	62.8	75	82	54	67.2	76.6	101.6	116.2	127.6
P.268A	63	73.8	80.8	64	76.2	83.2	56	67.6	76.4	117.6	130.8	140
P.268B	63	73.8	80.8	65.2	76.6	83.4	56	69	80.2	116.6	130.4	138
P.269A	63	74.2	80.8	66.4	78.2	84	56	73.2	83.6	105.8	124.8	133
P.270	63.4	82	87.8	67.6	80.2	86.6	55.6	67.8	81.6	119	135.8	142.6
P.271	68.2	84	89.6	67.8	79.6	86.2	61	73.8	83.2	104.6	125.2	136
P.272	66.8	77	83.6	62	74.2	82.6	56.8	66.8	75.8	113	129	138.8
P.274A1	48	55.6	62	47.6	60.2	68.8	38	50.4	60	64	76.6	87.2
P.274A2	48	55.6	62	47.6	60	67.6	39	50.6	59.8	72.2	82.4	92.2
P.274B	48	55.6	62	48.8	61	69.8	38	49.8	58	65.4	79.4	89.8
P.276	62.6	76.2	82.2	63	75	82	54	67.2	76.6	109	124.4	134.8
P.278	63.4	75.2	81	64	76	82	54	67.2	76.6	105.4	123.6	133.6
P.279	63	74.4	82.8	63.6	75.8	82.2	54.4	68	77	109.4	126	136.8
P.280	65.8	75	81.6	62.2	74.2	80	53.4	66.4	76.2	110.8	128.6	137.6
P.281	62.8	76	82	64	77	83.2	54	66	76	114.2	131.6	140.4
P.283	49.6	58	65.6	50.6	62.4	69.4	39.6	50.6	59.8	79.2	91.2	100.2
P.284	49.6	57.6	65	53	63.4	70.2	38	50.4	60.4	80.6	96.8	108.4
P.285	49.2	56.4	64.2	53	63.4	70.6	38	52	60.8	69.8	98.8	105.4
P.289	49	56.2	63	54	65.2	73	41.6	54.8	65.6	83	94	102.6
P.291	49	56.2	62.4	54.4	65.4	72.6	38.6	53.4	62.2	73	94	103
P.292	47	56.2	64.2	53.4	64.2	71	37.4	51.2	60.6	72.8	84.6	94.4
P.294	48.2	56.6	64	53.8	65.4	72.2	39.8	53.6	61	73	89	99
P.295	54.4	62.4	68.2	53	62.6	69.4	39	51.4	61	68	98	106.6
P.297	49	56.2	61.2	53	65	71	37.4	51.8	60.8	72.4	93.8	103
P.298	49	57	65.4	50	61.8	69	38	51.8	60.4	73.4	94.6	103
P.301	52.2	60.2	67.2	53.8	65.4	71.6	38	51.8	60.4	95.6	113.6	122
P.302	50	59.8	66.2	53	63	69.4	37.8	52.8	61.4	71.6	107.2	116.4
P.303	53.2	63	70	51.2	62.8	68.8	38	51.8	61.2	74.4	83.4	95.2
P.304	50.4	59	66	53	64.8	71.4	37.8	51.6	61.6	72.6	84	94.6
P.306	52	59.2	67.2	50.4	62.6	69	38	51.6	61.4	81	108	117.4
P.307	50.6	59.2	64.6	51.4	62.4	70	37.6	51.4	59.2	76	88	98.6
P.309	49	58.4	64.8	52	63	71	37	52.2	61.2	79.2	87	95
P.311	52	59	65	53	62.8	70	37.6	51.6	61.2	67	97.6	106.6
P.312	51.4	60.2	67	53	62.6	69.2	38	50.8	59.8	75	92.6	102.6
P.313	50	60.2	66.2	53	63	70.4	38	52	61.4	82	118.8	128.4
P.314	50.6	57.6	62.6	53	63.6	71	38	52.8	62	75.2	111.6	122
P.315	50	58.6	66.2	52.6	63.8	70.4	38	52.6	61	76.6	122.4	130.4
P.316	49	56	63	53	65	72	38	53	62	77	122.4	130.4
P.317	49.8	56.4	63.4	52.8	64.8	70.8	38	52.6	62	82.6	120.4	125.4
P.318	51.4	59	66.6	53	65.2	72.2	41.4	55.6	64.6	102.4	132.2	142
P.319	50.2	58.2	65.6	53.8	66	72.6	38.2	52.8	62	71	118.2	126.6
P.320	49.8	56.8	63.8	53	64.6	70.4	37.8	53	62.4	71	118.2	126.6
P.322	49	56	63	53	63.2	69	37.6	52.2	59.6	83	128.2	134.8
P.323	49	57.8	65.4	59	71.8	79.4	41	54.8	65.6	97.6	113.2	120.6
P.324	49	57	63.4	61.8	73	79	37.4	51.8	61.4	75.2	111.2	118.6
P.325	49	58	63.8	62.2	74	81.2	47.6	59.4	70.4	104.4	118.6	126.2
P.327	56.4	65.2	74.2	58	68.6	74.6	45.4	56.4	64.6	100.6	114.4	122.4
P.331	58	66.4	73.2	58.4	70	77	51.2	63.2	71.8	94	106.6	114.2
P.332	57.2	66	74	59.6	70.8	78	51	63.6	73.2	99.6	112	123
P.333	58	67.8	74.4	58.4	69.8	76.8	51.6	63	72.4	96.2	110	123.4
