# Supplementary material for: QTL mapping of vernalization-insensitive and photoperiod-independent early flowering in yellow lupin (Lupinus luteus L.)
Source: Front Plant Sci. 2026 Apr 23;17:1829334. doi: 10.3389/fpls.2026.1829334 (PMC13149415; doi:10.3389/fpls.2026.1829334)
Supplement: Supplementary Table S3 — PCR-based markers developed for yellow lupin linkage mapping. [file Table3.xlsx]

## Sheet: Table S3
Ishani Dogra, Allen Eldho-Paul, Anna Surma, Sandra Rychel-Bielska, Bartosz Kozak, Michał Książkiewicz
QTL mapping of vernalization-insensitive and photoperiod-independent early flowering in yellow lupin (Lupinus luteus L.)
Frontiers in Plant Science
Supplementary Table S3. PCR-based markers developed for yellow lupin linkage mapping.
Marker Name	ELF1_F2	FTa1b_F19	FTc1p_F19	MFT_F1	UNIa_M1
Forward primer	GCCTAAGCGACCCAAAACT	GTGGGTGCACTTTCTTCTTGT	TGCATGAGACGCTGATTTTGA	TTCTAGATCATGGCCACTTCG	AAATATTGAAGTATGTTTTGTTTTCCCCG
Reverse primer	TGTACATCATATTCTTCATCATTGTCA	AGAATACATGATGAGTCTGCCAGT	CAACGTAATTGCATCGGGTCG	TGTGGGTTTGTTCCTCCAGG	CAGGCTATAACCCTTTGATTATTACTCA
PCR cycles	35 cycles	35 cycles	35 cycles	35 cycles	35 cycles
Primer annealing temperature	63°C	60°C	61°C	65°C	58°C
Elongation	50 s	50 s	50 s	50 s	30 s
Detection	CAPS, AccI (XmiI)	CAPS (EcoRV)	PCR	CAPS (HincII)	dCAPS (RsaI)
Enzyme Digestion temp	37°C	37°C	-	37°C	37°C
Agarose type	Standard	Standard	Standard	Standard	Standard
Agarose concentration	0.02	0.02	0.02	0.02	0.03
Product PRH444/14	711,163,141	680,632	395	733	135
Product Parys	712,304	680,325,308	2601	580,153	105,30
