# Supplementary material for: QTL mapping of vernalization-insensitive and photoperiod-independent early flowering in yellow lupin (Lupinus luteus L.)
Source: Front Plant Sci. 2026 Apr 23;17:1829334. doi: 10.3389/fpls.2026.1829334 (PMC13149415; doi:10.3389/fpls.2026.1829334)
Supplement: Supplementary Table S4 — Results of inter-annual comparisons by Kruskal Wallis test by ranks with post-hoc Dunn’s test. [file Table4.xlsx]

## Sheet: Table S4
Ishani Dogra, Allen Eldho-Paul, Anna Surma, Sandra Rychel-Bielska, Bartosz Kozak, Michał Książkiewicz
QTL mapping of vernalization-insensitive and photoperiod-independent early flowering in yellow lupin (Lupinus luteus L.)
Frontiers in Plant Science
Supplementary Table S4. Results of inter-annual comparisons by Kruskal Wallis test by ranks with post-hoc Dunn's test.
Variant 1	Trait 1	Variant 2	Trait 2	Mean Rank difference	Z	SE	Critical value	p-value
2022 16 h	floral bud emergence	2023 16 h	floral bud emergence	-132.622	1.6234	81.6934	275.13	0.1045
2022 16 h	floral bud emergence	2024 16 h	floral bud emergence	395.599	4.8425	81.6934	275.13	1.282e-06
2022 16 h	floral bud emergence	2023 8 h	floral bud emergence	-1989.15	24.349	81.6934	275.13	0
2022 16 h	floral bud emergence	2022 16 h	start of flowering	-647.311	7.9237	81.6934	275.13	2.22e-15
2022 16 h	floral bud emergence	2023 16 h	start of flowering	-1109.75	13.5843	81.6934	275.13	0
2022 16 h	floral bud emergence	2024 16 h	start of flowering	-270.766	3.3144	81.6934	275.13	0.0009183
2022 16 h	floral bud emergence	2023 8 h	start of flowering	-2276.41	27.8653	81.6934	275.13	0
2022 16 h	floral bud emergence	2022 16 h	end of flowering	-1207.04	14.7752	81.6934	275.13	0
2022 16 h	floral bud emergence	2023 16 h	end of flowering	-1584.91	19.4007	81.6934	275.13	0
2022 16 h	floral bud emergence	2024 16 h	end of flowering	-928.741	11.3686	81.6934	275.13	0
2022 16 h	floral bud emergence	2023 8 h	end of flowering	-2410.47	29.5063	81.6934	275.13	0
2023 16 h	floral bud emergence	2024 16 h	floral bud emergence	528.221	6.4659	81.6934	275.13	1.007e-10
2023 16 h	floral bud emergence	2023 8 h	floral bud emergence	-1856.53	22.7256	81.6934	275.13	0
2023 16 h	floral bud emergence	2022 16 h	start of flowering	-514.689	6.3003	81.6934	275.13	2.972e-10
2023 16 h	floral bud emergence	2023 16 h	start of flowering	-977.124	11.9609	81.6934	275.13	0
2023 16 h	floral bud emergence	2024 16 h	start of flowering	-138.144	1.691	81.6934	275.13	0.09084
2023 16 h	floral bud emergence	2023 8 h	start of flowering	-2143.79	26.2419	81.6934	275.13	0
2023 16 h	floral bud emergence	2022 16 h	end of flowering	-1074.42	13.1518	81.6934	275.13	0
2023 16 h	floral bud emergence	2023 16 h	end of flowering	-1452.29	17.7773	81.6934	275.13	0
2023 16 h	floral bud emergence	2024 16 h	end of flowering	-796.119	9.7452	81.6934	275.13	0
2023 16 h	floral bud emergence	2023 8 h	end of flowering	-2277.84	27.8828	81.6934	275.13	0
2024 16 h	floral bud emergence	2023 8 h	floral bud emergence	-2384.75	29.1915	81.6934	275.13	0
2024 16 h	floral bud emergence	2022 16 h	start of flowering	-1042.91	12.7662	81.6934	275.13	0
2024 16 h	floral bud emergence	2023 16 h	start of flowering	-1505.35	18.4268	81.6934	275.13	0
2024 16 h	floral bud emergence	2024 16 h	start of flowering	-666.365	8.1569	81.6934	275.13	4.441e-16
2024 16 h	floral bud emergence	2023 8 h	start of flowering	-2672.01	32.7078	81.6934	275.13	0
2024 16 h	floral bud emergence	2022 16 h	end of flowering	-1602.64	19.6177	81.6934	275.13	0
2024 16 h	floral bud emergence	2023 16 h	end of flowering	-1980.51	24.2432	81.6934	275.13	0
2024 16 h	floral bud emergence	2024 16 h	end of flowering	-1324.34	16.2111	81.6934	275.13	0
2024 16 h	floral bud emergence	2023 8 h	end of flowering	-2806.06	34.3487	81.6934	275.13	0
2023 8 h	floral bud emergence	2022 16 h	start of flowering	1341.84	16.4253	81.6934	275.13	0
2023 8 h	floral bud emergence	2023 16 h	start of flowering	879.403	10.7647	81.6934	275.13	0
2023 8 h	floral bud emergence	2024 16 h	start of flowering	1718.38	21.0345	81.6934	275.13	0
2023 8 h	floral bud emergence	2023 8 h	start of flowering	-287.264	3.5164	81.6934	275.13	0.0004375
2023 8 h	floral bud emergence	2022 16 h	end of flowering	782.11	9.5737	81.6934	275.13	0
2023 8 h	floral bud emergence	2023 16 h	end of flowering	404.237	4.9482	81.6934	275.13	7.489e-07
2023 8 h	floral bud emergence	2024 16 h	end of flowering	1060.41	12.9803	81.6934	275.13	0
2023 8 h	floral bud emergence	2023 8 h	end of flowering	-421.317	5.1573	81.6934	275.13	2.505e-07
2022 16 h	start of flowering	2023 16 h	start of flowering	-462.435	5.6606	81.6934	275.13	1.508e-08
2022 16 h	start of flowering	2024 16 h	start of flowering	376.545	4.6092	81.6934	275.13	4.041e-06
2022 16 h	start of flowering	2023 8 h	start of flowering	-1629.1	19.9417	81.6934	275.13	0
2022 16 h	start of flowering	2022 16 h	end of flowering	-559.728	6.8516	81.6934	275.13	7.304e-12
2022 16 h	start of flowering	2023 16 h	end of flowering	-937.601	11.4771	81.6934	275.13	0
2022 16 h	start of flowering	2024 16 h	end of flowering	-281.43	3.445	81.6934	275.13	0.0005712
2022 16 h	start of flowering	2023 8 h	end of flowering	-1763.15	21.5826	81.6934	275.13	0
2023 16 h	start of flowering	2024 16 h	start of flowering	838.98	10.2699	81.6934	275.13	0
2023 16 h	start of flowering	2023 8 h	start of flowering	-1166.67	14.2811	81.6934	275.13	0
2023 16 h	start of flowering	2022 16 h	end of flowering	-97.2932	1.191	81.6934	275.13	0.2337
2023 16 h	start of flowering	2023 16 h	end of flowering	-475.166	5.8165	81.6934	275.13	6.011e-09
2023 16 h	start of flowering	2024 16 h	end of flowering	181.005	2.2157	81.6934	275.13	0.02671
2023 16 h	start of flowering	2023 8 h	end of flowering	-1300.72	15.922	81.6934	275.13	0
2024 16 h	start of flowering	2023 8 h	start of flowering	-2005.65	24.5509	81.6934	275.13	0
2024 16 h	start of flowering	2022 16 h	end of flowering	-936.273	11.4608	81.6934	275.13	0
2024 16 h	start of flowering	2023 16 h	end of flowering	-1314.15	16.0863	81.6934	275.13	0
2024 16 h	start of flowering	2024 16 h	end of flowering	-657.975	8.0542	81.6934	275.13	8.882e-16
2024 16 h	start of flowering	2023 8 h	end of flowering	-2139.7	26.1918	81.6934	275.13	0
2023 8 h	start of flowering	2022 16 h	end of flowering	1069.37	13.0901	81.6934	275.13	0
2023 8 h	start of flowering	2023 16 h	end of flowering	691.502	8.4646	81.6934	275.13	0
2023 8 h	start of flowering	2024 16 h	end of flowering	1347.67	16.4967	81.6934	275.13	0
2023 8 h	start of flowering	2023 8 h	end of flowering	-134.052	1.6409	81.6934	275.13	0.1008
2022 16 h	end of flowering	2023 16 h	end of flowering	-377.872	4.6255	81.6934	275.13	3.737e-06
2022 16 h	end of flowering	2024 16 h	end of flowering	278.299	3.4066	81.6934	275.13	0.0006577
2022 16 h	end of flowering	2023 8 h	end of flowering	-1203.43	14.731	81.6934	275.13	0
2023 16 h	end of flowering	2024 16 h	end of flowering	656.171	8.0321	81.6934	275.13	8.882e-16
2023 16 h	end of flowering	2023 8 h	end of flowering	-825.554	10.1055	81.6934	275.13	0
2024 16 h	end of flowering	2023 8 h	end of flowering	-1481.72	18.1376	81.6934	275.13	0
The corrected α using Bonferroni correction method is 0.0007576
