# Supplementary material for: QTL mapping of vernalization-insensitive and photoperiod-independent early flowering in yellow lupin (Lupinus luteus L.)
Source: Front Plant Sci. 2026 Apr 23;17:1829334. doi: 10.3389/fpls.2026.1829334 (PMC13149415; doi:10.3389/fpls.2026.1829334)
Supplement: Supplementary Table S5 — Wilcoxon signed rank test pairwise comparison of parental lines with RILs showing the most extreme phenotypes. [file Table5.xlsx]

## Sheet: Table S5
Ishani Dogra, Allen Eldho-Paul, Anna Surma, Sandra Rychel-Bielska, Bartosz Kozak, Michał Książkiewicz
QTL mapping of vernalization-insensitive and photoperiod-independent early flowering in yellow lupin (Lupinus luteus L.)
Frontiers in Plant Science
Supplementary Table S5. Wilcoxon signed rank test pairwise comparison of parental lines with RILs showing the most extreme phenotypes.
Photoperiod	16 h	16 h	16 h	16 h	16 h	16 h	16 h	16 h	16 h	8 h	8 h	8 h	-	-
Year	2022	2022	2022	2023	2023	2023	2024	2024	2024	2023	2023	2023	-	-
Line	Days to floral bud emergence	Days to start of flowering	Days to end of flowering	Days to floral bud emergence	Days to start of flowering	Days to end of flowering	Days to floral bud emergence	Days to start of flowering	Days to end of flowering	Days to floral bud emergence	Days to start of flowering	Days to end of flowering	Mean	Wilcoxon signed rank test
P.028A	41.8	48.8	58	38.8	51.4	58	30	38.6	51.8	68	75	82	53.5167	0.3188
C.112	44.6	53	58.4	45	58.6	67	36.6	47	56	59	64.4	72.6	55.1833	Parent 1
C.111	65.6	74	81.6	63	74.4	80.2	58	70.2	80.2	102.2	116.4	126.4	82.6833	Parent 2
P.259	61.8	72	79.2	64	76.6	83.6	54.4	65.8	75.8	105.4	122.2	132.2	82.75	0.5469
P.201	60.4	73.4	81.2	61.2	73.4	79.4	53	61.2	72	116.8	128	136.6	83.05	0.689
P.203A	63	76	83	62.8	74.6	80.4	54	64	74.8	109.5	124.9	132.3	83.275	0.3474
P.265	61.6	73.6	80	64.6	77	84	53.8	67.6	76.4	106.6	123	133	83.4333	0.3049
P.252	63	72	79	64	75.8	83	53	66.2	75.8	110.2	124.6	134.8	83.45	0.4222
P.263	63	70	78	63	75.8	82	53.4	66.8	76.6	112	126	134.8	83.45	0.5171
P.278	63.4	75.2	81	64	76	82	54	67.2	76.6	105.4	123.6	133.6	83.5	0.333
P.142	59.8	66.6	73.2	62	74.6	80.8	55.6	66.2	77.4	119.8	130.4	139.4	83.8167	0.6045
P.266	63	73	80.2	64	75.2	82.4	56.4	68	77.4	108	124.2	134.8	83.8833	0.3917
P.185	58.8	68.4	76.4	57	67.8	74.6	62	77.6	87.6	115.6	125.6	135.6	83.9167	0.1833
P.276	62.6	76.2	82.2	63	75	82	54	67.2	76.6	109	124.4	134.8	83.9167	0.2886
P.253	63	72.4	79.4	64	75.8	83.8	54	65.2	75	113	127.2	136.4	84.1	0.4222
P.280	65.8	75	81.6	62.2	74.2	80	53.4	66.4	76.2	110.8	128.6	137.6	84.3167	0.3776
P.261	63	72.8	79.6	62.4	76.2	82	54.4	65.6	75.2	113	130.4	137.8	84.3667	0.4844
P.279	63	74.4	82.8	63.6	75.8	82.2	54.4	68	77	109.4	126	136.8	84.45	0.2593
P.267A	61	73.8	80	63.8	77.2	83.2	54	66.2	75.6	115.4	129	136.6	84.65	0.362
P.007	63	72.4	80.2	62.4	73.8	81	56.8	68.2	77.8	114	128.8	138.4	84.7333	0.6045
P.003	62.4	72.6	80.8	63	74	81	55.4	69.2	79.6	112	127.4	139.8	84.7667	0.5
P.264	65.4	78.4	83.8	62.6	75.8	82.2	49.4	65.6	75.4	115	128.8	135.8	84.85	0.1902
P.256	63	72.2	79.6	63.2	74.2	81	56.2	67	76.6	116.4	129.8	139.6	84.9	0.5624
P.254	58.8	68.4	74	64	75	82	58	70.4	80.4	118	130.6	139.6	84.9333	0.1532
P.136	57.6	70.4	77.4	66.2	77.8	85	59.8	74.4	85.8	101.8	125.8	137.8	84.9833	0.1018
P.006	62.6	71.6	79.8	62.4	73.6	81	57.2	68	78.2	116.6	129.8	139.2	85	0.6232
P.269A	63	74.2	80.8	66.4	78.2	84	56	73.2	83.6	105.8	124.8	133	85.25	0.0103
P.005	60.8	71.4	79.6	62.2	73.8	81	56.2	70.2	80.2	121	129.4	139.6	85.45	0.4392
P.272	66.8	77	83.6	62	74.2	82.6	56.8	66.8	75.8	113	129	138.8	85.5333	0.1196
P.281	62.8	76	82	64	77	83.2	54	66	76	114.2	131.6	140.4	85.6	0.228
P.268A	63	73.8	80.8	64	76.2	83.2	56	67.6	76.4	117.6	130.8	140	85.7833	0.2593
P.140	57	63.4	70.6	65.8	76.4	83.4	64.2	77.6	88.2	112.8	130.6	140.6	85.8833	0.1633
P.268B	63	73.8	80.8	65.2	76.6	83.4	56	69	80.2	116.6	130.4	138	86.0833	0.0874
P.186	61.2	73.6	80.6	63.4	74.8	80.4	62	77	87	116.8	128	136.6	86.7833	0.03872
P.260	63	70.8	79.4	62.4	75.2	81.6	56	66.8	76.4	123.4	140	146.8	86.8167	0.5452
P.257	64	75.6	82.2	64	75.6	83.2	58.6	71.6	80.8	117.4	130.8	140.6	87.0333	0.007492
P.271	68.2	84	89.6	67.8	79.6	86.2	61	73.8	83.2	104.6	125.2	136	88.2667	0.001258
P.203B	63	76	83	63	74.8	80.8	53.4	66	75.8	130.75	143.35	150.75	88.3875	0.2886
P.270	63.4	82	87.8	67.6	80.2	86.6	55.6	67.8	81.6	119	135.8	142.6	89.1667	0.008057
