# Supplementary material for: QTL mapping of vernalization-insensitive and photoperiod-independent early flowering in yellow lupin (Lupinus luteus L.)
Source: Front Plant Sci. 2026 Apr 23;17:1829334. doi: 10.3389/fpls.2026.1829334 (PMC13149415; doi:10.3389/fpls.2026.1829334)
Supplement: Supplementary Table S6 — Results of DNA isolation from yellow lupin RIL lines. [file Table6.xlsx]

## Sheet: Table S6
Ishani Dogra, Allen Eldho-Paul, Anna Surma, Sandra Rychel-Bielska, Bartosz Kozak, Michał Książkiewicz
QTL mapping of vernalization-insensitive and photoperiod-independent early flowering in yellow lupin (Lupinus luteus L.)
Frontiers in Plant Science
Supplementary Table S6. Results of DNA isolation from yellow lupin RIL lines.
Line	DNA concentration ng/µl	Absorbance at 260 nm	Absorbance at 280 nm	Absorbance ratio 260/280	Absorbance ratio 260/230
C.111	187.74	3.755	1.754	2.14	2.28
C.112	43.74	0.875	0.399	2.2	1.8
P.003	241.91	4.838	2.219	2.18	2.34
P.005	166.65	3.333	1.54	2.16	2.34
P.006	171.55	3.431	1.579	2.17	2.36
P.007	466.36	9.327	4.353	2.14	2.33
P.008	123.33	2.467	1.138	2.17	2.2
P.009	121.14	2.423	1.121	2.16	2.17
P.010	144.75	2.895	1.346	2.15	2.11
P.012A	170.55	3.411	1.818	1.88	1.85
P.012B	143.4	2.868	1.298	2.21	2.18
P.014	93.67	1.873	0.877	2.14	2.16
P.015	152.04	3.041	1.407	2.16	2.26
P.017	104.13	2.083	0.965	2.16	2.14
P.025	124.59	2.492	1.152	2.16	2.15
P.027A	165.45	3.309	1.558	2.12	2.23
P.027B	193.09	3.862	1.793	2.15	2.21
P.028A	115.9	2.318	1.066	2.17	2.17
P.028B	170.83	3.417	1.589	2.15	2.33
P.030	77.69	1.554	0.71	2.19	2.12
P.031B	156.94	3.139	1.476	2.13	2.25
P.036	85.52	1.71	0.771	2.22	2.22
P.037	62.93	1.259	0.598	2.11	2.12
P.039	73.43	1.469	0.73	2.01	2.18
P.040	146.96	2.939	1.37	2.15	2.24
P.045	216.16	4.323	1.963	2.2	2.31
P.046	98.51	1.97	0.908	2.17	2.22
P.047	182.8	3.656	1.697	2.15	2.27
P.050	120.61	2.412	1.087	2.22	2.27
P.051	147.37	2.947	1.352	2.18	2.3
P.052	84.04	1.681	0.76	2.21	2.27
P.053	164.75	3.295	1.48	2.23	2.35
P.054	102.7	2.054	0.937	2.19	2.25
P.057	233.47	4.669	2.138	2.18	2.3
P.058	308.72	6.174	2.833	2.18	2.34
P.059	279.32	5.586	2.566	2.18	2.32
P.061	91.55	1.831	0.829	2.21	2.21
P.063	125.62	2.512	1.16	2.17	2.29
P.064A	238.3	4.766	2.215	2.15	2.32
P.064B	141.68	2.834	1.289	2.2	2.31
P.065	287	5.74	2.64	2.17	2.31
P.067	161.4	3.228	1.478	2.18	2.31
P.069A	125.29	2.506	1.178	2.13	2.23
P.069B	107.9	2.158	0.965	2.24	2.33
P.070	133.1	2.662	1.213	2.19	2.28
P.071	150.72	3.014	1.398	2.16	2.28
P.073	75.55	1.511	0.681	2.22	2.28
P.074	210.72	4.214	1.93	2.18	2.33
P.075	82.82	1.656	0.746	2.22	2.29
P.076	101.3	2.026	0.92	2.2	2.27
P.077	93.76	1.875	0.895	2.1	2.08
P.078	183.73	3.675	1.761	2.09	2.23
P.079	106.4	2.128	1.03	2.07	2.13
P.081	99.86	1.997	0.966	2.07	2.15
P.082	79.36	1.587	0.775	2.05	2.11
P.083	181.92	3.638	1.67	2.18	2.27
P.084	96.72	1.934	0.898	2.15	2.22
P.085	106.72	2.134	0.985	2.17	2.19
P.086	142.32	2.846	1.346	2.11	2.22
P.087	153.77	3.075	1.461	2.1	2.26
P.088	137.99	2.76	1.313	2.1	2.26
P.090	77.32	1.546	0.753	2.05	2.08
P.091	81.92	1.638	0.789	2.08	2.09
P.092	120.75	2.415	1.164	2.08	2.19
P.094	132.33	2.647	1.248	2.12	2.23
P.095	124.79	2.496	1.185	2.11	2.2
P.096A	79.57	1.591	0.781	2.04	2.12
P.096B	148.88	2.978	1.388	2.15	2.33
P.097	89.44	1.789	0.849	2.11	2.15
P.098	154.72	3.094	1.502	2.06	2.19
P.099	187.4	3.748	1.738	2.16	2.31
P.100A	78.87	1.577	0.748	2.11	2.15
P.100B	148.03	2.961	1.431	2.07	2.2
P.101A	130.72	2.614	1.213	2.16	2.21
P.101B	161.17	3.223	1.497	2.15	2.27
P.102A	88.17	1.763	0.846	2.08	2.16
P.102B	306.74	6.135	2.863	2.14	2.29
P.103A	134.16	2.683	1.244	2.16	2.27
P.103B	164.63	3.293	1.522	2.16	2.28
P.104A	125.64	2.513	1.211	2.07	2.2
P.104B	172.39	3.448	1.586	2.17	2.28
P.105	229.99	4.6	2.129	2.16	2.31
P.106	129.51	2.59	1.213	2.14	2.24
P.107	139.08	2.782	1.294	2.15	2.24
P.109	79.79	1.596	0.746	2.14	2.17
P.112	173.55	3.471	1.592	2.18	2.27
P.113	145.36	2.907	1.37	2.12	2.25
P.115	104.83	2.097	0.971	2.16	2.21
P.116	128.83	2.577	1.206	2.14	2.28
P.118	109.15	2.183	1.009	2.16	2.24
P.119	121.36	2.427	1.137	2.13	2.31
P.120	157.27	3.145	1.476	2.13	2.26
P.121	119.4	2.388	1.1	2.17	2.24
P.122	114.99	2.3	1.069	2.15	2.31
P.123	124.86	2.497	1.185	2.11	2.26
P.124	117.19	2.344	1.079	2.17	2.24
P.125	206.5	4.13	1.937	2.13	2.2
P.126	127.52	2.55	1.196	2.13	2.22
P.127	245.79	4.916	2.31	2.13	2.31
P.128	122.37	2.447	1.153	2.12	2.27
P.129	132.99	2.66	1.252	2.12	2.25
P.130	291.03	5.821	2.676	2.17	2.37
P.131	211.41	4.228	1.973	2.14	2.25
P.132	289.44	5.789	2.663	2.17	2.37
P.133	88.36	1.767	0.844	2.09	2.2
P.134	122.89	2.458	1.179	2.08	2.24
P.136	238.15	4.763	2.217	2.15	2.36
P.137	128.11	2.562	1.202	2.13	2.28
P.138	300.22	6.004	2.792	2.15	2.33
P.139	136.33	2.727	1.265	2.16	2.31
P.140	140.43	2.809	1.332	2.11	2.33
P.142	170.69	3.414	1.62	2.11	2.3
P.145	203.99	4.08	1.891	2.16	2.34
P.147A.1	127.05	2.541	1.182	2.15	2.3
P.147A.2	151.68	3.034	1.462	2.08	2.25
P.147B	240.11	4.802	2.249	2.14	2.27
P.149	145.56	2.911	1.358	2.14	2.33
P.150	127.81	2.556	1.209	2.12	2.26
P.151	196.67	3.933	1.819	2.16	2.35
P.152A	156.13	3.123	1.48	2.11	2.26
P.152B	155.25	3.105	1.456	2.13	2.3
P.153A	183.84	3.677	1.732	2.12	2.28
P.153B	133.43	2.669	1.23	2.17	2.27
P.154A	125.83	2.517	1.196	2.1	2.18
P.154B	145.43	2.909	1.326	2.19	2.29
P.155	106.37	2.127	1.004	2.12	2.24
P.156	105.23	2.105	0.984	2.14	2.23
P.157A	130.09	2.602	1.204	2.16	2.26
P.157B	125.37	2.507	1.184	2.12	2.28
P.158A	228.47	4.569	2.112	2.16	2.33
P.158B	165.77	3.315	1.541	2.15	2.43
P.159	139.05	2.781	1.302	2.14	2.29
P.160	153.12	3.062	1.422	2.15	2.28
P.161A	247.46	4.949	2.301	2.15	2.32
P.161B.1	254.57	5.091	2.366	2.15	2.33
P.161B.2	112.04	2.241	1.072	2.09	2.26
P.162	98.43	1.969	0.918	2.14	2.3
P.163	125.6	2.512	1.186	2.12	2.25
P.164	112.45	2.249	1.035	2.17	2.28
P.165	85.89	1.718	0.813	2.11	2.24
P.166	179.42	3.588	1.649	2.18	2.31
P.167	72.16	1.443	0.681	2.12	2.24
P.168	103.33	2.067	0.95	2.18	2.31
P.169	79.85	1.597	0.764	2.09	2.23
P.170A	192.37	3.847	1.793	2.15	2.31
P.170B	103.28	2.066	0.994	2.08	2.23
P.171A	114.77	2.295	1.094	2.1	2.3
P.171B	117.98	2.36	1.127	2.09	2.27
P.172	206.76	4.135	1.968	2.1	2.28
P.173A	159.36	3.187	1.551	2.05	2.21
P.173B	152.8	3.056	1.464	2.09	2.24
P.174	130.14	2.603	1.25	2.08	2.25
P.175	264.01	5.28	2.511	2.1	2.3
P.177	123.13	2.463	1.193	2.06	2.16
P.178	135.59	2.712	1.285	2.11	2.23
P.179	156.79	3.136	1.494	2.1	2.27
P.180	136.44	2.729	1.337	2.04	2.22
P.181	161.49	3.23	1.556	2.08	2.21
P.183	165.8	3.316	1.607	2.06	2.25
P.185	150.51	3.01	1.449	2.08	2.22
P.186	200.67	4.013	1.93	2.08	2.29
P.190	165.79	3.316	1.615	2.05	2.28
P.191	117.79	2.356	1.119	2.11	2.24
P.192	84.84	1.697	0.821	2.07	2.19
P.195	119.43	2.389	1.154	2.07	2.28
P.196	95.77	1.915	0.915	2.09	2.28
P.197	133.83	2.677	1.282	2.09	2.29
P.198	158.05	3.161	1.54	2.05	2.29
P.201	157.09	3.142	1.505	2.09	2.29
P.203A	405.37	8.107	3.916	2.07	2.34
P.203B	175.97	3.519	1.705	2.06	2.32
P.204	103.52	2.07	1.005	2.06	2.23
P.205	106.19	2.124	1.016	2.09	2.21
P.206	193.96	3.879	1.865	2.08	2.39
P.207	128.91	2.578	1.229	2.1	2.28
P.208	175.11	3.502	1.678	2.09	2.31
P.209	97.76	1.955	0.93	2.1	2.19
P.210	209.83	4.197	2.002	2.1	2.34
P.211	157.29	3.146	1.527	2.06	2.28
P.212	158.18	3.164	1.53	2.07	2.29
P.213	88.33	1.767	0.878	2.01	2.22
P.215	85.7	1.714	0.83	2.07	2.22
P.216	172.15	3.443	1.611	2.14	2.34
P.217	81.68	1.634	0.802	2.04	2.2
P.218	129.06	2.581	1.248	2.07	2.23
P.220	117.36	2.347	1.148	2.04	2.25
P.221	92.04	1.841	0.876	2.1	2.21
P.223	155.39	3.108	1.498	2.07	2.3
P.224	97.3	1.946	0.955	2.04	2.21
P.225	101.62	2.032	0.993	2.05	2.24
P.227	208.64	4.173	1.975	2.11	2.34
P.228	165.15	3.303	1.585	2.08	2.29
P.229	212.76	4.255	2.031	2.09	2.34
P.231	150.28	3.006	1.436	2.09	2.3
P.232	127.91	2.558	1.174	2.18	2.22
P.233	187.58	3.752	1.768	2.12	2.28
P.234	221.82	4.436	2.064	2.15	2.37
P.235	94.42	1.888	0.89	2.12	2.24
P.236	121.42	2.428	1.143	2.12	2.2
P.238	192.51	3.85	1.813	2.12	2.36
P.239	110.88	2.218	1.027	2.16	2.25
P.240	296.26	5.925	2.765	2.14	2.37
P.241	73.12	1.462	0.711	2.06	2.14
P.243	324.45	6.489	3.042	2.13	2.35
P.244	182.19	3.644	1.7	2.14	2.31
P.245	94.82	1.896	0.885	2.14	2.21
P.246	128.52	2.57	1.228	2.09	2.25
P.247	91.06	1.821	0.885	2.06	2.26
P.248	88.49	1.77	0.862	2.05	2.29
P.249	101.58	2.032	0.977	2.08	2.33
P.250	124.57	2.491	1.198	2.08	2.21
P.251	114.75	2.295	1.098	2.09	2.25
P.252	168.87	3.377	1.551	2.18	2.35
P.253	217.39	4.348	2.036	2.14	2.35
P.254	359.08	7.182	3.385	2.12	2.37
P.255	382.36	7.647	3.604	2.12	2.33
P.256	333.38	6.668	3.117	2.14	2.37
P.257	373.47	7.469	3.5	2.13	2.36
P.258	401.38	8.028	3.758	2.14	2.35
P.259	218.12	4.362	2.024	2.16	2.31
P.260	286.04	5.721	2.663	2.15	2.36
P.261	162.42	3.248	1.536	2.11	2.35
P.262	161.28	3.226	1.494	2.16	2.22
P.263	178.48	3.57	1.652	2.16	2.39
P.264	236.24	4.725	2.232	2.12	2.35
P.265	261.07	5.221	2.465	2.12	2.33
P.266	299.3	5.986	2.797	2.14	2.37
P.267A	252.41	5.048	2.371	2.13	2.35
P.267B	372.07	7.441	3.517	2.12	2.34
P.268A	423.28	8.466	3.991	2.12	2.34
P.268B	218.61	4.372	2.06	2.12	2.39
P.269A	274.71	5.494	2.613	2.1	2.33
P.270	324.07	6.481	3.017	2.15	2.37
P.271	211.45	4.229	2.03	2.08	2.15
P.272	398.88	7.978	3.687	2.16	2.33
P.274A1	188.94	3.779	1.756	2.15	2.31
P.274A2	125.2	2.504	1.172	2.14	2.32
P.274B	221.09	4.422	2.076	2.13	2.33
P.276	313.51	6.27	2.927	2.14	2.37
P.278	286.99	5.74	2.674	2.15	2.39
P.279	435.46	8.709	4.113	2.12	2.35
P.280	142.92	2.858	1.379	2.07	2.25
P.281	237.7	4.754	2.227	2.13	2.32
P.283	135.79	2.716	1.296	2.1	2.26
P.284	109.71	2.194	1.045	2.1	2.25
P.285	136.29	2.726	1.265	2.15	2.29
P.289	231.85	4.637	2.188	2.12	2.3
P.291	141.54	2.831	1.302	2.17	2.22
P.292	123.49	2.47	1.147	2.15	2.25
P.294	132.83	2.657	1.259	2.11	2.2
P.295	188.2	3.764	1.769	2.13	2.25
P.297	126.6	2.532	1.177	2.15	2.26
P.298	152.05	3.041	1.418	2.14	2.18
P.301	129.83	2.597	1.19	2.18	2.22
P.302	177.46	3.549	1.637	2.17	2.27
P.303	114.46	2.289	1.072	2.14	2.21
P.304	198.45	3.969	1.852	2.14	2.26
P.306	167.53	3.351	1.543	2.17	2.27
P.307	167.17	3.343	1.541	2.17	2.27
P.309	236.9	4.738	2.189	2.16	2.32
P.311	111.46	2.229	1.054	2.11	2.23
P.312	113.91	2.278	1.101	2.07	2.22
P.313	163.99	3.28	1.535	2.14	2.32
P.314	278.73	5.575	2.609	2.14	2.33
P.315	121.99	2.44	1.121	2.18	2.24
P.316	170.12	3.402	1.585	2.15	2.28
P.317	154.42	3.088	1.435	2.15	2.29
P.318	121.96	2.439	1.142	2.14	2.24
P.319	95.05	1.901	0.872	2.18	2.27
P.320	211.92	4.238	1.978	2.14	2.33
P.322	226.58	4.532	2.123	2.13	2.26
P.323	348.54	6.971	3.229	2.16	2.36
P.324	323.2	6.464	3.021	2.14	2.3
P.325	112.15	2.243	1.082	2.07	2.28
P.327	412.02	8.24	3.843	2.14	2.35
P.331	212.02	4.24	1.966	2.16	2.35
P.332	251.54	5.031	2.344	2.15	2.32
P.333	177.23	3.545	1.649	2.15	2.34
