# Supplementary material for: QTL mapping of vernalization-insensitive and photoperiod-independent early flowering in yellow lupin (Lupinus luteus L.)
Source: Front Plant Sci. 2026 Apr 23;17:1829334. doi: 10.3389/fpls.2026.1829334 (PMC13149415; doi:10.3389/fpls.2026.1829334)
Supplement: Supplementary Table S7 — Sequence-based markers localized on the yellow lupin linkage map. [file Table7.xlsx]

## Sheet: Table S7
Ishani Dogra, Allen Eldho-Paul, Anna Surma, Sandra Rychel-Bielska, Bartosz Kozak, Michał Książkiewicz
QTL mapping of vernalization-insensitive and photoperiod-independent early flowering in yellow lupin (Lupinus luteus L.)
Frontiers in Plant Science
Supplementary Table S7. Sequence-based markers localized on the yellow lupin linkage map.
No	Polymorphic site	Marker	Full name	Linkage group	Position	Redundant	Allele 1 count	Alelle 2 count	Chi-test	DArT-seq allele ID	Allelesequence ref	Allele sequence SNP	Inverted phase	Assigned chromosome	Tag chromosome position	SNP chromosome position
1	SNP09202	01_00194154_001	01_00194154_SNP09202	YL-01a	0	No	61	75	0.229949	9608441|F|0-46:C>T-46:C>T	TGCAGTTCATAGTAAATAAATGGATGGTGAAACTTATTTTTCCCTGCTGGTACACTAAACTATTGGAAA	TGCAGTTCATAGTAAATAAATGGATGGTGAAACTTATTTTTCCCTGTTGGTACACTAAACTATTGGAAA	No	CAXHTB010000001.1_YL-01	194154	194108
2	PAV18942	01_00336310_002	01_00336310_PAV18942	YL-01a	1.128	No	62	74	0.303484	0	TGCAGTGCTAAAACTCTAAGGAATGAGAAGTGAGTAATGACAATGCTATCTGTTACAGATCGGAAGAGC	0	No	CAXHTB010000001.1_YL-01	336310	0
3	PAV18931	01_00336313_003	01_00336313_PAV18931	YL-01a	1.4984	No	63	73	0.391173	0	TGCAGCTCAGCTTGCTGGGATACTTTTTTGAGCTTTGTAGGGAAATATTACAGATCGGAAGAGCGGTTC	0	No	CAXHTB010000001.1_YL-01	336313	0
4	SNP06693	01_00339763_004	01_00339763_SNP06693	YL-01a	1.8688	No	64	72	0.492717	42699529|F|0-30:A>G-30:A>G	TGCAGGATAGTCAAAATCACAATTTATATCATGGAACGACAACAATCCCAGACGATTCAATTTGATCAT	TGCAGGATAGTCAAAATCACAATTTATATCGTGGAACGACAACAATCCCAGACGATTCAATTTGATCAT	No	CAXHTB010000001.1_YL-01	339763	339733
5	SNP11286	01_00341897_005	01_00341897_SNP11286	YL-01a	2.2391	No	63	73	0.391173	78564060|F|0-58:A>G-58:A>G	TGCAGCAGCTGCACGACGTAATACAATGCGACATTGTTTCATGACAATATCAGAAATGAATATCTCAGT	TGCAGCAGCTGCACGACGTAATACAATGCGACATTGTTTCATGACAATATCAGAAATGGATATCTCAGT	No	CAXHTB010000001.1_YL-01	341897	341955
6	SNP03283	01_33261669_006	01_33261669_SNP03283	YL-01b	0	No	57	79	0.0592297	9606625|F|0-32:G>A-32:G>A	TGCAGTAAGCTTATAAGAAGATCATATAATAAGTTACAGATCGGAAGAGCGGTTCAGCAGGAATGCCGA	TGCAGTAAGCTTATAAGAAGATCATATAATAAATTACAGATCGGAAGAGCGGTTCAGCAGGAATGCCGA	Yes	CAXHTB010000001.1_YL-01	33261669	33261701
7	SNP12392	01_33261672_007	01_33261672_SNP12392	YL-01b	0.3704	No	58	78	0.0863478	42695110|F|0-42:C>G-42:C>G	TGCAGCTTATTTCAGTAAGCTTATAAGAGAAGCGCATAAAATCAAGTTTTTTTGTAACATATTTCAAAA	TGCAGCTTATTTCAGTAAGCTTATAAGAGAAGCGCATAAAATGAAGTTTTTTTGTAACATATTTCAAAA	No	CAXHTB010000001.1_YL-01	33261672	33261630
8	SNP10716	01_33261947_008	01_33261947_SNP10716	YL-01b	0.7408	No	59	77	0.122713	42688230|F|0-41:C>T-41:C>T	TGCAGCCACTGATATTGACCGAGATAGTACCCTCGGAACAACGTTGCGCATGGAAAATTGCCCCTTGTT	TGCAGCCACTGATATTGACCGAGATAGTACCCTCGGAACAATGTTGCGCATGGAAAATTGCCCCTTGTT	No	CAXHTB010000001.1_YL-01	33261947	33261906
9	SNP18561	01_33281612_009	01_33281612_SNP18561	YL-01b	1.1111	No	58	78	0.0863478	9603801|F|0-9:T>C-9:T>C	TGCAGATTGTCTAGGCAGACAGTCACAATTACTACATGTAATAACAGCTGCATACAATTGTATATAAAC	TGCAGATTGCCTAGGCAGACAGTCACAATTACTACATGTAATAACAGCTGCATACAATTGTATATAAAC	Yes	CAXHTB010000001.1_YL-01	33281612	33281621
10	PAV18260	01_33321550_010	01_33321550_PAV18260	YL-01b	1.4815	No	57	79	0.0592297	0	TGCAGTCTGCATGGACATGCAAAAATGCATAGTTACAGATCGGAAGAGCGGTTCAGCAGGAATGCCGAG	0	Yes	CAXHTB010000001.1_YL-01	33321550	0
11	SNP19722	01_33445107_011	01_33445107_SNP19722	YL-01b	1.4815	Yes	57	79	0.0592297	100694815|F|0-41:G>T-41:G>T	TGCAGCCTTATTAATGCAGGAACTTGTAATTATATAGTTCGGCCGAGAAATTTTGTCAAGCAATAAAAA	TGCAGCCTTATTAATGCAGGAACTTGTAATTATATAGTTCGTCCGAGAAATTTTGTCAAGCAATAAAAA	No	CAXHTB010000001.1_YL-01	33445107	33445066
12	SNP17534	01_33481370_012	01_33481370_SNP17534	YL-01b	1.8519	No	56	80	0.0395918	100869599|F|0-67:G>A-67:G>A	TGCAGGTGTTCCATTTAGTCCAAAGGCTCCACCTGCCAGTATCTATGCCACCACTGGTCTTGAAGTCGA	TGCAGGTGTTCCATTTAGTCCAAAGGCTCCACCTGCCAGTATCTATGCCACCACTGGTCTTGAAGTCAA	No	CAXHTB010000001.1_YL-01	33481370	33481303
13	PAV19234	01_33488441_013	01_33488441_PAV19234	YL-01b	2.2223	No	57	79	0.0592297	0	TGCAGATAGCATAACAGAACCAGAAATGTTATACAAGTATGGGAATATGGACTCTCTCTTCCTTTTGTT	0	No	CAXHTB010000001.1_YL-01	33488441	0
14	SNP19145	01_33488441_014	01_33488441_SNP19145	YL-01b	2.5926	No	58	78	0.0863478	100793332|F|0-9:C>A-9:C>A	TGCAGATAGCATAACAGAACCAGAAATGTTATACAAGTATGGGAATATGGACTCTCTCTTCCTTTTGTT	TGCAGATAGATTAACAGAACCAGAAATGTTATACAAGTATGGGAATATGGACTCTCTCTTCCTTTTGCT	Yes	CAXHTB010000001.1_YL-01	33488441	33488432
15	PAV18252	01_33535135_015	01_33535135_PAV18252	YL-01b	2.963	No	59	77	0.122713	0	TGCAGTTTTGGAATGATTTTCGTGACAATGACGCATCCTATGCTTCTATTATCCCCCCTTTTACAATTT	0	Yes	CAXHTB010000001.1_YL-01	33535135	0
16	PAV19128	01_33535135_016	01_33535135_PAV19128	YL-01b	2.963	Yes	59	77	0.122713	0	TGCAGTTTTGGAATGATTTTCGTGACAATGACGCATCCTATGCTTCTATTATCCTCGCTTTTACAATTT	0	No	CAXHTB010000001.1_YL-01	33535135	0
17	SNP02927	01_33535135_017	01_33535135_SNP02927	YL-01b	2.963	Yes	59	77	0.122713	78563485|F|0-54:T>C-54:T>C	TGCAGTTTTGGAATGATTTTCGTGACAATGACGCATCCTATGCTTCTATTATCCTCGCTTTTACAATTT	TGCAGTTTTGGAATGATTTTCGTGACAATGACGCATCCTATGCTTCTATTATCCCCCCTTTTACAATTT	Yes	CAXHTB010000001.1_YL-01	33535135	33535081
18	PAV18302	01_33631561_018	01_33631561_PAV18302	YL-01b	2.963	Yes	59	77	0.122713	0	TGCAGAGCGAAGAGAATTGTAGAAAAATGGATGTGAATATCAACAATTGGTATAAGGAGCTCTCATATG	0	Yes	CAXHTB010000001.1_YL-01	33631561	0
19	PAV19213	01_33631561_019	01_33631561_PAV19213	YL-01b	2.963	Yes	59	77	0.122713	0	TGCAGAGGGAAGAGAATTGTAGAAAAATGGACGTGAATATCAACAATTGGTATAAGGAGCTCTCATATG	0	No	CAXHTB010000001.1_YL-01	33631561	0
20	SNP08004	01_33631561_020	01_33631561_SNP08004	YL-01b	3.3334	No	60	76	0.170067	9603537|F|0-7:C>G-7:C>G	TGCAGAGCGAAGAGAATTGTAGAAAAATGGATGTGAATATCAACAATTGGTATAAGGAGCTCTCATATG	TGCAGAGGGAAGAGAATTGTAGAAAAATGGACGTGAATATCAACAATTGGTATAAGGAGCTCTCATATG	No	CAXHTB010000001.1_YL-01	33631561	33631568
21	SNP10209	01_33631564_021	01_33631564_SNP10209	YL-01b	3.7038	No	61	75	0.229949	9606096|F|0-9:G>A-9:G>A	TGCAGAAACGACACCAACTCTTTCAATTCAAATTCACCTTACAGATCGGAAGAGCGGTTCAGCAGGAAT	TGCAGAAACAACACCAACTCTTTCAATTCAAATTCACCTTACAGATCGGAAGAGCGGTTCAGCAGGAAT	No	CAXHTB010000001.1_YL-01	33631564	33631555
22	SNP03919	01_33634859_022	01_33634859_SNP03919	YL-01b	4.0741	No	60	76	0.170067	9605281|F|0-39:C>T-39:C>T	TGCAGTCCATGAAAAGAAGGGCAAAAACAATTTCAATATCCTTGTAAACTTCAGGCTAGTCAGGTTTAT	TGCAGTCCATGAAAAGAAGGGCAAAAACAATTTCAATATTCTTGTAAACTTCAGGCTAGTCAGGTTTAT	Yes	CAXHTB010000001.1_YL-01	33634859	33634898
23	SNP00722	01_33764507_023	01_33764507_SNP00722	YL-01b	4.0741	Yes	60	76	0.170067	42688119|F|0-47:C>T-47:C>T	TGCAGCATGTCTGTCCTTTTTACAAATATATTGTTTTTGATCTTCTGCGTGTATGTGTATTTGTGTACT	TGCAGCATGTCTGTCCTTTTTACAAATATATTGTTTTTGATCTTCTGTGTGTATGTGTATTTGTGTACT	No	CAXHTB010000001.1_YL-01	33764507	33764460
24	PAV18125	01_33799819_024	01_33799819_PAV18125	YL-01b	4.4445	No	61	75	0.229949	0	TGCAGTCACCATAGCTTCTTCTCAATATTCTATCACTGGTTGAGATCTATTTTTTTACAGATCGGAAGA	0	Yes	CAXHTB010000001.1_YL-01	33799819	0
25	SNP11752	01_33801942_025	01_33801942_SNP11752	YL-01b	4.8149	No	62	74	0.303484	9607036|F|0-57:G>T-57:G>T	TGCAGAAAAAAACAGTATATCATTTATACATCACCAAATACATATACCCGAACCACAGTAGAGTCTCGT	TGCAGAAAAAAACAGTATATCATTTATACATCACCAAATACATATACCCGAACCACATTAGAGTCTCGT	Yes	CAXHTB010000001.1_YL-01	33801942	33801885
26	SNP10764	01_33841385_026	01_33841385_SNP10764	YL-01b	5.1853	No	63	73	0.391173	42697758|F|0-19:G>A-19:G>A	TGCAGTTGATATTGGATGAGATATCTATTTGAAGTACTTGACTTACAGATCGGAAGAGCGGTTCAGCAG	TGCAGTTGATATTGGATGAAATATCTATTTGAAGTACTTGACTTACAGATCGGAAGAGCGGTTCAGCAG	No	CAXHTB010000001.1_YL-01	33841385	33841366
27	PAV18953	01_39479856_027	01_39479856_PAV18953	YL-01b	7.4946	No	65	71	0.606905	0	TGCAGATTTTGCATTATTGATGTTTGAGACTAAGGCAGACTTGGGTAGAAGATGAGGAAAAGCATAGAG	0	No	CAXHTB010000001.1_YL-01	39479856	0
28	PAV18138	01_44489503_028	01_44489503_PAV18138	YL-01b	10.6237	No	69	67	0.863832	0	TGCAGAAATTGGAAACAAAGGAAACTAATCAAATGCATGTGGCCATATGACACTCAAGATTTGCAAATA	0	Yes	CAXHTB010000001.1_YL-01	44489503	0
29	PAV18049	01_44499722_029	01_44499722_PAV18049	YL-01b	10.9941	No	68	68	1	0	TGCAGAAATTGGAAACAAAAGAAACTAATCAAATGCATGTTGTAACACCGCGAATTTTGGGAATTTTTA	0	Yes	CAXHTB010000001.1_YL-01	44499722	0
30	SNP11292	01_44611186_030	01_44611186_SNP11292	YL-01b	12.9034	No	73	63	0.391173	100798415|F|0-66:T>G-66:T>G	TGCAGTTTATAAGAATTGCTTCCTGTAATAGGGATATCATTACTAACAGAGTTTGCATCTCTTTATTCT	TGCAGTTTATAAGAATTGCTTCCTGTAATAGGGATATCATTACTAACAGAGTTTGCATCTCTTTATGCT	No	CAXHTB010000001.1_YL-01	44611186	44611252
31	PAV18142	01_44621939_031	01_44621939_PAV18142	YL-01b	14.0314	No	74	62	0.303484	0	TGCAGATCATAGAGATTTATCAATTTTATTGCAGATATTGCTTTTGTTGACCGAGCTGATATCAAAGCA	0	Yes	CAXHTB010000001.1_YL-01	44621939	0
32	SNP02016	01_44722933_032	01_44722933_SNP02016	YL-01b	19.3358	No	85	51	0.00355146	78563275|F|0-35:G>A-35:G>A	TGCAGATATCACAAGCTTGGAGTCTTTGTTAGAAGGCTCAGATGACTGCATAAAATGGTAGCTTATAGC	TGCAGATATCACAAGCTTGGAGTCTTTGTTAGAAGACTCAGATGACTGCATAAAATGGTAGCTTATAGC	No	CAXHTB010000001.1_YL-01	44722933	44722968
33	PAV19648	01_44769327_033	01_44769327_PAV19648	YL-01b	20.8514	No	89	47	0.000316423	0	TGCAGGTGTGCTCCTCTTGACAACCTTGGTTTCCTTCAGTTTATCCCCATATGGTGTTTCCAGTGAATC	0	No	CAXHTB010000001.1_YL-01	44769327	0
34	PAV17896	00_00000000_961	00_00000000_PAV17896	YL-01b	32.3091	No	106	30	7.17531e-11	0	TGCAGTAGTCTCAGACCTAGATTTTACAGATCGGAAGAGCGGTTCAGCAGGAATGCCGAGACCGATCTC	0	Yes	0	0	0
35	PAV17992	00_00000000_962	00_00000000_PAV17992	YL-01b	33.0554	No	104	32	6.6605e-10	0	TGCAGACATGGCCGCACCGATATTACAGATCGGAAGAGCGGTTCAGCAGGAATGCCGAGACCGATCTCG	0	Yes	0	0	0
36	SNP07166	02_40680688_034	02_40680688_SNP07166	YL-02a	0	No	85	51	0.00355146	9603656|F|0-62:T>C-62:T>C	TGCAGATATATCAAACCTTCCGGCATGTATGTATTTCTCTGACTCTCTTTCTCACATACACATGATGTT	TGCAGATATATCAAACCTTCCGGCATGTATGTATTTCTCTGACTCTCTTTCTCACATACACACGATGTT	No	CAXHTB010000002.1_YL-02	40680688	40680750
37	SNP03684	02_40648271_035	02_40648271_SNP03684	YL-02a	0.3704	No	86	50	0.00202205	9604415|F|0-32:A>G-32:A>G	TGCAGCTGAGATCTGCCAAAGGATGTAGCTACAGTCGAAAAGTATATTGTCAGATTTTATTATTGACAA	TGCAGCTGAGATCTGCCAAAGGATGTAGCTACGGTCGAAAAGTATATTGTCAGATTTTATTATTGACAA	No	CAXHTB010000002.1_YL-02	40648271	40648239
38	SNP15554	02_40582044_036	02_40582044_SNP15554	YL-02a	0.7408	No	87	49	0.00112013	9603347|F|0-54:T>C-54:T>C	TGCAGACAGGCCTAAAAGTGGCTCAATTTATGAGAGCTTTACGGCATTATTCGATCCATGTAGCCGACT	TGCAGACAGGCCTAAAAGTGGCTCAATTTATGAGAGCTTTACGGCATTATTCGACCCATGTAGCCGACT	No	CAXHTB010000002.1_YL-02	40582044	40581990
39	SNP14171	02_40582041_037	02_40582041_SNP14171	YL-02a	1.1111	No	86	50	0.00202205	9604706|F|0-17:C>T-17:C>T	TGCAGGATTGTAATCTACACTTTGAGAGTTCTAGTTGAAGGATCAGAAGATATTCTATTTACATAATTT	TGCAGGATTGTAATCTATACTTTGAGAGTTCTAGTTGAAGGATCAGAAGATATTCTATTTACATAATTT	No	CAXHTB010000002.1_YL-02	40582041	40582058
40	PAV18527	02_40387866_038	02_40387866_PAV18527	YL-02a	1.4815	No	87	49	0.00112013	0	TGCAGCTGGTTGCTACTGGTGGAAATGAGGTGAGCTCAATTTTAGAAGGGATTTTTTACAGATCGGAAG	0	Yes	CAXHTB010000002.1_YL-02	40387866	0
41	PAV19135	02_39482064_039	02_39482064_PAV19135	YL-02a	1.8519	No	86	50	0.00202205	0	TGCAGCGTAGGCTTATATGATTTTTGTTTTGAATTATAATAGTAATATATAATATATAATAATTTTACA	0	No	CAXHTB010000002.1_YL-02	39482064	0
42	PAV19220	00_00000000_040	00_00000000_PAV19220	YL-02b	0	No	100	36	4.06614e-08	0	TGCAGAGAATCAAATACAGTGGTCATAAATTCACACAACTTCAAAAGATCAAAGGCCTAAATATATCAA	0	No	0	0	0
43	PAV18497	02_00657290_041	02_00657290_PAV18497	YL-02b	0.3704	No	99	37	1.05808e-07	0	TGCAGAGAATCAAATACACTGGTCATAAATTCACACAACTTTACAGATCGGAAGAGCGGTTCAGCAGGA	0	Yes	CAXHTB010000002.1_YL-02	657290	0
44	SNP11777	02_00686463_042	02_00686463_SNP11777	YL-02b	2.6797	No	95	41	3.64851e-06	9609837|F|0-20:G>A-20:G>A	TGCAGGGTCTGATTGAGTGCGTAATGGATGCAAGTGATAACACCAGGTAATTCATTCCAGCAAATAAAC	TGCAGGGTCTGATTGAGTGCATAATGGATGCAAGTGATAACACCAGGTAATTCATTCCAGCAAATAAAC	Yes	CAXHTB010000002.1_YL-02	686463	686483
45	SNP03865	00_00000000_043	00_00000000_SNP03865	YL-02b	5.8088	No	99	37	1.05808e-07	9610425|F|0-23:C>T-23:C>T	TGCAGTGGCATCAAAATTACCAACGTGGATTACAGATCGGAAGAGCGGTTCAGCAGGAATGCCGAGACC	TGCAGTGGCATCAAAATTACCAATGTGGATTACAGATCGGAAGAGCGGTTCAGCAGGAATGCCGAGACC	Yes	0	0	0
46	SNP13136	02_00717556_044	02_00717556_SNP13136	YL-02b	6.1792	No	100	36	4.06614e-08	100907542|F|0-49:C>T-49:C>T	TGCAGGCATATTCTTCATCTTTCGGGAAGTTGAGAGGCTTGCCACGAGGCATCATACATGCTAATTCAG	TGCAGGCATATTCTTCATCTTTCGGGAAGTTGAGAGGCTTGCCACGAGGTATCATACATGCTAATTCAG	Yes	CAXHTB010000002.1_YL-02	717556	717507
47	SNP15979	02_01104607_045	02_01104607_SNP15979	YL-02b	12.4096	No	97	39	6.57687e-07	9604943|F|0-7:C>T-7:C>T	TGCAGGTCAAATTTGTTGAATCTAAAAGTTGAAGTTTGCTGATACAGAGATATGTTTTGGATTCTGACT	TGCAGGTTAAATTTGTTGAATCTAAAAGTTGAAGTTTGCTGATACAGAGATATGTTTTGGATTCTGACT	No	CAXHTB010000002.1_YL-02	1104607	1104614
48	PAV18357	02_01110986_046	02_01110986_PAV18357	YL-02b	12.7799	No	98	38	2.67581e-07	0	TGCAGCTGTGGGATATATTTGGTAGTCCGTTTTAGAAATGTTTTGGTGCTAATTTATGTATGCTATCTT	0	Yes	CAXHTB010000002.1_YL-02	1110986	0
49	SNP14190	02_01116896_047	02_01116896_SNP14190	YL-02b	13.1503	No	99	37	1.05808e-07	100849884|F|0-34:C>T-34:C>T	TGCAGCTAGAAAGTTTATCCTGTTCTAAAATTATCACACAGCATTTCTACTTTTCTCATATCTCAACTA	TGCAGCTAGAAAGTTTATCCTGTTCTAAAATTATTACACAGCATTTCTACTTTTCTCATATCTCAACTA	No	CAXHTB010000002.1_YL-02	1116896	1116930
50	SNP08348	02_01187676_048	02_01187676_SNP08348	YL-02b	16.2794	No	93	43	1.80724e-05	9607991|F|0-37:G>T-37:G>T	TGCAGGCCTATTAGCCATGTTTTCAAGAGACCACTTTGAGCATTGCCATTACTTTTATCCGGTACTCGA	TGCAGGCCTATTAGCCATGTTTTCAAGAGACCACTTTTAGCATTGCCATTACTTTTATCCGGTACTCGA	No	CAXHTB010000002.1_YL-02	1187676	1187639
51	SNP07169	02_01186582_049	02_01186582_SNP07169	YL-02b	16.6498	No	92	44	3.85561e-05	9604050|F|0-65:A>G-65:A>G	TGCAGCATCATGATCTCTGCAAGAAAATCATGAATGGTTGGTTAGTTTAGCTCCGTCTGATACGAACAT	TGCAGCATCATGATCTCTGCAAGAAAATCATGAATGGTTGGTTAGTTTAGCTCCGTCTGATACGAGCAT	Yes	CAXHTB010000002.1_YL-02	1186582	1186647
52	SNP07779	02_01209661_050	02_01209661_SNP07779	YL-02b	17.0201	No	91	45	7.99775e-05	9610702|F|0-20:A>T-20:A>T	TGCAGCCATTGGTGCCTCCCAGGATTGCCTGATACTTGGAACCAGCTCCTATATGCAGCTCTTACAACT	TGCAGCCATTGGTGCCTCCCTGGATTGCCTGATACTTGGAACCAGCTCCTATATGCAGCTCTTACAACT	Yes	CAXHTB010000002.1_YL-02	1209661	1209641
53	PAV19010	02_01262712_051	02_01262712_PAV19010	YL-02b	17.7665	No	91	45	7.99775e-05	0	TGCAGCTAATATACATGCCTACTCTAGAAAGTTGGTTGTTCAGCTGTGATCTACTAGTCAAAATAAGAC	0	No	CAXHTB010000002.1_YL-02	1262712	0
54	SNP13644	02_01343710_052	02_01343710_SNP13644	YL-02c	0	No	74	62	0.303484	9604508|F|0-44:C>T-44:C>T	TGCAGCTTGAAGCTTGGCTAGACTTTGTGCTGGGAGGTGGCCAGCAGCTTGAAGAGTTAGAAGATCAAT	TGCAGCTTGAAGCTTGGCTAGACTTTGTGCTGGGAGGTGGCCAGTAGCTTGAAGAGTTAGAAGATCAAT	No	CAXHTB010000002.1_YL-02	1343710	1343666
55	SNP19142	02_01424940_053	02_01424940_SNP19142	YL-02c	1.9093	No	75	61	0.229949	100820766|F|0-51:G>A-51:G>A	TGCAGATATGTTAAAACGTACATTGCGCGAGAGAATAGTACGAACAAACCGGACAGCACCCACAACAAG	TGCAGATATGTTAAAACGTACATTGCGCGAGAGAATAGTACGAACAAACCGAACAGCACCCACAACAAG	Yes	CAXHTB010000002.1_YL-02	1424940	1424889
56	SNP14612	02_01425200_054	02_01425200_SNP14612	YL-02c	2.2797	No	76	60	0.170067	9609380|F|0-22:G>A-22:G>A	TGCAGAATAACCTCAAACTGTTGGATATCTCAAATATAAGGGTGATCCACCACAAATATACATGAAACA	TGCAGAATAACCTCAAACTGTTAGATATCTCAAATATAAGGGTGATCCACCACAAATATACATGAAACA	Yes	CAXHTB010000002.1_YL-02	1425200	1425178
57	SNP16572	02_01451191_055	02_01451191_SNP16572	YL-02c	2.6501	No	77	59	0.122713	100740025|F|0-35:C>A-35:C>A	TGCAGTTGATGACATGCACCCACATTGCCAGGCCCCTGTATAAGACTATATTATAAATCCTTTTCTTTC	TGCAGTTGATGACATGCACCCACATTGCCAGGCCCATGTATAAGACTATATTATAAGTCCTTTTCTTTC	Yes	CAXHTB010000002.1_YL-02	1451191	1451226
58	SNP14486	02_01485676_056	02_01485676_SNP14486	YL-02c	3.0205	No	76	60	0.170067	78563569|F|0-29:G>T-29:G>T	TGCAGTTGAGGAGGTTCCAGATCAAGCTGGTGACAGAATTGTTGAAGAACAGGAAGTCCCTGCAAATGC	TGCAGTTGAGGAGGTTCCAGATCAAGCTGTTGACAGAATTGTTGAAGAACAGGAAGTCCCTGCAAATGC	Yes	CAXHTB010000002.1_YL-02	1485676	1485705
59	PAV18327	02_01485679_057	02_01485679_PAV18327	YL-02c	3.3908	No	75	61	0.229949	0	TGCAGGTAAAGCCTCGAGATTATGTGAATTACAGATCGGAAGAGCGGTTCAGCAGGAATGCCGAGACCG	0	Yes	CAXHTB010000002.1_YL-02	1485679	0
60	PAV18898	02_01485679_058	02_01485679_PAV18898	YL-02c	3.7612	No	76	60	0.170067	0	TGCAGGTAAAGACTCGGGATTATGTGAATTACAGATCGGAAGAGCGGTTCAGCAGGAATGCCGAGACCG	0	No	CAXHTB010000002.1_YL-02	1485679	0
61	SNP00964	02_01485679_059	02_01485679_SNP00964	YL-02c	4.1316	No	77	59	0.122713	9080871|F|0-11:A>C-11:A>C	TGCAGGTAAAGACTCGGGATTATGTGAATTACAGATCGGAAGAGCGGTTCAGCAGGAATGCCGAGACCG	TGCAGGTAAAGCCTCGAGATTATGTGAATTACAGATCGGAAGAGCGGTTCAGCAGGAATGCCGAGACCG	Yes	CAXHTB010000002.1_YL-02	1485679	1485668
62	PAV18503	00_00000000_060	00_00000000_PAV18503	YL-02c	8.9855	No	65	71	0.606905	0	TGCAGAATATTACCAAAGCCAAGACCAAATGCTGCAAGCTAAATTACACTGGAAATAATGATGTTTACT	0	Yes	0	0	0
63	PAV18545	00_00000000_061	00_00000000_PAV18545	YL-02c	10.1135	No	62	74	0.303484	0	TGCAGGATTCTTTTGTTTTGTCTTTAGTTGATTTTGCTTTCTTGATTCTTACAGATCGGAAGAGCGGTT	0	Yes	0	0	0
64	PAV18557	00_00000000_062	00_00000000_PAV18557	YL-02c	10.8598	No	62	74	0.303484	0	TGCAGAAGGTATGGATCAAATTTTAGTAATTACAGATCGGAAGAGCGGTTCAGCAGGAATGCCGAGACC	0	Yes	0	0	0
65	SNP05125	00_00000000_063	00_00000000_SNP05125	YL-02c	11.2302	No	63	73	0.391173	78563599|F|0-10:A>G-10:A>G	TGCAGAAGGTATGGATCAAATTTTAGTAATTACAGATCGGAAGAGCGGTTCAGCAGGAATGCCGAGACC	TGCAGAAGGTGTGGATAAAATTTTAGTAATTACAGATCGGAAGAGCGGTTCAGCAGGAATGCCGAGACC	No	0	0	0
66	PAV18507	02_01513723_064	02_01513723_PAV18507	YL-02c	11.6006	No	62	74	0.303484	0	TGCAGAATCAATCATGTGGACACATCACATGTTCATAATTACAGATCGGAAGAGCGGTTCAGCAGGAAT	0	Yes	CAXHTB010000002.1_YL-02	1513723	0
67	PAV18800	02_01513723_065	02_01513723_PAV18800	YL-02c	11.971	No	61	75	0.229949	0	TGCAGAATCAATCATGTGGACACATCACATGTTCATAATTATACCAAACACCAAGAAATATCAACAAAT	0	No	CAXHTB010000002.1_YL-02	1513723	0
68	PAV18589	02_01525542_066	02_01525542_PAV18589	YL-02c	11.971	Yes	61	75	0.229949	0	TGCAGCAGATAGGTTCTTGATGCAGTGGTGTGCATGCTTCTCTTTTTTGTTTTTTTACAAGCATGCATT	0	Yes	CAXHTB010000002.1_YL-02	1525542	0
69	PAV18995	02_01525542_067	02_01525542_PAV18995	YL-02c	12.3413	No	60	76	0.170067	0	TGCAGCAGATAGGTTCTTGATGCAGTGGTGTGTATGCTTCTCTTTTTTGTTTTTTACAAGCATGCATTT	0	No	CAXHTB010000002.1_YL-02	1525542	0
70	PAV18654	02_01588418_068	02_01588418_PAV18654	YL-02c	12.7117	No	59	77	0.122713	0	TGCAGTAGATGCTACCACATGATGCGATCCGCATTTTACAGATCGGAAGAGCGGTTCAGCAGGAATGCC	0	No	CAXHTB010000002.1_YL-02	1588418	0
71	PAV18734	02_01588421_069	02_01588421_PAV18734	YL-02c	13.0821	No	58	78	0.0863478	0	TGCAGCCACATCGAGCGATGGTTATGGATCGCGTTGGCTGAGTAGCATGTATTTCAACTTACTCGTGAG	0	No	CAXHTB010000002.1_YL-02	1588421	0
72	PAV18770	02_01609116_070	02_01609116_PAV18770	YL-02c	13.4525	No	57	79	0.0592297	0	TGCAGAAGGTGTGGATAAAATTTTAGTAATTACAGATCGGAAGAGCGGTTCAGCAGGAATGCCGAGACC	0	No	CAXHTB010000002.1_YL-02	1609116	0
73	SNP14604	02_01611865_071	02_01611865_SNP14604	YL-02c	13.8228	No	56	80	0.0395918	78563825|F|0-12:T>C-12:T>C	TGCAGTTCCCATTCGCAGAACTGAACCAACACCCCGAATGGCACAGTCCAACCAGAACACCGATAAAAG	TGCAGTTCCCATCCGCAGAACTGAACCAACACCCCGAATGGCACAGTCCAACCAGAACACCGATAAAAG	No	CAXHTB010000002.1_YL-02	1611865	1611877
74	SNP04994	02_01634018_072	02_01634018_SNP04994	YL-02c	14.1932	No	55	81	0.0257819	78563259|F|0-25:T>C-25:T>C	TGCAGAGAAAGAAAGTAAATTATCATTTCTATCCTCAATTTTGCATGTTTCATATTTTAGTTCCTAACA	TGCAGAGAAAGAAAGTAAATTATCACTTCTATCCTCAATTTTGCATGTTTCATATTTTAGTTCCTAACA	No	CAXHTB010000002.1_YL-02	1634018	1633993
75	SNP19128	02_01669712_073	02_01669712_SNP19128	YL-02c	14.5636	No	54	82	0.0163512	100834527|F|0-49:C>G-49:C>G	TGCAGACAAATTAACATTTCTTTCTGAGTCTACAGCAGATTTTCCATCACTGGCATCATCCTTCTCAGA	TGCAGACAAATTAACATTTCTTTCTGAGTCTACAGCAGATTTTCCATCAGTGGCATCATCCTTCTCAGA	Yes	CAXHTB010000002.1_YL-02	1669712	1669663
76	SNP03493	02_43173861_074	02_43173861_SNP03493	YL-02d	0	No	69	67	0.863832	9607636|F|0-40:C>T-40:C>T	TGCAGCATTTCGAACTTTGAAGTTTGGGGAACTGAGACTCCCCAGCAACAAATAAAGAGAAGAATGAAG	TGCAGCATTTCGAACTTTGAAGTTTGGGGAACTGAGACTCTCCAGCAACAAATAAAGAGAAGAATGAAG	No	CAXHTB010000002.1_YL-02	43173861	43173901
77	SNP17114	02_43179573_075	02_43179573_SNP17114	YL-02d	0.3704	No	70	66	0.731601	100767926|F|0-59:T>G-59:T>G	TGCAGATGCATTAGCCTTCTTTTTACCTGGCGTTGTTAGTCAGTTCGCTAAAGTTTTGCTTCGTGCAAA	TGCAGATGCATTAGCCTTCTTTTTACCTGGCGTTGTTAGTCAGTTCGCTAAAGTTTTGCGTGGTGCAAA	No	CAXHTB010000002.1_YL-02	43179573	43179514
78	PAV18873	02_43180311_076	02_43180311_PAV18873	YL-02d	0.7408	No	69	67	0.863832	0	TGCAGTTACCACTTTACAACTCTAACCACTATACTTGATTCTCATTCTCTAATACATTCAGTTGTGAAT	0	No	CAXHTB010000002.1_YL-02	43180311	0
79	PAV18532	02_43183215_077	02_43183215_PAV18532	YL-02d	1.1111	No	68	68	1	0	TGCAGCCTATTCCCAAGATCAGAATGGCATTATGAGCTCACATGATAGGAGGTAACTAAATTTTGATAA	0	Yes	CAXHTB010000002.1_YL-02	43183215	0
80	PAV18838	02_43183215_078	02_43183215_PAV18838	YL-02d	1.4815	No	67	69	0.863832	0	TGCAGCCTATTCTCAAGATCAGAATGGCATTATGAACTCACATGATAGGAGGTAACTAAATTTTGATAA	0	No	CAXHTB010000002.1_YL-02	43183215	0
81	SNP03819	02_43183215_079	02_43183215_SNP03819	YL-02d	1.8519	No	66	70	0.731601	9604220|F|0-12:T>C-12:T>C	TGCAGCCTATTCTCAAGATCAGAATGGCATTATGAACTCACATGATAGGAGGTAACTAAATTTTGATAA	TGCAGCCTATTCCCAAGATCAGAATGGCATTATGAGCTCACATGATAGGAGGTAACTAAATTTTGATAA	Yes	CAXHTB010000002.1_YL-02	43183215	43183227
82	SNP18892	02_43183218_080	02_43183218_SNP18892	YL-02d	2.2223	No	67	69	0.863832	100888691|F|0-21:A>G-21:A>G	TGCAGATACAGAGGCTTCAAGAGGACATCGAGGCTCTGCAAGACTTCGAGTTGAAGCCTTCAAAACTCT	TGCAGATACAGAGGCTTCAAGGGGACATCGAGGCTCTGCAAGACTTCGAGTTGAAGCCTTCAAAACTCT	Yes	CAXHTB010000002.1_YL-02	43183218	43183197
83	PAV18528	02_43255883_081	02_43255883_PAV18528	YL-02d	2.5926	No	68	68	1	0	TGCAGGAGAGAGAGACACAATTTCCCTCTCTAACAATTCCCAACAGCAGCAAAAAGATATGGAATAAGC	0	Yes	CAXHTB010000002.1_YL-02	43255883	0
84	PAV18484	02_43255886_082	02_43255886_PAV18484	YL-02d	2.963	No	67	69	0.863832	0	TGCAGTGTAGGTTATGAAAATGGAAAAGTGGGTTTTGTGGCCCATAGATATTGAACTAGGGTTCCCAAC	0	Yes	CAXHTB010000002.1_YL-02	43255886	0
85	PAV18834	02_43671558_083	02_43671558_PAV18834	YL-02d	3.7093	No	65	71	0.606905	0	TGCAGCACCCACGCCATCACTAGAAAGTGAGAAATCCACAATGGTAATGGATTTCAGTGAAGAAATTGG	0	No	CAXHTB010000002.1_YL-02	43671558	0
86	PAV18747	02_43671559_084	02_43671559_PAV18747	YL-02d	4.0797	No	64	72	0.492717	0	TGCAGGAACTGCTTCATGATTCATATGAGTAACAGCACTTTGTTTTGGACTCTCTTGATGATTATTACA	0	No	CAXHTB010000002.1_YL-02	43671559	0
87	PAV19033	00_00000000_085	00_00000000_PAV19033	YL-02d	4.4501	No	63	73	0.391173	0	TGCAGAACACACACGCACTGATAACAAGTAACATAAAAAAACAGTTCTTTTCCTCACTGTGATTATAAT	0	No	0	0	0
88	SNP03197	00_00000000_086	00_00000000_SNP03197	YL-02d	4.8205	No	62	74	0.303484	9601896|F|0-13:C>T-13:C>T	TGCAGAACACACACGCACTGATAACAAGTAACATAAAAAAACAGTTCTTTTCCTCACTGTGATTATAAT	TGCAGAACACACATACACTGATAACAAGTAACATAAAAAACCAGTTCTTTTCCTCACTATGATTATAAT	Yes	0	0	0
89	PAV18326	02_43726993_087	02_43726993_PAV18326	YL-02d	5.1909	No	61	75	0.229949	0	TGCAGTTTCGGTGGATTGGGTGTTTTTTGTCAGTTGGCAGTGTAATAGTAGGTAGTTTGGAACAAATAT	0	Yes	CAXHTB010000002.1_YL-02	43726993	0
90	PAV18419	02_43726996_088	02_43726996_PAV18419	YL-02d	5.5612	No	62	74	0.303484	0	TGCAGCATTCAGTTTCAGTACTACTAACTGACAAACATAAATCTATAAACATGGTTACAGATCGGAAGA	0	Yes	CAXHTB010000002.1_YL-02	43726996	0
91	PAV18321	02_43729265_089	02_43729265_PAV18321	YL-02d	5.9316	No	61	75	0.229949	0	TGCAGAACACACATACACTGATAACAAGTAACATAAAAAACCAGTTCTTTTCCTCACTATGATTATAAT	0	Yes	CAXHTB010000002.1_YL-02	43729265	0
92	PAV19008	00_00000000_090	00_00000000_PAV19008	YL-02d	9.4809	No	56	80	0.0395918	0	TGCAGCTTGAGAAACGTGTCCAACAGGTCCAACATCTTCTCATTTTTGAACAATTGCATTCATGAGTCA	0	No	0	0	0
93	SNP02582	02_44123663_091	02_44123663_SNP02582	YL-02d	9.8512	No	55	81	0.0257819	9605549|F|0-17:A>G-17:A>G	TGCAGTTAGTAAACGTCAATGTGAGACACAGCTTTTCTGGTTATCAAAAACATGAATTCAGGAAAACAC	TGCAGTTAGTAAACGTCGATGTGAGACACAGCTTTTCTGGTTATCAAAAACATGAATTCAGGAAAACAC	No	CAXHTB010000002.1_YL-02	44123663	44123646
94	SNP11446	02_44132414_092	02_44132414_SNP11446	YL-02d	10.2216	No	54	82	0.0163512	9603107|F|0-68:G>A-68:G>A	TGCAGAACTATACAATCTTAGAACAAATTCTTGGACCACTCTTTCAATCAAAAACCTTTTTATCAACCG	TGCAGAACTATACAATCTTAGAACAAATTCTTGGACCACTCTTTCAATCAAAAACCTTTTTATCAACCA	No	CAXHTB010000002.1_YL-02	44132414	44132346
95	SNP06934	02_44254246_093	02_44254246_SNP06934	YL-02d	10.592	No	55	81	0.0257819	18724545|F|0-18:T>C-18:T>C	TGCAGTGATTGAAATTGATAAAATGCCAAATTTGCACCAAATAGAGAGAGCATTGATTCAACTTGGTTG	TGCAGTGATTGAAATTGACAAAATGCCAAATTTGCACCAAATAGAGAGAGCATTGATTCAACTTGGTTG	Yes	CAXHTB010000002.1_YL-02	44254246	44254228
96	SNP13148	02_44344645_094	02_44344645_SNP13148	YL-02d	10.9624	No	54	82	0.0163512	100908203|F|0-6:T>C-6:T>C	TGCAGTTGGAGAAATAGGACAACATGGGAACTCACACGTTCAATGGATCAAAGTGTGTAATGTTTTTTA	TGCAGTCGGAGAAATAGGACAACATGGGAACTCACACGTTCAATGGATCAAAGTGTGTAATGTTTTTTA	No	CAXHTB010000002.1_YL-02	44344645	44344651
97	SNP11523	02_44373096_095	02_44373096_SNP11523	YL-02d	11.3327	No	53	83	0.0100973	9608336|F|0-56:T>C-56:T>C	TGCAGTGAAGAAAAAAACAAAGATTCACATGAATCAGTGGCTGAGTGTAGTCATGATTGAACCGATAAT	TGCAGTGAAGAAAAAAACAAAGATTCACATGAATCAGTGGCTGAGTGTAGTCATGACTGAACCGATAAT	Yes	CAXHTB010000002.1_YL-02	44373096	44373152
98	SNP12114	02_44427131_096	02_44427131_SNP12114	YL-02d	11.3327	Yes	53	83	0.0100973	42705478|F|0-65:T>C-65:T>C	TGCAGTTGCGGAGTGTTATATACAGGTGAATACACAACCTGGCCATGAACAGTTGTGACCAAGCTTGTG	TGCAGTTGCGGAGTGTTATATACAGGTGAATACACAACCTGGCCATGAACAGTTGTGACCAAGCTCGTG	Yes	CAXHTB010000002.1_YL-02	44427131	44427066
99	PAV18433	02_44441435_097	02_44441435_PAV18433	YL-02d	11.7031	No	52	84	0.00606997	0	TGCAGCCCATAACACGACAACATAAGCCAACCTAAGGTTCGAGAATATCACATGATCAGAATAAACCAA	0	Yes	CAXHTB010000002.1_YL-02	44441435	0
100	PAV18885	02_44441435_098	02_44441435_PAV18885	YL-02d	12.0735	No	51	85	0.00355146	0	TGCAGCCCATAACACGACAACATAAGCCAACCTAAGTTCGAGAATATCACATGATCAGAATAAACCAAA	0	No	CAXHTB010000002.1_YL-02	44441435	0
101	SNP14946	02_44496438_099	02_44496438_SNP14946	YL-02d	13.2015	No	48	88	0.000603644	9611508|F|0-6:A>T-6:A>T	TGCAGTACCATTCTGATCTGCATTGTCATTACTAGTAAGTGTTTTCTTGCCATTACAGATCGGAAGAGC	TGCAGTTCCATTCTGATCTGCATTGTCATTACTAGTAAGTGTTTTCTTGCCATTACAGATCGGAAGAGC	Yes	CAXHTB010000002.1_YL-02	44496438	44496432
102	SNP18783	09_02126068_100	09_02126068_SNP18783	YL-03a	0	No	38	98	2.67581e-07	100794150|F|0-46:A>G-46:A>G	TGCAGCACCAAGAATTGCCACTTTGAATCCTGGGGCCCCACCTTTCAATCGACAATTGGAACTCATCAG	TGCAGCACCAAGAATTGCCACTTTGAATCCTGGGGCCCCACCTTTCGATCGACAATTGGAACTCATCAG	Yes	CAXHTB010000009.1_YL-09	2126068	2126022
103	SNP05638	09_02161575_101	09_02161575_SNP05638	YL-03a	0.3704	No	39	97	6.57687e-07	9609023|F|0-12:G>A-12:G>A	TGCAGTAAATCTGACATTCTTCAAGTTGGACCTATTTACAGATCGGAAGAGCGGTTCAGCAGGAATGCC	TGCAGTAAATCTAACATTCTTCAAGTTGGACCTATTTACAGATCGGAAGAGCGGTTCAGCAGGAATGCC	Yes	CAXHTB010000009.1_YL-09	2161575	2161587
104	SNP07439	09_01962597_102	09_01962597_SNP07439	YL-03a	0.7408	No	40	96	1.5712e-06	9607092|F|0-61:A>C-61:A>C	TGCAGAAATTGTTGCTAGTTCTTACTTGGATCCCATTCTCAAGGTAACAGATAACCTATTTACAAGTGT	TGCAGAAATTGTTGCTAGTTCTTACTTGGATCCCATTCTCAAGGTAACAGATAACCTATTTCCAAGTGT	Yes	CAXHTB010000009.1_YL-09	1962597	1962536
105	SNP16327	09_02202879_103	09_02202879_SNP16327	YL-03a	1.1111	No	39	97	6.57687e-07	100865196|F|0-26:A>C-26:A>C	TGCAGAATTGCTTTCAGGGCAATGTCATCGTCGTACCCTAAAGCAACAAGCTTTGAAACAGCATCTTTG	TGCAGAATTGCTTTCAGGGCAATGTCCTCGTCGTACCCTAAAGCAACAAGCTTTGAAACAGCATCTTTG	Yes	CAXHTB010000009.1_YL-09	2202879	2202853
106	PAV18458	00_00000000_104	00_00000000_PAV18458	YL-03a	1.8575	No	39	97	6.57687e-07	0	TGCAGGAAAAAAAATGCCATAACAGATACGTTACAGATCGGAAGAGCGGTTCAGCAGGAATGCCGAGAC	0	No	0	0	0
107	SNP07103	03_42975053_105	03_42975053_SNP07103	YL-03a	2.2278	No	40	96	1.5712e-06	9609877|F|0-28:A>G-28:A>G	TGCAGGTTGGAAAAATGGGAACTGGTGCAATTGCCATATCTCTTCCATTTTCCTGTATACTGGGTCTAC	TGCAGGTTGGAAAAATGGGAACTGGTGCGATTGCCATATCTCTTCCATTTTCCTGTATACTGGGTCTAC	Yes	CAXHTB010000003.1_YL-03	42975053	42975025
108	PAV18728	03_43046573_106	03_43046573_PAV18728	YL-03a	2.5982	No	41	95	3.64851e-06	0	TGCAGTAAAATAAAAAGGAATGAGATTATACAATAAAACTTTATACTGAAGAGTAAACGTTCAATTTAT	0	Yes	CAXHTB010000003.1_YL-03	43046573	0
109	PAV18839	03_42956621_107	03_42956621_PAV18839	YL-03a	2.9686	No	40	96	1.5712e-06	0	TGCAGAGACAGAGTAAAATATATCAAATTTCCATGAAAAAACTTCGGAATGTTTTTATTAGAGTTTGGA	0	Yes	CAXHTB010000003.1_YL-03	42956621	0
110	PAV18511	03_43046573_108	03_43046573_PAV18511	YL-03a	3.339	No	41	95	3.64851e-06	0	TGCAGTAAAATAAAAAGAAATGAGATTATACAATAAAACTTTATACTGAAGAGTAAACCTTCAATTTAT	0	No	CAXHTB010000003.1_YL-03	43046573	0
111	SNP00985	03_43046573_109	03_43046573_SNP00985	YL-03a	3.339	Yes	41	95	3.64851e-06	9608157|F|0-17:G>A-17:G>A	TGCAGTAAAATAAAAAGGAATGAGATTATACAATAAAACTTTATACTGAAGAGTAAACGTTCAATTTAT	TGCAGTAAAATAAAAAGAAATGAGATTATACAATAAAACTTTATACTGAAGAGTAAACCTTCAATTTAT	No	CAXHTB010000003.1_YL-03	43046573	43046556
112	SNP01212	03_43054199_110	03_43054199_SNP01212	YL-03a	3.7093	No	42	94	8.23571e-06	9609924|F|0-22:C>A-22:C>A	TGCAGTAGTGATTTCCATTTGGCAGATTTTATTTTCCCTTGTATACTATGAGATTGTTCTTGTTTTGGG	TGCAGTAGTGATTTCCATTTGGAAGATTTTATTTTCCCTTGTATACTATGAGATTGTTCTTGTTTTGGG	Yes	CAXHTB010000003.1_YL-03	43054199	43054177
113	PAV18513	03_42956621_111	03_42956621_PAV18513	YL-03a	4.0797	No	43	93	1.80724e-05	0	TGCAGAGACAGAGTAAAATATATCAAATTTCCATGAAAAAACTTCGGAATGTTTTACAGATCGGAAGAG	0	No	CAXHTB010000003.1_YL-03	42956621	0
114	SNP02518	03_42956991_112	03_42956991_SNP02518	YL-03a	4.826	No	45	91	7.99775e-05	9605312|F|0-62:T>G-62:T>G	TGCAGTCTACACTAATTTCTATAACCTTCTCATAAAAAGTGCAAATAAAAAGATAGCATGGCTTTGGTG	TGCAGTCTACACTAATTTCTATAACCTTCTCATAAAAAGTGCAAATAAAAAGATAGCATGGCGTTGGTG	Yes	CAXHTB010000003.1_YL-03	42956991	42957053
115	SNP11765	03_43130629_113	03_43130629_SNP11765	YL-03a	20.0408	No	76	60	0.170067	9604815|F|0-11:C>T-11:C>T	TGCAGGGAGAACAAAGCTAAAAAATGGAGCCCAACCATAAATATATATAAATAAAAGTTAGTAATGGAT	TGCAGGGAGAATAAAGCTAAAAAATGGAGCCCAACCATAAATATATATAAATAAAAGTTAGTAATGGAT	No	CAXHTB010000003.1_YL-03	43130629	43130640
116	PAV18880	00_00000000_114	00_00000000_PAV18880	YL-03a	20.4112	No	77	59	0.122713	0	TGCAGTGGCAAGCATGGTGTGTACAACCACCAAAAATAGTTGTTTCCTTTCTGTGTTTTACAACCACCC	0	No	0	0	0
117	PAV18700	03_42945853_115	03_42945853_PAV18700	YL-03a	20.7815	No	78	58	0.0863478	0	TGCAGGAGGACACATCAACCCAGCAGTAACATTTGGGCTATTCGTGGGACGCAAGGTGTCACTGATAAG	0	Yes	CAXHTB010000003.1_YL-03	42945853	0
118	SNP09026	03_42939848_116	03_42939848_SNP09026	YL-03a	21.1519	No	79	57	0.0592297	9604137|F|0-21:T>C-21:T>C	TGCAGCCAATTTATACAAGCATAACCTTCAATATTCTGGCCGGGCAGAGTAAAAAGGCCTTCTGATCCC	TGCAGCCAATTTATACAAGCACAACCTTCAATATTCTGGCCGGGCAGAGTCAAAAGGCCTTCTGATCCC	Yes	CAXHTB010000003.1_YL-03	42939848	42939827
119	PAV18794	03_42939848_117	03_42939848_PAV18794	YL-03a	21.5223	No	80	56	0.0395918	0	TGCAGCCAATTTATACAAGCATAACCTTCAATATTCTGGCCGGGCAGAGTAAAAAGGCCTTCTGATCCC	0	No	CAXHTB010000003.1_YL-03	42939848	0
120	PAV18624	03_42939848_118	03_42939848_PAV18624	YL-03a	21.8927	No	79	57	0.0592297	0	TGCAGCCAATTTATACAAGCACAACCTTCAATATTCTGGCCGGGCAGAGTCAAAAGGCCTTCTGATCCC	0	Yes	CAXHTB010000003.1_YL-03	42939848	0
121	PAV18789	03_42939845_119	03_42939845_PAV18789	YL-03a	22.639	No	77	59	0.122713	0	TGCAGAACTTTTTACTTGTTCTTTGGATTGTCAAAATGACTGTATGATTACAGATCGGAAGAGCGGTTC	0	No	CAXHTB010000003.1_YL-03	42939845	0
122	PAV18659	03_42939845_120	03_42939845_PAV18659	YL-03a	23.0094	No	78	58	0.0863478	0	TGCAGAACTTTTTACTTGTTCTTTGGATTGTCAAAATGACTGTATGAATTACGGTATTGGGGTTTTCCG	0	Yes	CAXHTB010000003.1_YL-03	42939845	0
123	SNP15783	03_42926382_121	03_42926382_SNP15783	YL-03a	23.7557	No	80	56	0.0395918	100890613|F|0-21:T>C-21:T>C	TGCAGTGGCATCCTTATCCATTTGTGGGCTAATACTTTATGGTAAAAGGCACAGAGCATGGGAGGGTGA	TGCAGTGGCATCCTTATCCATCTGTGGGCTAATACTTTATGGTAAAAGGCACAGAGCATGGGAGGGTGA	No	CAXHTB010000003.1_YL-03	42926382	42926361
124	SNP17132	03_44082258_122	03_44082258_SNP17132	YL-03a	35.8017	No	82	54	0.0163512	100879261|F|0-67:G>C-67:G>C	TGCAGCTGCATTGATAGACAAACCCCAATCTCAAGCATCTGAGGCAAAGGACGATTTTGAGATAGTTGC	TGCAGCTGCATTGATAGACAAACCCCAATCTCAAGCATCTGAGGCAAAGGACGATTTTGAGATAGTTCC	No	CAXHTB010000003.1_YL-03	44082258	0
125	SNP02001	03_44116235_123	03_44116235_SNP02001	YL-03a	36.548	No	80	56	0.0395918	9603223|F|0-29:G>A-29:G>A	TGCAGAATAACATTTTGTAAGCATCATTGGTCCACTATTTCTAAATATACAATGGCCTTACTTCTATTA	TGCAGAATAACATTTTGTAAGCATCATTGATCCACTATTTCTAAATATACAATGGCCTTACTTCTATTA	Yes	CAXHTB010000003.1_YL-03	44116235	44116206
126	SNP03302	03_44030905_124	03_44030905_SNP03302	YL-03a	42.3111	No	68	68	1	9608201|F|0-39:A>C-39:A>C	TGCAGTAGATGGGGGAGCACTGAGAGGAGCACCCAAACCAGTTGGTTTTTTACCTGTGGCTTTCTTCTC	TGCAGTAGATGGGGGAGCACTGAGAGGAGCACCCAAACCCGTTGGTTTTTTACCTGTGGCTTTCTTCTC	Yes	CAXHTB010000003.1_YL-03	44030905	44030866
127	SNP19259	03_44028615_125	03_44028615_SNP19259	YL-03a	43.0574	No	66	70	0.731601	100735266|F|0-21:C>T-21:C>T	TGCAGATAATCAAACCATTCACGGAACACACCTGATGTAGCAAAGCCAGGGCATGAAATTGTACAAGAG	TGCAGATAATCAAACCATTCATGGAACACACCTGATGTAGCAAAGCCAGGGCATGAAATTGTACAAGAG	No	CAXHTB010000003.1_YL-03	44028615	44028594
128	PAV18775	00_00000000_126	00_00000000_PAV18775	YL-03a	43.4278	No	67	69	0.863832	0	TGCAGAGGAACTTGATGAAATTGTGAGTCAAATGGAGTGAGCAAGGACCGGATGGATTTTGTGATGACT	0	Yes	0	0	0
129	PAV18172	03_09162995_127	03_09162995_PAV18172	YL-03b	0	No	41	95	3.64851e-06	0	TGCAGGTTTCAAAGTGCTACAAAAGAGACAATTGTATCAAATCTCAAGATGAAAGAGTTGTAACATACA	0	No	CAXHTB010000003.1_YL-03	9162995	0
130	PAV18213	03_09162992_128	03_09162992_PAV18213	YL-03b	0.3704	No	42	94	8.23571e-06	0	TGCAGAAAACAACAAAATGACTTTAGGTCAGCATACATGGAGAACCGTAATGCCTACTCCTATATTCAG	0	No	CAXHTB010000003.1_YL-03	9162992	0
131	SNP16216	17_02260486_976	17_02260486_SNP16216	YL-03b	9.6044	No	33	103	1.94362e-09	100879731|F|0-61:A>G-61:A>G	TGCAGGGTATGGCATATTGTTTCCAAAGGATGAAATGGTGGGAAAGGAGATGGAATTGTTTAGGTTCAC	TGCAGGGTATGGCATATTGTTTCCAAAGGATGAAATGGTGGGAAAGGAGATGGAATTGTTTGGGTTCAC	Yes	CAXHTB010000017.1_YL-17	2260486	2260547
132	PAV18292	21_08437140_129	21_08437140_PAV18292	YL-03b	11.9137	No	39	97	6.57687e-07	0	TGCAGGCATACTAGGTCGGGGAGTCTGAGTCTGACTCTAAGGTTCTGCTTGACTCTGGTTAGGGGAACC	0	No	CAXHTB010000021.1_YL-21	8437140	0
133	SNP05781	15_35315703_130	15_35315703_SNP05781	YL-03b	13.823	No	40	96	1.5712e-06	9604626|F|0-8:A>T-8:A>T	TGCAGGACATGAGGTTTGGCTTCAAAAGCTTCAACAGAGTAAACTTTGGTCTGACTTTCATCTTTCTTG	TGCAGGACTTGAGGTTTGGCTTCAAAAGCTTCAACAGAGTAAACTTTGGTCTGACTTTCATCTTTCTTG	No	CAXHTB010000015.1_YL-15	35315703	35315711
134	SNP14700	15_35315706_131	15_35315706_SNP14700	YL-03b	13.823	Yes	40	96	1.5712e-06	9610903|F|0-38:C>T-38:C>T	TGCAGTGATTCCCAGCTGTTTCCGGTGATTCCCAGTAACTTCTGGCGACCCACCTTACTCTGCTTCTTT	TGCAGTGATTCCCAGCTGTTTCCGGTGATTCCCAGTAATTTCTGGCGACCCACCTTACTCTGCTTCTTT	No	CAXHTB010000015.1_YL-15	35315706	35315668
135	SNP04610	15_35316794_132	15_35316794_SNP04610	YL-03b	13.823	Yes	40	96	1.5712e-06	9604798|F|0-17:G>C-17:G>C	TGCAGGCTTTTCAATTTGTGGTGGAATTGGCTTGTCTGGTATAATAACTTTTACAATCTCCATCACTTC	TGCAGGCTTTTCAATTTCTGGTGGAATTGGCTTGTCTGGTATAATAACTTTTACAATCTCCATCACTTC	No	CAXHTB010000015.1_YL-15	35316794	35316811
136	PAV18656	03_43820982_133	03_43820982_PAV18656	YL-03b	16.9521	No	44	92	3.85561e-05	0	TGCAGTGTTATTGCTCTTCATTTTTTGAAATTAGAACATTCTTCGTATGCTTACAGATCGGAAGAGCGG	0	Yes	CAXHTB010000003.1_YL-03	43820982	0
137	SNP01230	03_43819147_134	03_43819147_SNP01230	YL-03b	17.3225	No	45	91	7.99775e-05	9611157|F|0-26:C>G-26:C>G	TGCAGTGCTGGGCATGTGTATAATATCATGTTGAGATGCTTTACAGATCGGAAGAGCGGTTCAGCAGGA	TGCAGTGCTGGGCATGTGTATAATATGATGTTGAGATGCTTTACAGATCGGAAGAGCGGTTCAGCAGGA	Yes	CAXHTB010000003.1_YL-03	43819147	43819121
138	SNP11590	03_43826672_135	03_43826672_SNP11590	YL-03b	21.7339	No	56	80	0.0395918	9607191|F|0-52:G>A-52:G>A	TGCAGAATGATGATGATTTCATTCCACTTCCAACATTTCATTTCTGAGCAGAGTAGTCGTTTTCATGTA	TGCAGAATGATGATGATTTCATTCCACTTCCAACATTTCATTTCTGAGCAGAATAGTCGTTTTCATGTA	Yes	CAXHTB010000003.1_YL-03	43826672	43826724
139	SNP10530	03_43807666_136	03_43807666_SNP10530	YL-03b	22.4802	No	58	78	0.0863478	78563714|F|0-27:G>A-27:G>A	TGCAGAGAACACAGATTTAGGAGTCTGGACTAATTCTAAGGCAGCAATCATATTTTGTTATTATAAGGG	TGCAGAGAACACAGATTTAGGAGTCTGAACTAATTCTAAGGCAGCAATCATATTTTCTTATTATAAGGG	Yes	CAXHTB010000003.1_YL-03	43807666	43807693
140	SNP04371	03_43807234_137	03_43807234_SNP04371	YL-03b	22.8506	No	59	77	0.122713	9608274|F|0-68:T>C-68:T>C	TGCAGTCAATTTTTAGTGCAGTTATAGCAGGCATTGAATCCAAGGCTAGTAGTGTTTGAACCATGCGTT	TGCAGTCAATTTTTAGTGCAGTTATAGCAGGCATTGAATCCAAGGCTAGTAGTGTTTGAACCATGCGTC	No	CAXHTB010000003.1_YL-03	43807234	0
141	PAV18574	03_43738441_138	03_43738441_PAV18574	YL-03b	24.3662	No	61	75	0.229949	0	TGCAGAGATGGAACAAGACCATGCAACACCGAATATACAGCCTTTGTAGAAAACGTTACAGATCGGAAG	0	Yes	CAXHTB010000003.1_YL-03	43738441	0
142	PAV18600	03_43738438_139	03_43738438_PAV18600	YL-03b	24.7366	No	62	74	0.303484	0	TGCAGACAGCTATACTTGACAAGGATCTTGGTTTTCCTGTCTTCTCAGCCATAGATGATTTATTTACAG	0	Yes	CAXHTB010000003.1_YL-03	43738438	0
143	PAV19095	03_43655316_140	03_43655316_PAV19095	YL-03b	25.107	No	63	73	0.391173	0	TGCAGAGGTAGGGGAAATCATAATTTATATAGCCTAGATTTTGAATTGAGGTTCTTGCACTTTATATTT	0	No	CAXHTB010000003.1_YL-03	43655316	0
144	PAV18583	03_43655316_141	03_43655316_PAV18583	YL-03b	26.235	No	64	72	0.492717	0	TGCAGAGGTAGGGGAAATCATAATTTATATAGCTAGATTTTGAATTACAGATCGGAAGAGCGGTTCAGC	0	Yes	CAXHTB010000003.1_YL-03	43655316	0
145	SNP17737	03_43607075_142	03_43607075_SNP17737	YL-03b	45.0793	No	98	38	2.67581e-07	9609667|F|0-21:C>T-21:C>T	TGCAGCGGTTGAGGACGATGCCTTTACTAGAGTGAGGTGTTTGGAATTGGAGGAAATGAGAGGAGTGGT	TGCAGCGGTTGAGGACGATGCTTTTACTAGAGTGAGGTGTTTGGAATTGGAGGAAATGAGAGGAGTGGT	No	CAXHTB010000003.1_YL-03	43607075	43607096
146	SNP19855	03_43551037_143	03_43551037_SNP19855	YL-03b	47.7951	No	91	45	7.99775e-05	100786033|F|0-5:C>T-5:C>T	TGCAGCACTTTAATGTTATTTGTATTGACTTTACAGATCGGAAGAGCGGTTCAGCAGGAATGCCGAGAC	TGCAGTACTTTAATGTTATTTGTATTGACTTTACAGATCGGAAGAGCGGTTCAGCAGGAATGCCGAGAC	Yes	CAXHTB010000003.1_YL-03	43551037	43551042
147	PAV18957	03_43518631_144	03_43518631_PAV18957	YL-03b	48.5415	No	91	45	7.99775e-05	0	TGCAGATGATAATAAGATGCCAGAATCAGTTGGAGATTCGGAATAAACAAATAAAGTGTAATCAGCATA	0	No	CAXHTB010000003.1_YL-03	43518631	0
148	PAV19013	03_43518628_145	03_43518628_PAV19013	YL-03b	48.9118	No	92	44	3.85561e-05	0	TGCAGCCAAGTCTGGAAAACGGTGATAAAAGTATGCACACCAACACCTTTACATTTTATTCTTTGATAT	0	No	CAXHTB010000003.1_YL-03	43518628	0
149	SNP13888	03_43548632_146	03_43548632_SNP13888	YL-03b	49.2822	No	93	43	1.80724e-05	100879377|F|0-25:G>T-25:G>T	TGCAGCTTTTGTTGCAGTTGCAATAGCAGGTTGAGTTGTTTTCTTGGACATGTTACGACCTATCAACTT	TGCAGCTTTTGTTGCAGTTGCAATATCAGGTTGAGTTGTTTTCTTGGACATGTTACGACCTATCAACTT	Yes	CAXHTB010000003.1_YL-03	43548632	43548607
150	SNP10113	03_43523419_147	03_43523419_SNP10113	YL-03b	49.6526	No	92	44	3.85561e-05	6122195|F|0-63:T>C-63:T>C	TGCAGTTGCTTTTGCTAAAAGGGTTTTTCCTGTGCCAGGAGGACCCACCAAAAGTGCACCTTTTGGAAT	TGCAGTTGCTTTTGCTAAAAGGGTTTTTCCTGTGCCAGGAGGACCCACCAAAAGTGCACCTTTCGGAAT	No	CAXHTB010000003.1_YL-03	43523419	43523482
151	SNP05293	03_43525865_148	03_43525865_SNP05293	YL-03b	49.6526	Yes	92	44	3.85561e-05	9607763|F|0-7:A>G-7:A>G	TGCAGCTAGAAAACACAGTGATTGGAATGAATGAATAAATGTAATATAGAAGAAAAACAAGGTAGTTAT	TGCAGCTGGAAAACACAGTGATTGGAATGAATGAATAAATGTAATATAGAAGAAAAACAAGGTAGTTAT	No	CAXHTB010000003.1_YL-03	43525865	43525872
152	SNP08092	03_43548629_149	03_43548629_SNP08092	YL-03b	49.6526	Yes	92	44	3.85561e-05	9604372|F|0-58:C>G-58:C>G	TGCAGCTCCTGCTGCCGCCGCCGCTACTGCATTTCCTTCTGCAAACAAAAACATGGCTCAGAAACTGAC	TGCAGCTCCTGCTGCCGCCGCCGCTACTGCATTTCCTTCTGCAAACAAAAACATGGCTGAGAAACTGAC	No	CAXHTB010000003.1_YL-03	43548629	43548687
153	SNP03127	03_43519197_150	03_43519197_SNP03127	YL-03b	50.3989	No	92	44	3.85561e-05	9604478|F|0-53:T>C-53:T>C	TGCAGCTTCACAAATGTGCCTTTTGGAAGGCTGATACTTTTCAGAACGACGAGTCCTCTTTCTTGTAGC	TGCAGCTTCACAAATGTGCCTTTTGGAAGGCTGATACTTTTCAGAACGACGAGCCCTCTTTCTTGTAGC	No	CAXHTB010000003.1_YL-03	43519197	43519144
154	SNP17610	03_43480825_151	03_43480825_SNP17610	YL-03b	52.7082	No	94	42	8.23571e-06	9609321|F|0-38:C>A-38:C>A	TGCAGAAAAGGAAAACAAAGCTTCAGCAAATAATAAAACTGGAACTTATAAACAGCGCAAACCAGATGG	TGCAGAAAAGGAAAACAAAGCTTCAGCAAATAATAAAAATGGAACTTATAAACAGCGCAAACCAGATGG	No	CAXHTB010000003.1_YL-03	43480825	43480863
155	PAV19620	03_43480127_152	03_43480127_PAV19620	YL-03b	53.0786	No	95	41	3.64851e-06	0	TGCAGTTATCATATAAGCACTCTAAATCTCTCATTGTGTCTTCTGAAGAATTAGCCATGATATCTGATT	0	No	CAXHTB010000003.1_YL-03	43480127	0
156	SNP09079	03_43474068_153	03_43474068_SNP09079	YL-03b	53.449	No	96	40	1.5712e-06	9604078|F|0-48:G>A-48:G>A	TGCAGCATGGAAGCAGAAAATTTTAGAATCAAAACCAACTCAGATAAAGGAATAAAAATCTGTAACATT	TGCAGCATGGAAGCAGAAAATTTTAGAATCAAAACCAACTCAGATAAAAGAATAAAAATCTGTAACATT	Yes	CAXHTB010000003.1_YL-03	43474068	43474116
157	SNP15653	03_43439154_154	03_43439154_SNP15653	YL-03b	53.8194	No	95	41	3.64851e-06	9603308|F|0-47:C>A-47:C>A	TGCAGAATTGTAAGCTTTCCATTTTTATTGCATTGTAACAGCCGGGCCGTGACATGCGACCTCCAAGGC	TGCAGAATTGTAAGCTTTCCATTTTTATTGCATTGTAACAGCCGGGCAGTGACATGCGACCTCCAAGGC	Yes	CAXHTB010000003.1_YL-03	43439154	43439107
158	PAV18465	03_43411950_155	03_43411950_PAV18465	YL-03b	54.1898	No	96	40	1.5712e-06	0	TGCAGAACCAATGACAGCTTGTCCTTTAGAATGGCTATCCAATATTGTTACAGATCGGAAGAGCGGTTC	0	Yes	CAXHTB010000003.1_YL-03	43411950	0
159	SNP09872	03_43378113_156	03_43378113_SNP09872	YL-03b	54.5601	No	97	39	6.57687e-07	78563384|F|0-31:A>C-31:A>C	TGCAGGCATGAATATGAAGTAAATTGATATGAAATTGTTTACAATAACCATTGCATAGTCGAATCCATA	TGCAGGCATGAATATGAAGTAAATTGATATGCAATTATTTACAATAACCATTGCATAGTCGAATCCATA	Yes	CAXHTB010000003.1_YL-03	43378113	43378082
160	PAV18475	03_43378113_157	03_43378113_PAV18475	YL-03b	54.9305	No	96	40	1.5712e-06	0	TGCAGGCATGAATATGAAGTAAATTGATATGCAATTATTTACAATAACCATTGCATAGTCGAATCCAGA	0	Yes	CAXHTB010000003.1_YL-03	43378113	0
161	SNP19367	03_43322135_158	03_43322135_SNP19367	YL-03b	55.3009	No	95	41	3.64851e-06	100624235|F|0-28:C>T-28:C>T	TGCAGTTGTTATCGTGCGGTGCTGTGTCCTTCAAGGAGAGTGGAGCCAATAAAGATCAAGGGTTCTCGT	TGCAGTTGTTATCGTGCGGTGCTGTGTCTTTCAAGGAGAGTGGAGCCAATAAAGATCAAGGGTTCTCGT	Yes	CAXHTB010000003.1_YL-03	43322135	43322163
162	SNP04651	03_43206400_159	03_43206400_SNP04651	YL-03b	55.6713	No	96	40	1.5712e-06	9607018|F|0-30:G>A-30:G>A	TGCAGATTGAAATCATGGAAGATTAGGGACGATAATATTTTCAATCTATCACATGCACACAAATGTAGA	TGCAGATTGAAATCATGGAAGATTAGGGACAATAATATTTTCAATCTATCACATGCACACAAATGTAGA	No	CAXHTB010000003.1_YL-03	43206400	43206370
163	SNP05814	03_43186441_160	03_43186441_SNP05814	YL-03b	56.0416	No	95	41	3.64851e-06	9607847|F|0-17:T>G-17:T>G	TGCAGCTTCACGACTCTTCATCCGAAATTCTTCTTAGAGTATCATCTGATCCATCTACCACTGCGAGAG	TGCAGCTTCACGACTCTGCATCCGAAATTCTTCTTAGAGTATCATCTGATCCATCTACCACTGCGAGAG	Yes	CAXHTB010000003.1_YL-03	43186441	43186458
164	PAV18457	00_00000000_161	00_00000000_PAV18457	YL-03b	56.412	No	94	42	8.23571e-06	0	TGCAGATCTTTTTCACTCTGGAAATTACAGATCGGAAGAGCGGTTCAGCAGGAATGCCGAGACCGATCT	0	Yes	0	0	0
165	SNP17463	03_43165556_162	03_43165556_SNP17463	YL-03b	57.1583	No	94	42	8.23571e-06	9603470|F|0-60:G>T-60:G>T	TGCAGAGAGTTTGGCATACTGTTTTGCATGTTTTCTGCTGTAAGATTTATTGTAACGTATGTTTGGATT	TGCAGAGAGTTTGGCATACTGTTTTGCATGTTTTCTGCTGTAAGATTTATTGTAACGTATTTTTGGATT	No	CAXHTB010000003.1_YL-03	43165556	43165496
166	SNP09456	00_00000000_163	00_00000000_SNP09456	YL-03b	57.9047	No	92	44	3.85561e-05	9606131|F|0-12:C>T-12:C>T	TGCAGAACGTGACGCTCTTGTTACAGATCGGAAGAGCGGTTCAGCAGGAATGCCGAGACCGATCTCGTA	TGCAGAACGTGATGCTCTTGTTACAGATCGGAAGAGCGGTTCAGCAGGAATGCCGAGACCGATCTCGTA	No	0	0	0
167	SNP06782	03_43070262_164	03_43070262_SNP06782	YL-03b	59.814	No	97	39	6.57687e-07	42699376|F|0-13:C>A-13:C>A	TGCAGCCTAACTCCCAAGAGAACCGAAGGTCGTGCCACAAAGCCATGAGCTCAGCATGAAGACTATTTG	TGCAGCCTAACTCACAAGAGAACCGAAGGTCGTGCCACAAAGCCATGAGCTCAGCATGAAGACTATTTG	No	CAXHTB010000003.1_YL-03	43070262	43070249
168	PAV17898	03_44419701_165	03_44419701_PAV17898	YL-03b	65.5771	No	101	35	1.51856e-08	0	TGCAGCATGGAAAACAGAATTAGACTGAAAAAATTACAGATCGGAAGAGCGGTTCAGCAGGAATGCCGA	0	Yes	CAXHTB010000003.1_YL-03	44419701	0
169	PAV19579	03_44419701_166	03_44419701_PAV19579	YL-03b	65.5771	Yes	101	35	1.51856e-08	0	TGCAGCATGGAAAACAGAATTAGACTGAAAAAATTGAACTTTTTGTACTGATAATTTACAGATCGGAAG	0	No	CAXHTB010000003.1_YL-03	44419701	0
170	PAV18091	03_43898105_167	03_43898105_PAV18091	YL-03b	71.3402	No	87	49	0.00112013	0	TGCAGATAAGAATGTTTGTGTCTGGAAACGAGAGGAGAGTGGGTCCCACTCATGCCTTTCTGTTTTGAC	0	Yes	CAXHTB010000003.1_YL-03	43898105	0
171	PAV19477	03_43898105_168	03_43898105_PAV19477	YL-03b	71.7105	No	86	50	0.00202205	0	TGCAGATAACAATGTTTGTGTCTGGAAACGAGAGGAGAGTGGGTCCCACTCATGCCTTTCGGTTTTGAC	0	No	CAXHTB010000003.1_YL-03	43898105	0
172	SNP10733	03_43898105_169	03_43898105_SNP10733	YL-03b	72.0809	No	85	51	0.00355146	42703561|F|0-60:T>G-60:T>G	TGCAGATAAGAATGTTTGTGTCTGGAAACGAGAGGAGAGTGGGTCCCACTCATGCCTTTCTGTTTTGAC	TGCAGATAAGAATGTTTGTGTCTGGAAACGAGAGGAGAGTGGGTCCCACTCATGCCTTTCGGTTTTGAC	No	CAXHTB010000003.1_YL-03	43898105	43898045
173	SNP17241	03_44041005_170	03_44041005_SNP17241	YL-03b	72.4513	No	84	52	0.00606997	9611002|F|0-34:G>T-34:G>T	TGCAGAATATAAGGAATGAAGTACATAATGTAATGCACATTACAGATCGGAAGAGCGGTTCAGCAGGAA	TGCAGAATATAAGGAATGAAGTACATAATGTAATTCACATTACAGATCGGAAGAGCGGTTCAGCAGGAA	No	CAXHTB010000003.1_YL-03	44041005	44040971
174	SNP08797	03_44749591_171	03_44749591_SNP08797	YL-03b	73.5793	No	85	51	0.00355146	42700064|F|0-14:A>C-14:A>C	TGCAGAAATACCTTATCAAAGACAGCCCGAATCCGGTTACAGATCGGAAGAGCGGTTCAGCAGGAATGC	TGCAGAAATACCTTCTCAAAGACAGCCCGAATCCGGTTACAGATCGGAAGAGCGGTTCAGCAGGAATGC	No	CAXHTB010000003.1_YL-03	44749591	44749605
175	SNP12513	03_44766647_172	03_44766647_SNP12513	YL-03b	74.3256	No	85	51	0.00355146	83712283|F|0-34:T>C-34:T>C	TGCAGCAAGAAAGGGTCAATTGTAATGAAATAAATGGGTATTTACAGATCGGAAGAGCGGTTCAGCAGG	TGCAGCAAGAAAGGGTCAATTGTAATGAAATAAACGGGTATTTACAGATCGGAAGAGCGGTTCAGCAGG	Yes	CAXHTB010000003.1_YL-03	44766647	44766681
176	PAV18113	03_01040157_117	03_01040157_PAV18113	YL-03c	0	No	107	29	2.25555e-11	0	TGCAGTACATTCTCATTGAACACTTCCCTCCTCAAGAAAAAATCCGTTACAGATCGGAAGAGCGGTTCA	0	Yes	CAXHTB010000003.1_YL-03	1040157	0
177	SNP15817	03_01147615_196	03_01147615_SNP15817	YL-03c	0.3704	No	106	30	7.17531e-11	78563559|F|0-18:G>A-18:G>A	TGCAGCTATGCTGTTGCCGTTGAGCATCAAAGACAAAGATGGTTGGACCAAAGAAGAGAATCACAAGTT	TGCAGCTATGCTGTTGCCATTGAGCATCAAAGACAAAGATGGTTGGACCAAAGAAGAGAATCACAAGTT	No	CAXHTB010000003.1_YL-03	1147615	1147597
178	PAV18128	00_00000000_113	00_00000000_PAV18128	YL-03c	0.7408	No	105	31	2.2178e-10	0	TGCAGCTGAGGAATACAGTGGTTTTTACAGATCGGAAGAGCGGTTCAGCAGGAATGCCGAGACCGATCT	0	Yes	0	0	0
179	SNP09732	03_01178811_036	03_01178811_SNP09732	YL-03c	1.4871	No	105	31	2.2178e-10	78563314|F|0-66:A>G-66:A>G	TGCAGCAGCATGTAGCAGATCCCAAGTGGTCCTTGCAGAGGACATGTTATTGCATACACTGTTGGGACT	TGCAGCAGCATGTAGCAGATCCCAAGTGGTCCTTGCAGAGGACATGTTATTGCATACACTGTTGGGGCT	Yes	CAXHTB010000003.1_YL-03	1178811	0
180	SNP13791	03_01178814_037	03_01178814_SNP13791	YL-03c	1.8575	No	104	32	6.6605e-10	83700280|F|0-39:A>G-39:A>G	TGCAGGGGAAGTTGAAAGGATGAGGTTGAATCAACAAGAAGCTAGTTATCCCTTTCATAATAGAAAACC	TGCAGGGGAAGTTGAAAGGATGAGGTTGAATCAACAAGAGGCTAGTTATCCCTTTCATAATAGAAAACC	Yes	CAXHTB010000003.1_YL-03	1178814	1178775
181	PAV19301	00_00000000_173	00_00000000_PAV19301	YL-03c	3.3731	No	100	36	4.06614e-08	0	TGCAGCCATGTTATTCCTAGTTATACATATTTTCTAGTTTACAGATCGGAAGAGCGGTTCAGCAGGAAT	0	No	0	0	0
182	SNP02828	03_01405561_174	03_01405561_SNP02828	YL-03c	3.7434	No	99	37	1.05808e-07	9607263|F|0-23:G>A-23:G>A	TGCAGAGAACATAATTCTTGGTGGCTTTAGATTATGTTATAACCCTTGATTTGTATAGTTTGGCAAAGT	TGCAGAGAACATAATTCTTGGTGACTTTAGATTATGTTATAACCCTTGATTTGTATAGTTTGGCAAAGT	Yes	CAXHTB010000003.1_YL-03	1405561	1405538
183	SNP12835	03_01364638_175	03_01364638_SNP12835	YL-03c	4.1138	No	100	36	4.06614e-08	100925790|F|0-52:C>T-52:C>T	TGCAGCATGCAATGCAATGGTAATCATAGTTTATATCCTCAATTATCATTCACGACTTGAATTGAATCT	TGCAGCATGCAATGCAATGGTAATCATAGTTTATATCCTCAATTATCATTCATGACTTGAATTGAATCT	No	CAXHTB010000003.1_YL-03	1364638	1364690
184	SNP02674	03_01617437_176	03_01617437_SNP02674	YL-03c	5.2418	No	99	37	1.05808e-07	9608504|F|0-37:A>G-37:A>G	TGCAGTTTCAATATACGTAGTTTTTGGAGATAGGAATACTGACTGCTCTGAGCATAAAAATACCGATGA	TGCAGTTTCAATATACGTAGTTTTTGGAGATAGGAATGCTGACTGCTCTGAGCATAAAAATACCGATGA	No	CAXHTB010000003.1_YL-03	1617437	1617474
185	SNP13921	03_01821938_177	03_01821938_SNP13921	YL-03c	23.3168	No	68	68	1	100623963|F|0-66:G>A-66:G>A	TGCAGTGTCAGTAGTATGATATATGAGAATTGAGATGAAATAAGGTCCCATTGGCCCAAAGATCACGAA	TGCAGTGTCAGTAGTATGATATATGAGAATTGAGATGAAATAAGGTCCCATTGGCCCAAAGATCACAAA	Yes	CAXHTB010000003.1_YL-03	1821938	0
186	SNP08589	03_02537197_178	03_02537197_SNP08589	YL-03c	27.2935	No	66	70	0.731601	9606253|F|0-26:C>A-26:C>A	TGCAGAGTGCTCTAGAGGATGGTTTTCGGAATTTTATGTCATTTTTACAGATCGGAAGAGCGGTTCAGC	TGCAGAGTGCTCTAGAGGATGGTTTTAGGAATTTTATGTCATTTTTACAGATCGGAAGAGCGGTTCAGC	No	CAXHTB010000003.1_YL-03	2537197	2537223
187	PAV18633	03_02445210_179	03_02445210_PAV18633	YL-03c	34.4855	No	49	87	0.00112013	0	TGCAGAAACCCAAACACCAATCCAAAACATACAAGTCCCTAAACTAGGCCCCATTACAGATCGGAAGAG	0	No	CAXHTB010000003.1_YL-03	2445210	0
188	PAV18575	03_02445207_180	03_02445207_PAV18575	YL-03c	34.8559	No	48	88	0.000603644	0	TGCAGTGATTGAGAAAGATTTGACCCTGTCTCTTTCTTTGTATTTTTAGTGTTAGAGCCCACCAAACCA	0	No	CAXHTB010000003.1_YL-03	2445207	0
189	PAV19365	04_43283335_181	04_43283335_PAV19365	YL-04a	0	No	85	51	0.00355146	0	TGCAGTTTTCCATGTGTTGGGTATTCTAAGTGTGAGCGAAGAATTCCCACGTTGTCCAAATATGGATGA	0	No	CAXHTB010000004.1_YL-04	43283335	0
190	PAV18281	04_43377330_182	04_43377330_PAV18281	YL-04a	5.7631	No	91	45	7.99775e-05	0	TGCAGCTGCTTGAAAAGCTGGTTGGGGTGGTGGATAAGCTGGTTGGGGTGGTGGATAAGCTGGTTGAGG	0	Yes	CAXHTB010000004.1_YL-04	43377330	0
191	PAV19258	04_43377330_183	04_43377330_PAV19258	YL-04a	6.1335	No	92	44	3.85561e-05	0	TGCAGCTGCATGAAAAGCTGGTTGGGGTGGTGGATAAGCTGGTTGTGGTGGTGGATAAGCTGGTTGAGG	0	No	CAXHTB010000004.1_YL-04	43377330	0
192	SNP13485	04_43377330_184	04_43377330_SNP13485	YL-04a	6.1335	Yes	92	44	3.85561e-05	9607823|F|0-9:T>A-9:T>A	TGCAGCTGCTTGAAAAGCTGGTTGGGGTGGTGGATAAGCTGGTTGGGGTGGTGGATAAGCTGGTTGAGG	TGCAGCTGCATGAAAAGCTGGTTGGGGTGGTGGATAAGCTGGTTGTGGTGGTGGATAAGCTGGTTGAGG	No	CAXHTB010000004.1_YL-04	43377330	43377321
193	SNP14393	04_43395925_185	04_43395925_SNP14393	YL-04a	6.5038	No	93	43	1.80724e-05	100733470|F|0-65:C>T-65:C>T	TGCAGTTCATTACGAAAAGATGAAATATTGGAAGGTGCTCTCACTTGACATATATACATGATATTCTCC	TGCAGTTCATTACGAAAAGATGAAATATTGGAAGGTGCTCTCACTTGACATATATACATGATATTTCCA	No	CAXHTB010000004.1_YL-04	43395925	43395860
194	PAV19180	04_43432452_186	04_43432452_PAV19180	YL-04a	6.8742	No	94	42	8.23571e-06	0	TGCAGAACGACCAGAGTGAGCAATCATAATTCCATCGACAGGTCTGTAATCATCGAGGAATGAATTTAT	0	No	CAXHTB010000004.1_YL-04	43432452	0
195	PAV19158	04_43432454_187	04_43432454_PAV19158	YL-04a	6.8742	Yes	94	42	8.23571e-06	0	TGCAGCTACACTTTTCAGGTTTGGGGAAACTGCAAATAGCCACACTAAAACCAGGATGGAAGAAGCATG	0	No	CAXHTB010000004.1_YL-04	43432454	0
196	SNP17408	04_43433056_188	04_43433056_SNP17408	YL-04a	7.2446	No	93	43	1.80724e-05	100907376|F|0-27:C>G-27:C>G	TGCAGCTTTGGAAGAATTGCGAGATCGCACGACCTTGTTCGCAGTCTCAAACTCAGAGGCAATCATTTT	TGCAGCTTTGGAAGAATTGCGAGATCGGACGACCTTGTTCGCAGTCTCAAACTCAGAGGCAATCATTTT	Yes	CAXHTB010000004.1_YL-04	43433056	43433083
197	SNP03339	04_43444634_189	04_43444634_SNP03339	YL-04a	7.615	No	94	42	8.23571e-06	9610901|F|0-53:A>G-53:A>G	TGCAGTGATGCAAACCAATGTCTATGGCAGGAAGTTACTAGAGAAGTTTGGGAATGAGAGACTAAGGCG	TGCAGTGATGCAAACCAATGTCTATGGCAGGAAGTTACTAGAGAAGTTTGGGAGTGAGAGACTAAGGCG	No	CAXHTB010000004.1_YL-04	43444634	43444581
198	SNP11411	04_43562131_190	04_43562131_SNP11411	YL-04a	7.9854	No	93	43	1.80724e-05	100879865|F|0-34:G>A-34:G>A	TGCAGGTTATACACGATCCAGAATATTTTTCTTCGGGATATGGATTTGTTGAATTTTCAACTCCTGAGG	TGCAGGTTATACACGATCCAGAATATTTTTCTTCAGGATATGGATTTGTTGAATTTTCAACTCCTGAGG	No	CAXHTB010000004.1_YL-04	43562131	43562165
199	SNP19136	04_43583913_191	04_43583913_SNP19136	YL-04a	8.3557	No	94	42	8.23571e-06	64265072|F|0-27:T>C-27:T>C	TGCAGAGTTGCTTCCACCAGCTCTTTATGTGATTTACTCACAGCTGTTGGCTCAAAAGGAGGCCTTTGG	TGCAGAGTTGCTTCCACCAGCTCTTTACGTGATTTACTCACAGCTGTTGGCTCAAAAGGAGGCCTTTGG	No	CAXHTB010000004.1_YL-04	43583913	43583886
200	SNP06475	04_43523056_192	04_43523056_SNP06475	YL-04a	8.7261	No	95	41	3.64851e-06	42702939|F|0-13:T>C-13:T>C	TGCAGAATCAACATCTTCATCAAAGCTGGATGGGTTGGCCAACACTGTGAGGCAGTAGTCTGTGATGCA	TGCAGAATCAACACCTTCATCAAAGCTGGATGGGTTGGCCAACACTGTGAGGCAGTAGTCTGTGATGCA	No	CAXHTB010000004.1_YL-04	43523056	43523043
201	SNP13847	04_43590423_193	04_43590423_SNP13847	YL-04a	9.0965	No	94	42	8.23571e-06	83668002|F|0-41:C>T-41:C>T	TGCAGTATCCTTATCTTCTCGCTTATCCTTTCTCTACGGTGCCGCGCTGCAACGCTCTGAGGATCCTTT	TGCAGTATCCTTATCTTCTCGCTTATCCTTTCTCTACGGTGTCGCGCTGCAACGCTCTGAGGATCCTTT	Yes	CAXHTB010000004.1_YL-04	43590423	43590464
202	PAV18972	04_43593847_194	04_43593847_PAV18972	YL-04a	9.4669	No	93	43	1.80724e-05	0	TGCAGCTACAGCCTAAAGTAAAGGGACCTAGCCCTCTCATTACAGATCGGAAGAGCGGTTCAGCAGGAA	0	No	CAXHTB010000004.1_YL-04	43593847	0
203	PAV18979	04_43593848_195	04_43593848_PAV18979	YL-04a	9.4669	Yes	93	43	1.80724e-05	0	TGCAGGTTATCAAAGATAATAGGGTTCACACCAAACTCAATCATGGAATGAATATTACACCACAGGCAC	0	No	CAXHTB010000004.1_YL-04	43593848	0
204	SNP04141	04_43609900_196	04_43609900_SNP04141	YL-04a	9.8372	No	92	44	3.85561e-05	9604339|F|0-52:T>C-52:T>C	TGCAGCTATATATTGTGTTACTAAAGTCATACATTGTATCATGTAATCTATTTCATTGTAACATTTGTC	TGCAGCTATATATTGTGTTACTAAAGTCATACATTGTATCATGTAATCTATTCCATTGTAACATTTGTC	No	CAXHTB010000004.1_YL-04	43609900	43609952
205	SNP14383	04_43612511_197	04_43612511_SNP14383	YL-04a	10.2076	No	93	43	1.80724e-05	100907904|F|0-38:A>C-38:A>C	TGCAGTCATTAGAGCATCACTCTAACTAGACATGAAAGATTTAGCTAACCTCGGATCTGAGAAATCTAT	TGCAGTCATTAGAGCATCACTCTAACTAGACATGAAAGCTTTAGCTAACCTCGGATCTGAGAAATCTAT	No	CAXHTB010000004.1_YL-04	43612511	43612549
206	SNP09415	04_43674514_198	04_43674514_SNP09415	YL-04a	10.578	No	94	42	8.23571e-06	9604272|F|0-45:G>A-45:G>A	TGCAGCGCCAAGATACGAAATTCAATGAAACAATCAAGCAAAACAGCCTTATGGACACAGGAATTCTGA	TGCAGCGCCAAGATACGAAATTCAATGAAACAATCAAGCAAAACAACCTTATGGACACAGGAATTCTGA	Yes	CAXHTB010000004.1_YL-04	43674514	43674469
207	PAV19210	04_43683941_199	04_43683941_PAV19210	YL-04a	10.9484	No	95	41	3.64851e-06	0	TGCAGGAAGACGAAAAGAAGATTCAGATCTAAAGGTAACATAGCCTTACTAAAATGAATTACGTGATTT	0	No	CAXHTB010000004.1_YL-04	43683941	0
208	SNP12745	04_43708975_200	04_43708975_SNP12745	YL-04a	11.3188	No	94	42	8.23571e-06	100836424|F|0-17:T>C-17:T>C	TGCAGCCTTTTGGGGATTTGATGACAAGCTCCCAAGCTACATAGGTAACGGGCATTCCGGAGCAGAGGT	TGCAGCCTTTTGGGGATCTGATGACAAGCTCCCAAGCTACATAGGTAACGGGCATTCCGGAGCAGAGGT	No	CAXHTB010000004.1_YL-04	43708975	43708992
209	SNP13196	04_43787168_201	04_43787168_SNP13196	YL-04a	11.6891	No	93	43	1.80724e-05	42690877|F|0-63:C>T-63:C>T	TGCAGTTTGCAAAACTAAACTTGACATATCTACAACATGATTAGCTAAAGGAAATCATAAATGCGCGCA	TGCAGTTTGCAAAACTAAACTTGACATATCTACAACATGATTAGCTAAAGGAAATCATAAATGTGCGCA	No	CAXHTB010000004.1_YL-04	43787168	43787231
210	PAV18283	04_43791731_202	04_43791731_PAV18283	YL-04a	12.0595	No	92	44	3.85561e-05	0	TGCAGTGGAGCATCATCATATAACTGGTGACTATTTTTTCCACAGTGGTGCTAGTTTTGCTTCATCTTC	0	Yes	CAXHTB010000004.1_YL-04	43791731	0
211	PAV19207	04_43791731_203	04_43791731_PAV19207	YL-04a	12.4299	No	91	45	7.99775e-05	0	TGCAGTGGAGCATCATAATATAACTAGTGACTATTTTTTCCACAGTGGTGCTAGTTTTGCTTCATCTTC	0	No	CAXHTB010000004.1_YL-04	43791731	0
212	SNP05812	04_43791731_204	04_43791731_SNP05812	YL-04a	12.4299	Yes	91	45	7.99775e-05	9611676|F|0-16:C>A-16:C>A	TGCAGTGGAGCATCATCATATAACTGGTGACTATTTTTTCCACAGTGGTGCTAGTTTTGCTTCATCTTC	TGCAGTGGAGCATCATAATATAACTAGTGACTATTTTTTCCACAGTGGTGCTAGTTTTGCTTCATCTTC	No	CAXHTB010000004.1_YL-04	43791731	43791715
213	SNP18276	04_43835548_205	04_43835548_SNP18276	YL-04a	12.8003	No	90	46	0.000161316	100770318|F|0-22:G>A-22:G>A	TGCAGGATTAACATAATTTAGGGAAAAAATAAGAGACTCCTTTTCTCAATTGCTAAGTAATCTAGTGAT	TGCAGGATTAACATAATTTAGGAATAAAATAAGAGACTCATTTTCTCAATTGCTAAGTAATCTAGTGAT	No	CAXHTB010000004.1_YL-04	43835548	43835526
214	PAV17988	04_43836645_206	04_43836645_PAV17988	YL-04a	13.1706	No	89	47	0.000316423	0	TGCAGATTGAACAGGTAAGGGCAAATTCAAAAAAAAAGTTTCTTATTACAGATCGGAAGAGCGGTTCAG	0	Yes	CAXHTB010000004.1_YL-04	43836645	0
215	PAV18094	04_43836645_207	04_43836645_PAV18094	YL-04a	13.1706	Yes	89	47	0.000316423	0	TGCAGATTGAACAGGTAAGGGCAAATTCAAAAAAAAAAGTTTCTTATTACAGATCGGAAGAGCGGTTCA	0	Yes	CAXHTB010000004.1_YL-04	43836645	0
216	SNP17288	04_43848360_208	04_43848360_SNP17288	YL-04a	13.541	No	88	48	0.000603644	42703137|F|0-36:G>A-36:G>A	TGCAGCGTCATTGGTCTGAGACAAAAACGGTAAATTGTGTAAGTTGTTGGATGCAGCGTCGTTTTTAGG	TGCAGCGTCATTGGTCTGAGACAAAAACGGTAAATTATGTAAGTTGTTGGATGCAGCCTCGTTTTTAGG	No	CAXHTB010000004.1_YL-04	43848360	43848324
217	SNP12969	04_43858859_209	04_43858859_SNP12969	YL-04a	13.9114	No	87	49	0.00112013	6123076|F|0-66:T>C-66:T>C	TGCAGAAGGTCATGATCTGTCAAACCCTGTTGACCTCAAGGACCATTGGGCCAAACATGGTACAAATCG	TGCAGAAGGTCATGATCTGTCAAACCCTGTTGACCTCAAGGACCATTGGGCCAAACATGGTACAAACCG	No	CAXHTB010000004.1_YL-04	43858859	0
218	SNP15495	04_43859270_210	04_43859270_SNP15495	YL-04a	14.2818	No	88	48	0.000603644	9604704|F|0-24:T>C-24:T>C	TGCAGGATTATGCATTCGGAACATTGGCAACGACAAAGCCAAAAAATTAGCTTTCCCCGGTGACCTTAG	TGCAGGATTATGCATTCGGAACATCGGCAACGACAAAGCCAAAAAATTAGCTTTCCCCGGTGACCTTAG	No	CAXHTB010000004.1_YL-04	43859270	43859246
219	SNP05581	04_43878179_211	04_43878179_SNP05581	YL-04a	14.6521	No	89	47	0.000316423	9608200|F|0-46:G>C-46:G>C	TGCAGTAGATGCAGTATCTGATTCACAATCTCTTGAATTACCTCCTGGCATATCAAGAGGTCCAATGCA	TGCAGTAGATGCAGTATCTGATTCACAATCTCTTGAATTACCTCCTCGCATATCAAGAGGTCCAATGCA	No	CAXHTB010000004.1_YL-04	43878179	43878225
220	PAV19546	04_43900323_212	04_43900323_PAV19546	YL-04a	15.0225	No	90	46	0.000161316	0	TGCAGGGTTTCACATGCACTTACCCCTTGATACTAACACTTTCTATAGGGTACTGTCCTTGTTGTCCTT	0	No	CAXHTB010000004.1_YL-04	43900323	0
221	PAV18188	04_00558057_213	04_00558057_PAV18188	YL-04b	0	No	69	67	0.863832	0	TGCAGCACCATTTTCATCTGGGTCTCCCTTATTTTCATCTGGGTCTCAATCTCACCACCCAATTCTATA	0	Yes	CAXHTB010000004.1_YL-04	558057	0
222	PAV18167	04_00558054_214	04_00558054_PAV18167	YL-04b	0.3704	No	68	68	1	0	TGCAGATGAATGAGGGGGCTAGGGTTTGAAGTGAGTGAGTGAACGAATGCAATTAGGGTTGCAGCCACA	0	Yes	CAXHTB010000004.1_YL-04	558054	0
223	SNP01874	04_00519069_215	04_00519069_SNP01874	YL-04b	0.7408	No	69	67	0.863832	9604230|F|0-53:C>T-53:C>T	TGCAGCCTCCACTGCTGCTTCCAACCCAAGCTGATTACTCGATCTGAAAAACACCGAAAACGAAACAAA	TGCAGCCTCCACTGCTGCTTCCAACCCAAGCTGATTACTCGATCTGAAAAACATCGAAAACGAAACAAA	Yes	CAXHTB010000004.1_YL-04	519069	519122
224	PAV17811	04_00484699_216	04_00484699_PAV17811	YL-04b	1.4871	No	69	67	0.863832	0	TGCAGTGCGAAAGATAATGAAAGGGAATGAAAATGAACAAACCAGAATTGAAAGAAGAAGCTTTTGAGA	0	Yes	CAXHTB010000004.1_YL-04	484699	0
225	SNP10123	04_01941775_217	04_01941775_SNP10123	YL-04b	9.1742	No	67	69	0.863832	9604832|F|0-7:C>T-7:C>T	TGCAGGGCTGTGTGACTTGCCACCGGCGATTGAACAAAATGTGGTTCAGCAGCGCGTCACTCGAACCCG	TGCAGGGTTGTGTGACTTGCCACCGGCGATTGAACAAAATGTGGTTCAGCAGCGCGTCACTCGAACCCG	No	CAXHTB010000004.1_YL-04	1941775	1941768
226	PAV18554	00_00000000_218	00_00000000_PAV18554	YL-04b	11.0835	No	62	74	0.303484	0	TGCAGAATCAACAGAAATGCCAGAAACATTACAGATCGGAAGAGCGGTTCAGCAGGAATGCCGAGACCG	0	No	0	0	0
227	SNP09245	00_00000000_219	00_00000000_SNP09245	YL-04b	11.4539	No	61	75	0.229949	6105964|F|0-15:T>C-15:T>C	TGCAGACAAGGAGTATAGACGCCTTACAGATCGGAAGAGCGGTTCAGCAGGAATGCCGAGACCGATCTC	TGCAGACAAGGAGTACAGACGCCTTACAGATCGGAAGAGCGGTTCAGCAGGAATGCCGAGACCGATCTC	Yes	0	0	0
228	PAV18504	04_01863216_220	04_01863216_PAV18504	YL-04b	12.2002	No	61	75	0.229949	0	TGCAGTTACGACGGCCCGGAATATTGTGTGTATCCTAAATACTATGATGGCAAGTGTGTTTACTTCTAC	0	No	CAXHTB010000004.1_YL-04	1863216	0
229	PAV18802	00_00000000_221	00_00000000_PAV18802	YL-04c	0	No	67	69	0.863832	0	TGCAGTTTTTCCTCAAGGATATGATAGGAAATGCCCCAATATAAATCATTTTATCAGTTGAAGTAATCA	0	Yes	0	0	0
230	PAV18618	04_42784117_222	04_42784117_PAV18618	YL-04c	0.3704	No	68	68	1	0	TGCAGGGATTTCGTTGAATCTCAGTTGGCTGACAATTGTTATGCAGAGTGTAAAAACTTGTTCTGATCA	0	No	CAXHTB010000004.1_YL-04	42784117	0
231	PAV18524	04_42795420_223	04_42795420_PAV18524	YL-04c	0.7408	No	67	69	0.863832	0	TGCAGTTTTTCCTCGAGGATATGATTTACTACATTACAGATCGGAAGAGCGGTTCAGCAGGAATGCCGA	0	No	CAXHTB010000004.1_YL-04	42795420	0
232	SNP14106	04_42807609_224	04_42807609_SNP14106	YL-04c	1.4871	No	65	71	0.606905	100913980|F|0-53:A>T-53:A>T	TGCAGCAACAATGATGCTACAAATGGAGCTAGAATCGAGACATAGCATTTTCAATCATTTCAATGATTT	TGCAGCAACAATGATGCTACAAATGGAGCTAGAATCGAGACATAGCATTTTCATTCATTTCAATGATTT	No	CAXHTB010000004.1_YL-04	42807609	42807556
233	PAV18431	04_43092189_225	04_43092189_PAV18431	YL-04c	3.3964	No	66	70	0.731601	0	TGCAGATATATAATTGATATAATTCTACTTTTTTTATTATGGTAGTGACTCTTTTGAGATAATTTTACT	0	No	CAXHTB010000004.1_YL-04	43092189	0
234	PAV18375	04_43092192_226	04_43092192_PAV18375	YL-04c	3.7668	No	67	69	0.863832	0	TGCAGATTCACATCACAATCTAAGTAATTATTAGGACATTTACAGATCGGAAGAGCGGTTCAGCAGGAA	0	No	CAXHTB010000004.1_YL-04	43092192	0
235	SNP17176	04_43130755_227	04_43130755_SNP17176	YL-04c	6.4826	No	74	62	0.303484	100782764|F|0-62:A>T-62:A>T	TGCAGAAATCCACCACCTCCTACAATAATTAGTGGTTGAAATTTAGTAAAAAACCGACCATGAGTTTTA	TGCAGAAATCCACCACCTCCTACAATAATTAGTGGTTGAAATTTAGTAAAAAACCGACCATGTATAAGT	No	CAXHTB010000004.1_YL-04	43130755	0
236	PAV18640	04_43283335_228	04_43283335_PAV18640	YL-04c	7.9982	No	76	60	0.170067	0	TGCAGTTTTCCATGTGTTGGGTATTCTAAGTGTGAATGAAGAATTCTCATATTGTCCAAATATGGATGA	0	No	CAXHTB010000004.1_YL-04	43283335	0
237	PAV18658	04_43317441_229	04_43317441_PAV18658	YL-04c	9.5139	No	80	56	0.0395918	0	TGCAGGACCGTGATTTGCATCATATAACGGCGCTGGAAATTCTAGCCCACTATATTACAGATCGGAAGA	0	Yes	CAXHTB010000004.1_YL-04	43317441	0
238	PAV18662	04_43317441_230	04_43317441_PAV18662	YL-04c	9.8842	No	79	57	0.0592297	0	TGCAGGACCGTGATTTGCATCATATAACGGCGCTGGAAATTCTAGCCCACTATATCAAAATCAGTGGAA	0	No	CAXHTB010000004.1_YL-04	43317441	0
239	SNP02064	04_43348954_231	04_43348954_SNP02064	YL-04c	14.2956	No	90	46	0.000161316	9610017|F|0-53:G>A-53:G>A	TGCAGTGTGTGTCCCATTTCTAATCGCCTACTCTTCTAGGTCCATTCATGAATGCAAGCAGTGTTGTGC	TGCAGTGTGTGTCCCATTTCTAATCGCCTACTCTTCTAGGTCCATTCATGAATACAAGCAGTGTTGTGC	Yes	CAXHTB010000004.1_YL-04	43348954	43349007
240	SNP00943	04_43348957_232	04_43348957_SNP00943	YL-04c	15.042	No	90	46	0.000161316	9601158|F|0-66:T>C-66:T>C	TGCAGGTGATATGCTCCATAAGCCAGAGATCTCGTGTTTTCTTCTTTACTAGATAGTCTGCAACTCTAT	TGCAGGTGATATGCTCCATAAGCCAGAGATCTCGTGTTTTCTTCTTTACTAGATAGTCTGCAACTCCAT	Yes	CAXHTB010000004.1_YL-04	43348957	43348891
241	PAV18413	04_43353155_233	04_43353155_PAV18413	YL-04c	15.4123	No	91	45	7.99775e-05	0	TGCAGAGACTAACAAGTTTACTTCAACAAATAACAAGCATAATGTGAAGGTGGTGGAATTTTTTTTATT	0	No	CAXHTB010000004.1_YL-04	43353155	0
242	SNP13815	04_43353155_234	04_43353155_SNP13815	YL-04c	15.7827	No	92	44	3.85561e-05	78564168|F|0-68:A>T-68:A>T	TGCAGAGACTAACAAGTTTACTTCAACAAATAACAAGCATAATGTGAAGGTGGTGGAATTTTTTTTACA	TGCAGAGACTAACAAGTTTACTTCAACAAATAACAAGCATAATGTGAAGGTGGTGGAATTTTTTTTATT	No	CAXHTB010000004.1_YL-04	43353155	0
243	PAV18860	04_43353155_235	04_43353155_PAV18860	YL-04c	16.1531	No	91	45	7.99775e-05	0	TGCAGAGACTAACAAGTTTACTTCAACAAATAACAAGCATAATGTGAAGGTGGTGGAATTTTTTTTACA	0	Yes	CAXHTB010000004.1_YL-04	43353155	0
244	PAV18286	05_02077145_236	05_02077145_PAV18286	YL-05a	0	No	88	48	0.000603644	0	TGCAGATCTGGATGGTTGAAAATCTTCACTTGCTGCATGGGAACCTGTGCTCACAATGTCCAATGTCAT	0	Yes	CAXHTB010000005.1_YL-05	2077145	0
245	PAV19070	05_02077145_237	05_02077145_PAV19070	YL-05a	0.3704	No	89	47	0.000316423	0	TGCAGATCTGGATGGTTGACAATCTTCACTTGCTGCATGGGAACCTGTGCTCACAATTTCCAATGTCAT	0	No	CAXHTB010000005.1_YL-05	2077145	0
246	SNP02076	05_02077145_238	05_02077145_SNP02076	YL-05a	0.7408	No	90	46	0.000161316	9609522|F|0-57:G>T-57:G>T	TGCAGATCTGGATGGTTGAAAATCTTCACTTGCTGCATGGGAACCTGTGCTCACAATGTCCAATGTCAT	TGCAGATCTGGATGGTTGAAAATCTTCACTTGCTGCATGGGAACCTGTGCTCACAATTTCCAATGTCAT	No	CAXHTB010000005.1_YL-05	2077145	2077088
247	PAV18270	05_02820938_239	05_02820938_PAV18270	YL-05a	1.4871	No	92	44	3.85561e-05	0	TGCAGCAAGAACAATAATGATCAATGACTAAAGCAATAATATGATATTTATCAATTATCACCTTTGCCT	0	Yes	CAXHTB010000005.1_YL-05	2820938	0
248	SNP16418	05_02887435_240	05_02887435_SNP16418	YL-05a	1.8575	No	91	45	7.99775e-05	100889143|F|0-63:T>C-63:T>C	TGCAGCAGTATTCGAAAAGACCTCGACTTCAATCTACCCGAGGGCAGGGTCCACGGCGGCGACTTCATG	TGCAGCAGTATTCGAAAAGACCTCGACTTCAATCTACCCGAGGGCAGGGTCCACGGCGGCGACCTCATG	No	CAXHTB010000005.1_YL-05	2887435	2887372
249	PAV19025	05_03194140_241	05_03194140_PAV19025	YL-05a	2.2278	No	90	46	0.000161316	0	TGCAGCAGATCTTGTAGTGGTGTTGACATAATAACCATCTGATAAGAGTCTCTTACAGATCGGAAGAGC	0	No	CAXHTB010000005.1_YL-05	3194140	0
250	PAV19044	05_03268278_242	05_03268278_PAV19044	YL-05a	2.5982	No	89	47	0.000316423	0	TGCAGCTTCAAATCCAAACCCTTTAGGCACTCGACACATTAGAATGTCTCTTTGTGCCCAATCAAGGAA	0	No	CAXHTB010000005.1_YL-05	3268278	0
251	PAV18609	05_03329481_243	05_03329481_PAV18609	YL-05a	2.5982	Yes	89	47	0.000316423	0	TGCAGCAGATCTTGTAGTGGTGTTGACATAATAACCATTTGATAAGAGTCTCCTAATCATCATTGAAGC	0	Yes	CAXHTB010000005.1_YL-05	3329481	0
252	SNP06998	05_05819921_244	05_05819921_SNP06998	YL-05a	2.5982	Yes	89	47	0.000316423	9605696|F|0-50:G>C-50:G>C	TGCAGTTTCAACATGGAAACAACAAATTTGAAAATTGATTCATATCACCGGCCTTGATAATTATTATTT	TGCAGTTTCAACATGGAAACAACAAATTTGAAAATTGATTCATATCACCGCCCTTGATAATTATTATTT	Yes	CAXHTB010000005.1_YL-05	5819921	5819871
253	PAV18343	05_05850326_245	05_05850326_PAV18343	YL-05a	2.9686	No	90	46	0.000161316	0	TGCAGCATCTTGATGCTTTGATTTCAGCTCAAGATAATGATAAAAGCGCTGAAAAAATCCCGTGTAAAA	0	Yes	CAXHTB010000005.1_YL-05	5850326	0
254	SNP13824	05_05850326_246	05_05850326_SNP13824	YL-05a	2.9686	Yes	90	46	0.000161316	9607613|F|0-14:G>C-14:G>C	TGCAGCATCTTGATGCTTTGATTTCAGCTCAAGATAATGATAAAAGCGCTGAAAAAATCCCATGTAAAA	TGCAGCATCTTGATCCTTTGATTTCAGCTCAAGATAATGATAAAAGCGCTGAAAAAATCCCATGTAAAA	No	CAXHTB010000005.1_YL-05	5850326	5850312
255	PAV19152	05_05855726_247	05_05855726_PAV19152	YL-05a	2.9686	Yes	90	46	0.000161316	0	TGCAGTGCTTTCGGATAGTTATCACCTTCATGGGAGTCCTCTACCAGATCAAATATTTTATTTTTCATG	0	No	CAXHTB010000005.1_YL-05	5855726	0
256	PAV19191	05_05866295_248	05_05866295_PAV19191	YL-05a	3.339	No	91	45	7.99775e-05	0	TGCAGAATTTTACAAAAAAAACATATAAAGGTTGCTAATGCTCCTTCAACATTTTAGATTTCTTGAAGG	0	No	CAXHTB010000005.1_YL-05	5866295	0
257	PAV18362	05_05915433_249	05_05915433_PAV18362	YL-05a	3.7093	No	90	46	0.000161316	0	TGCAGGAATAATAAATACGAACCTTATTATAAATTATGAATGGTTTACATTACAGATCGGAAGAGCGGT	0	Yes	CAXHTB010000005.1_YL-05	5915433	0
258	PAV18842	10_17961306_250	10_17961306_PAV18842	YL-05b	0	No	87	49	0.00112013	0	TGCAGTGTGGAACAAATAAAATGCATATTTCTGAAACCAAACGTTCAGTGAAATTGTCACTTCAGTAAT	0	Yes	CAXHTB010000010.1_YL-10	17961306	0
259	PAV19379	10_17961306_251	10_17961306_PAV19379	YL-05b	3.1291	No	95	41	3.64851e-06	0	TGCAGTGTGGAACAAATAAAATGCATATTTCTCAAACCAAACGTTTAGTGAAATTGTCATTATACTTCA	0	No	CAXHTB010000010.1_YL-10	17961306	0
260	PAV19448	05_42937981_252	05_42937981_PAV19448	YL-05b	8.4334	No	96	40	1.5712e-06	0	TGCAGAATTATCTTATTGAGAAACTCCCATCTTTGAAATATCTTCGAGGAGAAGCTTTGACTCAGTAGC	0	No	CAXHTB010000005.1_YL-05	42937981	0
261	PAV19411	05_42937984_253	05_42937984_PAV19411	YL-05b	8.8038	No	97	39	6.57687e-07	0	TGCAGATTTACAATTTCTTGGTCGGTTCACCACTATTGGTTACAGATCGGAAGAGCGGTTCAGCAGGAA	0	No	CAXHTB010000005.1_YL-05	42937984	0
262	SNP19006	05_42961761_254	05_42961761_SNP19006	YL-05b	9.1742	No	96	40	1.5712e-06	100770367|F|0-48:A>C-48:A>C	TGCAGGCACTAGCACAACTCCGGTGTCAACTACACCAACCATCGGGACAAACCCGACCAGAACTCCATC	TGCAGGCACTAGCACAACTCCGGTGTCAACTACACCAACCATCGGGACCAACCCGACCAGAACTCCATC	Yes	CAXHTB010000005.1_YL-05	42961761	42961713
263	PAV17923	05_43027700_255	05_43027700_PAV17923	YL-05b	10.3022	No	99	37	1.05808e-07	0	TGCAGATGTATGATCCTTCCAGACCGAAATCTGGTAAATTACTTCTATCTTCTACAAAGAAACAATTTC	0	Yes	CAXHTB010000005.1_YL-05	43027700	0
264	SNP19736	05_43045212_256	05_43045212_SNP19736	YL-05b	12.2115	No	94	42	8.23571e-06	78564106|F|0-41:A>G-41:A>G	TGCAGCTCTCACTGGCTTTTTTGCTATTGGTAATCAACATGAATTTTATTAGATTTGCTTTTTGATTTT	TGCAGCTCTCACTGGCTTTTTTGCTATTGGTAATCAACATGGATTTTATTAGATTTGCTTTTTGATTTT	Yes	CAXHTB010000005.1_YL-05	43045212	43045253
265	SNP14684	00_00000000_257	00_00000000_SNP14684	YL-05c	0	No	83	53	0.0100973	100723507|F|0-20:G>A-20:G>A	TGCAGGATATGCCATGGTCTGCATAAAAAAAACAAGGATGAAGCCAACATTACAGATCGGAAGAGCGGT	TGCAGGATATGCCATGGTCTACATAAAAAAAACAAGGATGAAGCCAACATTACAGATCGGAAGAGCGGT	Yes	0	0	0
266	SNP00940	05_39419259_258	05_39419259_SNP00940	YL-05c	0.3704	No	82	54	0.0163512	9610941|F|0-63:C>A-63:C>A	TGCAGTTGATGAAATGTAAAAAATACAATCAGCCATAGTTCATGCATGGACAAATTCCTATCACTGGCA	TGCAGTTGATGAAATGTAAAAAATACAATCAGCCATAGTTCATGCATGGACAAATTCCTATCAATGGCA	Yes	CAXHTB010000005.1_YL-05	39419259	39419322
267	PAV18340	05_39383222_259	05_39383222_PAV18340	YL-05c	22.553	No	42	94	8.23571e-06	0	TGCAGCATTTTCCTTACCCATAATAGAGTAAAAAAAGCAAAGGAAATGAAGTGAAAATTTTCTCATGTT	0	No	CAXHTB010000005.1_YL-05	39383222	0
268	PAV18436	05_39267649_260	05_39267649_PAV18436	YL-05c	23.2993	No	42	94	8.23571e-06	0	TGCAGCGGATCACATTTTCTGTTATATAAATTGTGGTTCCGTATGTGTTACGATTTAGGATTATTGGTT	0	No	CAXHTB010000005.1_YL-05	39267649	0
269	PAV19035	05_39267649_261	05_39267649_PAV19035	YL-05c	23.2993	Yes	42	94	8.23571e-06	0	TGCAGCGGATCACATTTTCTGTTATATAAATTGTGGTTCTGTATGTGTTACAATTTAGGATTATTGGTT	0	Yes	CAXHTB010000005.1_YL-05	39267649	0
270	PAV18592	05_39257541_262	05_39257541_PAV18592	YL-05c	23.6697	No	43	93	1.80724e-05	0	TGCAGATCCCAAAAATTACAAAAACCACTGATCCTAAAACATGATACCATATATAGACTACCAATCAAA	0	No	CAXHTB010000005.1_YL-05	39257541	0
271	SNP10786	05_39267649_263	05_39267649_SNP10786	YL-05c	24.04	No	42	94	8.23571e-06	9604278|F|0-39:T>C-39:T>C	TGCAGCGGATCACATTTTCTGTTATATAAATTGTGGTTCTGTATGTGTTACAATTTAGGATTATTGGTT	TGCAGCGGATCACATTTTCTGTTATATAAATTGTGGTTCCGTATGTGTTACGATTTAGGATTATTGGTT	No	CAXHTB010000005.1_YL-05	39267649	39267688
272	SNP16682	05_42723654_264	05_42723654_SNP16682	YL-05c	37.9387	No	55	81	0.0257819	78563571|F|0-15:G>A-15:G>A	TGCAGATTTGCTTAAGTTATTTTTCTACCTCCACTAAATTTCAACTGCCTAAGGAATTATGCTTTGTCT	TGCAGATTTGCTTAAATTATTTTTCTACCTCCACTAAATTTCAACTGCCTAAGGAATTATGCTTTGTCT	Yes	CAXHTB010000005.1_YL-05	42723654	42723639
273	PAV19024	00_00000000_265	00_00000000_PAV19024	YL-05c	39.0667	No	54	82	0.0163512	0	TGCAGTGTCACTTTGCTATTTCTTTTACAGATCGGAAGAGCGGTTCAGCAGGAATGCCGAGACCGATCT	0	Yes	0	0	0
274	PAV19126	05_42736465_266	05_42736465_PAV19126	YL-05c	39.813	No	56	80	0.0395918	0	TGCAGCTTCATCAGCTTCAACATTCAAATCCACCGCCTTGTAACTTCCATTTCCATTTCCATTTCCATT	0	Yes	CAXHTB010000005.1_YL-05	42736465	0
275	SNP14635	05_42736465_267	05_42736465_SNP14635	YL-05c	40.1834	No	55	81	0.0257819	9609727|F|0-63:G>T-63:G>T	TGCAGCTTCATCAGCTTCAACATTCAAATCCACCGCCTTGTAACTTCCATTTCCATTTCCATTGCCTTT	TGCAGCTTCATCAGCTTCAACATTCAAATCCACCGCCTTGTAACTTCCATTTCCATTTCCATTTCCATT	Yes	CAXHTB010000005.1_YL-05	42736465	42736402
276	PAV19079	05_42794905_268	05_42794905_PAV19079	YL-05c	40.5538	No	54	82	0.0163512	0	TGCAGCAAGGTCCATAGCATAATATCTCTTCTTACAGATCGGAAGAGCGGTTCAGCAGGAATGCCGAGA	0	Yes	CAXHTB010000005.1_YL-05	42794905	0
277	SNP04222	05_42901903_269	05_42901903_SNP04222	YL-05c	41.6818	No	51	85	0.00355146	9603819|F|0-15:A>G-15:A>G	TGCAGATTTTCCACAACCACCAAAGATGAATAGACATTGACCAACAGCTGCTGCACTATGACCCTCACG	TGCAGATTTTCCACAGCCACCAAAGATGAATAGACATTGACCAACAGCTGCTGCACTATGACCCTCACG	Yes	CAXHTB010000005.1_YL-05	42901903	42901888
278	PAV18736	05_43224247_270	05_43224247_PAV18736	YL-05c	44.3976	No	54	82	0.0163512	0	TGCAGCTTACTGTGTGGTTGCGAAGCAATCTGTTAGCAAGCAGATCTCGATTGCTTTCTTAGAACGTGT	0	Yes	CAXHTB010000005.1_YL-05	43224247	0
279	SNP07143	05_43040441_271	05_43040441_SNP07143	YL-05c	54.7188	No	77	59	0.122713	9611547|F|0-45:A>C-45:A>C	TGCAGAAACAGAGTTTATGTGATAATCAATTCGATCAAAAGCTTCATCTAAGTGTGAATATTTGCTTAC	TGCAGAAACAGAGTTTATGTGATAATCAATTCGATCAAAAGCTTCCTCTAAGTGTGAATATTTGCTTAC	Yes	CAXHTB010000005.1_YL-05	43040441	43040486
280	PAV18488	05_43045212_272	05_43045212_PAV18488	YL-05c	55.0891	No	78	58	0.0863478	0	TGCAGCTCTCACTGGCTTTTTTGCTATTGGTAATCAACATGAATTTTATTAGATTTGCTTTTTGATTTT	0	Yes	CAXHTB010000005.1_YL-05	43045212	0
281	SNP16112	05_43045212_273	05_43045212_SNP16112	YL-05c	55.4595	No	77	59	0.122713	9610734|F|0-56:A>G-56:A>G	TGCAGCTCTCACTGGCTTTTTTGCTATTGGTAATCAACATGGATTTTATTAGATTTACTTTTTGATTTT	TGCAGCTCTCACTGGCTTTTTTGCTATTGGTAATCAACATGGATTTTATTAGATTTGCTTTTTGATTTT	Yes	CAXHTB010000005.1_YL-05	43045212	43045268
282	PAV18815	05_43045212_274	05_43045212_PAV18815	YL-05c	55.8299	No	78	58	0.0863478	0	TGCAGCTCTCACTGGCTTTTTTGCTATTGGTAATCAACATGGATTTTATTAGATTTACTTTTTGATTTT	0	No	CAXHTB010000005.1_YL-05	43045212	0
283	SNP17854	05_43230024_275	05_43230024_SNP17854	YL-05c	56.9579	No	79	57	0.0592297	100693969|F|0-60:C>T-60:C>T	TGCAGCAACAAAAGCAACCAAATGAACACAACAAACCTAGAAGGCTATAATTGCAGAAGACATAGGACA	TGCAGCAACAAAAGCAACCAAATGAACACAACAAACCTAGAAGGCTATAATTGCAGAAGATATAGGACA	No	CAXHTB010000005.1_YL-05	43230024	43230084
284	SNP07551	19_18236948_276	19_18236948_SNP07551	YL-05c	69.6063	No	52	84	0.00606997	9612141|F|0-40:C>T-40:C>T	TGCAGGAGACCTTGTAAGACAGTTGCACCAGCCAGTTTACCGGAATCAGAGATTTACAGATCGGAAGAG	TGCAGGAGACCTTGTAAGACAGTTGCACCAGCCAGTTTACTGGAATCAGAGATTTACAGATCGGAAGAG	Yes	CAXHTB010000019.1_YL-19	18236948	18236909
285	PAV18370	05_43093622_277	05_43093622_PAV18370	YL-05c	70.7343	No	49	87	0.00112013	0	TGCAGAAAAAGTAAGTACCACAATCATCCGAAACATGTTCTAAAACATGTAAACTCAATTGTCATATAA	0	No	CAXHTB010000005.1_YL-05	43093622	0
286	PAV19060	05_43093622_278	05_43093622_PAV19060	YL-05c	71.1047	No	48	88	0.000603644	0	TGCAGAAAAAGTAAGTACCACAATCATCCGAAACATGTTCTAAAACATGTAAACACAATTGTCATCTAA	0	Yes	CAXHTB010000005.1_YL-05	43093622	0
287	SNP12251	05_43093622_279	05_43093622_SNP12251	YL-05c	71.4751	No	47	89	0.000316423	9607041|F|0-54:T>A-54:T>A	TGCAGAAAAAGTAAGTACCACAATCATCCGAAACATGTTCTAAAACATGTAAACTCAATTGTCATATAA	TGCAGAAAAAGTAAGTACCACAATCATCCGAAACATGTTCTAAAACATGTAAACACAATTGTCATCTAA	Yes	CAXHTB010000005.1_YL-05	43093622	43093568
288	SNP13698	05_43089921_280	05_43089921_SNP13698	YL-05c	71.8454	No	48	88	0.000603644	100620576|F|0-58:G>T-58:G>T	TGCAGAACATGAACAAAGTATAACTTTTTATATAAAAAATGATAATAAGAAAATACATGGAATGAAATA	TGCAGAACATGAACAAAGTATAACTTTTTATATAAAAAATGATAATAAGAAAATACATTGAATGAAATA	Yes	CAXHTB010000005.1_YL-05	43089921	43089863
289	SNP17629	05_43154880_281	05_43154880_SNP17629	YL-05c	71.8454	Yes	48	88	0.000603644	9605886|F|0-42:T>A-42:T>A	TGCAGGGTCCTCTGTCCATCCAGAATTAGGTATGATCTCTTCTATAACTGGATTTCGTGATATTGTTCT	TGCAGGGTCCTCTGTCCATCCAGAATTAGGTATGATCTCTTCAATAACTGGATTTCGTGATATTGTTCT	No	CAXHTB010000005.1_YL-05	43154880	43154838
290	SNP17352	05_43084258_282	05_43084258_SNP17352	YL-05c	72.2158	No	49	87	0.00112013	100799892|F|0-7:A>G-7:A>G	TGCAGTGATTGCTTTTATCATATTATCAATTTTATTGTATCTAATTACATATCTGCCAAATGAATGTTC	TGCAGTGGTTGCTTTTATCATATTATCAATTTTATTGTATCTAATTACATATCTGCCAAATGAATGTTC	Yes	CAXHTB010000005.1_YL-05	43084258	43084251
291	PAV19082	00_00000000_283	00_00000000_PAV19082	YL-05c	72.9621	No	47	89	0.000316423	0	TGCAGCCCAGCCTTGGGATCTAATTCCATTTCTGTTGCTTTGTCATTTTCGTCATATTTGTTTTGCTCA	0	Yes	0	0	0
292	SNP09353	05_43047001_284	05_43047001_SNP09353	YL-05c	73.3325	No	46	90	0.000161316	9603328|F|0-13:C>T-13:C>T	TGCAGACAAGGTGCGTAGCTTGTTCATATTTTACTTTTTTGGCAGATGTATATATGTTGTATTGTTAGT	TGCAGACAAGGTGTGTAGCTTGTTCATATTTTACTTTTTTGGCAGATGTATATATGTTGTATTGTTAGT	No	CAXHTB010000005.1_YL-05	43047001	43047014
293	PAV18194	07_37815540_286	07_37815540_PAV18194	YL-05d	0	No	94	42	8.23571e-06	0	TGCAGTCTAATCAATACAACTTATACAACAATGAACCAGAGTCTATTTGCTACTTATCAAGTCTTCAAA	0	Yes	CAXHTB010000007.1_YL-07	37815540	0
294	PAV19192	00_00000000_285	00_00000000_PAV19192	YL-05d	0	Yes	94	42	8.23571e-06	0	TGCAGAAAGGGAAAGGTTATGTACAAATGATCAAAATTTTACAGATCGGAAGAGCGGTTCAGCAGGAAT	0	No	0	0	0
295	SNP02252	07_37816797_287	07_37816797_SNP02252	YL-05d	0	Yes	94	42	8.23571e-06	9607274|F|0-37:C>T-37:C>T	TGCAGAGATAAAGGCATTGTTCGGCAAAACGAGCTTGCAGCTTTTCGAATCAGTGAATAAGCTACTAGA	TGCAGAGATAAAGGCATTGTTCGGCAAAACGAGCTTGTAGCTTTTCGAATCAGTGAATAAGCTACTAGA	Yes	CAXHTB010000007.1_YL-07	37816797	37816760
296	SNP15099	07_37842946_288	07_37842946_SNP15099	YL-05d	0.3704	No	95	41	3.64851e-06	78563455|F|0-57:A>G-57:A>G	TGCAGTGCATGTAGAAAACTAACATCAAAAGGAAAGTTGGTGATCTTTACCCTATCCAAATCAATGACC	TGCAGTGCATGTAGAAAACTAACATCAAAAGGAAAGTTGGTGATCTTTACCCTATCCGAATCAATGACC	No	CAXHTB010000007.1_YL-07	37842946	37842889
297	SNP12695	07_38064692_289	07_38064692_SNP12695	YL-05d	0.3704	Yes	95	41	3.64851e-06	9603943|F|0-18:A>G-18:A>G	TGCAGCACCATCTACCATAGATGATGTACCTACATTCTCCTCTCTTTCAATCAAGCAATTCACCTTGAA	TGCAGCACCATCTACCATGGATGATGTACCTACATTCTCCTCTCTTTCAATCAAGCAATTCACCTTGAA	No	CAXHTB010000007.1_YL-07	38064692	38064674
298	SNP11201	07_38066428_290	07_38066428_SNP11201	YL-05d	0.3704	Yes	95	41	3.64851e-06	78563277|F|0-42:A>T-42:A>T	TGCAGATATCTAACATATATAAATATAGAAAACAAAACAATAACAAGTTACCGAAAAAAGTATGAAGTT	TGCAGATATCTAACATATATAAATATAGAAAACAAAACAATATCAAGTTACCGAAAAAAGTATGAAGTT	Yes	CAXHTB010000007.1_YL-07	38066428	38066470
299	PAV19260	07_38094443_291	07_38094443_PAV19260	YL-05d	0.3704	Yes	95	41	3.64851e-06	0	TGCAGAGGACGACTTCATCGAATACAAGCCTTCTGATGTTGCATTTCACAGTTTTGTTGCTGCTGCTTA	0	No	CAXHTB010000007.1_YL-07	38094443	0
300	SNP18054	04_43337904_994	04_43337904_SNP18054	YL-05d	2.6797	No	101	35	1.51856e-08	100399920|F|0-13:T>C-13:T>C	TGCAGTATTTGAATTGCCGATGAGTTGTCTTTGGGGATCTAATGGAGAAAGAATATTTTTGGTAGAGAA	TGCAGTATTTGAACTGCTGATGAGTTGTCTTTGGGGATCTAATGGAGAAAGAATATTTTTGGTAGAGAA	Yes	CAXHTB010000004.1_YL-04	43337904	43337917
301	SNP03512	07_02482150_292	07_02482150_SNP03512	YL-05d	3.0501	No	102	34	5.51121e-09	9604808|F|0-49:T>C-49:T>C	TGCAGGGAATAGAGATGCATTTGACTTCTAGTGCCGAGAAGGTATTTCTTGACAAAAACCTGCTAACAT	TGCAGGGAATAGAGATGCATTTGACTTCTAGTGCCGAGAAGGTATTTCTCGACAAAAACCTGCTAACAT	No	CAXHTB010000007.1_YL-07	2482150	2482101
302	PAV17695	07_02499154_293	07_02499154_PAV17695	YL-05d	3.0501	Yes	102	34	5.51121e-09	0	TGCAGGTGCACATATGTATATGTACACACAAAAGTTCATCTAAATTTATTTTATATTTTTGGGTCAACT	0	Yes	CAXHTB010000007.1_YL-07	2499154	0
303	PAV17675	07_02503876_294	07_02503876_PAV17675	YL-05d	3.0501	Yes	102	34	5.51121e-09	0	TGCAGCAAAAAAATTTATAAGCCTAACTATCATCAAAGGAGTAGTCTTATACTAAAAGAGAGAGATTAT	0	Yes	CAXHTB010000007.1_YL-07	2503876	0
304	PAV17401	07_02672632_295	07_02672632_PAV17401	YL-05d	3.4205	No	101	35	1.51856e-08	0	TGCAGAACATTAGTCCAACCAAAGAACTAACAGTCTAACATGTTCCCCCTTTATATGTTTGTTCAACAT	0	Yes	CAXHTB010000007.1_YL-07	2672632	0
305	SNP15976	07_02672632_296	07_02672632_SNP15976	YL-05d	3.4205	Yes	101	35	1.51856e-08	9603091|F|0-66:C>T-66:C>T	TGCAGAACATTAGTCCAACCAAAGAACTAACAGTCTAACATGTTCCCCTTTTATATGTTTGTTCAACAT	TGCAGAACATTAGTCCAACCAAAGAACTAACAGTCTAACATGTTCCCCTTTTATATGTTTGTTCAATAT	No	CAXHTB010000007.1_YL-07	2672632	2672698
306	SNP02369	05_00867680_297	05_00867680_SNP02369	YL-05d	4.5485	No	100	36	4.06614e-08	9610465|F|0-12:C>T-12:C>T	TGCAGTTTCTTACTCACCTGATGGTCAAGTATGATTTTCTTTCCACTAACCATTTACAGATCGGAAGAG	TGCAGTTTCTTATTCACCTGATGGTCAAGTATGATTTTCTTTCCACTAACCATTTACAGATCGGAAGAG	Yes	CAXHTB010000005.1_YL-05	867680	867668
307	PAV20319	05_39970038_298	05_39970038_PAV20319	YL-05d	5.6765	No	99	37	1.05808e-07	0	TGCAGAACCAGAAAAAAATATCCACGATTTCCACTATAATTGGGACCGCTTCAGAATTTTCAATATTAG	0	No	CAXHTB010000005.1_YL-05	39970038	0
308	SNP06269	16_01814161_299	16_01814161_SNP06269	YL-05d	6.4228	No	99	37	1.05808e-07	100624066|F|0-67:A>T-67:A>T	TGCAGTTAGGAGGATTCCTCATAACCACCTTCTTTATCTAAAATGAAACCACTAAAGCTGATAGGATAA	TGCAGTTAGGAGGATTCCTCATAACCACCTTCTTTATCTAAAATGAAACCACTAAAGCTGATAGGATTA	No	CAXHTB010000016.1_YL-16	1814161	1814228
309	SNP13037	16_01909361_300	16_01909361_SNP13037	YL-05d	6.4228	Yes	99	37	1.05808e-07	9609490|F|0-7:T>A-7:T>A	TGCAGATTAGGCCCGGGGACTTTCCTGAGCCCAAATGGGCCCAATCACATCGCCTCCTCATCCCAATTG	TGCAGATAAGGCCCGGGGACTTTCCTGAGCCCAAATGGGCCCAATCACATCGCCTCCAAATCCCAATTG	Yes	CAXHTB010000016.1_YL-16	1909361	1909354
310	SNP18922	18_00996444_301	18_00996444_SNP18922	YL-05d	6.4228	Yes	99	37	1.05808e-07	9609127|F|0-30:G>A-30:G>A	TGCAGTGTAAGAGTTTTTTACACTGTCAGTGCATCATCCACCGTTCGCAATTACAGATCGGAAGAGCGG	TGCAGTGTAAGAGTTTTTTACACTGTCAGTACATCATCCACCGTTCGTAATTACAGATCGGAAGAGCGG	Yes	CAXHTB010000018.1_YL-18	996444	996414
311	PAV19069	07_38396883_302	07_38396883_PAV19069	YL-05d	6.7932	No	100	36	4.06614e-08	0	TGCAGTGCAAGTTTGTCGTGATAAATTTGTAGTTGAAAGAGTATGGAGAAATATTGCTGGCTATTTCAT	0	No	CAXHTB010000007.1_YL-07	38396883	0
312	SNP04667	05_41583262_310	05_41583262_SNP04667	YL-05d	8.3088	No	98	38	2.67581e-07	42706086|F|0-35:G>A-35:G>A	TGCAGCACTTTTACTGTAAGTGTCGTTGGTACCAGGTTTTCCTGCTTCATTATGATATCCTAGTATCTT	TGCAGCACTTTTACTGTAAGTGTCGTTGGTACCAGATTTTCCTGCTTCATTATGATATCCTAGTATCTT	Yes	CAXHTB010000005.1_YL-05	41583262	41583227
313	SNP00957	05_41581448_309	05_41581448_SNP00957	YL-05d	8.3088	Yes	98	38	2.67581e-07	9610388|F|0-9:T>A-9:T>A	TGCAGTACTTTTTGATCTGACTGATAAGCTCAAAAGCTTACAGATCGGAAGAGCGGTTCAGCAGGAATG	TGCAGTACTATTTGATCTGACTGATAAGCTCAAAAGCTTACAGATCGGAAGAGCGGTTCAGCAGGAATG	Yes	CAXHTB010000005.1_YL-05	41581448	41581439
314	PAV17948	05_41464237_306	05_41464237_PAV17948	YL-05d	9.0551	No	100	36	4.06614e-08	0	TGCAGGTAAACAAGCCATATCTTCCATTGGCATCCGGGGAATATTCCTTTCATACTGGTGTCCTCATTG	0	Yes	CAXHTB010000005.1_YL-05	41464237	0
315	PAV17541	05_41189941_305	05_41189941_PAV17541	YL-05d	9.0551	Yes	100	36	4.06614e-08	0	TGCAGTAAAGAGATAGCATTATTTTCAATGTATAAAACAGAATTCAACTGAAAAGAAAAGTGATGAAAT	0	Yes	CAXHTB010000005.1_YL-05	41189941	0
316	PAV17623	05_41139138_304	05_41139138_PAV17623	YL-05d	9.0551	Yes	100	36	4.06614e-08	0	TGCAGGAACAATCCAATGCACCACACAAAAGATGAGAAACAAAAGGGTTCAGTTAGATTCAAAAATCAA	0	Yes	CAXHTB010000005.1_YL-05	41139138	0
317	PAV17280	05_41092456_303	05_41092456_PAV17280	YL-05d	9.0551	Yes	100	36	4.06614e-08	0	TGCAGGGAAAATAAGAATCTGACTGGAACTGCAAGATATGCTAGCATGAATACTCACCTTGGCATTGGT	0	Yes	CAXHTB010000005.1_YL-05	41092456	0
318	SNP03562	05_40695292_314	05_40695292_SNP03562	YL-05d	10.1831	No	97	39	6.57687e-07	9603290|F|0-6:A>G-6:A>G	TGCAGAATGTGCTTCAGTTCATCTGATCTGTATCTTTACAATGTTATGCGCAAACTTAGCTAGTCTATT	TGCAGAGTGTGCTTCAGTTCATCTGATCTGTATCTTTACAATGTTATGCGCAAACTTAGCTAGTCTATT	No	CAXHTB010000005.1_YL-05	40695292	40695298
319	SNP03951	05_40693219_313	05_40693219_SNP03951	YL-05d	10.1831	Yes	97	39	6.57687e-07	9610608|F|0-53:C>T-53:C>T	TGCAGATCAAAAGTTTTATCAGCGAACTTGTTTCTTGTTCATATTCATATGAGCGAGAGGATCATGTAC	TGCAGATCAAAAGTTTTATCAGCGAACTTGTTTCTTGTTCATATTCATATGAGTGAGAGTATCATGTAC	No	CAXHTB010000005.1_YL-05	40693219	40693272
320	PAV19719	05_40693219_312	05_40693219_PAV19719	YL-05d	10.1831	Yes	97	39	6.57687e-07	0	TGCAGATCAAAAGTTTTATCAGCGAACTTGTTTCTTGTTCATATTCATATGAGTGAGAGTATCATGTAC	0	No	CAXHTB010000005.1_YL-05	40693219	0
321	PAV17571	05_40693219_311	05_40693219_PAV17571	YL-05d	10.1831	Yes	97	39	6.57687e-07	0	TGCAGATCAAAAGTTTTATCAGCGAACTTGTTTCTTGTTCATATTCATATGAGCGAGAGGATCATGTAC	0	Yes	CAXHTB010000005.1_YL-05	40693219	0
322	PAV17415	05_40636300_308	05_40636300_PAV17415	YL-05d	10.5535	No	98	38	2.67581e-07	0	TGCAGTGCTGTATTATGTTTCTACTCAGCTACCTGTGAGACCTGTTTTTGCATCATCTCTTGGACTTGG	0	Yes	CAXHTB010000005.1_YL-05	40636300	0
323	PAV17519	05_40523678_307	05_40523678_PAV17519	YL-05d	10.5535	Yes	98	38	2.67581e-07	0	TGCAGTGCCACTTGCTACATTCTTCATTTTCTCCTTGGCTGCATTTGCATCATCGAACAATGTGTTTGA	0	Yes	CAXHTB010000005.1_YL-05	40523678	0
324	SNP10555	05_40454565_317	05_40454565_SNP10555	YL-05d	12.4628	No	93	43	1.80724e-05	100792928|F|0-42:A>G-42:A>G	TGCAGAGACTGAACTTGGAGTAGATTTTGCCAAAATTTATAGAGAATCCACCTTATATGAGTAAGTAAT	TGCAGAGACTGAACTTGGAGTAGATTTTGCCAAAATTTATAGGGAATCCACCTTATATGAGTAAGTAAT	Yes	CAXHTB010000005.1_YL-05	40454565	40454523
325	SNP02307	05_40310407_316	05_40310407_SNP02307	YL-05d	12.4628	Yes	93	43	1.80724e-05	9605277|F|0-58:C>A-58:C>A	TGCAGTCATTTTTGTTTCGTTTTTTCTGGGGGTTTCAAGATTCTGGATTACAATATAGCTATGCGTGAA	TGCAGTCATTTTTGTTTCGTTTTTTCTGGGGGTTTCAAGATTCTGGATTACAATATAGATATGCGTGAA	Yes	CAXHTB010000005.1_YL-05	40310407	40310465
326	SNP15827	00_00000000_315	00_00000000_SNP15827	YL-05d	12.4628	Yes	93	43	1.80724e-05	9608652|F|0-26:C>A-26:C>A	TGCAGAAACTTAGGGAAAGGATGGAACGGTAACTTTCACTAGGCTTACAGATCGGAAGAGCGGTTCAGC	TGCAGAAACTTAGGGAAAGGATGGAAAGGTAACTTTCACTAGGCTTACAGATCGGAAGAGCGGTTCAGC	Yes	0	0	0
327	SNP10212	05_40044196_359	05_40044196_SNP10212	YL-05d	13.2092	No	95	41	3.64851e-06	9607667|F|0-11:C>A-11:C>A	TGCAGCCATGGCGTTCTAATTAGTTACAGAATGTAAAAAATAGAAACAACTATTTTGCTTTGAAACAAT	TGCAGCCATGGAGTTCTAATTAGTTACAGAATGTAAAAAATAGAAACAACTATTTTGCTTTGAAACAAT	No	CAXHTB010000005.1_YL-05	40044196	40044207
328	PAV18247	05_40016779_358	05_40016779_PAV18247	YL-05d	13.2092	Yes	95	41	3.64851e-06	0	TGCAGAAATGCTGGCCCTGAAGTAATGTATGACAGTTACGCAGTCTATGCAATAAGGCAGCAGTAATGT	0	Yes	CAXHTB010000005.1_YL-05	40016779	0
329	SNP00963	05_40006167_357	05_40006167_SNP00963	YL-05d	13.2092	Yes	95	41	3.64851e-06	9608901|F|0-11:G>A-11:G>A	TGCAGCTACCTGCCTAGTCATCAAACTTCAAATTACAGATCGGAAGAGCGGTTCAGCAGGAATGCCGAG	TGCAGCTACCTACCTAGTCATCAAACTTCAAATTACAGATCGGAAGAGCGGTTCAGCAGGAATGCCGAG	No	CAXHTB010000005.1_YL-05	40006167	40006156
330	PAV18304	05_39973338_356	05_39973338_PAV18304	YL-05d	13.2092	Yes	95	41	3.64851e-06	0	TGCAGTCCCTGATAAGGCAGCAGTGATGGTATAGGAACCCGAGGTAAAGAAAAAAAGAGTATCAATTTA	0	Yes	CAXHTB010000005.1_YL-05	39973338	0
331	PAV18143	05_39742653_355	05_39742653_PAV18143	YL-05d	13.2092	Yes	95	41	3.64851e-06	0	TGCAGGAATTTGGATCTGTATGTAAATCTTACAGATCGGAAGAGCGGTTCAGCAGGAATGCCGAGACCG	0	Yes	CAXHTB010000005.1_YL-05	39742653	0
332	SNP14150	05_39707713_354	05_39707713_SNP14150	YL-05d	13.2092	Yes	95	41	3.64851e-06	9607074|F|0-54:C>T-54:C>T	TGCAGAAAGATATACATTATCAAATATAAGCATTTTCATTCTACTGAAAATTGGCTATATTGCTCATTA	TGCAGAAAGATATACATTATCAAATATAAGCATTTTCATTCTACTGAAAATTGGTTATATTGCTCATTA	Yes	CAXHTB010000005.1_YL-05	39707713	39707767
333	PAV18082	05_39670585_353	05_39670585_PAV18082	YL-05d	13.2092	Yes	95	41	3.64851e-06	0	TGCAGTATGAAGCAAAGAATGCTGACCTGTCATTCTTAGCATAAAGAGCCAGCATCATGCAATAGCACA	0	Yes	CAXHTB010000005.1_YL-05	39670585	0
334	PAV18174	05_39670582_352	05_39670582_PAV18174	YL-05d	13.2092	Yes	95	41	3.64851e-06	0	TGCAGTGCCTTCTGTGCTATTTTACAAATATCGTAATTCCACTTTCTGATTTACAGATCGGAAGAGCGG	0	Yes	CAXHTB010000005.1_YL-05	39670582	0
335	SNP17057	05_39656185_351	05_39656185_SNP17057	YL-05d	13.2092	Yes	95	41	3.64851e-06	100766565|F|0-43:C>G-43:C>G	TGCAGAAGGTCAAGTAGACTTGACTGCTGCTTCTCAATTTGTTCTAATTGGTTATGGATCAAAGATAAC	TGCAGAAGGTCAAGTAGACTTGACTGCTGCTTCTCAATTTGTTGTAATTGGTTATGGATCAAAGATAAC	Yes	CAXHTB010000005.1_YL-05	39656185	39656142
336	SNP03423	05_39655859_350	05_39655859_SNP03423	YL-05d	13.2092	Yes	95	41	3.64851e-06	9611300|F|0-19:A>G-19:A>G	TGCAGCCATGGCAGATCATAGCAATCTTCAGGAGATGGATCAAACTGTTTTGGAAAGTAGCAAAAAGGA	TGCAGCCATGGCAGATCATGGCAATCTTCAGGAGATGGATCAAACTGTTTTGGAAAGTAGCAAAAAGGA	Yes	CAXHTB010000005.1_YL-05	39655859	39655878
337	SNP03528	05_39526774_349	05_39526774_SNP03528	YL-05d	13.2092	Yes	95	41	3.64851e-06	9603246|F|0-57:G>T-57:G>T	TGCAGAATATTGTTATACACAAAGTTTCTATGCCTATATGTTTCACTGAAGTGTTCTGCTGTACAGTGA	TGCAGAATATTGTTATACACAAAGTTTCTATGCCTATATGTTTCACTGAAGTGTTCTTCTGTACAGTGA	Yes	CAXHTB010000005.1_YL-05	39526774	39526717
338	SNP03671	05_39511654_348	05_39511654_SNP03671	YL-05d	13.2092	Yes	95	41	3.64851e-06	9611058|F|0-29:C>T-29:C>T	TGCAGCCAAATATCAATCTTGAAACTAAGCTTGATCCAACTCTTGTATTACAGATCGGAAGAGCGGTTC	TGCAGCCAAATATCAATCTTGAAACTAAGTTTGATCCAACTCTTGTATTACAGATCGGAAGAGCGGTTC	Yes	CAXHTB010000005.1_YL-05	39511654	39511683
339	PAV18257	05_39059870_362	05_39059870_PAV18257	YL-05d	13.5795	No	94	42	8.23571e-06	0	TGCAGCTTCGAGTGGAGCAAATTCATTCAGTCTAACTGTTGATAATTTCAAAAGTTCGAATATAAGCAT	0	Yes	CAXHTB010000005.1_YL-05	39059870	0
340	PAV18372	05_38912860_347	05_38912860_PAV18372	YL-05d	13.9499	No	95	41	3.64851e-06	0	TGCAGCAGAATTATAAGGAGCTGACTTTACAGATCGGAAGAGCGGTTCAGCAGGAATGCCGAGACCGAT	0	Yes	CAXHTB010000005.1_YL-05	38912860	0
341	PAV18450	05_38637197_346	05_38637197_PAV18450	YL-05d	13.9499	Yes	95	41	3.64851e-06	0	TGCAGTGACTAGTGTGTTCCCCGCAAAGAAGATTGCACCTAAGAGAGGTCAGTTAGCTTTTTCAGTATA	0	Yes	CAXHTB010000005.1_YL-05	38637197	0
342	PAV18500	05_38637194_345	05_38637194_PAV18500	YL-05d	13.9499	Yes	95	41	3.64851e-06	0	TGCAGCGTGTCCTTTTATGGGTGACTTTATAAACTTATTGGGTTCATTTTCACTCGTTCCTCTTACCTT	0	Yes	CAXHTB010000005.1_YL-05	38637194	0
343	SNP12837	05_38581390_344	05_38581390_SNP12837	YL-05d	13.9499	Yes	95	41	3.64851e-06	9603068|F|0-54:A>G-54:A>G	TGCAGAAATTGTGGTTGCTACTGTAAGCATAGAAGAAAAAACTATGTTGACCCAATGCCACACCTTCTC	TGCAGAAATTGTGGTTGCTACTGTAAGCATAGAAGAAAAAACTATGTTGACCCAGTGCCACACCTTCTC	Yes	CAXHTB010000005.1_YL-05	38581390	38581336
344	SNP16014	05_38539508_343	05_38539508_SNP16014	YL-05d	13.9499	Yes	95	41	3.64851e-06	100867274|F|0-17:A>T-17:A>T	TGCAGGCTAGTCATTTCATGGATGATAAAGTTTCAGTTCTTGGAGTGAATTCTGACCCTACTCAGATCA	TGCAGGCTAGTCATTTCTTGGATGATAAAGTTTCAGTTCTTGGAGTGAATTCTGACCCTACTCAGATCA	Yes	CAXHTB010000005.1_YL-05	38539508	38539525
345	PAV18523	05_38336647_342	05_38336647_PAV18523	YL-05d	13.9499	Yes	95	41	3.64851e-06	0	TGCAGAACAACAAAGGGCAAGACTGAATTGGCAGAAGAATAAAGGAAAGCAGTGTCGAGGAGAATTGTA	0	Yes	CAXHTB010000005.1_YL-05	38336647	0
346	PAV19022	05_38256111_341	05_38256111_PAV19022	YL-05d	13.9499	Yes	95	41	3.64851e-06	0	TGCAGCTGGGATACTCTCCGGTATCTAAGAGTTCAATCTAGAATGGGTGGTGTATGTTGGTTTGATGGT	0	No	CAXHTB010000005.1_YL-05	38256111	0
347	SNP18283	05_38187300_340	05_38187300_SNP18283	YL-05d	13.9499	Yes	95	41	3.64851e-06	78564000|F|0-32:C>G-32:C>G	TGCAGTGTTTGTTATATTGGGCCCAAAAGAGTCAAGAAATGCCCACGTACAAAAATTGACTAAATTTGT	TGCAGTGTTTGTTATATTGGGCCCAAAAGAGTGAAGAAATGCCCACGTTCAAAAATTGACTAAAATTGT	Yes	CAXHTB010000005.1_YL-05	38187300	38187332
348	SNP11241	05_37458349_339	05_37458349_SNP11241	YL-05d	13.9499	Yes	95	41	3.64851e-06	9603507|F|0-20:C>T-20:C>T	TGCAGAGGAAAGTTGTTTTTCTCTCAAATAAGAGACAATGCTAATCTTCACATCAAAACCCTGAACCCA	TGCAGAGGAAAGTTGTTTTTTTCTCAAATAAGAGACAATGCTAATCTTCACATCAAAACCCTGAACCCA	Yes	CAXHTB010000005.1_YL-05	37458349	37458369
349	UNIa_M1	05_37302397_338	05_37302397_UNIa_M1	YL-05d	13.9499	Yes	95	41	3.64851e-06				No	CAXHTB010000005.1_YL-05	37302397
350	SNP06639	05_37167463_361	05_37167463_SNP06639	YL-05d	14.3203	No	94	42	8.23571e-06	42704855|F|0-15:C>T-15:C>T	TGCAGAATATAATAGCAACGATAGGGAGCCGCTGCCATTGTTTCTAAATCGCAAATTGAAGAGCATATC	TGCAGAATATAATAGTAACGATAGGGAGCCGCTGCCATTGTTTCTAAATCGCAAATTGAAGAGCATATC	Yes	CAXHTB010000005.1_YL-05	37167463	37167478
351	SNP09017	05_37159651_360	05_37159651_SNP09017	YL-05d	14.3203	Yes	94	42	8.23571e-06	42705560|F|0-18:A>G-18:A>G	TGCAGCCTTATTCCTATCATAGCGCTTTGCTTGCTTTGAAAATGAAGTTACAGATCGGAAGAGCGGTTC	TGCAGCCTTATTCCTATCGTAGCGCTTTGCTTGCTTTGAAAATGAAGTTACAGATCGGAAGAGCGGTTC	Yes	CAXHTB010000005.1_YL-05	37159651	37159633
352	SNP10074	05_36982069_337	05_36982069_SNP10074	YL-05d	14.6907	No	95	41	3.64851e-06	42695298|F|0-28:T>C-28:T>C	TGCAGGATGATGATGAAAGTATGTCATCTCTTGTGTCATTTTCTGTTGGCTCTGAGAGAATCCTTGGTC	TGCAGGATGATGATGAAAGTATGTCATCCCTTGTGTCATTTTCTGTTGGCTCTGAGAGAATCCTTGGTC	Yes	CAXHTB010000005.1_YL-05	36982069	36982097
353	SNP04126	05_36981946_336	05_36981946_SNP04126	YL-05d	14.6907	Yes	95	41	3.64851e-06	42693905|F|0-44:A>G-44:A>G	TGCAGAAATCTAGTCTCACCTTCTGAGAAGTTGTGTCATCCACCACCATCAAATCACCAACCTCCTTGG	TGCAGAAATCTAGTCTCACCTTCTGAGAAGTTGTGTCATCCACCGCCATCAAATCACCAACCTCCTTGG	Yes	CAXHTB010000005.1_YL-05	36981946	36981902
354	SNP10439	00_00000000_323	00_00000000_SNP10439	YL-05d	14.6907	Yes	95	41	3.64851e-06	9606830|F|0-25:T>A-25:T>A	TGCAGTTTTTTATGTGTTGAGTCAATTTGTTTCTATGTTCTAAAGAGCGTTACAGATCGGAAGAGCGGT	TGCAGTTTTTTATGTGTTGAGTCAAATTGTTTCTATGTTCTAAAGAGCGTTACAGATCGGAAGAGCGGT	Yes	0	0	0
355	SNP09451	00_00000000_322	00_00000000_SNP09451	YL-05d	14.6907	Yes	95	41	3.64851e-06	9606341|F|0-10:G>T-10:G>T	TGCAGCAATAGATATTCTAAGATATTATTACAAGTACAATGATTACAGATCGGAAGAGCGGTTCAGCAG	TGCAGCAATATATATTCTAAGATATTATTATAAGTACAATGATTACAGATCGGAAGAGCGGTTCAGCAG	Yes	0	0	0
356	SNP07664	00_00000000_321	00_00000000_SNP07664	YL-05d	14.6907	Yes	95	41	3.64851e-06	9608790|F|0-25:C>T-25:C>T	TGCAGATGAATCAAAGTACATATAACTACACTGTTTGATTACAGATCGGAAGAGCGGTTCAGCAGGAAT	TGCAGATGAATCAAAGTACATATAATTACACTGTTTGATTACAGATCGGAAGAGCGGTTCAGCAGGAAT	Yes	0	0	0
357	PAV19162	00_00000000_320	00_00000000_PAV19162	YL-05d	14.6907	Yes	95	41	3.64851e-06	0	TGCAGAGTGGTAGAAGAAATAAATCGGTTATAAATTACAGATCGGAAGAGCGGTTCAGCAGGAATGCCG	0	No	0	0	0
358	PAV19156	00_00000000_319	00_00000000_PAV19156	YL-05d	14.6907	Yes	95	41	3.64851e-06	0	TGCAGTCTCTGCTTGATAGCTAACTATATGAAAATTTTGGATTACAGATCGGAAGAGCGGTTCAGCAGG	0	No	0	0	0
359	PAV18915	00_00000000_318	00_00000000_PAV18915	YL-05d	14.6907	Yes	95	41	3.64851e-06	0	TGCAGCAATAGATATTCTAAGATATTATTACAAGTACAATGATTACAGATCGGAAGAGCGGTTCAGCAG	0	No	0	0	0
360	SNP18702	05_36839509_335	05_36839509_SNP18702	YL-05d	14.6907	Yes	95	41	3.64851e-06	100815663|F|0-27:G>A-27:G>A	TGCAGATTAATTTGTAAAAGAAAAAAAGGTGAAATGCAGTAACCAACAAACAGAAAAGGTGATTTGCAG	TGCAGATTAATTTGTAAAAGAAAAAAAAGTGAAATCCAGTAACCAACAAACAGAAAAGGTGATTTGCAG	No	CAXHTB010000005.1_YL-05	36839509	36839482
361	SNP15995	05_36837855_334	05_36837855_SNP15995	YL-05d	14.6907	Yes	95	41	3.64851e-06	78563324|F|0-37:C>T-37:C>T	TGCAGCATTAAGGTTTTTGAGCTCAGCCACTACACGCCGTGAATCTGTTATCAGCTATCGATAACTGTG	TGCAGCATTAAGGTTTTTGAGCTCAGCCACTACACGCTGTGAATCTGTTATCAGCTATCGATAACTGTG	No	CAXHTB010000005.1_YL-05	36837855	36837892
362	SNP00951	05_36750765_333	05_36750765_SNP00951	YL-05d	14.6907	Yes	95	41	3.64851e-06	42694520|F|0-7:G>T-7:G>T	TGCAGATGCAGAGTGGTGACTTTGGTCAAGGAATTATTTGCAATCTGATAGAAACCCAAATAATCTGAA	TGCAGATTCAGAGTGGTGACTTTGGTCAAGGAATTATTTGCAATCTGATAGAAACCCAAATAATCTGAA	No	CAXHTB010000005.1_YL-05	36750765	36750772
363	SNP15359	05_36741064_332	05_36741064_SNP15359	YL-05d	14.6907	Yes	95	41	3.64851e-06	78564128|F|0-34:T>A-34:T>A	TGCAGTGAGTGACTATGTTGAGAAAAGCTTTAGATTGGCTTAGAATCTAAATTCCCCCTTCTTGGATAT	TGCAGTGAGTGACTATGTTGAGAAAAGCTTTAGAATGGCTTAGAATCTAAATTCCCCCTTCTTGGATAT	No	CAXHTB010000005.1_YL-05	36741064	36741098
364	PAV18948	05_36446491_331	05_36446491_PAV18948	YL-05d	14.6907	Yes	95	41	3.64851e-06	0	TGCAGAATATCTCAGAACTACCCAAAGAGTTTCAATGGCCTGCTGAGCAGTTAGTTGAAACCTCTCATG	0	No	CAXHTB010000005.1_YL-05	36446491	0
365	PAV19080	05_36438550_330	05_36438550_PAV19080	YL-05d	14.6907	Yes	95	41	3.64851e-06	0	TGCAGCAAGTGTTTGTCAAAAATTGACATCATGTCATTTTCAACTTTTGGGGTAGGGTTGTGTATAAGT	0	No	CAXHTB010000005.1_YL-05	36438550	0
366	PAV19221	05_36224658_329	05_36224658_PAV19221	YL-05d	14.6907	Yes	95	41	3.64851e-06	0	TGCAGCAGACACCTGAAACAAGAATTCTAAATTTAGTTACAGATCGGAAGAGCGGTTCAGCAGGAATGC	0	No	CAXHTB010000005.1_YL-05	36224658	0
367	PAV18241	05_36224658_328	05_36224658_PAV18241	YL-05d	14.6907	Yes	95	41	3.64851e-06	0	TGCAGCAGACACCTGAAACAAGAATTCTAATTTAGTTACAGATCGGAAGAGCGGTTCAGCAGGAATGCC	0	Yes	CAXHTB010000005.1_YL-05	36224658	0
368	SNP12890	05_35853255_327	05_35853255_SNP12890	YL-05d	14.6907	Yes	95	41	3.64851e-06	9610322|F|0-33:C>A-33:C>A	TGCAGCTTCCATGGCCTGGTGAAATCATTACTTCGGATCAATAATATATTCTCTATTACAGATCGGAAG	TGCAGCTTCCATGGCCTGGTGAAATCATTACTTAGGATCAATAATATATTCTCTATTACAGATCGGAAG	No	CAXHTB010000005.1_YL-05	35853255	35853222
369	SNP00674	05_35482103_326	05_35482103_SNP00674	YL-05d	14.6907	Yes	95	41	3.64851e-06	9611947|F|0-26:G>C-26:G>C	TGCAGTTTTTTCATTTTCTGTGGAAAGCTTTGCCCCATCATTCTGACACACACAAACAACAATGATTTA	TGCAGTTTTTTCATTTTCTGTGGAAACCTTTGCCCCATCATTCTGACACACACAAACAACAATGATTTA	Yes	CAXHTB010000005.1_YL-05	35482103	35482129
370	SNP15838	05_35361892_325	05_35361892_SNP15838	YL-05d	14.6907	Yes	95	41	3.64851e-06	100815876|F|0-40:G>A-40:G>A	TGCAGCAAAGTACGAAGCCAATCTTGACCAACATAGTAGGGATTTGAGCATGAAGAAACAGAACGAGAT	TGCAGCAAAGTACGAAGCCAATCTTGACCAACATAGTAGGAATTTGAGCATGAAGAAACAGAACGAGAT	Yes	CAXHTB010000005.1_YL-05	35361892	35361932
371	SNP18764	05_35282067_324	05_35282067_SNP18764	YL-05d	14.6907	Yes	95	41	3.64851e-06	100938909|F|0-44:T>C-44:T>C	TGCAGTTTAAATGAACACAATGCCATAAATAAAGTATTTTCCTGTGAAGATGGAAAGTTCTAATTACAG	TGCAGTTTAAATGAACACAATGCCATAAATAAAGTATTTTCCTGCGAAGATGGAAAGTTCTAATTACAG	No	CAXHTB010000005.1_YL-05	35282067	35282111
372	SNP05264	05_35138239_421	05_35138239_SNP05264	YL-05d	16.6	No	90	46	0.000161316	9603218|F|0-56:C>T-56:C>T	TGCAGAATAAAAAGAGATTTGAACATAACTTTCATTGATTTGTAAGAAGTACATGACGTATAAAGAGAT	TGCAGAATAAAAAGAGATTTGAACATAACTTTCATTGATTTGTAAGAAGTACATGATGTATAAAGAGAT	Yes	CAXHTB010000005.1_YL-05	35138239	35138183
373	SNP00591	05_32837913_420	05_32837913_SNP00591	YL-05d	16.6	Yes	90	46	0.000161316	42693872|F|0-7:A>G-7:A>G	TGCAGAAACGAATGGGTATGACTCTAAAGTGACTTGACCCACAACAGAATGTCTAAATTGTCAAAACTG	TGCAGAAGCGAATGGGTATGACTCTAAAGTGACTTGACCCACAACAGAATGTCTAAATTGTCAAAACTG	Yes	CAXHTB010000005.1_YL-05	32837913	32837920
374	PAV18119	05_32649941_419	05_32649941_PAV18119	YL-05d	16.6	Yes	90	46	0.000161316	0	TGCAGAAAACGGCACAATAATTGCATTGTATTACAGATCGGAAGAGCGGTTCAGCAGGAATGCCGAGAC	0	Yes	CAXHTB010000005.1_YL-05	32649941	0
375	SNP17396	05_32512638_418	05_32512638_SNP17396	YL-05d	16.6	Yes	90	46	0.000161316	78564058|F|0-5:T>C-5:T>C	TGCAGTAGCACCCGCAACAAACCTCTCGAAATTTGTGGATTCTTCATTTCCCATCATCCTCGTCAGTTT	TGCAGCAGCACCCGCAACAAACCTCTCGAAATTTGTGGATTCTTCATTCCCCATCATCCTCGTCAGTTT	No	CAXHTB010000005.1_YL-05	32512638	32512643
376	SNP12368	05_32503954_417	05_32503954_SNP12368	YL-05d	16.6	Yes	90	46	0.000161316	9603945|F|0-24:G>A-24:G>A	TGCAGCACCCATCAGCTATGATTCGAATCAACTCAGTAACTCGGAATCCAACGATGATCGTTTCGAATC	TGCAGCACCCATCAGCTATGATTCAAATCAACTCAGTAACTCGGAATCCAACGATGATCGTTTCGAATC	No	CAXHTB010000005.1_YL-05	32503954	32503930
377	SNP06943	05_32383983_416	05_32383983_SNP06943	YL-05d	16.6	Yes	90	46	0.000161316	42695712|F|0-21:T>C-21:T>C	TGCAGTATATTCAATGGAAAATGAGAGAAAATGCAAAACATCAATAAACAGCTTTGGCACAAGACACAG	TGCAGTATATTCAATGGAAAACGAGAGAAAATGCAAAACATCAATAAACAGCTTTGGCACAAGACACAG	Yes	CAXHTB010000005.1_YL-05	32383983	32383962
378	SNP16852	05_31062803_415	05_31062803_SNP16852	YL-05d	16.6	Yes	90	46	0.000161316	78563518|F|0-59:G>T-59:G>T	TGCAGCTTCCTGAGCTGATCCAAATAACAGCTTGTCATGTGACACTGATGTCTTGCGGCGCTGCAAACT	TGCAGCTTCCTGAGCTGATCCAAATAACAGCTTGTCATGTGACACTGATGTCTTGCGGCTCTGCAAACT	Yes	CAXHTB010000005.1_YL-05	31062803	31062862
379	SNP14236	05_31020062_414	05_31020062_SNP14236	YL-05d	16.6	Yes	90	46	0.000161316	42697224|F|0-45:A>G-45:A>G	TGCAGGAAAACCACTAAATGATTGAAAATAACAGAAAAAACTATAAGTCGGGTTACAGATCGGAAGAGC	TGCAGGAAAACCACTAAATGATTGAAAATAACAGAAAAAACTATAGGTCGGGTTACAGATCGGAAGAGC	Yes	CAXHTB010000005.1_YL-05	31020062	31020017
380	SNP04009	05_29795517_413	05_29795517_SNP04009	YL-05d	16.6	Yes	90	46	0.000161316	42694982|F|0-11:T>C-11:T>C	TGCAGCGTTGCTTTGAATTCATCTTTCCAATGAACAAGCTTTTTCGCCCAGTCCTCTCTGCAAGCAATG	TGCAGCGTTGCCTTGAATTCATCTTTCCAATGAACAAGCTTTTTCGCCCAGTCCTCTCTGCAAGCAATG	Yes	CAXHTB010000005.1_YL-05	29795517	29795528
381	SNP05901	05_29656488_412	05_29656488_SNP05901	YL-05d	16.6	Yes	90	46	0.000161316	42694846|F|0-50:A>C-50:A>C	TGCAGCCAAGGAGATCTGGGTTTTACATGGCAGAAAACGACCAAGGAAACAGATAAAAAGAAAATGAAC	TGCAGCCAAGGAGATCTGGGTTTTACATGGCAGAAAACGACCAAGGAAACCGATAAAAAGAAAATGAAC	No	CAXHTB010000005.1_YL-05	29656488	29656538
382	SNP02211	05_29603589_411	05_29603589_SNP02211	YL-05d	16.6	Yes	90	46	0.000161316	9611379|F|0-28:G>A-28:G>A	TGCAGTATTATATTCCAGTCCCTAACCGGTAAATTCATGGACTTATAGTTATTGATTACATTGATTTGC	TGCAGTATTATATTCCAGTCCCTAACCGATAAATTCATGGACTTATAGTTATTGATTACATTGATTTGC	Yes	CAXHTB010000005.1_YL-05	29603589	29603617
383	SNP18795	05_27652965_410	05_27652965_SNP18795	YL-05d	16.6	Yes	90	46	0.000161316	100891465|F|0-42:C>A-42:C>A	TGCAGCTGGCTCAAAGTTCATATCGATTCCAGAAGACTTCAGCTGAAATTCAACATCTAGTTTCTCACT	TGCAGCTGGCTCAAAGTTCATATCGATTCCAGAAGACTTCAGATGAAATTCAACATCTAGTTTCTCACT	Yes	CAXHTB010000005.1_YL-05	27652965	27653007
384	SNP12534	05_27585550_409	05_27585550_SNP12534	YL-05d	16.6	Yes	90	46	0.000161316	78563538|F|0-58:T>C-58:T>C	TGCAGTGCATATCGTGCATTTTACATTCTGAACTGGATATACCGCTATCTGACGGAGCTGATTTTTACT	TGCAGTGCATATCGTGCATTTTACATTCTGAACTGGATATACCGCTATCTGACGGAGCCGATTTTTACT	No	CAXHTB010000005.1_YL-05	27585550	27585492
385	PAV18529	05_26653232_408	05_26653232_PAV18529	YL-05d	16.6	Yes	90	46	0.000161316	0	TGCAGTTTCACTACTTACACACTAAACAGTCTTATCAAATTGAGTCTTTATCATCTTGAAAAAATTATG	0	Yes	CAXHTB010000005.1_YL-05	26653232	0
386	PAV18454	05_26182011_407	05_26182011_PAV18454	YL-05d	16.6	Yes	90	46	0.000161316	0	TGCAGCGTTTAGTAATTCAGAAAATTCTGACTCATAAAATTTACAGATCGGAAGAGCGGTTCAGCAGGA	0	Yes	CAXHTB010000005.1_YL-05	26182011	0
387	SNP06212	05_25846787_406	05_25846787_SNP06212	YL-05d	16.6	Yes	90	46	0.000161316	9608420|F|0-35:G>A-35:G>A	TGCAGTTAGCAATGATGCCAGTGGAAAGGGAACAAGTACAAGTGCTGAGGACAAGAGTCATGGTGGATG	TGCAGTTAGCAATGATGCCAGTGGAAAGGGAACAAATACAAGTGCTGAGGACAAGAGTCATGGTGGATG	No	CAXHTB010000005.1_YL-05	25846787	25846822
388	PAV18962	05_25713235_405	05_25713235_PAV18962	YL-05d	16.6	Yes	90	46	0.000161316	0	TGCAGCGTGGAGAACAAAATGATGGTAATACCCATCTCATTTGGGAAAAAGAAATCAAGCCACTTTCAT	0	No	CAXHTB010000005.1_YL-05	25713235	0
389	SNP05058	05_24425075_404	05_24425075_SNP05058	YL-05d	16.6	Yes	90	46	0.000161316	42702972|F|0-45:T>A-45:T>A	TGCAGACCTCAGTGTTTTTATCAACGAGCAGGTTGTGTGTGCGTATAATATACAACAGTGTTGATGTTG	TGCAGACCTCAGTGTTTTTATCAACGAGCAGGTTGTGTGTGCGTAAAATATACAACAGTGTTGATGTTG	No	CAXHTB010000005.1_YL-05	24425075	24425120
390	SNP10650	05_19755705_403	05_19755705_SNP10650	YL-05d	16.6	Yes	90	46	0.000161316	9604938|F|0-59:T>C-59:T>C	TGCAGGTATTGACACCCTACACGGTTTATCCGGAATGGTGTGGGCTATTATAATTTTCTTGTTTCCCTC	TGCAGGTATTGACACCCTACACGGTTTATCCGGAATGGTGTGGGCTATTATAATTTTCTCGTTTCCCTC	Yes	CAXHTB010000005.1_YL-05	19755705	19755764
391	SNP19122	05_17280403_402	05_17280403_SNP19122	YL-05d	16.6	Yes	90	46	0.000161316	100741380|F|0-17:A>T-17:A>T	TGCAGATGCTCAAAGAAAACTTGAAGGCTCACATCATCGGTGAAGATTACATCTGAACCAGCTGCCATC	TGCAGATGCTCAAAGAATACTTGAAGGCTCACATCATCGGTGAAGATTACATCTGAACCAGCTGCCATC	Yes	CAXHTB010000005.1_YL-05	17280403	17280420
392	PAV19099	05_15258339_401	05_15258339_PAV19099	YL-05d	16.6	Yes	90	46	0.000161316	0	TGCAGTTCAAGGGTCTTAGCTCATATAAATACAATACTTCAAAAGCAAATGAAACTTTCATATCTGATG	0	No	CAXHTB010000005.1_YL-05	15258339	0
393	SNP11442	05_14642312_400	05_14642312_SNP11442	YL-05d	16.6	Yes	90	46	0.000161316	78563858|F|0-63:A>G-63:A>G	TGCAGCTCTGTGCTGTCACCCTGCAACTTCATTGCCTCTTTGATTATCTCCATTTGTAACTCTATAGAA	TGCAGCTCTGTGCTGTCACCCTGCAACTTCATTGCCTCTTTGATTATCTCCATTTGTAACTCTGTAGAA	Yes	CAXHTB010000005.1_YL-05	14642312	14642375
394	PAV18991	05_14250777_399	05_14250777_PAV18991	YL-05d	16.6	Yes	90	46	0.000161316	0	TGCAGTGCCCCAACTCATATTGTTTGAGGCTGGATTTACAGATCGGAAGAGCGGTTCAGCAGGAATGCC	0	No	CAXHTB010000005.1_YL-05	14250777	0
395	SNP14628	05_14194963_398	05_14194963_SNP14628	YL-05d	16.6	Yes	90	46	0.000161316	100693712|F|0-52:C>T-52:C>T	TGCAGATGTATTATTTCTTTCCAATTTCAGTGCACATAATATTGATATATTACGGATGCAGATATATTT	TGCAGATGTATTATTTCTTTCCAATTTCAGTGCACATAATATTGATATATTATGGATGCAGATATATTT	Yes	CAXHTB010000005.1_YL-05	14194963	14195015
396	SNP10257	05_13697313_397	05_13697313_SNP10257	YL-05d	16.6	Yes	90	46	0.000161316	9611695|F|0-29:A>T-29:A>T	TGCAGTTTGCATCACTTTCATAGATGGATATTCTCTTCTCTCTATTTTTATGTTCTTAGTTGTGTTGAT	TGCAGTTTGCATCACTTTCATAGATGGATTTTCTCTTCTCTCTATTTTTATGTTCTTAGTTGTGTTGAT	No	CAXHTB010000005.1_YL-05	13697313	13697284
397	PAV18986	05_13478128_396	05_13478128_PAV18986	YL-05d	16.6	Yes	90	46	0.000161316	0	TGCAGCAATTAGTTCCTATATTCCTATACGTGATTTTACAAGATTCTATTCTACTCATATAAAAATTTA	0	No	CAXHTB010000005.1_YL-05	13478128	0
398	PAV18987	05_13324553_395	05_13324553_PAV18987	YL-05d	16.6	Yes	90	46	0.000161316	0	TGCAGTCCGGTGGAGCTGTTCCGGTAACATGCTGCGACGGAGTGAAGGGACTTGTAGCGTTGGAAATAA	0	No	CAXHTB010000005.1_YL-05	13324553	0
399	SNP16265	05_13252681_394	05_13252681_SNP16265	YL-05d	16.6	Yes	90	46	0.000161316	100814776|F|0-23:G>A-23:G>A	TGCAGAGAAAGTCTTACACTTGTGAGAAATGCCTTGTCAAGGAATTGACTTCAGAACTTGGTGCTACAA	TGCAGAGAAAGTCTTACACTTGTAAGAAATGCCTTGTCAAGGAATTGACTTCAGAACTTGGTGCTACAA	Yes	CAXHTB010000005.1_YL-05	13252681	13252658
400	PAV18418	05_13217349_393	05_13217349_PAV18418	YL-05d	16.6	Yes	90	46	0.000161316	0	TGCAGTCAATGATGATAACATACATTTTTTCTGAAAATATAATATATAGCAAATCATTACAGATCGGAA	0	Yes	CAXHTB010000005.1_YL-05	13217349	0
401	SNP00754	05_12623968_392	05_12623968_SNP00754	YL-05d	16.6	Yes	90	46	0.000161316	9607153|F|0-65:G>T-65:G>T	TGCAGAAGTCCATAGCCTAATCCCACCCTTGTGGGTCTATCAAGGATAGGATAATTGCATGAGTTGCTA	TGCAGAAGTCCATAGCCTAATCCCACCCTTGTGGGTCTATCAAGGATAGGATAATTGCATGAGTTTCTA	Yes	CAXHTB010000005.1_YL-05	12623968	12624033
402	SNP14498	05_11281213_391	05_11281213_SNP14498	YL-05d	16.6	Yes	90	46	0.000161316	100878407|F|0-47:G>T-47:G>T	TGCAGATGGAGAAACTAGAAAGTGTAACAAACAAATTGAAGGTAATAGGTAGGATCCAGTGGGAAAAAA	TGCAGATGGAGAAACTAGAAAGTGTAACAAACAAATTGAAGGTAATATGTAGGATCCAGTGGGAAAAAA	Yes	CAXHTB010000005.1_YL-05	11281213	11281166
403	PAV19150	05_10994244_422	05_10994244_PAV19150	YL-05d	16.9704	No	91	45	7.99775e-05	0	TGCAGTATCAAGGTTATAGAATATGATCATGTGGGTTGTGCGTATCACACGGGAGTTTATGACATAAAA	0	No	CAXHTB010000005.1_YL-05	10994244	0
404	SNP16242	05_10413188_390	05_10413188_SNP16242	YL-05d	17.3408	No	90	46	0.000161316	78563381|F|0-54:T>C-54:T>C	TGCAGGCAACTCCTGAGTTGGAGTATGGAAGGATGAACATCGACAGTCGTCCATTGAATCGAAAGCCAA	TGCAGGCAACTCCTGAGTTGGAGTATGGAAGGATGAACATCGACAGTCGTCCATCGAATCGAAAGCCAA	No	CAXHTB010000005.1_YL-05	10413188	10413134
405	PAV18872	05_10170283_389	05_10170283_PAV18872	YL-05d	17.3408	Yes	90	46	0.000161316	0	TGCAGAATTCAATTTCCATGAAAAAATACCATAGAAGCTTTCTAAGATTCTAAAGCTGCTTGCACTTTG	0	No	CAXHTB010000005.1_YL-05	10170283	0
406	SNP18515	05_10077267_388	05_10077267_SNP18515	YL-05d	17.3408	Yes	90	46	0.000161316	100855693|F|0-66:G>A-66:G>A	TGCAGCACACTCTACAATGAAGGGTGATAGTGTAAACTTGAACTTACACGTCCGTCCAAAGGTCCCGAC	TGCAGCACACTCTACAATGAAGGGTGATAGTGTAAACTTGAACTTACACGTCCGTCCAAAGGTCCCAAC	Yes	CAXHTB010000005.1_YL-05	10077267	10077201
407	SNP07892	05_10077264_387	05_10077264_SNP07892	YL-05d	17.3408	Yes	90	46	0.000161316	42699767|F|0-9:C>T-9:C>T	TGCAGTCTCCGCACTTTGAAGTGCTACACAATCAAATGTGACACAAATTATGGCATGTGCCCTGCCTAT	TGCAGTCTCTGCACTTTGAAGTGCTACACAATCAAATGTGACACAAATTATGGCATGTGCCCTGCCTAT	Yes	CAXHTB010000005.1_YL-05	10077264	10077273
408	SNP11476	05_09914762_386	05_09914762_SNP11476	YL-05d	17.3408	Yes	90	46	0.000161316	78563877|F|0-22:A>G-22:A>G	TGCAGTTTCGGTTTAGTTGTCTATCGCCAAAATTGATTTACTCAGTATGGAAGTAAGATTTTTGTTGTC	TGCAGTTTCGGTTTAGTTGTCTGTCGCCAAAATTGATTTACTCAGTATGGAAGTAAGATTTTTGTTGTC	Yes	CAXHTB010000005.1_YL-05	9914762	9914784
409	SNP15059	05_08670498_385	05_08670498_SNP15059	YL-05d	17.3408	Yes	90	46	0.000161316	78563786|F|0-8:A>G-8:A>G	TGCAGGGTACATCAAAACTGAATGTGTTTCAACATATGATTGGTTGATCTTCCAGACAACACAAGATGG	TGCAGGGTGCATCAAAACTGAATGTGTTTCAACATATGATTGGTTGGTCTTCCAGACAACACAAGATGG	Yes	CAXHTB010000005.1_YL-05	8670498	8670506
410	PAV19093	05_08670498_384	05_08670498_PAV19093	YL-05d	17.3408	Yes	90	46	0.000161316	0	TGCAGGGTACATCAAAACTGAATGTGTTTCAACATATGATTGGTTGATCTTCCAGACAACACAAGATGG	0	No	CAXHTB010000005.1_YL-05	8670498	0
411	PAV18655	05_08670498_383	05_08670498_PAV18655	YL-05d	17.3408	Yes	90	46	0.000161316	0	TGCAGGGTGCATCAAAACTGAATGTGTTTCAACATATGATTGGTTGGTCTTCCAGACAACACAAGATGG	0	Yes	CAXHTB010000005.1_YL-05	8670498	0
412	SNP08814	05_08427612_382	05_08427612_SNP08814	YL-05d	17.3408	Yes	90	46	0.000161316	42694596|F|0-24:A>T-24:A>T	TGCAGCAACATGTCATGCTCCAACAAAATTTTTCTCAGCTACATCATGTTCAGACACATTGAGCATCTC	TGCAGCAACATGTCATGCTCCAACTAAATTTTTCTCAGCTACATCATGTTCAGACACATTGAGCATCTC	No	CAXHTB010000005.1_YL-05	8427612	8427588
413	SNP16069	05_07230520_381	05_07230520_SNP16069	YL-05d	17.3408	Yes	90	46	0.000161316	100854074|F|0-28:T>A-28:T>A	TGCAGTAAAAACAACCGATAACATATATTGTATGAAAAAATTCCAATACAGCCGCACACCCATTCCATG	TGCAGTAAAAACAACCGATAACATATATAGTATGAAAAAATTCCAAAACAGCCGCACACCCATTCCATG	Yes	CAXHTB010000005.1_YL-05	7230520	7230492
414	SNP14595	05_06594617_380	05_06594617_SNP14595	YL-05d	17.3408	Yes	90	46	0.000161316	9607194|F|0-57:A>G-57:A>G	TGCAGAATGCCAAGAACAAATAGGATCCTCAATTTCTCTACAAGGTACAAAAGGCAAAATGTACAAGAC	TGCAGAATGCCAAGAACAAATAGGATCCTCAATTTCTCTACAAGGTACAAAAGGCAAGATGTACAAGAC	No	CAXHTB010000005.1_YL-05	6594617	6594674
415	PAV18849	00_00000000_425	00_00000000_PAV18849	YL-05d	18.4688	No	87	49	0.00112013	0	TGCAGCTTCTCCTTGTGAGTATTTTACAGATCGGAAGAGCGGTTCAGCAGGAATGCCGAGACCGATCTC	0	No	0	0	0
416	PAV18852	00_00000000_424	00_00000000_PAV18852	YL-05d	18.8391	No	88	48	0.000603644	0	TGCAGAATATCAAGAGGAGAAACATGCAACTCATATTCTTCAGAAAGCATGGAAGGAAGTGGCTGAGAA	0	No	0	0	0
417	PAV18916	00_00000000_423	00_00000000_PAV18916	YL-05d	19.2095	No	89	47	0.000316423	0	TGCAGAGGAAAGTGATGTTTCTACTTTTACAGATCGGAAGAGCGGTTCAGCAGGAATGCCGAGACCGAT	0	No	0	0	0
418	PAV19017	00_00000000_379	00_00000000_PAV19017	YL-05d	19.5799	No	90	46	0.000161316	0	TGCAGCATCAACAACACTCATTTTTTACACAATCTTGGGTCTCTTTCAAACTGTAGTTCTTCTATTTGC	0	No	0	0	0
419	PAV18928	00_00000000_378	00_00000000_PAV18928	YL-05d	19.5799	Yes	90	46	0.000161316	0	TGCAGAAGTCTTGGTCACTATAAATTTCAAAGCCACATCAAAGGTTTGAGACCTCTAAGAAAGGAGTAG	0	No	0	0	0
420	PAV18353	00_00000000_428	00_00000000_PAV18353	YL-06a	0	No	78	58	0.0863478	0	TGCAGGTTTTGCTTCATACAACAGAAATTTCCGTATTATGTTTGTAAAAATTACAGATCGGAAGAGCGG	0	Yes	0	0	0
421	SNP13052	06_00146062_429	06_00146062_SNP13052	YL-06a	0.3704	No	77	59	0.122713	9606723|F|0-26:A>G-26:A>G	TGCAGTGATGAATGTGGAGACAAACCACGCCCACTGCCTAAAATTACAGATCGGAAGAGCGGTTCAGCA	TGCAGTGATGAATGTGGAGACAAACCGCGCCCACTGCCTAAAATTACAGATCGGAAGAGCGGTTCAGCA	Yes	CAXHTB010000006.1_YL-06	146062	146088
422	SNP03878	06_00163593_430	06_00163593_SNP03878	YL-06a	0.7408	No	76	60	0.170067	9604906|F|0-25:C>T-25:C>T	TGCAGGTAATTTTCTATATTGTTGTCTCCGCATTTTCTGGTTCGTCATTGTTGATATTATTTACCATAG	TGCAGGTAATTTTCTATATTGTTGTTTCCGCATTTTCTGGTTCGTCATTGTTGATATTATTTACCATAG	Yes	CAXHTB010000006.1_YL-06	163593	163618
423	PAV18761	06_00239905_431	06_00239905_PAV18761	YL-06a	1.1111	No	75	61	0.229949	0	TGCAGAGCAGCCCTGCCACTCTCCACGGAAGTAACTATTGCTCCATATCTTCGCAGAACACCTTCTGCA	0	Yes	CAXHTB010000006.1_YL-06	239905	0
424	PAV18746	06_00242596_432	06_00242596_PAV18746	YL-06a	1.4815	No	74	62	0.303484	0	TGCAGGTTTTGCTTCGTACAACAGAAATTTCCGTATTATGTCTGTAAAAATTACAGATCGGAAGAGCGG	0	No	CAXHTB010000006.1_YL-06	242596	0
425	SNP10043	06_00242596_433	06_00242596_SNP10043	YL-06a	1.8519	No	73	63	0.391173	9611761|F|0-15:G>A-15:G>A	TGCAGGTTTTGCTTCGTACAACAGAAATTTCCGTATTATGTCTGTAAAAATTACAGATCGGAAGAGCGG	TGCAGGTTTTGCTTCATACAACAGAAATTTCCGTATTATGTCTGTAAAAATTACAGATCGGAAGAGCGG	Yes	CAXHTB010000006.1_YL-06	242596	242581
426	SNP16576	06_00250574_434	06_00250574_SNP16576	YL-06a	2.2223	No	72	64	0.492717	100851836|F|0-44:T>G-44:T>G	TGCAGATTACACACATGCAAAGATTGCAGAAACCGTTACTGTTGTTGCATGTTTCACATGTACAATCAT	TGCAGATTACACACATGCAAAGATTGCAGAAACCGTTACTGTTGGTGCATGTTTCACATGTACAATCAT	Yes	CAXHTB010000006.1_YL-06	250574	250618
427	PAV18903	06_00286778_435	06_00286778_PAV18903	YL-06a	2.5926	No	71	65	0.606905	0	TGCAGTGACAACCATAGCCTTGTGTGCTATCAGAACCATAACCATAACCATAACCATCCTCAGTTTTAC	0	No	CAXHTB010000006.1_YL-06	286778	0
428	PAV18455	06_00346681_436	06_00346681_PAV18455	YL-06a	4.502	No	66	70	0.731601	0	TGCAGTAGTTTTAGCAACTATATTGATCTCTAGCCTAAATGCAAGAACATTCTAGGTTACAGATCGGAA	0	No	CAXHTB010000006.1_YL-06	346681	0
429	PAV18462	06_00346684_437	06_00346684_PAV18462	YL-06a	4.502	Yes	66	70	0.731601	0	TGCAGATTTTACGTATCCCAATGATGCTCAAATTATGTCTTATGTATCATGGGCATTACTAAGTTTGAA	0	No	CAXHTB010000006.1_YL-06	346684	0
430	PAV19004	06_00346684_438	06_00346684_PAV19004	YL-06a	4.8723	No	65	71	0.606905	0	TGCAGATTTTACGTATCCCAATGATGCTCAAATTATGTCTTATGTATCACGGGCATTACAAAGTTTGAA	0	Yes	CAXHTB010000006.1_YL-06	346684	0
431	SNP09423	06_00346684_439	06_00346684_SNP09423	YL-06a	4.8723	Yes	65	71	0.606905	83718417|F|0-49:C>T-49:C>T	TGCAGATTTTACGTATCCCAATGATGCTCAAATTATGTCTTATGTATCACGGGCATTACAAAGTTTGAA	TGCAGATTTTACGTATCCCAATGATGCTCAAATTATGTCTTATGTATCATGGGCATTACTAAGTTTGAA	No	CAXHTB010000006.1_YL-06	346684	346635
432	SNP01691	06_00347907_440	06_00347907_SNP01691	YL-06a	5.2427	No	64	72	0.492717	42690168|F|0-60:C>A-60:C>A	TGCAGTCTTGCCTGATGCTGCACCTCCAGCAACTCCTGCAATATGCACATTGATAGAGAACGAAGTAAA	TGCAGTCTTGCCTGATGCTGCACCTCCAGCAACTCCTGCAATATGCACATTGATAGAGAAAGAAGTAAA	Yes	CAXHTB010000006.1_YL-06	347907	347967
433	PAV18420	06_00448518_441	06_00448518_PAV18420	YL-06a	5.6131	No	63	73	0.391173	0	TGCAGTTGTATTGGATCTTAGAGGAACAAGATAAATAGATTACAGATCGGAAGAGCGGTTCAGCAGGAA	0	No	CAXHTB010000006.1_YL-06	448518	0
434	PAV18862	06_00448518_442	06_00448518_PAV18862	YL-06a	5.9835	No	64	72	0.492717	0	TGCAGTTGTATTGGATCTTAGAGGAACAAGATAACTCGATTCCAATGTTTTTACAGATCGGAAGAGCGG	0	Yes	CAXHTB010000006.1_YL-06	448518	0
435	PAV18690	00_00000000_443	00_00000000_PAV18690	YL-06a	6.3539	No	65	71	0.606905	0	TGCAGTCTATCATTGTTGCTCTAATTTACAGATCGGAAGAGCGGTTCAGCAGGAATGCCGAGACCGATC	0	No	0	0	0
436	PAV18714	06_00531883_444	06_00531883_PAV18714	YL-06a	6.7242	No	64	72	0.492717	0	TGCAGCAATAATGGGCTTAGAAAATAGACAATAGTTAGTTTGATTCACTATTCAAACAATATTTATTAC	0	Yes	CAXHTB010000006.1_YL-06	531883	0
437	SNP12207	06_00532883_445	06_00532883_SNP12207	YL-06a	6.7242	Yes	64	72	0.492717	9607926|F|0-12:T>C-12:T>C	TGCAGGACCAACTGGAGCAGATATTCGAGGACGCTTGACCCCACTTTGTTGCTGCTCATGGTGAGGAGG	TGCAGGACCAACCGGAGCAGATATTCGAGGACGCTTGACCCCACTTTGTTGCTGCTCATGGTGAGGAGG	Yes	CAXHTB010000006.1_YL-06	532883	532895
438	SNP08827	06_00532886_446	06_00532886_SNP08827	YL-06a	7.0946	No	65	71	0.606905	9611620|F|0-29:C>T-29:C>T	TGCAGCTGTTGTGAATAGTGTTGGTAGTGCCAGTTCAACCATACACCAGTACGAAAAACCTCTTTTTAC	TGCAGCTGTTGTGAATAGTGTTGGTAGTGTCAGTTCAACCATACACCAGTACGAAAAACCTCTTTTTAC	Yes	CAXHTB010000006.1_YL-06	532886	532857
439	PAV18740	06_00553711_447	06_00553711_PAV18740	YL-06a	7.465	No	64	72	0.492717	0	TGCAGGTTGAGAAGCTTTCCACAAGATTACAGATCGGAAGAGCGGTTCAGCAGGAATGCCGAGACCGAT	0	Yes	CAXHTB010000006.1_YL-06	553711	0
440	SNP12495	06_00778655_448	06_00778655_SNP12495	YL-06b	0	No	35	101	1.51856e-08	78563519|F|0-22:C>T-22:C>T	TGCAGCTTCTAAGAAGCCTGGTCAGCTTCAGCCACCGCCAGACTAGGATCCTCGTACAGCTGCGGATGA	TGCAGCTTCTAAGAAGCCTGGTTAGCTTCAGCCACCGCCAGACTAGGATCCTCGTACAGCTGCGGATGA	Yes	CAXHTB010000006.1_YL-06	778655	778633
441	SNP16083	06_00801196_089	06_00801196_SNP16083	YL-06b	1.9093	No	32	104	6.6605e-10	100799656|F|0-62:C>G-62:C>G	TGCAGCATGGAATTGGCCATTTAGGCCTTCCATTCCATGGTCTTCCAAATGGCACCACTCATCGTTCTG	TGCAGCATGGAATTGGCCATTTAGGCCTTCCATTCCATGGTCTTCCAAATGGCACCACTCATGGTTCTG	Yes	CAXHTB010000006.1_YL-06	801196	801258
442	SNP12465	06_00825274_043	06_00825274_SNP12465	YL-06b	2.6556	No	34	102	5.51121e-09	83668633|F|0-56:T>C-56:T>C	TGCAGTTAATCAGGGAGTCCAAAAGCACAAGAAGAAATTTTTCAATATTGAACTCCTTAGACAATTCTA	TGCAGTTAATCAGGGAGTCCAAAAGCACAAGAAGAAATTTTTCAATATTGAACTCCCTAGACAATTCTA	No	CAXHTB010000006.1_YL-06	825274	825330
443	SNP16164	06_00925487_449	06_00925487_SNP16164	YL-06b	4.1713	No	36	100	4.06614e-08	100854454|F|0-59:G>C-59:G>C	TGCAGTCCAAAGCATCATCCAAAAACAGCTTCACTGGCCACTGTGAATTCAAGCTTACAGAGCCCAACA	TGCAGTCCAAAGCATCATCCAAAAACAGCTTCACTGGCCACTGTGAATTCAAGCTTACACAGCCCAACA	No	CAXHTB010000006.1_YL-06	925487	925428
444	PAV18335	06_01041323_450	06_01041323_PAV18335	YL-06b	6.4806	No	40	96	1.5712e-06	0	TGCAGGGAACATGCAAAAAAAAACATGAAGTAAGTGCATTTATGCATAAACAATAAATCAATAATGGTC	0	No	CAXHTB010000006.1_YL-06	1041323	0
445	SNP07159	06_01042389_451	06_01042389_SNP07159	YL-06b	7.2269	No	42	94	8.23571e-06	9581536|F|0-56:A>G-56:A>G	TGCAGAGGGTCTTCTAGAATGCATGTTATTCCACTTCTTGCATCTAGAGCTCAAGCACTCAGGTAACAA	TGCAGAGGGTCTTCTAGAATGCATGTTATTCCACTTCTTGCATCTAGAGCTCAAGCGCTCAGGTAACAA	Yes	CAXHTB010000006.1_YL-06	1042389	1042333
446	SNP14890	00_00000000_452	00_00000000_SNP14890	YL-06b	7.9732	No	42	94	8.23571e-06	9604656|F|0-20:C>G-20:C>G	TGCAGGAGCATTTTCATATTCGAATCATAAAAAAATAATTTTCAACTATTTTCCTCCTTTACAGATCGG	TGCAGGAGCATTTTCATATTGGAATCATAAAAAAATAATTTTCAACTATTTTCCTCCTTTACAGATCGG	No	0	0	0
447	SNP03673	06_01065916_453	06_01065916_SNP03673	YL-06b	9.1013	No	45	91	7.99775e-05	9610793|F|0-29:T>C-29:T>C	TGCAGGCGCCCTTCTCGATACTCATGTATTCGAGTCAATACGCTGAATTCTACAACTCATGCTGTTGTT	TGCAGGCGCCCTTCTCGATACTCATGTATCCGAGTCAATACGCTGAATTCTACAACTCATGCTGTTGTT	No	CAXHTB010000006.1_YL-06	1065916	1065945
448	SNP14395	06_01096728_995	06_01096728_SNP14395	YL-06b	13.5127	No	34	102	5.51121e-09	100899816|F|0-66:C>A-66:C>A	TGCAGTCTGCATTGTGTGTGAGGAAATAACTTTTGTCACCTAACATGTTATTTTCATGGAGAGAAACTT	TGCAGTCTGCATTGTGTGTGAGGAAATAACTTTTGTCACCTAACATGTTATTTTCATGGAGAGAAAAAC	No	CAXHTB010000006.1_YL-06	1096728	0
449	PAV18805	02_01779015_205	02_01779015_PAV18805	YL-06b	17.0619	No	31	105	2.2178e-10	0	TGCAGGTTTGTTGAGATTGAACAACATCGGGTGAAAACTTGAAAGGGCAGTGCTTTCTATGAAAATGGA	0	Yes	CAXHTB010000002.1_YL-02	1779015	0
450	SNP14214	02_01779015_206	02_01779015_SNP14214	YL-06b	17.8082	No	29	107	2.25555e-11	9609885|F|0-5:G>A-5:G>A	TGCAGGTTTGTTGAGATTGAACAACATCGGGTGAAAACTTGAAAGGGCAGTGCTTTCTATGAAAATGGA	TGCAGATTTGTTAAGATTGAACAACATCGGGTGAAAACTTGAAAGGGCAGTGCTTGCTAGGAAAATGGA	No	CAXHTB010000002.1_YL-02	1779015	1779020
451	SNP03064	02_01779015_221	02_01779015_SNP03064	YL-06b	18.1786	No	28	108	6.88878e-12	9609886|F|0-28:A>G-28:A>G	TGCAGGTTTGTTGAGATTGAACAACATCAGGTGAAAACTTGAAAGGGCAGTGCTTGCTAGGAAAATGGA	TGCAGGTTTGTTGAGATTGAACAACATCGGGTGAAAACTTGAAAGGGCAGTGCTTTCTATGAAAATGGA	Yes	CAXHTB010000002.1_YL-02	1779015	1779043
452	SNP16052	06_00607156_454	06_00607156_SNP16052	YL-06c	0	No	88	48	0.000603644	100838679|F|0-32:C>T-32:C>T	TGCAGTGGCACCTGAAACAATTAGAACAATGCCTGATTCACCTGTGTTCACAGATGAAGCATTTATTTT	TGCAGTGGCACCTGAAACAATTAGAACAATGCTTGATTCACCTGTGTTCACAGATGAAGCATTTATTTT	No	CAXHTB010000006.1_YL-06	607156	607124
453	SNP03481	06_00616263_455	06_00616263_SNP03481	YL-06c	0.3704	No	89	47	0.000316423	9603545|F|0-37:G>C-37:G>C	TGCAGAGGTCTTTAGTACCTGTTCAATGAGATCCAAAGCAAGGGCACCAGTAACAGTGACGTCGTCTAC	TGCAGAGGTCTTTAGTACCTGTTCAATGAGATCCAAACCAAGGGCACCAGTAACAGTGACGTCGTCTAC	No	CAXHTB010000006.1_YL-06	616263	616300
454	SNP07724	06_00625865_456	06_00625865_SNP07724	YL-06c	0.7408	No	90	46	0.000161316	9605371|F|0-62:T>A-62:T>A	TGCAGTGACTATATAAAGCAAACAAGAGGAATAATAAGTTTTAGGAAACATTCATATTAGAATACGAAA	TGCAGTGACTATATAAAGCAAACAAGAGGAATAATAAGTTTTAGGAAACATTCATATTAGAAAACGAAA	Yes	CAXHTB010000006.1_YL-06	625865	625927
455	SNP06428	06_00644752_457	06_00644752_SNP06428	YL-06c	1.1111	No	91	45	7.99775e-05	9609341|F|0-60:G>T-60:G>T	TGCAGAAATATGCCTTCTCAAAAGGTTGAATCGGGTCATCAAGACACAGTCCATGATGTTGCAATGGAT	TGCAGAAATATGCCTTCTCAAAAGGTTGAATCGGGTCATCAAGACACAGTCCATGATGTTTCAATGGAT	No	CAXHTB010000006.1_YL-06	644752	644812
456	PAV18552	09_00674699_121	09_00674699_PAV18552	YL-06d	0	No	106	30	7.17531e-11	0	TGCAGAGAAGCAAAAAAAAAAAAACAGACCTCAGTTTTAGTGTTATTATAATTACTTGATCCTGTTCAT	0	Yes	CAXHTB010000009.1_YL-09	674699	0
457	PAV18394	09_00674699_187	09_00674699_PAV18394	YL-06d	0.3704	No	107	29	2.25555e-11	0	TGCAGAGAAGCAAAAAAAAAAAACAGACCTCAGTTTTAGTGTTATTATAATTACTTGATCCTGTTCATC	0	Yes	CAXHTB010000009.1_YL-09	674699	0
458	PAV19670	04_02761833_157	04_02761833_PAV19670	YL-06d	8.0575	No	107	29	2.25555e-11	0	TGCAGCAAATAAAAGAACTTACTCATAATGTGATCAAGATTAGACTTTCCAAAATATAATATTACAGAT	0	No	CAXHTB010000004.1_YL-04	2761833	0
459	SNP11841	04_02515110_038	04_02515110_SNP11841	YL-06d	8.8038	No	105	31	2.2178e-10	9605527|F|0-16:G>T-16:G>T	TGCAGTTACAAAACCAGACATGATCAAAAACTGGCTATTACAAGAAATCCGTTTAGAAGCGTCTGGATT	TGCAGTTACAAAACCATACATGATCAAAAACTGGCTATTACAAGAAATCCGTTTAGAAGCGTCTGGATT	No	CAXHTB010000004.1_YL-04	2515110	2515126
460	PAV17615	04_02565003_156	04_02565003_PAV17615	YL-06d	9.1742	No	106	30	7.17531e-11	0	TGCAGTAAAAATGTCCAAATACAACTCTTCTAAGAACCAATAAACATCTTACAGATCGGAAGAGCGGTT	0	Yes	CAXHTB010000004.1_YL-04	2565003	0
461	PAV19726	04_02503709_154	04_02503709_PAV19726	YL-06d	9.1742	Yes	106	30	7.17531e-11	0	TGCAGCCATGAATATATTTCCATGATTTTTCATTTTGTTGAGAACTTACAGATCGGAAGAGCGGTTCAG	0	No	CAXHTB010000004.1_YL-04	2503709	0
462	PAV19723	04_02503713_155	04_02503713_PAV19723	YL-06d	9.1742	Yes	106	30	7.17531e-11	0	TGCAGTTTCCATATTATCTTCAATGAATGATGTCATTTCATTCAAAAGCACTACATTGGCTAGTTGGAT	0	No	CAXHTB010000004.1_YL-04	2503713	0
463	PAV17679	04_02446328_088	04_02446328_PAV17679	YL-06d	9.5446	No	105	31	2.2178e-10	0	TGCAGAACAAGACAAGAAGTTCATGATTTGGAGTTTATTCTTCCATTCATTTTCACAAGTGGACTTATG	0	Yes	CAXHTB010000004.1_YL-04	2446328	0
464	PAV17772	04_02446325_087	04_02446325_PAV17772	YL-06d	9.5446	Yes	105	31	2.2178e-10	0	TGCAGTAGTGGATGACTTTGACGGTTGACTTGCGCAAATGTGCAATGTAGTTACAGATCGGAAGAGCGG	0	Yes	CAXHTB010000004.1_YL-04	2446325	0
465	SNP05353	04_02137763_086	04_02137763_SNP05353	YL-06d	9.5446	Yes	105	31	2.2178e-10	9606242|F|0-28:C>A-28:C>A	TGCAGAGGTGATGCCTTTAGAATTTTTTCTTCTGTTTTATATTACTGATTTACAGATCGGAAGAGCGGT	TGCAGAGGTGATGCCTTTAGAATTTTTTATTCTGTTTTATATTACTGATTTACAGATCGGAAGAGCGGT	No	CAXHTB010000004.1_YL-04	2137763	2137791
466	SNP17296	04_02045515_993	04_02045515_SNP17296	YL-06d	10.2909	No	103	33	1.94362e-09	100852033|F|0-54:A>G-54:A>G	TGCAGCAACTGAAGTTGGCATAGTAATGAAGAAAGGAAAGAGGAATTATTGTGAACATGATGATGATGA	TGCAGCAACTGAAGTTGGCATAGTAATGAAGAAAGGAAAGAGGAATTATTGTGAGCATGATGATGATGA	Yes	CAXHTB010000004.1_YL-04	2045515	2045569
467	SNP09942	02_08194011_223	02_08194011_SNP09942	YL-06d	18.9986	No	109	27	2.0441e-12	9611056|F|0-12:G>T-12:G>T	TGCAGCATGTATGATTTGGACCACAAATATGATACATTTTGTCATTACAGATCGGAAGAGCGGTTCAGC	TGCAGCATGTATTATTTGGACCACAAATATGATACATTTTGTCATTACAGATCGGAAGAGCGGTTCAGC	No	CAXHTB010000002.1_YL-02	8194011	8193999
468	SNP14305	02_08174255_222	02_08174255_SNP14305	YL-06d	19.3689	No	108	28	6.88878e-12	100400199|F|0-30:C>A-30:C>A	TGCAGTTACATTCAAATTTACAATTCCATCCTGAGAAAAAAAAAATCAGAAATTGAGGAATAAAATAGG	TGCAGTTACATTCAAATTTACAATTCCATCATGAGAAAAAAAAAATCAGAAATTGAGGAATAAAATAGG	Yes	CAXHTB010000002.1_YL-02	8174255	8174225
469	SNP04636	00_00000000_220	00_00000000_SNP04636	YL-06d	19.7393	No	109	27	2.0441e-12	9606572|F|0-25:G>T-25:G>T	TGCAGGCTCATTGATCTTAGTTTATGTATTCTGCAATTAGTTGGTTTTACAGATCGGAAGAGCGGTTCA	TGCAGGCTCATTGATCTTAGTTTATTTATTCTGCAATTAGTTGGTTTTACAGATCGGAAGAGCGGTTCA	Yes	0	0	0
470	PAV19307	17_36037618_229	17_36037618_PAV19307	YL-06d	23.7159	No	105	31	2.2178e-10	0	TGCAGGCATTTTCCAAATGTTCTGTTAGAGGTACTGTGCTGAAGATGGACATGAGGTAGAAATGTAATG	0	No	CAXHTB010000017.1_YL-17	36037618	0
471	SNP12744	17_36037618_230	17_36037618_SNP12744	YL-06d	24.4623	No	105	31	2.2178e-10	9604753|F|0-17:T>A-17:T>A	TGCAGGCATTTTCCAAATGTTCTGTTAGAGGTACTGTGCTGAAGATGGACATGAGGTAGAAATGTAATG	TGCAGGCATTTTCCAAAAGTTTTGTTAGAAGTACTGTGCTGAAGATGGACATGAGGTAGAAATGTAATG	Yes	CAXHTB010000017.1_YL-17	36037618	36037601
472	PAV18354	23_24359824_200	23_24359824_PAV18354	YL-06d	30.2254	No	109	27	2.0441e-12	0	TGCAGTTACCACCATGTCTTTATTCCCATGCCTTCACCGAAAAAGTAACCGTGCATGTTAGCCATTTGT	0	Yes	CAXHTB010000023.1_YL-23	24359824	0
473	SNP05595	23_24408581_231	23_24408581_SNP05595	YL-06d	30.5957	No	108	28	6.88878e-12	78563289|F|0-53:T>C-53:T>C	TGCAGATGTTCTTTTGGATCTTTTGTCTATCGGATCACCTTCTGCTCCAAGCATCTCATCTACAGTCGA	TGCAGATGTTCTTTTGGATCTTTTGTCTATCGGATCACCTTCTGCTCCAAGCACCTCATCTACAGTGGA	No	CAXHTB010000023.1_YL-23	24408581	24408528
474	PAV18485	23_24408581_217	23_24408581_PAV18485	YL-06d	30.5957	Yes	108	28	6.88878e-12	0	TGCAGATGTTCTTTTGGATCTTTTGTCTATCGGATCACCTTCTGCTCCAAGCATCTCATCTACAGTCGA	0	Yes	CAXHTB010000023.1_YL-23	24408581	0
475	PAV18884	23_24408581_202	23_24408581_PAV18884	YL-06d	30.5957	Yes	108	28	6.88878e-12	0	TGCAGATGTTCTTTTGGATCTTTTGTCTATCGGATCACCTTCTGCTCCAAGCACCTCATCTACAGTGGA	0	No	CAXHTB010000023.1_YL-23	24408581	0
476	PAV18886	23_24359827_201	23_24359827_PAV18886	YL-06d	30.9661	No	107	29	2.25555e-11	0	TGCAGCAAAAATAAGATAACTTGTGCGGAGGATATCGAGAATGAGAATCATCTGTCCAAAATGAGTATG	0	No	CAXHTB010000023.1_YL-23	24359827	0
477	SNP11314	23_24418204_218	23_24418204_SNP11314	YL-06d	31.3365	No	108	28	6.88878e-12	9611028|F|0-16:T>C-16:T>C	TGCAGAGTGTTGCTGATGTTTGTCTGTATTGAGCACCACAACCAACTTGATGAGACTTACAGATCGGAA	TGCAGAGTGTTGCTGACGTTTGTCTGTATTGAGCACCACAACCAACTTGATGAGACTTACAGATCGGAA	Yes	CAXHTB010000023.1_YL-23	24418204	24418188
478	PAV18466	00_00000000_203	00_00000000_PAV18466	YL-06d	31.3365	Yes	108	28	6.88878e-12	0	TGCAGCAAAAATAAGATAACTTATGGGGAGGATATCTAGAATAAGAATCATACGTCCCAAATTGAGTAT	0	Yes	0	0	0
479	PAV19177	00_00000000_194	00_00000000_PAV19177	YL-06d	31.3365	Yes	108	28	6.88878e-12	0	TGCAGGGGGGAAATGAACATATGTTTACAGATCGGAAGAGCGGTTCAGCAGGAATGCCGAGACCGATCT	0	No	0	0	0
480	SNP09891	06_38932900_458	06_38932900_SNP09891	YL-06d	38.5285	No	99	37	1.05808e-07	9612077|F|0-43:T>C-43:T>C	TGCAGTCCTTTGGAGTTCACTGGTGCCCTTTCAGTAACTTGTCTCGACTTCCTTCATCTTTTGAGTAAG	TGCAGTCCTTTGGAGTTCACTGGTGCCCTTTCAGTAACTTGTCCCGACTTCCTTCATCTTTTGAGTAAG	Yes	CAXHTB010000006.1_YL-06	38932900	38932857
481	PAV18098	06_38960141_459	06_38960141_PAV18098	YL-06d	43.8329	No	86	50	0.00202205	0	TGCAGATGGAATGGTCTAGACCCATACAACAGGGTGAAATACCTACGCCACGTGCTGGACATGCCGGTG	0	Yes	CAXHTB010000006.1_YL-06	38960141	0
482	SNP15502	06_39001704_460	06_39001704_SNP15502	YL-06d	44.2033	No	85	51	0.00355146	100738867|F|0-39:A>T-39:A>T	TGCAGTACAGTTGATAATTGTAACTGTACTGTGTTGTACAGTTCAGGGTAGCTTACAGCATAAGTCATT	TGCAGTACAGTTGATAATTGTAACTGTACTGTGTTGTACTGTTCAGGGTAGCTTACAGCATAAGTCATT	Yes	CAXHTB010000006.1_YL-06	39001704	39001665
483	SNP08957	06_39599700_461	06_39599700_SNP08957	YL-06d	45.7189	No	83	53	0.0100973	42701810|F|0-42:C>T-42:C>T	TGCAGTTGCAAGTGCCGCTTCTTGGGCCAACCGTGCCTCGTCCACTTTTTTTTCTTCATCGGTTCTCTG	TGCAGTTGCAAGTGCCGCTTCTTGGGCCAACCGTGCCTCGTCTACTTTTTTTTCTTCATCGGTTCTCTG	No	CAXHTB010000006.1_YL-06	39599700	39599658
484	PAV18496	06_39616987_462	06_39616987_PAV18496	YL-06d	46.0893	No	84	52	0.00606997	0	TGCAGCTTCTGTTGTTGATATAATACTATTTGTAATTACAGATCGGAAGAGCGGTTCAGCAGGAATGCC	0	Yes	CAXHTB010000006.1_YL-06	39616987	0
485	SNP17981	06_39621132_463	06_39621132_SNP17981	YL-06d	46.4596	No	85	51	0.00355146	100906369|F|0-21:C>T-21:C>T	TGCAGAAGCCCATTAGCAGTGCGGCAGTGCCATGTCTGCCTTTTTCCACCATAGCGGTCCAAAGCACTT	TGCAGAAGCCCATTAGCAGTGTGGCAGTGCCATGTCTGCCTTTTTCCACCATAGCGGTCCAAAGCACTT	No	CAXHTB010000006.1_YL-06	39621132	39621111
486	PAV18221	06_39621417_464	06_39621417_PAV18221	YL-06d	46.83	No	84	52	0.00606997	0	TGCAGCAACTGCATTTGGAAGTGACATTATTGTTGCTAACTGAACTCTCTTTGTTTATGTAGAGCTGTT	0	Yes	CAXHTB010000006.1_YL-06	39621417	0
487	PAV19287	06_39621417_465	06_39621417_PAV19287	YL-06d	46.83	Yes	84	52	0.00606997	0	TGCAGCAACTGCATTTGGAAGTGACATTATTGTTGCTAACTGAACTCTCTTTGTTTATGTAGAGCTTAT	0	No	CAXHTB010000006.1_YL-06	39621417	0
488	SNP08383	06_39621417_466	06_39621417_SNP08383	YL-06d	46.83	Yes	84	52	0.00606997	78563299|F|0-66:G>T-66:G>T	TGCAGCAACTGCATTTGGAAGTGACATTATTGTTGCTAACTGAACTCTCTTTGTTTATGTAGAGCTGTT	TGCAGCAACTGCATTTGGAAGTGACATTATTGTTGCTAACTGAACTCTCTTTGTTTATGTAGAGCTTAT	No	CAXHTB010000006.1_YL-06	39621417	39621483
489	SNP01379	07_38345034_467	07_38345034_SNP01379	YL-07a	0	No	91	45	7.99775e-05	9611184|F|0-15:A>G-15:A>G	TGCAGTTTATAAGACACAGGAGATTCAGGCTCATAATGGATCTATATGGAGTATTACAGATCGGAAGAG	TGCAGTTTATAAGACGCAGGAGATTCAGGCTCATAATGGATCTATATGGAGTATTACAGATCGGAAGAG	Yes	CAXHTB010000007.1_YL-07	38345034	38345049
490	PAV18521	07_38353134_468	07_38353134_PAV18521	YL-07a	0.7463	No	91	45	7.99775e-05	0	TGCAGAAGTTGTGCCATTTACTATGGGCTGCCATGTAAATATTAGTGCTGAGGGTTTCCTACTCCAACT	0	Yes	CAXHTB010000007.1_YL-07	38353134	0
491	PAV18731	07_38353134_469	07_38353134_PAV18731	YL-07a	1.1167	No	90	46	0.000161316	0	TGCAGAAGTTGTGCCATTTACTATGGGCTGCCATGTAAATATTAGTGCTGAGGGTTTCGTACTCGAACC	0	No	CAXHTB010000007.1_YL-07	38353134	0
492	SNP01881	07_38353134_470	07_38353134_SNP01881	YL-07a	1.4871	No	89	47	0.000316423	9607160|F|0-58:G>C-58:G>C	TGCAGAAGTTGTGCCATTTACTATGGGCTGCCATGTAAATATTAGTGCTGAGGGTTTCGTACTCGAACC	TGCAGAAGTTGTGCCATTTACTATGGGCTGCCATGTAAATATTAGTGCTGAGGGTTTCCTACTCCAACT	Yes	CAXHTB010000007.1_YL-07	38353134	38353076
493	SNP13055	07_38358294_471	07_38358294_SNP13055	YL-07a	1.8575	No	88	48	0.000603644	9609827|F|0-27:C>T-27:C>T	TGCAGCGCATACATTAGAAAATCATTACTGTTTTTATTCTGTAGGGCTGGAGCTGAAACTGTTTAGGAC	TGCAGCGCATACATTAGAAAATCATTATTGTTTTTATTCTGTAGGGCTGGAGCTGAAACTGTTTAGGAC	Yes	CAXHTB010000007.1_YL-07	38358294	38358321
494	PAV18549	00_00000000_472	00_00000000_PAV18549	YL-07a	17.0722	No	65	71	0.606905	0	TGCAGAAAACTCACGTGGTGGTGGTGGTGGTGGTGGTGGTGGTGGTGGTGGTGGTGATGGAAAGCTTAC	0	Yes	0	0	0
495	PAV18857	00_00000000_473	00_00000000_PAV18857	YL-07a	17.4426	No	64	72	0.492717	0	TGCAGAAAACTCACGTGGTGGTGGTGGTGGTGGTGGTGGTGGTGATGATGGAAAGCTTACAGATCGGAA	0	No	0	0	0
496	SNP13447	00_00000000_474	00_00000000_SNP13447	YL-07a	17.813	No	63	73	0.391173	78564043|F|0-28:T>G-28:T>G	TGCAGAAAACTCACGTGGTGGTGGTGGTTGTGGTGGTGGTGGTGGTGATGGAAAGCTTACAGATCGGAA	TGCAGAAAACTCACGTGGTGGTGGTGGTGGTGGTGGTGGTGGTGATGATGGAAAGCTTACAGATCGGAA	No	0	0	0
497	PAV18760	00_00000000_475	00_00000000_PAV18760	YL-07a	19.3286	No	61	75	0.229949	0	TGCAGAGACACTTCCAGTTTCAAATGATGAGGTTAGCAATTTACAGATCGGAAGAGCGGTTCAGCAGGA	0	Yes	0	0	0
498	SNP12496	07_39041905_476	07_39041905_SNP12496	YL-07a	19.6989	No	60	76	0.170067	9611904|F|0-22:A>T-22:A>T	TGCAGAAAATATCTCATCCAACATTCCACATCCACTAATGTTGAGATGTTGAAGATTCACCAGCCCTCT	TGCAGAAAATATCTCATCCAACTTTCCACATCCACTAATGCTGAGATGTTGAAGATTCACCAGCCCTCT	No	CAXHTB010000007.1_YL-07	39041905	39041927
499	PAV19498	00_00000000_477	00_00000000_PAV19498	YL-07b	0	No	85	51	0.00355146	0	TGCAGAATCCGATACTCGATAAGATGTTGACACGTGATATTTACAGATCGGAAGAGCGGTTCAGCAGGA	0	No	0	0	0
500	PAV19453	07_01683338_478	07_01683338_PAV19453	YL-07b	0.3704	No	86	50	0.00202205	0	TGCAGAGGAATCAGATTCGTAGAAATAGGGGAAATGTTATATACACCTCATTATGGTTCCCATATATTA	0	No	CAXHTB010000007.1_YL-07	1683338	0
501	PAV17890	07_01711295_479	07_01711295_PAV17890	YL-07b	3.0862	No	93	43	1.80724e-05	0	TGCAGTCATCAATGAAAAATTGAGGTCAACAAAAAAATTACAGATCGGAAGAGCGGTTCAGCAGGAATG	0	Yes	CAXHTB010000007.1_YL-07	1711295	0
502	SNP18089	07_01713860_480	07_01713860_SNP18089	YL-07b	3.4566	No	94	42	8.23571e-06	6081496|F|0-51:T>C-51:T>C	TGCAGATGGATATCAAAGATGGATGATGAAAGCAGCAAATAACGGGCCTGCTGCTTTCGGCGAACATGT	TGCAGATGGATATCAAAGATGGATGATGAAAGCAGCAAATAACGGGCCTGCCGCTTTCGGCGAACATGT	No	CAXHTB010000007.1_YL-07	1713860	1713809
503	SNP12189	07_01715324_481	07_01715324_SNP12189	YL-07b	3.827	No	93	43	1.80724e-05	9607272|F|0-62:T>C-62:T>C	TGCAGAGACCACTTGTTTTCAGCACTCTTCTTCTTTGAAAAATCAGGTAAGCCACTGATGAATCTTCCA	TGCAGAGACCACTTGTTTTCAGCACTCTTCTTCTTTGAAAAATCAGGTAAGCCACTGATGAACCTTCCA	Yes	CAXHTB010000007.1_YL-07	1715324	1715386
504	PAV19254	07_01747951_482	07_01747951_PAV19254	YL-07b	6.9561	No	85	51	0.00355146	0	TGCAGCGTAGTGCTGTGTTAGACATCCAAATCTATTTCTACTGAATTTTAGTACGAACAATGTTTTTCA	0	No	CAXHTB010000007.1_YL-07	1747951	0
505	SNP02661	07_01791271_483	07_01791271_SNP02661	YL-07b	7.3264	No	84	52	0.00606997	9609608|F|0-34:T>C-34:T>C	TGCAGCAGTCATACTTCACTAAAACATCTAAGAATCCATGTCATAACTTTCCTAGGCAGCAATACCTGA	TGCAGCAGTCATACTTCACTAAAACATCTAAGAACCCATGTCATAACTTTCCTAGGCAGCAATACCTGA	No	CAXHTB010000007.1_YL-07	1791271	1791305
506	SNP15419	07_01809053_484	07_01809053_SNP15419	YL-07b	7.6968	No	83	53	0.0100973	9611469|F|0-15:T>A-15:T>A	TGCAGATCTGAATAGTTAGGAAATAGAACGAATCGATTTGTGTGTTCTTACGGGTATTACAGATCGGAA	TGCAGATCTGAATAGATAGGAAATAGAACGAATCGATTTGTGTGTTCTTACGGGTATTACAGATCGGAA	No	CAXHTB010000007.1_YL-07	1809053	1809068
507	PAV18229	07_01840601_485	07_01840601_PAV18229	YL-07b	8.0672	No	82	54	0.0163512	0	TGCAGCTACTATTGCCGTGTGATCCCTTGCAAGATTGTCCCGACTCCCGAGAGTTACAGATCGGAAGAG	0	Yes	CAXHTB010000007.1_YL-07	1840601	0
508	PAV19062	07_01840601_486	07_01840601_PAV19062	YL-07b	8.4376	No	83	53	0.0100973	0	TGCAGCTACTATTGCCGTGTGATCCCTTGCAAGATTGTCCCGAGAGTTACAGATCGGAAGAGCGGTTCA	0	No	CAXHTB010000007.1_YL-07	1840601	0
509	PAV18171	07_02160927_487	07_02160927_PAV18171	YL-07b	8.8079	No	84	52	0.00606997	0	TGCAGTCCACCTATGTGTCTCTGGATCTGCTCTGATGTTGCCTATATTACAGATCGGAAGAGCGGTTCA	0	Yes	CAXHTB010000007.1_YL-07	2160927	0
510	PAV18210	07_02160930_488	07_02160930_PAV18210	YL-07b	9.1783	No	85	51	0.00355146	0	TGCAGTGTATTATTATGCTAATGTAGTTTAGAAAGGTACATTATAGGTTCAGTTAGTTAGATAGAATGA	0	Yes	CAXHTB010000007.1_YL-07	2160930	0
511	SNP03180	07_02161346_489	07_02161346_SNP03180	YL-07b	9.5487	No	86	50	0.00202205	78564147|F|0-9:G>A-9:G>A	TGCAGATTTGTGAACAACAATCTCTGAAAGAACAGCTTTTACATGCTCCTTGCTGAAAATCAATAGGGC	TGCAGATTTATGAACAACAATCTCTGAAAGAACAGCTTTTACATGCTCCTTGCTGAAAATCAATAGGGC	Yes	CAXHTB010000007.1_YL-07	2161346	2161337
512	PAV19328	07_02230582_490	07_02230582_PAV19328	YL-07b	9.5487	Yes	86	50	0.00202205	0	TGCAGAGGTTGCTGATCTAAGCCAAAAGTGAAGTCAAAATTACAGATCGGAAGAGCGGTTCAGCAGGAA	0	No	CAXHTB010000007.1_YL-07	2230582	0
513	PAV19356	07_02242202_491	07_02242202_PAV19356	YL-07b	9.9191	No	87	49	0.00112013	0	TGCAGAGCTTAAATGTTGTTAGTATAAGAAGGAATTGACATGCCATAATTTCATTGAGAACAGTATCAA	0	No	CAXHTB010000007.1_YL-07	2242202	0
514	PAV19282	07_02242204_492	07_02242204_PAV19282	YL-07b	10.2895	No	88	48	0.000603644	0	TGCAGACATTTGATGATGCTGATACAAATCAAGATGGCAAGATTGACAAGGAAGAATGGAGAACCCTCG	0	No	CAXHTB010000007.1_YL-07	2242204	0
515	PAV18121	07_02256881_493	07_02256881_PAV18121	YL-07b	10.6598	No	89	47	0.000316423	0	TGCAGTAGTGGCCATCACATAGAGACTAAGGTGCATGGGTTTTACAGGTAATATTTTTTGGATTTTCTT	0	Yes	CAXHTB010000007.1_YL-07	2256881	0
516	PAV17955	00_00000000_494	00_00000000_PAV17955	YL-07b	11.0302	No	88	48	0.000603644	0	TGCAGTTGCTATCATGAGCAAGTTACAGATCGGAAGAGCGGTTCAGCAGGAATGCCGAGACCGATCTCG	0	Yes	0	0	0
517	SNP07381	07_02274814_495	07_02274814_SNP07381	YL-07b	11.4006	No	89	47	0.000316423	9608390|F|0-30:T>C-30:T>C	TGCAGTGGTGCCATTGCCTTCACCTGTGAGTTCTCAGTCCTCTACTACAGCGGCTAGGATGCTGAGCAC	TGCAGTGGTGCCATTGCCTTCACCTGTGAGCTCTCAGTCCTCTACTACAGCGGCTAGGATGCTGAGCAC	No	CAXHTB010000007.1_YL-07	2274814	2274844
518	PAV17957	07_02283002_496	07_02283002_PAV17957	YL-07b	11.771	No	90	46	0.000161316	0	TGCAGATGGTTCAATGAACTTTTGCTATTGTCATTTCTTAGTGTAGATCATTTGAGACTGACTTTTTTC	0	Yes	CAXHTB010000007.1_YL-07	2283002	0
519	SNP07966	07_02340956_497	07_02340956_SNP07966	YL-07b	12.1413	No	91	45	7.99775e-05	9608728|F|0-41:G>A-41:G>A	TGCAGAGAACCAAAAGATTCACATCTTAGAGAATCCTAACAGCCACAATTACAGATCGGAAGAGCGGTT	TGCAGAGAACCAAAAGATTCACATCTTAGAGAATCCTAACAACCACAATTACAGATCGGAAGAGCGGTT	No	CAXHTB010000007.1_YL-07	2340956	2340997
520	SNP10129	07_02528727_498	07_02528727_SNP10129	YL-07b	12.5117	No	92	44	3.85561e-05	9604383|F|0-9:G>A-9:G>A	TGCAGCTCTGAAAGTGATTGGAGGGAATGTGTTGGACATTTCAAAGGGACTTGAAAATAGAGAGATTCG	TGCAGCTCTAAAAGTGATTGGAGGGAATGTGTTGGACATTTCAAAGGGACTTGAAAATAGAGAGATTCG	No	CAXHTB010000007.1_YL-07	2528727	2528718
521	PAV18290	07_02669551_500	07_02669551_PAV18290	YL-07b	12.8821	No	91	45	7.99775e-05	0	TGCAGTGGACCAAGGTCATAGCTGCAAAATCATAATTCGTATCGCAACAGTCGGAATAAACGTAATCAC	0	Yes	CAXHTB010000007.1_YL-07	2669551	0
522	PAV19174	00_00000000_499	00_00000000_PAV19174	YL-07b	12.8821	Yes	91	45	7.99775e-05	0	TGCAGTGGACCAAGGTCATATCAGGCTGTATCGAAATCAAAAATATTTTTACAGATCGGAAGAGCGGTT	0	No	0	0	0
523	SNP14028	07_02690072_501	07_02690072_SNP14028	YL-07b	12.8821	Yes	91	45	7.99775e-05	9604283|F|0-8:T>C-8:T>C	TGCAGCGGTACTTGCTTTTGTGATTGTTCTTGTTTTATGTTTCTGCAAAAGCCGAAGGAAAGCATCAAC	TGCAGCGGCACTTGCTTTTGTGATTGTTCTTGTTTTATGTTTCTGCAAAAGCCGAAGGAAAGCATCAAC	No	CAXHTB010000007.1_YL-07	2690072	2690080
524	PAV17822	07_04151534_502	07_04151534_PAV17822	YL-07b	13.2525	No	92	44	3.85561e-05	0	TGCAGCTGCCATCTGTTTGAGTTTTCAGGCATCTTATGTCGACATGTGCTACGCGTCATGTCAATTACA	0	Yes	CAXHTB010000007.1_YL-07	4151534	0
525	PAV19540	07_04151534_503	07_04151534_PAV19540	YL-07b	13.2525	Yes	92	44	3.85561e-05	0	TGCAGCTGCCATCTGTTTGAGTTTTCAGGCATCTTATGTAGACATGTGTTACGCGTCATGTCAATTACA	0	No	CAXHTB010000007.1_YL-07	4151534	0
526	SNP09595	07_04151534_504	07_04151534_SNP09595	YL-07b	13.2525	Yes	92	44	3.85561e-05	9611994|F|0-39:C>A-39:C>A	TGCAGCTGCCATCTGTTTGAGTTTTCAGGCATCTTATGTCGACATGTGCTACGCGTCATGTCAATTACA	TGCAGCTGCCATCTGTTTGAGTTTTCAGGCATCTTATGTAGACATGTGCTACGCGTCATGTCAATTACA	No	CAXHTB010000007.1_YL-07	4151534	4151573
527	SNP18505	07_04375258_505	07_04375258_SNP18505	YL-07b	13.2525	Yes	92	44	3.85561e-05	100898911|F|0-23:C>T-23:C>T	TGCAGCTTCAAGAGTTCAAGTACCAGGCTCTTTCTAGGCTTCTAACTTCTCTTCAACAACTTATGTTTT	TGCAGCTTCAAGAGTTCAAGTACTAGGCTCTTTCTAGGCTTCTAACTTCTCTTCAACAACTTATGTTTT	No	CAXHTB010000007.1_YL-07	4375258	4375235
528	SNP09238	07_04426593_506	07_04426593_SNP09238	YL-07b	13.2525	Yes	92	44	3.85561e-05	100739240|F|0-12:T>C-12:T>C	TGCAGTCCCTTCTCTCAACTCTATGCCTGCTTCAACCTCTCTTACCACTCCTTTTTCTCAATCCAAGAG	TGCAGTCCCTTCCCTCATTTCTGTGCCTGCTTCAACCTCTCTTACCACTCCTTTTTCTCAATCCAAGAG	No	CAXHTB010000007.1_YL-07	4426593	4426581
529	SNP09335	07_05607582_507	07_05607582_SNP09335	YL-07b	13.2525	Yes	92	44	3.85561e-05	42695577|F|0-65:C>T-65:C>T	TGCAGGTTTCTTGCACAAACTGACCTAGTTTCTGTTGAACCTCAAAAGTGCTAGATGCAAAATTACAAT	TGCAGGTTTCTTGCACAAACTGACCTAGTTTCTGTTGAACCTCAAAAGTGCTAGATGCAAAATTATAAT	No	CAXHTB010000007.1_YL-07	5607582	5607517
530	SNP03581	07_05618979_508	07_05618979_SNP03581	YL-07b	13.2525	Yes	92	44	3.85561e-05	42690457|F|0-10:C>T-10:C>T	TGCAGTGTCTCTGTTGTGATTTGTGAAACAGACAAAGAAAAGGTAAGAGATTATGATGAGAATGAATAG	TGCAGTGTCTTTGTTGTGATTTGTGAAACAGACAAAGAAAAGGTAAGAGATTATGATGAGAATGAATAG	No	CAXHTB010000007.1_YL-07	5618979	5618989
531	SNP02800	07_05678758_509	07_05678758_SNP02800	YL-07b	13.2525	Yes	92	44	3.85561e-05	42691427|F|0-17:T>C-17:T>C	TGCAGATAAATGTAGGATTCCTACATATTCAACGACATTACAGATCGGAAGAGCGGTTCAGCAGGAATG	TGCAGATAAATGTAGGACTCCTACATATTCAACGACATTACAGATCGGAAGAGCGGTTCAGCAGGAATG	No	CAXHTB010000007.1_YL-07	5678758	5678775
532	PAV17023	07_05678761_510	07_05678761_PAV17023	YL-07b	13.2525	Yes	92	44	3.85561e-05	0	TGCAGCGACGGGTGAGGTTTTATTGCTTCTGTTTGATCTTTTTTTTTGTAGTGGCAAGAATTTTATACA	0	Yes	CAXHTB010000007.1_YL-07	5678761	0
533	SNP17152	00_00000000_511	00_00000000_SNP17152	YL-07b	13.6228	No	91	45	7.99775e-05	100786493|F|0-24:G>A-24:G>A	TGCAGACTTTAATAGTTTATACTCGTATTCTTATACCAAATTACAGATCGGAAGAGCGGTTCAGCAGGA	TGCAGACTTTAATAGTTTATACTCATATTCTTATACCAAATTACAGATCGGAAGAGCGGTTCAGCAGGA	Yes	0	0	0
534	SNP12801	07_05725925_512	07_05725925_SNP12801	YL-07b	13.9932	No	90	46	0.000161316	78563640|F|0-21:G>A-21:G>A	TGCAGTGCCATGGCTCAAACAGATACAATAAAATATTTATTTATTATTTGTTTACAGATCGGAAGAGCG	TGCAGTGCCATGGCTCAAACAAATACAATAAAATATTTATTTATTATTTGTTTACAGATCGGAAGAGCG	Yes	CAXHTB010000007.1_YL-07	5725925	5725904
535	PAV19979	07_05725930_513	07_05725930_PAV19979	YL-07b	14.3636	No	89	47	0.000316423	0	TGCAGCATATCAGAAAAGTCACTGGAGTAATACTTTACAGATCGGAAGAGCGGTTCAGCAGGAATGCCG	0	No	CAXHTB010000007.1_YL-07	5725930	0
536	SNP02423	07_05888022_514	07_05888022_SNP02423	YL-07b	14.734	No	88	48	0.000603644	9611493|F|0-26:C>A-26:C>A	TGCAGGAGAAATTTCCTACAAGCGGCCGAAATAAAACCAATTTACAGATCGGAAGAGCGGTTCAGCAGG	TGCAGGAGAAATTTCCTACAAGCGGCAGAAATAAAACCAATTTACAGATCGGAAGAGCGGTTCAGCAGG	Yes	CAXHTB010000007.1_YL-07	5888022	5887996
537	PAV18793	07_05991246_515	07_05991246_PAV18793	YL-07b	15.1044	No	87	49	0.00112013	0	TGCAGAAATCTATCTTGGGAACAAGACATCCACATTCTTCTGTTCTTGAGGAAGTGTTTACAGATCGGA	0	No	CAXHTB010000007.1_YL-07	5991246	0
538	PAV18438	07_05999748_516	07_05999748_PAV18438	YL-07b	15.1044	Yes	87	49	0.00112013	0	TGCAGCTATCTGTCTGATCATTTTTTATCAGGGGTGGGGCTAAAGATTAGAGCTGATTGGAGTGAATGT	0	Yes	CAXHTB010000007.1_YL-07	5999748	0
539	PAV18152	07_07245455_517	07_07245455_PAV18152	YL-07b	15.1044	Yes	87	49	0.00112013	0	TGCAGAAAAGGTGTAGAACCTAAAGAATTCTCCCTGTATTTTTTGGTGTTTCTATGTATCTCATATTTT	0	Yes	CAXHTB010000007.1_YL-07	7245455	0
540	PAV18410	07_07395096_518	07_07395096_PAV18410	YL-07b	15.1044	Yes	87	49	0.00112013	0	TGCAGCATGTCAGAAGAGAAAGAGGGAAAAGACACAAAATGAAGAGATCAAAAACATGTTGAAAAATCT	0	Yes	CAXHTB010000007.1_YL-07	7395096	0
541	SNP11366	07_08883384_519	07_08883384_SNP11366	YL-07b	15.4747	No	86	50	0.00202205	9603825|F|0-62:G>A-62:G>A	TGCAGCAAAAAATCAAAGGAAAACAGATACATGATTCTCGGATTATGTATTTACATGTAAATGAGATGT	TGCAGCAAAAAATCAAAGGAAAACAGATACATGATTCTCGGATTATGTATTTACATGTAAATAAGATGT	No	CAXHTB010000007.1_YL-07	8883384	8883322
542	SNP04445	07_09593891_520	07_09593891_SNP04445	YL-07b	15.4747	Yes	86	50	0.00202205	9605557|F|0-24:C>T-24:C>T	TGCAGTTATATTTTTGCATACATTCGCGAGAAAATGCAGCCAATGTGTTCATGGGGACCGCAAAAATTG	TGCAGTTATATTTTTGCATACATTTGCGAGAAAATGCAGCCAATGTGTTCATGGGGACCGCAAAAATTG	Yes	CAXHTB010000007.1_YL-07	9593891	9593915
543	SNP18127	07_09683953_521	07_09683953_SNP18127	YL-07b	15.4747	Yes	86	50	0.00202205	100621383|F|0-30:A>G-30:A>G	TGCAGATACCTTAACAGGAACTCAAACTCTAAGAACAAACGAGACCCTCTTATCATCAAACCAAACTTA	TGCAGATACCTTAACAGGAACTCAAACTCTGAGAACAAACGAGACCCTCTTATCATCAAACCAAACTTA	Yes	CAXHTB010000007.1_YL-07	9683953	9683983
544	PAV19103	07_12150728_522	07_12150728_PAV19103	YL-07b	15.4747	Yes	86	50	0.00202205	0	TGCAGAGTCCTGTGTATAAGCAATGATCAAGTTACAGATCGGAAGAGCGGTTCAGCAGGAATGCCGAGA	0	No	CAXHTB010000007.1_YL-07	12150728	0
545	PAV18177	07_12488263_523	07_12488263_PAV18177	YL-07b	15.4747	Yes	86	50	0.00202205	0	TGCAGCTAATTGCCTAAAATCCATCTACCGTGTCAAACTATCCATCTAACTCTTATTCCAATACTTTAT	0	Yes	CAXHTB010000007.1_YL-07	12488263	0
546	SNP11528	07_12843432_524	07_12843432_SNP11528	YL-07b	15.4747	Yes	86	50	0.00202205	9608237|F|0-63:G>A-63:G>A	TGCAGTATCCTTTTCAAATTTGTATTCACATTAGTTGATTCTATGATCAAATATACTTATAGTGATTGA	TGCAGTATCCTTTTCAAATTTGTATTCACATTAGTTGATTCTATGATCAAATATACTTATAGTAATTGA	Yes	CAXHTB010000007.1_YL-07	12843432	12843495
547	SNP03014	07_22077134_525	07_22077134_SNP03014	YL-07b	15.4747	Yes	86	50	0.00202205	9605156|F|0-18:A>C-18:A>C	TGCAGTAGCATAGAGTTGAGTTGGATTCATCTCATGCTTGTTACTCTCACTGTGACAATTTTCTACAAG	TGCAGTAGCATAGAGTTGCGTTGGATTCATCTCATGCTTGTTACTCTCACTGTGACAATTTTCTACAAG	No	CAXHTB010000007.1_YL-07	22077134	22077116
548	PAV18480	07_23911879_526	07_23911879_PAV18480	YL-07b	15.4747	Yes	86	50	0.00202205	0	TGCAGCACTTGAACTCATAGATCAACACACATTTTATGTAGTAGTTTTACAGATCGGAAGAGCGGTTCA	0	Yes	CAXHTB010000007.1_YL-07	23911879	0
549	PAV18268	00_00000000_527	00_00000000_PAV18268	YL-07b	15.8451	No	87	49	0.00112013	0	TGCAGACCATCCTAATGCTCAGTTTTATAGATAGTAGCCCATTTACAGATCGGAAGAGCGGTTCAGCAG	0	Yes	0	0	0
550	PAV18487	07_23911880_528	07_23911880_PAV18487	YL-07b	16.5914	No	85	51	0.00355146	0	TGCAGTAGATCACATGTAATTCATCACTTCTCCCAATACTTCAGTAGATAAGATATTATGTATCTTATG	0	Yes	CAXHTB010000007.1_YL-07	23911880	0
551	SNP16946	07_24227448_529	07_24227448_SNP16946	YL-07b	16.5914	Yes	85	51	0.00355146	100770299|F|0-21:T>C-21:T>C	TGCAGGATGCGGCGGTACCAATGGCGGCGGAGAGGGACATGGTGGAGGTGGAGGGTCGTAGTTGTGCTG	TGCAGGATGCGGCGGTACCAACGGCGGCGGAGAGGGACATGGTGGAGGTGGAGGGTCGTAGTTGTGCTG	No	CAXHTB010000007.1_YL-07	24227448	24227469
552	SNP12613	07_24270405_530	07_24270405_SNP12613	YL-07b	16.5914	Yes	85	51	0.00355146	9605728|F|0-7:T>C-7:T>C	TGCAGTTTGCCACTCCAACAAACTATCATGTGGCGAGTTAGTTGTCATAAGCAGGCTGCACAGTGTGAC	TGCAGTTCGCCACTCCAACAAACTATCATGTGGCGAGTTAGTTGTCATAAGCAGGCTGCACAGTGTGAC	Yes	CAXHTB010000007.1_YL-07	24270405	24270412
553	PAV18161	07_24357333_531	07_24357333_PAV18161	YL-07b	16.5914	Yes	85	51	0.00355146	0	TGCAGATACTAGTCTTATAACTATAGCCTCCTAAGTAGAAACCATGCTAATAACAGTTGAATTACATGC	0	Yes	CAXHTB010000007.1_YL-07	24357333	0
554	SNP10641	07_24438269_532	07_24438269_SNP10641	YL-07b	16.9618	No	84	52	0.00606997	100622855|F|0-46:C>G-46:C>G	TGCAGGAGGCACGGATCAATACAAAAGAATACACATAAATATCGGACAAACTAAATTACCACCATCTCC	TGCAGGAGGCACGGATCAATACAAAAGAATACACATAAATATCGGAGAAACTAAATTACCACCATCTCC	Yes	CAXHTB010000007.1_YL-07	24438269	24438223
555	SNP17405	07_25522891_533	07_25522891_SNP17405	YL-07b	16.9618	Yes	84	52	0.00606997	100819288|F|0-19:A>T-19:A>T	TGCAGTCGCTAGAAAAAAAAATATAAATAGAGTTGCAAGCTAAGAAAACCCAAACTACTACAGAACCCT	TGCAGTCGCTAGAAAAAAATATATAAATAGAGTTGCAAGCTAAGAAAACCCAAACTACTACAGAACCCT	No	CAXHTB010000007.1_YL-07	25522891	25522910
556	SNP01473	07_28563507_534	07_28563507_SNP01473	YL-07b	16.9618	Yes	84	52	0.00606997	9604313|F|0-43:T>C-43:T>C	TGCAGCTAATCCAAGTCCATAAGTATCGGTTCACCACTTTTCCTTCTTTATCTCTGGTATTTTGATTAT	TGCAGCTAATCCAAGTCCATAAGTATCGGTTCACCACTTTTCCCTCTTTATCTCTGGTATTTTGATTAT	Yes	CAXHTB010000007.1_YL-07	28563507	28563550
557	SNP06944	07_29057424_535	07_29057424_SNP06944	YL-07b	16.9618	Yes	84	52	0.00606997	9607915|F|0-21:G>A-21:G>A	TGCAGGAATCACCAAAACCTTGGATTTCCAAAACAAAGTATAGGGTAACATCCATAATGATGTGTATTT	TGCAGGAATCACCAAAACCTTAGATTTCCAAAACAAAGTATAGGGTAACATCCATAATGATGTGTATTT	No	CAXHTB010000007.1_YL-07	29057424	29057445
558	PAV18345	07_29121655_536	07_29121655_PAV18345	YL-07b	16.9618	Yes	84	52	0.00606997	0	TGCAGTTTGCTATCTATTACCTGAAGTGTAATCATTATGGAATCATAAAAGGGGATTTTTGACTAAATA	0	Yes	CAXHTB010000007.1_YL-07	29121655	0
559	PAV18515	07_31139323_537	07_31139323_PAV18515	YL-07b	16.9618	Yes	84	52	0.00606997	0	TGCAGTCTGTTGATGACGCTTCTAATCTGAAAGTCTCTTTTGAGCATTGTTATCTATTTATCAGAACTC	0	Yes	CAXHTB010000007.1_YL-07	31139323	0
560	PAV18499	07_31139325_538	07_31139325_PAV18499	YL-07b	16.9618	Yes	84	52	0.00606997	0	TGCAGAGACCCAAACTCCTTTGCAATAAGCTGGAAGAAAGTCCGATTCCAAGCGTGAGGAGGAATCCCC	0	Yes	CAXHTB010000007.1_YL-07	31139325	0
561	SNP07928	07_31286953_539	07_31286953_SNP07928	YL-07b	16.9618	Yes	84	52	0.00606997	9611459|F|0-23:A>T-23:A>T	TGCAGAGAGTGGAACCATATGTTACTTACGGGTAAGAGTGTAAGAGATTACAGATCGGAAGAGCGGTTC	TGCAGAGAGTGGAACCATATGTTTCTTACGGGTAAGAGTGTAAGAGATTACAGATCGGAAGAGCGGTTC	Yes	CAXHTB010000007.1_YL-07	31286953	31286930
562	PAV19366	07_29539351_540	07_29539351_PAV19366	YL-07b	17.3322	No	83	53	0.0100973	0	TGCAGAATATATTTTAGGATTTGTTTTTTTTTTTGAAGAGTAGCCATCTATGTTCACTTCACATGGATA	0	No	CAXHTB010000007.1_YL-07	29539351	0
563	PAV19424	07_29539351_541	07_29539351_PAV19424	YL-07b	17.3322	Yes	83	53	0.0100973	0	TGCAGAATATATTTTAGGATTTGTTTTTTTTTTGAAGAGTAGCCATCTATGTTCACTTCACATGGATAG	0	No	CAXHTB010000007.1_YL-07	29539351	0
564	SNP06997	07_29735030_542	07_29735030_SNP06997	YL-07b	17.3322	Yes	83	53	0.0100973	9607971|F|0-48:C>G-48:C>G	TGCAGGATTGACAATTAGAACATTTTACACAGCTTTCAAAAATAAATACAACAGAAGAATCTTGCCAAA	TGCAGGATTGACAATTAGAACATTTTACACAGCTTTCAAAAATAAATAGAACAGAAGAATCTTGCCAAA	No	CAXHTB010000007.1_YL-07	29735030	29735078
565	PAV18259	07_29737433_543	07_29737433_PAV18259	YL-07b	17.3322	Yes	83	53	0.0100973	0	TGCAGGAGATATGCGACAATCCTCATAAAGATATAACTCTTGAGCAGGTAAATTATCTTTTTTTTTTAC	0	Yes	CAXHTB010000007.1_YL-07	29737433	0
566	PAV18269	07_29737433_544	07_29737433_PAV18269	YL-07b	17.3322	Yes	83	53	0.0100973	0	TGCAGGAGATATGCGACAATCCTCATAAAGATATAACTCTTGAGCAGGTAAATTATCTTTTTTTTTACA	0	Yes	CAXHTB010000007.1_YL-07	29737433	0
567	SNP02945	07_29737433_545	07_29737433_SNP02945	YL-07b	17.3322	Yes	83	53	0.0100973	9612048|F|0-64:T>C-64:T>C	TGCAGGAGATATGCGACAATCCTCATAAAGATATAACTCTTGAGCAGGTAAATTATCTTTTTTTTTTAC	TGCAGGAGATATGCGACAATCCTCATAAAGATATAACTCTTGAGCAGGTAAATTATCTTTTTTTCTTTA	No	CAXHTB010000007.1_YL-07	29737433	29737370
568	SNP10538	07_29738142_546	07_29738142_SNP10538	YL-07b	17.3322	Yes	83	53	0.0100973	9611956|F|0-29:A>C-29:A>C	TGCAGCAAAAAACTAGACTGTGCTTTGCAAAAGTTTTTTACAGATCGGAAGAGCGGTTCAGCAGGAATG	TGCAGCAAAAAACTAGACTGTGCTTTGCACAAGTTTTTTACAGATCGGAAGAGCGGTTCAGCAGGAATG	No	CAXHTB010000007.1_YL-07	29738142	29738113
569	SNP15109	07_29752298_547	07_29752298_SNP15109	YL-07b	17.3322	Yes	83	53	0.0100973	9604426|F|0-11:T>C-11:T>C	TGCAGCTGCACTTCCCAGCAAGTATCACGCCTTGTGACCAAACCTCGGCCTTTGGCCTTGTGCAATACC	TGCAGCTGCACCTCCCAGCAAGTATCACGCCTTGTGACCAAACCTCGGCCTTTGGCCTTGTGCAATACC	No	CAXHTB010000007.1_YL-07	29752298	29752287
570	PAV19113	07_29765832_548	07_29765832_PAV19113	YL-07b	17.3322	Yes	83	53	0.0100973	0	TGCAGCTCAAGTGATGTGGTTGAGATCGGTGAACTCGTTACAGATCGGAAGAGCGGTTCAGCAGGAATG	0	No	CAXHTB010000007.1_YL-07	29765832	0
571	SNP03045	07_29960434_549	07_29960434_SNP03045	YL-07b	17.3322	Yes	83	53	0.0100973	9612050|F|0-24:G>A-24:G>A	TGCAGTATTGCTTGACAGTACTTCGTTCCTCTACAGGAAATGGTGGACTTGGATGCAAGGCGTGAACGC	TGCAGTATTGCTTGACAGTACTTCATTCCTCTACAGGAAATGGTGGACTTGGATGCAAGGCGTGAACGC	No	CAXHTB010000007.1_YL-07	29960434	29960410
572	SNP07427	07_29971430_550	07_29971430_SNP07427	YL-07b	17.3322	Yes	83	53	0.0100973	9603597|F|0-53:T>G-53:T>G	TGCAGAGTTGAACATTTCATATGAATACTATAGACTACCTTCTATCACGTAGCTAAGACATGCCTAATA	TGCAGAGTTGAACATTTCATATGAATACTATAGACTACCTTCTATCACGTAGCGAAGACATGCCTAATA	No	CAXHTB010000007.1_YL-07	29971430	29971483
573	PAV18508	07_30360566_551	07_30360566_PAV18508	YL-07b	17.3322	Yes	83	53	0.0100973	0	TGCAGTATTCTTTTCCTTTCTCTTCTGCACGATTTCGTCCTTCTTACCGTGAATCTTCTTTGCTAAATT	0	Yes	CAXHTB010000007.1_YL-07	30360566	0
574	PAV18866	07_30360566_552	07_30360566_PAV18866	YL-07b	17.3322	Yes	83	53	0.0100973	0	TGCAGTATTATTTTCCTTTCTCTTCTGCACGATTTCGTCCTTCTTGCCGTGAATCTTCTTTGCTAAATT	0	No	CAXHTB010000007.1_YL-07	30360566	0
575	SNP07186	07_30360566_553	07_30360566_SNP07186	YL-07b	17.3322	Yes	83	53	0.0100973	78564076|F|0-9:A>C-9:A>C	TGCAGTATTATTTTCCTTTCTCTTCTGCACGATTTCGTCCTTCTTGCCGTGAATCTTCTTTGCTAAATT	TGCAGTATTCTTTTCCTTTCTCTTCTGCACGATTTCGTCCTTCTTACCGTGAATCTTCTTTGCTAAATT	Yes	CAXHTB010000007.1_YL-07	30360566	30360557
576	SNP12648	07_31024159_554	07_31024159_SNP12648	YL-07b	17.3322	Yes	83	53	0.0100973	100897799|F|0-38:G>A-38:G>A	TGCAGAAGCACGATGAAGGTGAAGGAGAAGGAGCCACGGGCCATGGTGAAGGTAAAGGGGACGGTGAAG	TGCAGAAGCACGATGAAGGTGAAGGAGAAGGAGCCACGAGCCATGGTGAAGGTAAAGGGGACGGTGAAG	No	CAXHTB010000007.1_YL-07	31024159	31024197
577	SNP14663	07_31550507_555	07_31550507_SNP14663	YL-07b	18.0785	No	85	51	0.00355146	100880556|F|0-55:T>C-55:T>C	TGCAGTTACATATTTTTTTGGCAAATCAAAGGATTTGAAAGTATCAGCAAAGGGCTCCTAATCACTATA	TGCAGTTACATATTTTTTTGGCAAATCAAAGGATTTGAAAGTATCAGCAAAGGGCCCCTAATCACTATA	Yes	CAXHTB010000007.1_YL-07	31550507	31550452
578	SNP03224	07_31633660_556	07_31633660_SNP03224	YL-07b	18.0785	Yes	85	51	0.00355146	9611770|F|0-18:C>T-18:C>T	TGCAGTCGTATCTCGATCCTCTCCACTTCGGCATCATTTTGCATACTTTGTGCTTTACAGATCGGAAGA	TGCAGTCGTATCTCGATCTTCTCCACTTCGGCATCATTTTGCATACTTTGTGCTTTACAGATCGGAAGA	No	CAXHTB010000007.1_YL-07	31633660	31633642
579	SNP00891	07_31729515_557	07_31729515_SNP00891	YL-07b	18.0785	Yes	85	51	0.00355146	9611940|F|0-38:A>G-38:A>G	TGCAGTATCTGGAAAATGCAACCAATGCAGTTGCAATTACAGTCACAATGCGGTTGCCGAGACCATCAA	TGCAGTATCTGGAAAATGCAACCAATGCAGTTGCAATTGCAGTCACAATGCGGTTGCCGAGACCATCAA	No	CAXHTB010000007.1_YL-07	31729515	31729477
580	PAV19233	07_31793510_558	07_31793510_PAV19233	YL-07b	18.0785	Yes	85	51	0.00355146	0	TGCAGTACATACATAAATTTCATTGATATCATATCTCGATCTCAGATTATCTAGGACTCCGGGTTCATG	0	No	CAXHTB010000007.1_YL-07	31793510	0
581	SNP09439	07_31793510_559	07_31793510_SNP09439	YL-07b	18.4489	No	86	50	0.00202205	100818826|F|0-66:G>A-66:G>A	TGCAGTACATACATAAATTTCATTGATATCATATCTCGATCTCAGATTATCTAGGACTCCGGGTTCGTG	TGCAGTACATACATAAATTTCATTGATATCATATCTCGATCTCAGATTATCTAGGACTCCGGGTTCATG	No	CAXHTB010000007.1_YL-07	31793510	31793444
582	PAV18442	07_31796410_560	07_31796410_PAV18442	YL-07b	18.4489	Yes	86	50	0.00202205	0	TGCAGTTCGAGCTTCTCGAAAGGTTTTGTTGTTTATTTCATGTAATATACCTGGTTGTTATGTGTACTT	0	Yes	CAXHTB010000007.1_YL-07	31796410	0
583	PAV18476	07_31796411_561	07_31796411_PAV18476	YL-07b	18.4489	Yes	86	50	0.00202205	0	TGCAGCTTATGTCTATTAGAGTAATCCCTACTCAAGTTACAGATCGGAAGAGCGGTTCAGCAGGAATGC	0	Yes	CAXHTB010000007.1_YL-07	31796411	0
584	SNP13416	07_31796677_562	07_31796677_SNP13416	YL-07b	18.4489	Yes	86	50	0.00202205	9607094|F|0-60:C>T-60:C>T	TGCAGAACAAGATACTTGGGTATTACTACAGCATATTTGAAATAAATAAAGAATAAGTCACATTGATGT	TGCAGAACAAGATACTTGGGTATTACTACAGCATATTTGAAATAAATAAAGAATAAGTCATATTGATGT	Yes	CAXHTB010000007.1_YL-07	31796677	31796617
585	SNP02289	07_31802220_563	07_31802220_SNP02289	YL-07b	18.4489	Yes	86	50	0.00202205	9603613|F|0-50:A>T-50:A>T	TGCAGATAAAAATGTCAATATTCCAAAAGACGCACATTTACGTACCGAAAATGAGGACCTGGATAATAT	TGCAGATAAAAATGTCAATATTCCAAAAGACGCACATTTACGTACCGAAATTGAGGACCTGGATAATAT	No	CAXHTB010000007.1_YL-07	31802220	31802170
586	SNP18664	07_32154617_564	07_32154617_SNP18664	YL-07b	18.4489	Yes	86	50	0.00202205	100770216|F|0-16:C>T-16:C>T	TGCAGGAGGGAAGCACCAATGGCACAACTTTATTGTTTGTTGTATTCCTTTTCGTCATGACCTTTGGTT	TGCAGGAGGGAAGCACTAATGGCACAACTTTATTGTTTGTTGTATTCCTTTTCGTCATGACCTTTGGTT	No	CAXHTB010000007.1_YL-07	32154617	32154601
587	PAV19148	07_32614820_565	07_32614820_PAV19148	YL-07b	18.4489	Yes	86	50	0.00202205	0	TGCAGTAAAGCAAAATGTCACTCTTGATGTCGCCATGGGTAAATAATTACAGATCGGAAGAGCGGTTCA	0	No	CAXHTB010000007.1_YL-07	32614820	0
588	PAV19134	07_32614823_566	07_32614823_PAV19134	YL-07b	18.4489	Yes	86	50	0.00202205	0	TGCAGTATAGAAGACCTTATTTCAGGGAAGAGGGGAAGACCTTATTCAAATAAAAATTGATAAAACAAT	0	No	CAXHTB010000007.1_YL-07	32614823	0
589	SNP09525	07_32673234_567	07_32673234_SNP09525	YL-07b	18.8193	No	87	49	0.00112013	9609670|F|0-46:C>G-46:C>G	TGCAGCGTCAAGTGCCAATGGAGAGCCTGCTGTTGTAATTGAGGGGCTGCCTGACATAATTGCCTGCAA	TGCAGCGTCAAGTGCCAATGGAGAGCCTGCTGTTGTAATTGAGGGGGTGCCTGACATAATTGCCTGCAA	No	CAXHTB010000007.1_YL-07	32673234	32673188
590	SNP10168	07_32749563_568	07_32749563_SNP10168	YL-07b	18.8193	Yes	87	49	0.00112013	9607713|F|0-35:C>T-35:C>T	TGCAGCCTTTCATCTGAAGCTCTGTGCATCTTGTTCCCAGCGCCGTGCTTCGACGGTGGTTACTTCCAC	TGCAGCCTTTCATCTGAAGCTCTGTGCATCTTGTTTCCAGCGCCGTGCTTCGACGGTGGTTACTTCCAC	No	CAXHTB010000007.1_YL-07	32749563	32749528
591	PAV19252	07_33004648_569	07_33004648_PAV19252	YL-07b	18.8193	Yes	87	49	0.00112013	0	TGCAGCAAAATTTTGCAAATAATGATCGCTCATCTTTATGACTTGAGCTTTTTTTTGAATCCCACAGGC	0	No	CAXHTB010000007.1_YL-07	33004648	0
592	PAV19202	07_33004651_570	07_33004651_PAV19202	YL-07b	18.8193	Yes	87	49	0.00112013	0	TGCAGACATAGAGGATGGTTACTTGGTTAGTAAGCTGAGTGCTGATTAGTTACAGATCGGAAGAGCGGT	0	No	CAXHTB010000007.1_YL-07	33004651	0
593	PAV18279	07_33011078_571	07_33011078_PAV18279	YL-07b	19.1896	No	88	48	0.000603644	0	TGCAGAAAAAAAAAACGTTGAAGTAGAGTGTGACATTGGCTTACAGATCGGAAGAGCGGTTCAGCAGGA	0	Yes	CAXHTB010000007.1_YL-07	33011078	0
594	SNP10961	07_33250582_572	07_33250582_SNP10961	YL-07b	19.1896	Yes	88	48	0.000603644	9603397|F|0-45:A>G-45:A>G	TGCAGACTCACAAACAGGGCCGACCACGTCATAAGAAAATATTTCAGCATCTGCTGGGGCAGGGGAAAC	TGCAGACTCACAAACAGGGCCGACCACGTCATAAGAAAATATTTCGGCATCTGCTGGGGCAGGGGAAAC	No	CAXHTB010000007.1_YL-07	33250582	33250627
595	PAV18197	07_33326950_573	07_33326950_PAV18197	YL-07b	19.1896	Yes	88	48	0.000603644	0	TGCAGGATACTCTGAAAACCGAAGCCTTCGGTACCTCCGAATTGAACCCGAATTTACAGATCGGAAGAG	0	Yes	CAXHTB010000007.1_YL-07	33326950	0
596	PAV19357	07_33326950_574	07_33326950_PAV19357	YL-07b	19.1896	Yes	88	48	0.000603644	0	TGCAGGATACTCTGAAAACCGAAGCCTTCGGTACCTCTTGAACCCGAATTTACAGATCGGAAGAGCGGT	0	No	CAXHTB010000007.1_YL-07	33326950	0
597	SNP00556	07_33566490_575	07_33566490_SNP00556	YL-07b	19.1896	Yes	88	48	0.000603644	9605052|F|0-45:G>C-45:G>C	TGCAGTAAAATCTGAAATCAAAGAAGAAGATATCAGTGAGTATTTGTCAACTGTTAGTGCTAGATGACA	TGCAGTAAAATCTGAAATCAAAGAAGAAGATATCAGTGAGTATTTCTCAACTGTTAGTGCTAGATGACA	Yes	CAXHTB010000007.1_YL-07	33566490	33566535
598	SNP01458	07_34546092_576	07_34546092_SNP01458	YL-07b	19.1896	Yes	88	48	0.000603644	42699749|F|0-36:C>T-36:C>T	TGCAGTCATTATTGTGCTATTGCGATTTATGCTATGCAAATTTTCTTGCTGTGATGCATATATGCAAAT	TGCAGTCATTATTGTGCTATTGCGATTTATGCTATGTAAATTTTCTTGCTGTGATGCATATATGCAAAT	No	CAXHTB010000007.1_YL-07	34546092	34546056
599	SNP11517	07_34969787_577	07_34969787_SNP11517	YL-07b	19.1896	Yes	88	48	0.000603644	42703596|F|0-50:C>T-50:C>T	TGCAGCCGAGGCGAGAAAAAGGAGGAAGGAACTTACCAAGCTAAAGAGCGCGCATATCCGCCATTCCTG	TGCAGCCGAGGCGAGAAAAAGGAGGAAGGAACTTACCAAGCTAAAGAGCGTGCATATCCGCCATTCCTG	No	CAXHTB010000007.1_YL-07	34969787	34969837
600	PAV18239	07_35169164_578	07_35169164_PAV18239	YL-07b	19.1896	Yes	88	48	0.000603644	0	TGCAGGTTCATAAATATTATACTGTTTGTTGTTTTATAATAAGAGGGAATAATATTATGTATGAATGAC	0	Yes	CAXHTB010000007.1_YL-07	35169164	0
601	PAV18083	07_35447103_579	07_35447103_PAV18083	YL-07b	19.1896	Yes	88	48	0.000603644	0	TGCAGAAATTTTTCTGTTGACTCCACCTGCTGCCATTTTCTGAGACAAAAAAACAAAGAAAAAGAAGAA	0	Yes	CAXHTB010000007.1_YL-07	35447103	0
602	SNP09091	07_35629350_580	07_35629350_SNP09091	YL-07b	19.1896	Yes	88	48	0.000603644	9607640|F|0-58:G>A-58:G>A	TGCAGCATTTTGACTCCAAACCCTTATTGCAGTGATGATCTTACCCTGAAGGTATGGGGAACAGAAAAC	TGCAGCATTTTGACTCCAAACCCTTATTGCAGTGATGATCTTACCCTGAAGGTATGGGAAACAGAAAAC	No	CAXHTB010000007.1_YL-07	35629350	35629292
603	SNP11658	07_35815130_581	07_35815130_SNP11658	YL-07b	19.1896	Yes	88	48	0.000603644	9604055|F|0-48:T>G-48:T>G	TGCAGCATCCATAATTTCAGCTTCACAAATACTACGAAATAGAGTTCGTAAGATAATCAAGGGATAAAA	TGCAGCATCCATAATTTCAGCTTCACAAATACTACGAAATAGAGTTCGGAAGATAATCAAGGGATAAAA	No	CAXHTB010000007.1_YL-07	35815130	35815082
604	SNP13282	07_35838380_582	07_35838380_SNP13282	YL-07b	19.56	No	89	47	0.000316423	9607982|F|0-37:C>T-37:C>T	TGCAGGCACTAAATGGACGTGTAATCTTTGTTGATTACGCTAAACTGTCGACCAAGACGGGTGGTGGTG	TGCAGGCACTAAATGGACGTGTAATCTTTGTTGATTATGCTAAACTGTCGACCAAGACGGGTGGTGGTG	No	CAXHTB010000007.1_YL-07	35838380	35838417
605	PAV18226	00_00000000_583	00_00000000_PAV18226	YL-07b	19.9304	No	90	46	0.000161316	0	TGCAGGATTTCAAGGAACAACATTGAGTATATACAAGGGGAGATTTGTATTATTTCGGTTACAAGCGGA	0	Yes	0	0	0
606	PAV18242	00_00000000_584	00_00000000_PAV18242	YL-07b	20.3008	No	91	45	7.99775e-05	0	TGCAGAAATGCTATTTCTTTTTTACAGGATTTACAGATCGGAAGAGCGGTTCAGCAGGAATGCCGAGAC	0	Yes	0	0	0
607	PAV18307	00_00000000_585	00_00000000_PAV18307	YL-07b	20.3008	Yes	91	45	7.99775e-05	0	TGCAGCAATCGCCATGTGAAATTGCCAAATTGGTCACACGCGACTAGGTTGGGTAACAGTTGGAGGCGC	0	Yes	0	0	0
608	PAV18217	00_00000000_586	00_00000000_PAV18217	YL-07b	20.6712	No	90	46	0.000161316	0	TGCAGACATAGAGGCATGGTTACTTGGTTAGTAAGTTGAATGCTGATTAGTTACAGATCGGAAGAGCGG	0	Yes	0	0	0
609	PAV18308	00_00000000_587	00_00000000_PAV18308	YL-07b	20.6712	Yes	90	46	0.000161316	0	TGCAGGTAGAAGACATTCATTTCTTCAACTTACAGATCGGAAGAGCGGTTCAGCAGGAATGCCGAGACC	0	Yes	0	0	0
610	PAV18295	00_00000000_588	00_00000000_PAV18295	YL-07b	21.4175	No	88	48	0.000603644	0	TGCAGCAAAATTTTGCGAATAATGATCGCTCGTCTTTATGACTTGAGCTTTGTTCGAATCCCACAGGCG	0	Yes	0	0	0
611	PAV19292	07_36236485_589	07_36236485_PAV19292	YL-07b	22.1638	No	88	48	0.000603644	0	TGCAGAAGGACGATGTTCGTGTCGAGAGGTTGTTGATGATGTTATTATTATTATCATCGTTTGTATATG	0	No	CAXHTB010000007.1_YL-07	36236485	0
612	SNP03453	07_36250129_590	07_36250129_SNP03453	YL-07b	22.1638	Yes	88	48	0.000603644	9605138|F|0-29:G>A-29:G>A	TGCAGTACTAGAATATTTTATATTTCCCCGGCCTTCAAATTCAACCCTAGCACCCAAAGCTTTCTCTGT	TGCAGTACTAGAATATTTTATATTTCCCCAGCCTTCAAATTCAACCCTAGCACCCAAAGCTTTCTCTGT	No	CAXHTB010000007.1_YL-07	36250129	36250100
613	PAV19251	07_36706099_591	07_36706099_PAV19251	YL-07b	22.5342	No	89	47	0.000316423	0	TGCAGCAACAAAAAAGTGAAAATATTTCAAGGTCCAATAAAAGATAGCAGCAGGTGATACTTTATGACA	0	No	CAXHTB010000007.1_YL-07	36706099	0
614	PAV19171	07_36706102_592	07_36706102_PAV19171	YL-07b	22.5342	Yes	89	47	0.000316423	0	TGCAGCAAATACATTTCCAAGATTGAATGGCCAAAACATAATAATTTACAGATCGGAAGAGCGGTTCAG	0	No	CAXHTB010000007.1_YL-07	36706102	0
615	PAV18331	07_36810747_593	07_36810747_PAV18331	YL-07b	22.5342	Yes	89	47	0.000316423	0	TGCAGATCAAGAGGTCACCGGTTTGAACCCGGTTGGGCCCTTTCATTTTTTACAGATCGGAAGAGCGGT	0	Yes	CAXHTB010000007.1_YL-07	36810747	0
616	SNP04123	07_36810750_594	07_36810750_SNP04123	YL-07b	22.9046	No	90	46	0.000161316	9605240|F|0-44:C>T-44:C>T	TGCAGTCAAATGCTCTACCACTGAGCTATGGACCCTTGGTGATACATTGATCGATTCCAACCTTATATA	TGCAGTCAAATGCTCTACCACTGAGCTATGGACCCTTGGTGATATATTGATCGATTCCAACCTTATATA	Yes	CAXHTB010000007.1_YL-07	36810750	36810706
617	SNP10218	07_36965426_595	07_36965426_SNP10218	YL-07b	23.2749	No	89	47	0.000316423	9603201|F|0-13:G>T-13:G>T	TGCAGAAGTGCGTGGATCTGTGCATTTGTCCACACTTCCAGACTAGATAGTGTTGTGAACAAGCAATCA	TGCAGAAGTGCGTTGATCTGTGCATTTGTCCACACTTCCAGACTAGATAGTGTTGTGAACAAGCAATCA	No	CAXHTB010000007.1_YL-07	36965426	36965439
618	PAV19040	23_05427111_596	23_05427111_PAV19040	YL-07b	23.6453	No	88	48	0.000603644	0	TGCAGATCAAGAGGTCACCGGTTCGAACCCGGTTGGGCCCTTTCATTTTTTTACAGATCGGAAGAGCGG	0	No	CAXHTB010000023.1_YL-23	5427111	0
619	PAV18463	07_37450746_597	07_37450746_PAV18463	YL-07b	24.7733	No	87	49	0.00112013	0	TGCAGATTTATTTATAAGACAAAAACTCACCAAAATTTGTTTTTTATTCAACATATCTCCCTGATCCCT	0	Yes	CAXHTB010000007.1_YL-07	37450746	0
620	PAV18792	07_37450755_598	07_37450755_PAV18792	YL-07b	25.1437	No	86	50	0.00202205	0	TGCAGATTTATAAGACAAAAACTCACCAAAATTTGTTTTTTATTCAACATATCTCCCTGATCCCTCAAT	0	No	CAXHTB010000007.1_YL-07	37450755	0
621	PAV18112	08_03063918_599	08_03063918_PAV18112	YL-08	0	No	61	75	0.229949	0	TGCAGACATGAATATTGTTGAGAACAGTTGAAAAACAGTAAGAGAGTTATTTGATGGTACTTGGTGGTA	0	Yes	CAXHTB010000008.1_YL-08	3063918	0
622	SNP04466	08_03085760_600	08_03085760_SNP04466	YL-08	0.3704	No	60	76	0.170067	9605234|F|0-30:G>C-30:G>C	TGCAGTATTTTTTTTTCTTTTTTATTTTTAGCATTATACTTTATCACTATAGAAAATTTGGAAGGAAAA	TGCAGTATTTTTTTTTCTTTTTTATTTTTACCATTATACTTTATCACTATAGAAAATTTGGAAGGAAAA	Yes	CAXHTB010000008.1_YL-08	3085760	3085790
623	PAV18145	08_03170202_601	08_03170202_PAV18145	YL-08	1.4984	No	59	77	0.122713	0	TGCAGTGTACTTGACCATTTCAGTAGAGCATATTAGTGATCATATAGAAAACACCTAGAGCTACAAAGA	0	Yes	CAXHTB010000008.1_YL-08	3170202	0
624	SNP13603	08_14899525_602	08_14899525_SNP13603	YL-08	6.3523	No	47	89	0.000316423	9608312|F|0-58:C>A-58:C>A	TGCAGTCTCAGTATCCAACGTTAGCTATGATGGTCGTTCTCTCATCATTGATGGCCAACGCAAGCTTCT	TGCAGTCTCAGTATCCAACGTTAGCTATGATGGTCGTTCTCTCATCATTGATGGCCAAAGCAAGCTTCT	Yes	CAXHTB010000008.1_YL-08	14899525	14899467
625	PAV18200	08_20285371_603	08_20285371_PAV18200	YL-08	9.0681	No	44	92	3.85561e-05	0	TGCAGCATTGTTGAGAGAAAAAAAAGACCTCCAAATATAGAAGGTCATACTTTGTTGTTTGAATTCATA	0	No	CAXHTB010000008.1_YL-08	20285371	0
626	PAV18936	08_37871889_604	08_37871889_PAV18936	YL-08	26.3968	No	40	96	1.5712e-06	0	TGCAGTTTGTATCAGTTAGTCAAATATTGATTACATATCATTGAATGTAGGTACTTCTAAGAGGCCCAA	0	Yes	CAXHTB010000008.1_YL-08	37871889	0
627	SNP02517	08_37919993_605	08_37919993_SNP02517	YL-08	28.3061	No	45	91	7.99775e-05	9607826|F|0-61:C>T-61:C>T	TGCAGCTGGAGAGAGCGAGCTTTGGTATTCCAAACTGTTGGGTTTATCCAAGTGTGAAGTCCCACATTG	TGCAGCTGGAGAGAGCGAGCTTTGGTATTCCAAACTGTTGGGTTTATCCAAGTGTGAAGTCTCACATTG	No	CAXHTB010000008.1_YL-08	37919993	37920054
628	SNP09115	08_37962704_606	08_37962704_SNP09115	YL-08	29.8218	No	49	87	0.00112013	9604833|F|0-9:C>T-9:C>T	TGCAGGGCTCGAGTTTGGTTGTAAGCTCCTTCAATGGGGTAGATGTGCTTATATCTTTTGGAGGATACA	TGCAGGGCTTGAGTTTGGTTGTAAGCTCCTTCAATGGGGTAGATGTGCTTATATCTTTTGGAGGATACA	Yes	CAXHTB010000008.1_YL-08	37962704	37962695
629	PAV19005	08_37965259_607	08_37965259_PAV19005	YL-08	30.1921	No	50	86	0.00202205	0	TGCAGCTCCATGCTGAAGATATAAACACACTCGACTTACGGGAAAAGAAAGAAAGACAATAAACTAATA	0	Yes	CAXHTB010000008.1_YL-08	37965259	0
630	PAV19089	08_37965262_608	08_37965262_PAV19089	YL-08	30.5625	No	51	85	0.00355146	0	TGCAGTTGTGCAAGATAAGTTGTACATATATGGTGGAAACCGCAACGGTAGTTACCTTAGTGACCTTCA	0	Yes	CAXHTB010000008.1_YL-08	37965262	0
631	SNP18024	08_38028151_609	08_38028151_SNP18024	YL-08	34.1118	No	60	76	0.170067	9609622|F|0-30:G>A-30:G>A	TGCAGCATGGAGGGCTGAAGCGATCCATATGATAATGGTGCAAGTTTCGATCAACTCTTCACGAGTTTG	TGCAGCATGGAGGGCTGAAGCGATCCATATAATAATGGTGCAAGTTTCGATCAACTCTTCACGAGTTTG	No	CAXHTB010000008.1_YL-08	38028151	38028181
632	PAV18525	08_38028684_610	08_38028684_PAV18525	YL-08	34.4821	No	61	75	0.229949	0	TGCAGATCTCGTCAAAAGGTAAAAACACGCAAGCACATGACCGATGCTTAGTAGTAATACTTTTGATTG	0	No	CAXHTB010000008.1_YL-08	38028684	0
633	PAV18983	08_38028684_611	08_38028684_PAV18983	YL-08	34.8525	No	62	74	0.303484	0	TGCAGATCTCGTCAAAAGGTAAAAACACGCAAGCACATATCCGATGCTTAGTAGTAATACTTTTGATTG	0	Yes	CAXHTB010000008.1_YL-08	38028684	0
634	SNP10179	08_38028684_612	08_38028684_SNP10179	YL-08	35.2229	No	63	73	0.391173	9603704|F|0-38:G>A-38:G>A	TGCAGATCTCGTCAAAAGGTAAAAACACGCAAGCACATGACCGATGCTTAGTAGTAATACTTTTGATTG	TGCAGATCTCGTCAAAAGGTAAAAACACGCAAGCACATATCCGATGCTTAGTAGTAATACTTTTGATTG	Yes	CAXHTB010000008.1_YL-08	38028684	38028646
635	SNP07253	08_38044295_613	08_38044295_SNP07253	YL-08	35.5933	No	62	74	0.303484	9611636|F|0-37:A>G-37:A>G	TGCAGGGGTGGACTCAACAAAGTGTTATCATAACAAAATACGAAAAACACCTACTTATTAGGTATTGTT	TGCAGGGGTGGACTCAACAAAGTGTTATCATAACAAAGTACGAAAAACACCTACTTATTAGGTATTGTT	Yes	CAXHTB010000008.1_YL-08	38044295	38044258
636	SNP06914	08_38101435_614	08_38101435_SNP06914	YL-08	36.7213	No	59	77	0.122713	9607590|F|0-10:G>A-10:G>A	TGCAGCATAAGACCCATTGAATGTACTAGGTTGACCGTTAGGCCCATTGAATGTACTAGGTTGACCATT	TGCAGCATAAAACCCATTGAATGTACTAGGTTGACCGTTAGGCCCATTGAATGTACTAGGTTGACCATT	Yes	CAXHTB010000008.1_YL-08	38101435	38101445
637	PAV18234	08_38130492_615	08_38130492_PAV18234	YL-08	37.0917	No	60	76	0.170067	0	TGCAGAATCCAAGTGGCCTTACCACCTCTACTATTTCTTCCTCAAGAAAACCGGGAACTTACCTAATCT	0	No	CAXHTB010000008.1_YL-08	38130492	0
638	PAV19170	08_38130492_616	08_38130492_PAV19170	YL-08	37.462	No	61	75	0.229949	0	TGCAGATGCAAGTGGCCTTACCACCTCTACTATTTCTTCCTCAAGAAAACCGGGAACTTACCTAATCTA	0	Yes	CAXHTB010000008.1_YL-08	38130492	0
639	SNP15975	08_38143066_617	08_38143066_SNP15975	YL-08	37.8324	No	62	74	0.303484	6098143|F|0-66:C>A-66:C>A	TGCAGAAATATTTGGAAATATCCTCTGCATGAGTATGTAAGCTGCATCTTCCTGAGAACCTGCTTTCTG	TGCAGAAATATTTGGAAATATCCTCTGCATGAGTATGTAAGCTGCATCTTCCTGAGAACCTGCTTTATG	Yes	CAXHTB010000008.1_YL-08	38143066	38143000
640	PAV18255	08_38188687_620	08_38188687_PAV18255	YL-08	38.2028	No	63	73	0.391173	0	TGCAGAAACTGCAAGCTCAGGATCCCAATGAGTTACAGATCGGAAGAGCGGTTCAGCAGGAATGCCGAG	0	No	CAXHTB010000008.1_YL-08	38188687	0
641	PAV19159	00_00000000_618	00_00000000_PAV19159	YL-08	38.2028	Yes	63	73	0.391173	0	TGCAGAAATTGCAACAAGATTTACAAGCCAATCCAGATTCTCATCCATTTGATGAGGTACTTTGTTTTA	0	Yes	0	0	0
642	SNP01956	00_00000000_619	00_00000000_SNP01956	YL-08	38.2028	Yes	63	73	0.391173	9605554|F|0-16:C>T-16:C>T	TGCAGTTATAATTGTTCTGTTCTCCCAAATTTGTTTTCATTTTTTTGTTTCGTGTAGTTTTTCAATTTA	TGCAGTTATAATTGTTTTGTTCTCCCAAATTTGTTTTCATTTTTTTGTTTCGTGTAGTTTTTCAATTTA	No	0	0	0
643	SNP06188	08_38202419_621	08_38202419_SNP06188	YL-08	38.2028	Yes	63	73	0.391173	6088190|F|0-26:G>A-26:G>A	TGCAGCACCTTTAGTGATCTCCCACAGCTTCACTGAACCAGAAGTATCCTATACCAAAAGCCATTTATC	TGCAGCACCTTTAGTGATCTCCCACAACTTCACTGAACCAGAAGTATCCTATACCAAAAGCCATTTATC	No	CAXHTB010000008.1_YL-08	38202419	38202445
644	PAV19133	08_38213579_622	08_38213579_PAV19133	YL-08	38.2028	Yes	63	73	0.391173	0	TGCAGGCTTTTGTTGATGTCAAGAATTTTGCTTCTCAAAGGGTGTTAGAAAAAGTTGGATTTCATAAAG	0	Yes	CAXHTB010000008.1_YL-08	38213579	0
645	PAV18276	08_38230486_623	08_38230486_PAV18276	YL-08	38.5732	No	64	72	0.492717	0	TGCAGCTCAATTACAGTTATGTTTTGTCCTGTCTATGTACCAAATGCTAGCTTTGAGTTTGTGGTGCTA	0	No	CAXHTB010000008.1_YL-08	38230486	0
646	SNP00900	08_38320871_624	08_38320871_SNP00900	YL-08	38.5732	Yes	64	72	0.492717	9610549|F|0-43:G>A-43:G>A	TGCAGAAGAGCAGATATTGGCGAACATACTGAAACGGAAGGTAGAGGTAATAACTGAAGATAGAAAAAT	TGCAGAAGAGCAGATATTGGCGAACATACTGAAACGGAAGGTAAAGGTAATAACTGAAGATAGAAAAAT	No	CAXHTB010000008.1_YL-08	38320871	38320914
647	PAV19125	08_38357184_625	08_38357184_PAV19125	YL-08	38.5732	Yes	64	72	0.492717	0	TGCAGGCAATACATTCTGTGAGGTTGTCAGTATCATCAAATTATGGTTTCCTTGGCGAAGTGAACCGGC	0	Yes	CAXHTB010000008.1_YL-08	38357184	0
648	SNP17593	08_38412215_626	08_38412215_SNP17593	YL-08	38.5732	Yes	64	72	0.492717	9603788|F|0-34:A>G-34:A>G	TGCAGATTGCATCTCGCGCGTCACTGAAAAGGCCAATGCACCTGTCATTTATCTTTCTACGGACGCAGC	TGCAGATTGCATCTCGCGCGTCACTGAAAAGGCCGATGCACCTGTCATTTATCTTTCTACGGACGCAGC	No	CAXHTB010000008.1_YL-08	38412215	38412249
649	SNP06111	08_38507957_627	08_38507957_SNP06111	YL-08	38.5732	Yes	64	72	0.492717	9605239|F|0-66:C>A-66:C>A	TGCAGTCAAATGCTCTACCACTGAGCTATGGACCCATTTTTGGTTTATTTGCAGGTTTATATTTATCCT	TGCAGTCAAATGCTCTACCACTGAGCTATGGACCCATTTTTGGTTTATTTGCAGGTTTATATTTATACT	Yes	CAXHTB010000008.1_YL-08	38507957	38507891
650	SNP03629	00_00000000_628	00_00000000_SNP03629	YL-08	39.3195	No	64	72	0.492717	9606507|F|0-18:G>C-18:G>C	TGCAGGAAAACTGTAATTGAGTTCCAAAGATGATTACAGATCGGAAGAGCGGTTCAGCAGGAATGCCGA	TGCAGGAAAACTGTAATTCAGTTCCAAAGATGATTACAGATCGGAAGAGCGGTTCAGCAGGAATGCCGA	No	0	0	0
651	SNP05232	08_38810956_629	08_38810956_SNP05232	YL-08	39.6899	No	65	71	0.606905	9611336|F|0-39:A>G-39:A>G	TGCAGCTTTGGCTTCAGCACTTGAATTTTCTGCTGATGTAGAACTAGGGCATGGTTCAGTAAGCACATA	TGCAGCTTTGGCTTCAGCACTTGAATTTTCTGCTGATGTGGAACTAGGGCATGGTTCAGTAAGCACATA	No	CAXHTB010000008.1_YL-08	38810956	38810995
652	SNP18028	08_38818734_630	08_38818734_SNP18028	YL-08	40.0603	No	66	70	0.731601	100817391|F|0-49:A>T-49:A>T	TGCAGCTGTGTGGCTGCACTACCTTTTGGAATGTTAGGTATTCCACTTCAAAACCCTTCTTTTTGTTGA	TGCAGCTGTGTGGCTGCACTACCTTTTGGAATGTTAGGTATTCCACTTCTAAACCCTTCTTTTTGTTGA	Yes	CAXHTB010000008.1_YL-08	38818734	38818685
653	PAV19021	08_39010116_631	08_39010116_PAV19021	YL-08	40.8066	No	68	68	1	0	TGCAGTCTAGGTAGTTGTGGTTGTATGGGGGTGTGGGTGGGTAGGGAATAGTTTGACGGCTATATGGGT	0	Yes	CAXHTB010000008.1_YL-08	39010116	0
654	SNP11879	08_39058422_632	08_39058422_SNP11879	YL-08	43.1159	No	74	62	0.303484	9603232|F|0-52:C>A-52:C>A	TGCAGAATACTGTCAAAACTCCTATCTCCATACTCATCAAAAACAAATGTAACACATAAACATTATGCA	TGCAGAATACTGTCAAAACTCCTATCTCCATACTCATCAAAAACAAATGTAAAACATAAACATTATGCA	Yes	CAXHTB010000008.1_YL-08	39058422	39058370
655	PAV18665	09_02441606_633	09_02441606_PAV18665	YL-09	0	No	82	54	0.0163512	0	TGCAGCACGTTGAGAATAACTATGACTAGGTACATCCATTTTGGGCAGGAAAAAGATAATGTGAATTAC	0	Yes	CAXHTB010000009.1_YL-09	2441606	0
656	PAV18902	09_02441606_634	09_02441606_PAV18902	YL-09	0.3704	No	81	55	0.0257819	0	TGCAGCACGTTGAGAATAACTATGACTAGGTACATCATTTTGGGCAGGAAAAAGATAATGTGAATTACA	0	No	CAXHTB010000009.1_YL-09	2441606	0
657	SNP16633	09_02441609_635	09_02441609_SNP16633	YL-09	1.1167	No	79	57	0.0592297	100768264|F|0-22:C>T-22:C>T	TGCAGCAACACAATGTAAGGTTCTCTGTTTTATTTGATTTTGTTTATTTTATTCTATTATCTTACTTTT	TGCAGCAACACAATGTAAGGTTTTCTGTTTTATTTGATTTTGTTTATTTTATTCTATTATCTTACTTTT	Yes	CAXHTB010000009.1_YL-09	2441609	2441587
658	SNP14265	09_02888142_636	09_02888142_SNP14265	YL-09	7.3471	No	64	72	0.492717	9607549|F|0-37:A>G-37:A>G	TGCAGCAGAGCCTGAGTTGCAAAGCTTCCTTGCTGTGACAAAATGTTGAGGCTCGAGGGATACCATGCT	TGCAGCAGAGCCTGAGTTGCAAAGCTTCCTTGCTGTGGCAAAATGTTGAGGCTCGAGGGATACCATGCT	No	CAXHTB010000009.1_YL-09	2888142	2888179
659	SNP03543	09_02851232_637	09_02851232_SNP03543	YL-09	18.23	No	88	48	0.000603644	9603771|F|0-65:A>G-65:A>G	TGCAGATTCATTTTGGCCCTCATCTGTCACCAACTGTGCAGAAACCCCATCTATGGCAGAACTCAACTG	TGCAGATTCATTTTGGCCCTCATCTGTCACCAACTGTGCAGAAACCCCATCTATGGCAGAACTCAGCTG	No	CAXHTB010000009.1_YL-09	2851232	2851297
660	PAV18855	09_02755133_638	09_02755133_PAV18855	YL-09	18.9764	No	90	46	0.000161316	0	TGCAGCAAATCACTGTTTAGTGCAGGTTGGTGTAAAGTGAGGAAACATCTTTTGATGTGTGTATTTCAT	0	No	CAXHTB010000009.1_YL-09	2755133	0
661	SNP16875	09_02884988_639	09_02884988_SNP16875	YL-09	19.3467	No	89	47	0.000316423	83637712|F|0-48:C>T-48:C>T	TGCAGCGACCAAGTAGGGCATAACAAAAGCATGAAGAAAAACACTGATCCTAGAGCAGGGGAAGTTGCT	TGCAGCGACCAAGTAGGGCATAACAAAAGCATGAAGAAAAACACTGATTCTAGAGCAGGGGAAGTTGCT	No	CAXHTB010000009.1_YL-09	2884988	2885036
662	SNP17724	09_07473608_640	09_07473608_SNP17724	YL-09	38.191	No	91	45	7.99775e-05	100853958|F|0-38:G>A-38:G>A	TGCAGGTCTCTTTTGCTCCTATATCATATATTCTGTGGGTTGTATTTTACACTCCAGATTGAGAAGTAG	TGCAGGTCTCTTTTGCTCCTATATCATATATTCTGTGGATTGTATTTTACACTCCAGATTGAGAAGTAG	Yes	CAXHTB010000009.1_YL-09	7473608	7473646
663	SNP12184	09_07580951_641	09_07580951_SNP12184	YL-09	38.5614	No	90	46	0.000161316	9607664|F|0-54:G>A-54:G>A	TGCAGCCATCACATTCTCACTTTCTTTCTTTCCCTGCGCTTTTAGCGAATCATCGATCAATGGAAAATT	TGCAGCCATCACATTCTCACTTTCTTTCTTTCCCTGCGCTTTTAGCGAATCATCAATCAATGGAAAATT	Yes	CAXHTB010000009.1_YL-09	7580951	7581005
664	PAV19256	09_08400747_642	09_08400747_PAV19256	YL-09	38.9318	No	89	47	0.000316423	0	TGCAGTGTAAGTGCTGATTATGCATTTATTAGTCATTTTGGGTCTGGTGCACATATCTTGTTTATTCTC	0	No	CAXHTB010000009.1_YL-09	8400747	0
665	SNP08457	09_08400750_643	09_08400750_SNP08457	YL-09	39.3022	No	90	46	0.000161316	9603383|F|0-27:G>A-27:G>A	TGCAGACCGCATTCTAAATCTTTACATGAAGGATGGAAATCGTTATGTTCTATCGTAGATCATGTCTAT	TGCAGACCGCATTCTAAATCTTTACATAAAGGATGGAAATCGTTATGTTCTATCGTAGATCATGTCTAT	Yes	CAXHTB010000009.1_YL-09	8400750	8400723
666	SNP06273	09_08468497_644	09_08468497_SNP06273	YL-09	39.3022	Yes	90	46	0.000161316	9603660|F|0-68:T>C-68:T>C	TGCAGATATCCCGTCATAAATTTTCTAGGAGGCATGATACGCATTCAGCTTCTTTGGAGGCAGTTCCAT	TGCAGATATCCCGTCATAAATTTTCTAGGAGGCATGATACGCATTCAGCTTCTTTGGAGGCAGTTCCAC	No	CAXHTB010000009.1_YL-09	8468497	0
667	PAV18282	09_08479549_645	09_08479549_PAV18282	YL-09	39.3022	Yes	90	46	0.000161316	0	TGCAGTTCTCATAGTCTTCAACAGGTCTATATTGATGTGTTTGATCAGGTACAATCTAATATTTTAGAA	0	Yes	CAXHTB010000009.1_YL-09	8479549	0
668	PAV19047	09_08479549_646	09_08479549_PAV19047	YL-09	39.6726	No	91	45	7.99775e-05	0	TGCAGTTCTCATAGTCTTCAACAGGTCTATATTGATGTGTTTGATCAGGTACAATTTACAGATCGGAAG	0	No	CAXHTB010000009.1_YL-09	8479549	0
669	SNP10888	09_08480168_647	09_08480168_SNP10888	YL-09	40.0429	No	92	44	3.85561e-05	100855488|F|0-59:G>T-59:G>T	TGCAGTTTTTGGTTCCTTCGTCATTACCATCCGTTCTGCACCAAGTCCCAGAAGGCCATGTGGGGGTAT	TGCAGTTTTTGGTTCCTTCGTCATTACCATCCGTTCTGCACCAAGTCCCAGAAGGCCATTTGGGGGTAT	No	CAXHTB010000009.1_YL-09	8480168	8480109
670	SNP00483	03_29853354_648	03_29853354_SNP00483	YL-09	42.3523	No	96	40	1.5712e-06	6104999|F|0-23:G>C-23:G>C	TGCAGTCGCACCAATGTTTGCATGCGCCTAAGCATATCTGAAGTTTGCTTTCTTATAATGTGACCCCTC	TGCAGTCGCACCAATGTTTGCATCCGCCTAAGCATATCTGAAGTTTGCTTTCTTATAATGTGACCCCTC	Yes	CAXHTB010000003.1_YL-03	29853354	29853377
671	SNP01474	03_13436662_649	03_13436662_SNP01474	YL-09	42.7226	No	97	39	6.57687e-07	42686172|F|0-44:A>C-44:A>C	TGCAGAAATATAACTTTTCATTGCTGTAAAAACACAACTTTTCCACTTTCATATGATAGATGAGATAAG	TGCAGAAATATAACTTTTCATTGCTGTAAAAACACAACTTTTCCCCTTTCATATGATAGATGAGATAAG	No	CAXHTB010000003.1_YL-03	13436662	13436706
672	PAV18977	09_02269850_039	09_02269850_PAV18977	YL-09	54.1803	No	102	34	5.51121e-09	0	TGCAGAAGACAACATTATAGCAAAGATGGGGGGAAAACACAAGCTTGAATGAATTACAGATCGGAAGAG	0	No	CAXHTB010000009.1_YL-09	2269850	0
673	PAV18571	09_02749871_650	09_02749871_PAV18571	YL-09	58.1569	No	92	44	3.85561e-05	0	TGCAGCAATGCAATATATAAACAACAACCAACAATATACACAAAACTAAGCAAGACAGTATTCCATCAT	0	Yes	CAXHTB010000009.1_YL-09	2749871	0
674	PAV18938	09_02749871_651	09_02749871_PAV18938	YL-09	58.5273	No	91	45	7.99775e-05	0	TGCAGCAATGCAATATATAAACAACAACCAACAATATACATAAACTAAGCAAGACAGTATTCCATCATG	0	No	CAXHTB010000009.1_YL-09	2749871	0
675	PAV18561	00_00000000_652	00_00000000_PAV18561	YL-09	61.2432	No	84	52	0.00606997	0	TGCAGCAAATCACTGTTTAGTGCAGGTTGGTGTAAAGTGAGGAAACATCTCCATTTATACAGAGACAAG	0	Yes	0	0	0
676	PAV19055	09_02924448_653	09_02924448_PAV19055	YL-09	73.2891	No	60	76	0.170067	0	TGCAGCTATATAAACCATACCTTTGTTAGACTTAGAATCAGCATCTACATCCATCTCATCATCATCGCT	0	No	CAXHTB010000009.1_YL-09	2924448	0
677	SNP16813	09_02992987_654	09_02992987_SNP16813	YL-09	73.6595	No	61	75	0.229949	78564056|F|0-45:C>G-45:C>G	TGCAGAGGATGGTGGTGCATGTCTATTTTTCTGTATAAAATTGGACTAGACATGTGTCAAACATAACCA	TGCAGAGGATGGTGGTGCATGTCTATTTTTCTGTATAAAATTGGAGTAGACATGTGTCAAACATAACCA	Yes	CAXHTB010000009.1_YL-09	2992987	2993032
678	PAV19305	00_00000000_655	00_00000000_PAV19305	YL-09	85.1172	No	48	88	0.000603644	0	TGCAGACATGTGTGATAGTGATACATTACATATGATAGTTAGAAACGAGCCGAACCGATTCAAACTAGA	0	No	0	0	0
679	PAV19293	00_00000000_656	00_00000000_PAV19293	YL-09	85.4876	No	47	89	0.000316423	0	TGCAGACCAATTACATGAAAGCAATTACAGATCGGAAGAGCGGTTCAGCAGGAATGCCGAGACCGATCT	0	No	0	0	0
680	PAV18891	00_00000000_657	00_00000000_PAV18891	YL-09	87.3969	No	42	94	8.23571e-06	0	TGCAGGGAAGAAAGAGGCCGTGTTAGTTTTCAAATTTGTTACAGATCGGAAGAGCGGTTCAGCAGGAAT	0	No	0	0	0
681	PAV19074	00_00000000_658	00_00000000_PAV19074	YL-09	87.7673	No	43	93	1.80724e-05	0	TGCAGCCTATAAAATTTGGTGCTATATATATCAGTATATATTACAGATCGGAAGAGCGGTTCAGCAGGA	0	No	0	0	0
682	PAV19214	00_00000000_659	00_00000000_PAV19214	YL-09	87.7673	Yes	43	93	1.80724e-05	0	TGCAGTTGAAGTTCATGAAAGTAACACCGCGAATTTTGTGAATTTTGAATTACAGATCGGAAGAGCGGT	0	No	0	0	0
683	SNP07474	00_00000000_660	00_00000000_SNP07474	YL-09	88.1376	No	44	92	3.85561e-05	9606686|F|0-14:G>T-14:G>T	TGCAGTCATAATTTGCACAACATGCATTACAGATCGGAAGAGCGGTTCAGCAGGAATGCCGAGACCGAT	TGCAGTCATAATTTTCACAACATGCATTACAGATCGGAAGAGCGGTTCAGCAGGAATGCCGAGACCGAT	Yes	0	0	0
684	SNP06267	09_10928157_661	09_10928157_SNP06267	YL-09	88.508	No	43	93	1.80724e-05	9603043|F|0-66:C>T-66:C>T	TGCAGAAATATTTCGATTGCTCGAAAATTCAGGTAATTTCTTCTTTGTTACAACATATAGTTGATTCTG	TGCAGAAATATTTCGATTGCTCGAAAATTCAGGTAATTTCTTCTTTGTTACAACATATAGTTGATTTTG	Yes	CAXHTB010000009.1_YL-09	10928157	10928091
685	PAV18435	09_11256834_662	09_11256834_PAV18435	YL-09	88.508	Yes	43	93	1.80724e-05	0	TGCAGTAAGTAATTGCATGGAAACACATTTCCTGTCTTATAAATTTGAAGTAAGTAACTGCCACATGGA	0	Yes	CAXHTB010000009.1_YL-09	11256834	0
686	PAV18392	09_11256837_663	09_11256837_PAV18392	YL-09	88.508	Yes	43	93	1.80724e-05	0	TGCAGATTTTTTTCTTGTTATCTTTTGGTAAATGAAAAATTATCTTACAATATAAAACATATATCATAT	0	Yes	CAXHTB010000009.1_YL-09	11256837	0
687	PAV18498	09_11257068_664	09_11257068_PAV18498	YL-09	88.508	Yes	43	93	1.80724e-05	0	TGCAGTACCAAGTTGTCTTTTTGTGTCATTTACAGATCGGAAGAGCGGTTCAGCAGGAATGCCGAGACC	0	Yes	CAXHTB010000009.1_YL-09	11257068	0
688	PAV18883	09_11261680_665	09_11261680_PAV18883	YL-09	88.508	Yes	43	93	1.80724e-05	0	TGCAGCAATGGTAAAAATGGCACCAGAATAAATGACACATTATTGGCCCCATCTAACTCCTCAAGTTCA	0	No	CAXHTB010000009.1_YL-09	11261680	0
689	PAV18859	09_11261683_666	09_11261683_PAV18859	YL-09	88.508	Yes	43	93	1.80724e-05	0	TGCAGTGCACAAATATGCAACCAAACAAATCAAATAATGAATAAGAACACTAGGCAGAAACAATGTCAA	0	No	CAXHTB010000009.1_YL-09	11261683	0
690	SNP01516	09_11437151_667	09_11437151_SNP01516	YL-09	88.508	Yes	43	93	1.80724e-05	9607042|F|0-64:C>T-64:C>T	TGCAGAAAAAGTTAGAGGTAGTTAGTTCTTCTTTGTGTCTTATTTTATTTTGTTTCTACTAACTCATGA	TGCAGAAAAAGTTAGAGGTAGTTAGTTCTTCTTTGTGTCTTATTTTATTTTGTTTCTACTAACTTATGA	No	CAXHTB010000009.1_YL-09	11437151	11437087
691	PAV18510	09_11461165_668	09_11461165_PAV18510	YL-09	88.508	Yes	43	93	1.80724e-05	0	TGCAGAAGTTATCAACAAATTCATGTCCCACTTTATATCACATACCAATTAGAAATATTCATTTACAGA	0	Yes	CAXHTB010000009.1_YL-09	11461165	0
692	SNP04334	09_11490198_669	09_11490198_SNP04334	YL-09	88.508	Yes	43	93	1.80724e-05	9609710|F|0-46:G>C-46:G>C	TGCAGCTGGAGCTGAAAAGGATTGAGAAGTTGTCAGATACAAATTAGACAAAATAAAATATCTCAGAGA	TGCAGCTGGAGCTGAAAAGGATTGAGAAGTTGTCAGATACAAATTACACAAAATAAAATATCTCAGAGA	No	CAXHTB010000009.1_YL-09	11490198	11490152
693	SNP05054	09_10742103_670	09_10742103_SNP05054	YL-09	88.8784	Yes	44	92	3.85561e-05	9606510|F|0-43:C>A-43:C>A	TGCAGGAAATGCCCATTTGCCAATTGCCATCACTAACTATAAGCGGACAATGTTACAGATCGGAAGAGC	TGCAGGAAATGCCCATTTGCCAATTGCCATCACTAACTATAAGAGGACAATGTTACAGATCGGAAGAGC	Yes	CAXHTB010000009.1_YL-09	10742103	10742060
694	MFT_F1	09_10750517_671	09_10750517_MFT_F1	YL-09	88.8784	No	44	92	3.85561e-05				No	CAXHTB010000009.1_YL-09	10750517
695	PAV18904	09_10573278_672	09_10573278_PAV18904	YL-09	89.2488	No	43	93	1.80724e-05	0	TGCAGTGAGTGCAGTTCTATTTGTTTATGTGTACCTTTTTCTTGGTTACCACTTTGAAGGCAGGTTTTG	0	No	CAXHTB010000009.1_YL-09	10573278	0
696	SNP05739	09_10612341_673	09_10612341_SNP05739	YL-09	89.2488	Yes	43	93	1.80724e-05	9608674|F|0-46:C>A-46:C>A	TGCAGAACCTGGACAATGATAGCTAATGCTTATTGTTCACCAGCGACAATTACAGATCGGAAGAGCGGT	TGCAGAACCTGGACAATGATAGCTAATGCTTATTGTTCACCAGCGAAAATTACAGATCGGAAGAGCGGT	Yes	CAXHTB010000009.1_YL-09	10612341	10612387
697	SNP16967	09_10645566_674	09_10645566_SNP16967	YL-09	89.2488	Yes	43	93	1.80724e-05	100867140|F|0-57:C>T-57:C>T	TGCAGGATAGGAAACATTTATACAGCTAACCAAATCTTTTCATCTTTCTGCCAAAAACGTGAGAGCAAG	TGCAGGATAGGAAACATTTATACAGCTAACCAAATCTTTTCATCTTTCTGCCAAAAATGTGAGAGCAAG	No	CAXHTB010000009.1_YL-09	10645566	10645509
698	SNP16383	09_10188289_675	09_10188289_SNP16383	YL-09	89.6192	No	44	92	3.85561e-05	78563992|F|0-58:C>T-58:C>T	TGCAGTCGTATCACTATGATCCAGTGTGACACTGGAATTGCAGTATGATGGATTGCGGCCGTCACCATA	TGCAGTCGTATCACTATGATCCAGTGTGACACTGGAATTGCAGTATGATGGATTGCGGTCGTCACCATA	No	CAXHTB010000009.1_YL-09	10188289	10188347
699	PAV18249	09_10237110_676	09_10237110_PAV18249	YL-09	89.6192	Yes	44	92	3.85561e-05	0	TGCAGTGGCAACCTTCCAAGAATCAATTGTCCCTAAGATAAGTAAGGTATGCAATGTACAGAAAAACAT	0	No	CAXHTB010000009.1_YL-09	10237110	0
700	SNP01087	09_10420118_677	09_10420118_SNP01087	YL-09	89.6192	Yes	44	92	3.85561e-05	9607112|F|0-46:T>C-46:T>C	TGCAGAACTCATAGATTCCACCCACGAGATTTGTTTAGGAAGGAGATAACATATGAAAGTTGCATTTGT	TGCAGAACTCATAGATTCCACCCACGAGATTTGTTTAGGAAGGAGACAACATATGAAAGTTGCATTTGT	Yes	CAXHTB010000009.1_YL-09	10420118	10420164
701	SNP01699	09_10420121_678	09_10420121_SNP01699	YL-09	89.6192	Yes	44	92	3.85561e-05	9605307|F|0-66:T>A-66:T>A	TGCAGTCGTGGGTCAGGTCCACGCCAGATATTACACGAATTTATTATTTAGTTGTTTTGAATTATTTTT	TGCAGTCGTGGGTCAGGTCCACGCCAGATATTACACGAATTTATTATTTAGTTGTTTTGAATTATTATT	Yes	CAXHTB010000009.1_YL-09	10420121	10420056
702	PAV18411	09_10475499_679	09_10475499_PAV18411	YL-09	89.6192	Yes	44	92	3.85561e-05	0	TGCAGAAGTGCTGGAACTCCATCAGTAGAATTTGCCCAGTACATCGAGGAAGGAGGATATAATCTCCAT	0	Yes	CAXHTB010000009.1_YL-09	10475499	0
703	PAV18538	09_10571367_680	09_10571367_PAV18538	YL-09	89.6192	Yes	44	92	3.85561e-05	0	TGCAGGAGCTACCACTTCACTGCTTTTGTATCATTTAGATTATGCACGCACACGATTGGGAACTGATTC	0	Yes	CAXHTB010000009.1_YL-09	10571367	0
704	PAV18423	09_10573278_681	09_10573278_PAV18423	YL-09	89.6192	Yes	44	92	3.85561e-05	0	TGCAGTGAGTGCAGTTCTATTTGTTTATGTGTACCTTTTTCTTGGTTACCACTTTTACAGATCGGAAGA	0	Yes	CAXHTB010000009.1_YL-09	10573278	0
705	PAV18278	09_11552253_682	09_11552253_PAV18278	YL-09	89.9895	No	45	91	7.99775e-05	0	TGCAGACAGGAACAATTATCAGGGAAGTGGGAATAATGCCTTACAGATCGGAAGAGCGGTTCAGCAGGA	0	Yes	CAXHTB010000009.1_YL-09	11552253	0
706	PAV19092	09_11552253_683	09_11552253_PAV19092	YL-09	90.3599	No	44	92	3.85561e-05	0	TGCAGACAGGAACAATTATCAGGGAAGTGGGAATAATGCCCTAATTTTGACAACACTTTATATTTCATA	0	No	CAXHTB010000009.1_YL-09	11552253	0
707	SNP06742	09_11660899_684	09_11660899_SNP06742	YL-09	90.3599	Yes	44	92	3.85561e-05	9602991|F|0-53:C>T-53:C>T	TGCAGAAACAGATCTGAGGCTCTGAGTAATATCTGTGATTTAGTCTATGAATTCAGGCTTGCATCAAGG	TGCAGAAACAGATCTGAGGCTCTGAGTAATATCTGTGATTTAGTCTATGAATTTAGGCTTGCATCAAGG	No	CAXHTB010000009.1_YL-09	11660899	11660952
708	SNP09317	09_11807647_685	09_11807647_SNP09317	YL-09	90.7303	No	45	91	7.99775e-05	9604729|F|0-48:C>A-48:C>A	TGCAGGCACAGCAGGGTTATTGTATGAAGCTAAGTTTCCATCCCAAATCTTTGGAACTGCTCTTAGATC	TGCAGGCACAGCAGGGTTATTGTATGAAGCTAAGTTTCCATCCCAAATATTTGGAACTGCTCTTAGATC	No	CAXHTB010000009.1_YL-09	11807647	11807599
709	PAV18309	09_12113124_686	09_12113124_PAV18309	YL-09	90.7303	Yes	45	91	7.99775e-05	0	TGCAGATTCATATGAAGAGAAAATCGAATATACTTATTTTCAAATTTCAACTGAAGATTCTTTCCGGCA	0	Yes	CAXHTB010000009.1_YL-09	12113124	0
710	PAV19048	09_12113124_687	09_12113124_PAV19048	YL-09	90.7303	Yes	45	91	7.99775e-05	0	TGCAGATTCATATGAAGAGAAAATCGAATATACTTATTTTCAAATTTCAACTGAAGATTCTTTCCGAAC	0	No	CAXHTB010000009.1_YL-09	12113124	0
711	SNP08528	09_12113124_688	09_12113124_SNP08528	YL-09	90.7303	Yes	45	91	7.99775e-05	9607435|F|0-66:G>A-66:G>A	TGCAGATTCATATGAAGAGAAAATCGAATATACTTATTTTCAAATTTCAACTGAAGATTCTTTCCGGCA	TGCAGATTCATATGAAGAGAAAATCGAATATACTTATTTTCAAATTTCAACTGAAGATTCTTTCCGAAC	No	CAXHTB010000009.1_YL-09	12113124	12113190
712	SNP06801	09_12113127_689	09_12113127_SNP06801	YL-09	90.7303	Yes	45	91	7.99775e-05	9606767|F|0-20:G>A-20:G>A	TGCAGTTATAATGTGTTTATGTCTCCAGTTTTATGATTACAGATCGGAAGAGCGGTTCAGCAGGAATGC	TGCAGTTATAATGTGTTTATATCTCCAGTTTTATGATTACAGATCGGAAGAGCGGTTCAGCAGGAATGC	No	CAXHTB010000009.1_YL-09	12113127	12113107
713	PAV18258	09_12113591_690	09_12113591_PAV18258	YL-09	90.7303	Yes	45	91	7.99775e-05	0	TGCAGTAGAGAAAAATGACAATGAATTATCCACGGTAAGCGCTTGTTTATTTGTTTATAGGTATTGTCC	0	Yes	CAXHTB010000009.1_YL-09	12113591	0
714	PAV18921	09_12113591_691	09_12113591_PAV18921	YL-09	90.7303	Yes	45	91	7.99775e-05	0	TGCAGTAGAGAAAAATGACAATGAATTATGCACGGTAAGCACTTGTTTATTTGTTTATAGGTATTGTCC	0	No	CAXHTB010000009.1_YL-09	12113591	0
715	SNP01273	09_12113591_692	09_12113591_SNP01273	YL-09	90.7303	Yes	45	91	7.99775e-05	9611373|F|0-40:G>A-40:G>A	TGCAGTAGAGAAAAATGACAATGAATTATCCACGGTAAGCGCTTGTTTATTTGTTTATAGGTATTGTCC	TGCAGTAGAGAAAAATGACAATGAATTATCCACGGTAAGCACTTGTTTATTTGTTTATAGGTATTGTCC	No	CAXHTB010000009.1_YL-09	12113591	12113551
716	PAV18377	09_12137511_693	09_12137511_PAV18377	YL-09	90.7303	Yes	45	91	7.99775e-05	0	TGCAGGTAGAATCATAATAGACTCAACTATTCACAAATCACAATTTACCTTGTTCAGTTTTTCAATTTC	0	Yes	CAXHTB010000009.1_YL-09	12137511	0
717	PAV19075	09_12137511_694	09_12137511_PAV19075	YL-09	90.7303	Yes	45	91	7.99775e-05	0	TGCAGGTAGAATCATAATAGACTCGAATATTCACAAATCACAATTTACCTTGTTCAGTTTTTCAATTTC	0	No	CAXHTB010000009.1_YL-09	12137511	0
718	SNP05183	09_12137511_695	09_12137511_SNP05183	YL-09	90.7303	Yes	45	91	7.99775e-05	9604918|F|0-24:G>A-24:G>A	TGCAGGTAGAATCATAATAGACTCGAATATTCACAAATCACAATTTACCTTGTTCAGTTTTTCAATTTC	TGCAGGTAGAATCATAATAGACTCAACTATTCACAAATCACAATTTACCTTGTTCAGTTTTTCAATTTC	Yes	CAXHTB010000009.1_YL-09	12137511	12137487
719	PAV18403	09_12232010_696	09_12232010_PAV18403	YL-09	90.7303	Yes	45	91	7.99775e-05	0	TGCAGACTCTGATCAGTTTCTTTTGTAGTGAAGTTTTGGTTACAGATCGGAAGAGCGGTTCAGCAGGAA	0	Yes	CAXHTB010000009.1_YL-09	12232010	0
720	SNP17825	09_12387238_697	09_12387238_SNP17825	YL-09	90.7303	Yes	45	91	7.99775e-05	100694853|F|0-24:T>C-24:T>C	TGCAGCGAGCTTCTTCGTTTGACTTAGAACAGGTGCATGTGGAGGTGAATGAGTACCATAAGGGGATGT	TGCAGCGAGCTTCTTCGTTTGACTCAGAACAGGTGCATGTGGAGGTGAATGAGTACCATAAGGGGATGT	No	CAXHTB010000009.1_YL-09	12387238	12387262
721	SNP05313	09_13272646_698	09_13272646_SNP05313	YL-09	90.7303	Yes	45	91	7.99775e-05	42699121|F|0-13:C>T-13:C>T	TGCAGAGTAAAGACACAATATCCTTGCCATCTATTATATAGACTATTGGATGCATATAGGTTATTTTCT	TGCAGAGTAAAGATACAATATCCTTGCCATCTATTATATAGACTATTGGATGCATATAGGTTATTTTCT	Yes	CAXHTB010000009.1_YL-09	13272646	13272659
722	SNP17163	09_13318845_699	09_13318845_SNP17163	YL-09	90.7303	Yes	45	91	7.99775e-05	100770286|F|0-5:G>A-5:G>A	TGCAGGATGAACTTGGCAGTATTCATTTTGTAAAATTTTCTGCATGGCTTGGCACCATTTCATGAAAGT	TGCAGAATGAACTTGGCAGTATTGATTTTGTAAAATTTTCTGCATGGCTTGGCACCATTTCATGAAAGT	No	CAXHTB010000009.1_YL-09	13318845	13318840
723	SNP17253	09_13336891_700	09_13336891_SNP17253	YL-09	90.7303	Yes	45	91	7.99775e-05	100881822|F|0-63:G>A-63:G>A	TGCAGCAAAAGCCGCAGCGATGGAAGTGTTTGAACCAAAAACGACGTCGCATTTGTCATCATCGTCGTC	TGCAGCAAAAGCCGCAGCGATGGAAGTGTTTGAACCAAAAACGACGTCGCATTTGTCATCATCATCGTC	Yes	CAXHTB010000009.1_YL-09	13336891	13336954
724	SNP03776	09_13506118_701	09_13506118_SNP03776	YL-09	95.5842	No	41	95	3.64851e-06	9604039|F|0-60:C>G-60:C>G	TGCAGCATATTATGACGTCATACTTTCTGGACGGTCCAGTCAGAAGCTAGAGCCCATAGGCTCACACAC	TGCAGCATATTATGACGTCATACTTTCTGGACGGTCCAGTCAGAAGCTAGAGCCCATAGGGTCACACAC	No	CAXHTB010000009.1_YL-09	13506118	13506178
725	SNP13800	09_13525694_702	09_13525694_SNP13800	YL-09	95.9546	No	40	96	1.5712e-06	9602896|F|0-51:G>A-51:G>A	TGCAGCTGTGCCAAACATGGACATTGAATACTCAGCAAAAGAAACATACTCGAATGCAAATTATAGCTC	TGCAGCTGTGCCAAACATGGACATTGAATACTCAGCAAAAGAAACATACTCAAATGCAAATTATAGCTC	No	CAXHTB010000009.1_YL-09	13525694	13525745
726	PAV18305	09_13541135_703	09_13541135_PAV18305	YL-09	96.3249	No	39	97	6.57687e-07	0	TGCAGCACATGTTTGTATCTGATTTCGTGTTTTATTCTCCATTTGCTTTGAAATTACAGATCGGAAGAG	0	Yes	CAXHTB010000009.1_YL-09	13541135	0
727	PAV19147	09_13541135_704	09_13541135_PAV19147	YL-09	96.6953	No	40	96	1.5712e-06	0	TGCAGCACATGTTTGTTGTATCTGATTCCGTGTTTTATTCTCCATTTGCTTTGAAATTACAGATCGGAA	0	No	CAXHTB010000009.1_YL-09	13541135	0
728	PAV18189	09_13731902_705	09_13731902_PAV18189	YL-09	97.0657	No	39	97	6.57687e-07	0	TGCAGCTGCAAAAACTGCCTTTGATGTCACTTGTCAGCTTTGAGGTGAATCTTGGTGTAACTATAAGGT	0	Yes	CAXHTB010000009.1_YL-09	13731902	0
729	SNP08114	09_13731905_706	09_13731905_SNP08114	YL-09	97.0657	Yes	39	97	6.57687e-07	42699358|F|0-8:C>T-8:C>T	TGCAGCCACTGATTTTGCCAGTTTCCATCAAGATTATATTCTCTCTCTGGCTTCTAAACCAGAGACTCT	TGCAGCCATTGATTTTGCCAGTTTCCATCAAGATTATATTCTCTCTCTGGCTTCTAAACCAGAGACTCT	No	CAXHTB010000009.1_YL-09	13731905	13731897
730	SNP06953	09_13740025_707	09_13740025_SNP06953	YL-09	97.0657	Yes	39	97	6.57687e-07	42694761|F|0-26:A>G-26:A>G	TGCAGCATACTCCTAAATAACCCTCAACGTGTGTTGTGTCATATTATGGACTCCAGGATCTGGTATTTG	TGCAGCATACTCCTAAATAACCCTCAGCGTGTGTTGTGTCATATTATGGACTCCAGGATCTGGTATTTG	Yes	CAXHTB010000009.1_YL-09	13740025	13740051
731	PAV18235	09_13800250_996	09_13800250_PAV18235	YL-09	97.4361	No	38	98	2.67581e-07	0	TGCAGATTGATTCTGAATCATATAAAAAATGGTGAACACATTACAGATCGGAAGAGCGGTTCAGCAGGA	0	Yes	CAXHTB010000009.1_YL-09	13800250	0
732	SNP02770	09_14233751_708	09_14233751_SNP02770	YL-09	97.4361	Yes	38	98	2.67581e-07	78563762|F|0-10:C>T-10:C>T	TGCAGCTAAACGAAATCAGAGAGATAGTTTCTTGTATGGCAAGGGTCAACAAAGAGGAAGTTCGAGTAG	TGCAGCTAAATGAAATCAGAGAGATAGTTTCTTGTATGGCAAGGGTCAACAAAGAGGAAGTTCGAGTAG	Yes	CAXHTB010000009.1_YL-09	14233751	14233741
733	PAV19273	00_00000000_709	00_00000000_PAV19273	YL-09	97.8064	No	37	99	1.05808e-07	0	TGCAGCTGCAAAAACTGCCTTTGGCGTAACTATAAGGTTGTTAGTTAGTAACCAAGAGATCATGAGTTC	0	No	0	0	0
734	PAV19297	09_14328025_710	09_14328025_PAV19297	YL-09	98.5528	No	35	101	1.51856e-08	0	TGCAGAAACCCCTAATTTATATATATTCTTACATTGATCACACTTGCATGAAAAATAAGCATAATCTTT	0	No	CAXHTB010000009.1_YL-09	14328025	0
735	SNP04527	09_35218146_711	09_35218146_SNP04527	YL-09	106.24	No	37	99	1.05808e-07	9607475|F|0-54:C>T-54:C>T	TGCAGCAAACCCTTCTGCAAACAAAAATAAGGGAGCTTTAGATTTTGAAGCCTCCCCTATGACTTTCAT	TGCAGCAAACCCTTCTGCAAACAAAAATAAGGGAGCTTTAGATTTTGAAGCCTCTCCTATGACTTTCAT	No	CAXHTB010000009.1_YL-09	35218146	35218200
736	PAV18899	00_00000000_712	00_00000000_PAV18899	YL-09	106.61	No	36	100	4.06614e-08	0	TGCAGCATGAGCATCCAACAGAATGTAGTGAAGATACAATAACTAAATTCATGTGTAGTTGCTTCACAG	0	No	0	0	0
737	SNP06487	00_00000000_713	00_00000000_SNP06487	YL-09	106.981	No	37	99	1.05808e-07	9604070|F|0-19:A>G-19:A>G	TGCAGCATGAGCATCCAACAGAATGTAGTGAAGATACAATAACTAAATTCATGTGTAGTTGCTTCACAG	TGCAGCATGAGCATCCAACGGAATGTAGTGAAGATACAATAACAAAATTCATGTGTAGTTGCTTCACAG	Yes	0	0	0
738	SNP10704	09_32880935_714	09_32880935_SNP10704	YL-09	107.351	No	38	98	2.67581e-07	100835397|F|0-30:G>A-30:G>A	TGCAGATGTTTACTACAAACAAATCATGTCGTTGTCATTGAAGGTATGTACCTCGTTTCGCCGCTTCCG	TGCAGATGTTTACTACAAACAAATCATGTCATTGTCATTGAAGGTATGTACCTCGTTTCGCCGCTTCCG	No	CAXHTB010000009.1_YL-09	32880935	32880965
739	PAV18804	09_34390316_715	09_34390316_PAV18804	YL-09	107.721	No	37	99	1.05808e-07	0	TGCAGGAATGGAGAGTTTACCTCATTCAAGGAAGCATTTCTATCCATGTTACAGATCGGAAGAGCGGTT	0	No	CAXHTB010000009.1_YL-09	34390316	0
740	PAV18661	09_34443056_716	09_34443056_PAV18661	YL-09	107.721	Yes	37	99	1.05808e-07	0	TGCAGGAATGAAGAGTTTACCTCATTCAAGGAAGCGTTTCTAGCCATGTTACAGATCGGAAGAGCGGTT	0	No	CAXHTB010000009.1_YL-09	34443056	0
741	PAV18540	09_35165420_717	09_35165420_PAV18540	YL-09	108.092	No	38	98	2.67581e-07	0	TGCAGCATGAGCATCCAACGGAATGTAGTGAAGATACAATAACAAAATTCATGTGTAGTTGCTTCACAG	0	Yes	CAXHTB010000009.1_YL-09	35165420	0
742	SNP05219	09_35270307_718	09_35270307_SNP05219	YL-09	108.462	No	37	99	1.05808e-07	9609414|F|0-34:T>C-34:T>C	TGCAGACAGATAGGAAAACCTACACAAGAAGTCATGCATTTCATTCATATATCTAAGTGGAGGAAGAGT	TGCAGACAGATAGGAAAACCTACACAAGAAGTCACGCATTTCATTCATATATCTAAGTGGAGGAAGAGT	No	CAXHTB010000009.1_YL-09	35270307	35270341
743	SNP16833	09_36150064_129	09_36150064_SNP16833	YL-09	117.17	No	31	105	2.2178e-10	9606886|F|0-25:A>G-25:A>G	TGCAGTTGTATGGTTGTATCAGTCAACGCAACCATAATATTATCATCACATTACAGATCGGAAGAGCGG	TGCAGTTGTATGGTTGTATCAGTCAGCGCAACCATAATATTATCATCACATTACAGATCGGAAGAGCGG	No	CAXHTB010000009.1_YL-09	36150064	36150089
744	PAV18569	09_36154863_093	09_36154863_PAV18569	YL-09	117.54	No	30	106	7.17531e-11	0	TGCAGGAACACTAGAATTTTCAATGGTTCCTTTTGTACTCAAGACTTGATTGAGACAAGGACAACCTTA	0	No	CAXHTB010000009.1_YL-09	36154863	0
745	PAV18502	09_36154864_094	09_36154864_PAV18502	YL-09	117.54	Yes	30	106	7.17531e-11	0	TGCAGAACTATATTCGCCTAAGTACAGCAAAAAAATGCATTCAGAATTTTAGCTTCCTTAGAGGAGCCA	0	No	CAXHTB010000009.1_YL-09	36154864	0
746	PAV19038	09_36440882_095	09_36440882_PAV19038	YL-09	117.54	Yes	30	106	7.17531e-11	0	TGCAGGGATTTTACCGGTTACAGCATCAATATCTCTCATAAGTGGAGAATACCTATTGCTTGGATAAAA	0	Yes	CAXHTB010000009.1_YL-09	36440882	0
747	SNP10407	09_36493875_096	09_36493875_SNP10407	YL-09	117.54	Yes	30	106	7.17531e-11	9604401|F|0-67:C>T-67:C>T	TGCAGCTGAAAATGGCACCGGGCTTGAGCATAACAAGTGGATACATTTTTTGAGTACCTAAACTGCGCA	TGCAGCTGAAAATGGCACCGGGCTTGAGCATAACAAGTGGATACATTTTTTGAGTACCTAAACTGCGTA	Yes	CAXHTB010000009.1_YL-09	36493875	0
748	SNP01742	09_36529097_130	09_36529097_SNP01742	YL-09	117.911	No	29	107	2.25555e-11	9609184|F|0-12:C>G-12:C>G	TGCAGTTTCGTCCCAGACAGCTCTGGTAAAGAGATTACAGATCGGAAGAGCGGTTCAGCAGGAATGCCG	TGCAGTTTCGTCGCAGACAGCTCTGGTAAAGAGATTACAGATCGGAAGAGCGGTTCAGCAGGAATGCCG	No	CAXHTB010000009.1_YL-09	36529097	36529109
749	SNP01508	09_36529100_097	09_36529100_SNP01508	YL-09	118.281	No	30	106	7.17531e-11	9612010|F|0-57:T>C-57:T>C	TGCAGTTTCTAAGCTGATCACTTTTGTTACAAGCTCATCAATCTTCTCTGCCATTTCTGTCACGGTGAG	TGCAGTTTCTAAGCTGATCACTTTTGTTACAAGCTCATCAATCTTCTCTGCCATTTCCGTCACGGTGAG	No	CAXHTB010000009.1_YL-09	36529100	36529043
750	SNP10622	09_38217242_719	09_38217242_SNP10622	YL-09	139.586	No	53	83	0.0100973	9610224|F|0-32:T>C-32:T>C	TGCAGAGTTCTATTGTTACAAGCGAGACACCATGTCTTGAACCAAAACCTTACAGATCGGAAGAGCGGT	TGCAGAGTTCTATTGTTACAAGCGAGACACCACGTCTTGAACCAAAACCTTACAGATCGGAAGAGCGGT	Yes	CAXHTB010000009.1_YL-09	38217242	38217274
751	SNP10842	09_38199040_720	09_38199040_SNP10842	YL-09	143.135	No	62	74	0.303484	9606366|F|0-20:C>A-20:C>A	TGCAGCAGGTACAACTAGTTCTATTTTGCTAATGAATCATATATTTACAGATCGGAAGAGCGGTTCAGC	TGCAGCAGGTACAACTAGTTATATTTTGCTAATGAATCATATATTTACAGATCGGAAGAGCGGTTCAGC	Yes	CAXHTB010000009.1_YL-09	38199040	38199060
752	SNP03067	09_38245647_721	09_38245647_SNP03067	YL-09	143.882	No	62	74	0.303484	9611071|F|0-29:C>T-29:C>T	TGCAGCCGGCTTACTGTCCGATAAAAATGCATAACAAAAGAGTCAAAAAGTTTACAGATCGGAAGAGCG	TGCAGCCGGCTTACTGTCCGATAAAAATGTATAACAAAAGAGTCAAAAAGTTTACAGATCGGAAGAGCG	Yes	CAXHTB010000009.1_YL-09	38245647	38245618
753	SNP12725	10_00621828_722	10_00621828_SNP12725	YL-10	0	No	64	72	0.492717	78563759|F|0-50:T>A-50:T>A	TGCAGCCTTCCCTTTCTGAAAAGTCACCAGTCAAGAAAGGTCCCACTCGCTCTGATTCACCTTCATCGG	TGCAGCCTTCCCTTTCTGAAAAGTCACCAGTCAAGAAAGGTCCCACTCGCACTGATTCACCTTCATCGG	No	CAXHTB010000010.1_YL-10	621828	621778
754	PAV18559	10_00667595_723	10_00667595_PAV18559	YL-10	0.7463	No	66	70	0.731601	0	TGCAGTTTTTCGCTTCTTATGGTTATAAATATTAGTGGTTATATATTGCATGACCAATATCCGTTTACA	0	Yes	CAXHTB010000010.1_YL-10	667595	0
755	PAV18347	10_00714112_724	10_00714112_PAV18347	YL-10	1.8743	No	69	67	0.863832	0	TGCAGCCGTGGCAGCGGCAGAGCGGAAAAGGATGTTGGAGAGTGAAAAGGAAAATATAGAGAGGAAAGC	0	Yes	CAXHTB010000010.1_YL-10	714112	0
756	PAV19081	10_00721229_725	10_00721229_PAV19081	YL-10	2.2447	No	70	66	0.731601	0	TGCAGCCGTGGCGGCGGCAGAGAGAAAAAGGATGTTGGAGAGTGAAAAGGGAAATATAGAGAGGAAAGC	0	No	CAXHTB010000010.1_YL-10	721229	0
757	SNP05307	10_00721229_726	10_00721229_SNP05307	YL-10	2.6151	No	71	65	0.606905	9601999|F|0-12:G>A-12:G>A	TGCAGCCGTGGCGGCGGCAGAGAGAAAAAGGATGTTGGAGAGTGAAAAGGGAAATATAGAGAGGAAAGC	TGCAGCCGTGGCAGCGGCAGAGCGGAAAAGGATGTTGGAGAGTGAAAAGGAAAATATAGAGAGGAAAGC	Yes	CAXHTB010000010.1_YL-10	721229	721241
758	SNP04917	00_00000000_727	00_00000000_SNP04917	YL-10	2.9855	No	70	66	0.731601	9604544|F|0-5:T>C-5:T>C	TGCAGTTTTTTTGTTAGAAAATTGGTTATTGGATGAGTGATTTTTGGTTAGAAAATTGGTTATTGGATG	TGCAGCTTTTTTGTTAGAAAATTGGTTATTGGATGAGTGATTTTTGGTTAGAAAATTGGTTATTGGATG	Yes	0	0	0
759	SNP06589	10_00843912_728	10_00843912_SNP06589	YL-10	3.3558	No	71	65	0.606905	9607197|F|0-55:G>A-55:G>A	TGCAGAATGTGAAGGCGGTCTTCGATGCAGCGATAAGAGTTGTCCTTCAACCACCGAAGCAGAAGAAAA	TGCAGAATGTGAAGGCGGTCTTCGATGCAGCGATAAGAGTTGTCCTTCAACCACCAAAGCAGAAGAAAA	Yes	CAXHTB010000010.1_YL-10	843912	843967
760	PAV19430	10_00844621_729	10_00844621_PAV19430	YL-10	4.1022	No	73	63	0.391173	0	TGCAGGTAGCTTTGTGTTGCTTTGCCTTTCGTCCGACTGACGAAGTATACTGCCGTCTGCTTCATGGTT	0	No	CAXHTB010000010.1_YL-10	844621	0
761	PAV19458	10_00844622_730	10_00844622_PAV19458	YL-10	4.4725	No	74	62	0.303484	0	TGCAGCTTCGTCTTCCACGTCCATCAAACCACCGGAACACCATTGAGCTGTACTGGCTGCATTGAACCC	0	No	CAXHTB010000010.1_YL-10	844622	0
762	PAV18738	00_00000000_731	00_00000000_PAV18738	YL-10	9.3264	No	84	52	0.00606997	0	TGCAGTTTTTCACTTCTTATGGTTATATATTGCATGACCAATATCCGTTTACAGATCGGAAGAGCGGTT	0	No	0	0	0
763	PAV18573	11_37564280_732	11_37564280_PAV18573	YL-11	0	No	83	53	0.0100973	0	TGCAGTATCAGGGATTCGGGGGAATTTGGAAGAGCTTATAGAGTTATTTGGGAAATAAGATTGTGGAAA	0	No	CAXHTB010000011.1_YL-11	37564280	0
764	PAV18847	11_37564280_733	11_37564280_PAV18847	YL-11	0.3704	No	84	52	0.00606997	0	TGCAGTATCAGGGATTCAGGGGGAATTTGGAAGAGCTTATAGAGTTATTTGGGAAATAAGCTTGTGGAA	0	Yes	CAXHTB010000011.1_YL-11	37564280	0
765	PAV18781	11_37597532_734	11_37597532_PAV18781	YL-11	0.7408	No	85	51	0.00355146	0	TGCAGAATGTGGAGACAAATCTGTGAGCCAGGTCTAACCTTTTCAAGGCTCCGATCGTTTTTTTTCCTT	0	Yes	CAXHTB010000011.1_YL-11	37597532	0
766	PAV18750	11_37597534_735	11_37597534_PAV18750	YL-11	1.1111	No	86	50	0.00202205	0	TGCAGAATTGATGAAGTCTGTGACTCCAAACTTTTTCCCTGAGTAAACAAGTGGAACAAGCTCATGAAA	0	Yes	CAXHTB010000011.1_YL-11	37597534	0
767	SNP12193	11_37599517_736	11_37599517_SNP12193	YL-11	1.4815	No	85	51	0.00355146	100836624|F|0-66:G>A-66:G>A	TGCAGCTACAGTTTCCCAATAAAACAGAACATCTTATGATATATAAATGAGTCATAATAATAACATGAA	TGCAGCTACAGTTTCCCAATAAAACAGAACATCTTATGATATATAAATGAGTCATAATAATAACATAAA	No	CAXHTB010000011.1_YL-11	37599517	0
768	SNP14994	11_37602918_737	11_37602918_SNP14994	YL-11	1.8519	No	86	50	0.00202205	9608024|F|0-19:A>T-19:A>T	TGCAGGGAGAAAATGGACAAGTACAAAATACAGTGACACAGATGATGTGGTTGTAATACTAATATTAGA	TGCAGGGAGAAAATGGACATGTACAAAATACAGTGACACAGATGATGTGGTTGTAATACTAATATTAGA	Yes	CAXHTB010000011.1_YL-11	37602918	37602899
769	PAV18676	11_37605286_738	11_37605286_PAV18676	YL-11	1.8519	Yes	86	50	0.00202205	0	TGCAGTATACAGTATACAGTATACAGTATACAACTCAAATCAACTATCAAATGTGTCATCCTTTACTGT	0	No	CAXHTB010000011.1_YL-11	37605286	0
770	PAV18733	11_37605302_739	11_37605302_PAV18733	YL-11	2.2223	No	87	49	0.00112013	0	TGCAGTATACAGTATACAACTCAAATCAACTATCAAATGTGTCATCCTTTACTGTTTTCACGTTGTCAT	0	Yes	CAXHTB010000011.1_YL-11	37605302	0
771	PAV18741	11_37628916_741	11_37628916_PAV18741	YL-11	2.5926	No	86	50	0.00202205	0	TGCAGTGAAAACCAATTATATATTATGCATAAAAAACTTCACTAGTTCTATTTATAATATAATACACAA	0	Yes	CAXHTB010000011.1_YL-11	37628916	0
772	PAV18693	00_00000000_740	00_00000000_PAV18693	YL-11	2.5926	Yes	86	50	0.00202205	0	TGCAGAACATTGGGTGGTACAGAAAATGGTTTTTTTACAGATCGGAAGAGCGGTTCAGCAGGAATGCCG	0	Yes	0	0	0
773	SNP16047	11_37631523_742	11_37631523_SNP16047	YL-11	2.5926	Yes	86	50	0.00202205	9604081|F|0-23:G>A-23:G>A	TGCAGCATGGATCTACCACATACGTCGTAAGTGGTCGGACTCGTTGTATAGAACAGCGATCAGCGATAT	TGCAGCATGGATCTACCACATACATCGTAAGTGGTCGGACTCGTTGTATAGAACAGCGATCAGCGATAT	No	CAXHTB010000011.1_YL-11	37631523	37631546
774	PAV18730	11_37642124_743	11_37642124_PAV18730	YL-11	2.963	No	87	49	0.00112013	0	TGCAGCAATATAAAATCATTTTCTCCATAAGCTTTTCATAGAATCGATGTTTCCGATTAGATTTTATTT	0	Yes	CAXHTB010000011.1_YL-11	37642124	0
775	PAV18894	11_37684927_744	11_37684927_PAV18894	YL-11	3.3334	No	86	50	0.00202205	0	TGCAGCAGAACAAAAATACATCAAATAGGAGAAATATATCTACATGAAAATCTAAAAACGTTACCCGGT	0	Yes	CAXHTB010000011.1_YL-11	37684927	0
776	SNP15933	11_37684927_745	11_37684927_SNP15933	YL-11	3.7038	No	87	49	0.00112013	9609594|F|0-39:C>A-39:C>A	TGCAGCAGAACAAAAATACATCAAATAGGAGAAATATATCTACATGAAAATCTAAAAACGTTACCCGGT	TGCAGCAGAACAAAAATACATCAAATAGGAGAAATATATATACATGAAAATCTAAAAACATTACCCGGT	No	CAXHTB010000011.1_YL-11	37684927	37684966
777	PAV18543	11_37721259_746	11_37721259_PAV18543	YL-11	4.4501	No	87	49	0.00112013	0	TGCAGTTTGTACACATCCTAGCTTTTTCTTCTCTGCCTAAACCCAATCTTGTTACAGATCGGAAGAGCG	0	No	CAXHTB010000011.1_YL-11	37721259	0
778	PAV18820	11_37726017_747	11_37726017_PAV18820	YL-11	4.8205	No	88	48	0.000603644	0	TGCAGCCACTAAGGTACCTTAGATGTCAAATCCTGTATATCATTGTTATTGCACGTTGGACTGTACTGG	0	Yes	CAXHTB010000011.1_YL-11	37726017	0
779	SNP12159	11_37726017_748	11_37726017_SNP12159	YL-11	5.1908	No	89	47	0.000316423	78564103|F|0-32:C>T-32:C>T	TGCAGCCACTAAGGTACCTTAGATGTCAAATCCTGTATATCATTGTTATTGCACGTTGGACTGTACTGG	TGCAGCCACTAAGGTACCTTAGATGTCAAATCTTGTATATCATTGTTATTGCACGTTGGACTGTACTGG	No	CAXHTB010000011.1_YL-11	37726017	37726049
780	SNP16904	09_37701297_150	09_37701297_SNP16904	YL-11	11.8974	No	103	33	1.94362e-09	9611326|F|0-39:G>C-39:G>C	TGCAGCTCGTTTCTGGGGCTCATTTTGTGTTTTTTCGTAGTATTCGTTGATCATTATATGCAGTTTTTA	TGCAGCTCGTTTCTGGGGCTCATTTTGTGTTTTTTCGTACTATTCGTTGATCATTATATGCAGTTTTTA	No	CAXHTB010000009.1_YL-09	37701297	37701336
781	PAV17902	08_39338145_969	08_39338145_PAV17902	YL-11	16.3089	No	106	30	7.17531e-11	0	TGCAGGTACAGGTTTGTTTTGACCTATCTATTTTGCTTTTTCTCTTACGTAACAAAACCTATTAGTTTC	0	Yes	CAXHTB010000008.1_YL-08	39338145	0
782	SNP13628	09_02641397_188	09_02641397_SNP13628	YL-11	19.0247	No	107	29	2.25555e-11	9605381|F|0-21:A>T-21:A>T	TGCAGTGAGGGCCCTTTAGCTAACCATGGCTGGGCAAAGGCTCCAAGTTAGAAATCTAGAAATTGTCAA	TGCAGTGAGGGCCCTTTAGCTTACCATGGCTGGGCAAAGGCTCCAAGTTAGAAATCTAGAAATTGTCAA	Yes	CAXHTB010000009.1_YL-09	2641397	2641418
783	PAV17958	09_02650131_092	09_02650131_PAV17958	YL-11	19.3951	No	106	30	7.17531e-11	0	TGCAGATACATGAAGAACGCATACCCTGCATTGTAACTAATGAGCAAAACAATTTTTTACAGATCGGAA	0	Yes	CAXHTB010000009.1_YL-09	2650131	0
784	PAV18297	09_02269850_122	09_02269850_PAV18297	YL-11	30.278	No	110	26	5.89277e-13	0	TGCAGAAGACAACATTATAGCAAAGATGGGGGGGAAACACAAGCTTGAATGAACTAACACAAAGGAAAA	0	Yes	CAXHTB010000009.1_YL-09	2269850	0
785	SNP12171	09_02258880_091	09_02258880_SNP12171	YL-11	31.0244	No	108	28	6.88878e-12	9604090|F|0-42:C>G-42:C>G	TGCAGCATTACATTAGCATGATCAATCTTCTTGGCCGAGCTGCGAAGGTGAAGGATGCAGAGGAATTTG	TGCAGCATTACATTAGCATGATCAATCTTCTTGGCCGAGCTGGGAAGGTGAAGGATGCAGAGGAATTTG	Yes	CAXHTB010000009.1_YL-09	2258880	2258922
786	PAV18641	17_03274523_055	17_03274523_PAV18641	YL-12a	0	No	104	32	6.6605e-10	0	TGCAGAAGCTATTTATGCAACACTAGTCACAGACAATCAAATAAAAGGCAAAGAATAAATAGAAGAAAC	0	Yes	CAXHTB010000017.1_YL-17	3274523	0
787	SNP06584	17_03232602_054	17_03232602_SNP06584	YL-12a	0.3704	No	103	33	1.94362e-09	9603654|F|0-53:C>T-53:C>T	TGCAGATATAGAACATAAAGTGTTGAGAAAGTGTTCAATATAAAATTTTAGAACTAGAATGGATTTATA	TGCAGATATAGAACATAAAGTGTTGAGAAAGTGTTCAATATAAAATTTTAGAATTAGAATCGATTTATA	No	CAXHTB010000017.1_YL-17	3232602	3232549
788	SNP13116	13_34402563_164	13_34402563_SNP13116	YL-12a	6.6008	No	108	28	6.88878e-12	78563479|F|0-29:C>T-29:C>T	TGCAGTTTCGGGGAGATGGTGAGATCAGTCAGTTTGTGCAACATTGATTGTTTCAGGCCTACGGCGACT	TGCAGTTTCGGGGAGATGGTGAGATCAGTTAGTTTGTGCAACATTGATTGTTTCAGGCCTACGGCGACT	No	CAXHTB010000013.1_YL-13	34402563	34402592
789	PAV18469	13_34415458_165	13_34415458_PAV18469	YL-12a	6.9711	No	107	29	2.25555e-11	0	TGCAGTGAAGGCAGGCTGCCACTACAGTAACTAAGGTTGACTATGGAAGGAAAGTCTACCAGTGTGGGA	0	Yes	CAXHTB010000013.1_YL-13	34415458	0
790	PAV18395	13_34418270_135	13_34418270_PAV18395	YL-12a	7.3415	No	106	30	7.17531e-11	0	TGCAGACTGGGCAGGAATTGCAAACCAGTAATAGTTCGTTCTGATTCTAGCGATGCAACCAGCAATTTG	0	Yes	CAXHTB010000013.1_YL-13	34418270	0
791	PAV18386	13_34418271_136	13_34418271_PAV18386	YL-12a	7.7119	No	107	29	2.25555e-11	0	TGCAGTTGTTGATCGCACTCCAAATCGGATAGGTTCATGCGTGATCCGACTTGTAAAAACCCTACAATA	0	Yes	CAXHTB010000013.1_YL-13	34418271	0
792	SNP02718	13_34905667_137	13_34905667_SNP02718	YL-12a	8.0823	No	108	28	6.88878e-12	9605046|F|0-56:A>G-56:A>G	TGCAGTAAAACGCTCAGCTGAAGCACAAACATGTTGCAAGCCCACATCGTCCAACAAAATTTTTTGGAC	TGCAGTAAAACGCTCAGCTGAAGCACAAACATGTTGCAAGCCCACATCGTCCAACAGAATTTTTTGGAC	Yes	CAXHTB010000013.1_YL-13	34905667	34905611
793	SNP06994	13_34978879_138	13_34978879_SNP06994	YL-12a	8.4527	No	107	29	2.25555e-11	42694307|F|0-46:A>G-46:A>G	TGCAGAGGAAGAAGTTGACAATGAAGTTTTTGAAAAGTTGGGGGATATAGTAAGAGAAAAAGAATGCAT	TGCAGAGGAAGAAGTTGACAATGAAGTTTTTGAAAAGTTGGGGGATGTAGTAAGAGAAAAAGAATGCAT	No	CAXHTB010000013.1_YL-13	34978879	34978833
794	PAV18657	13_34981483_139	13_34981483_PAV18657	YL-12a	8.4527	Yes	107	29	2.25555e-11	0	TGCAGGCAAAGAAATCCTATCTTCTTTTACAGATCGGAAGAGCGGTTCAGCAGGAATGCCGAGACCGAT	0	No	CAXHTB010000013.1_YL-13	34981483	0
795	PAV18712	13_34981486_140	13_34981486_PAV18712	YL-12a	8.4527	Yes	107	29	2.25555e-11	0	TGCAGCAAATACATTACTTATGGAATACTCAAGGAAACTTACAGATCGGAAGAGCGGTTCAGCAGGAAT	0	No	CAXHTB010000013.1_YL-13	34981486	0
796	SNP06957	13_34981971_141	13_34981971_SNP06957	YL-12a	9.199	No	105	31	2.2178e-10	9605439|F|0-27:C>T-27:C>T	TGCAGTGGACTCTAATGGTTAGTATTCCCTCTTTGACAACTTTTATCCATTCTGATTCTTTTCATACCG	TGCAGTGGACTCTAATGGTTAGTATTCTCTCTTTGACAACTTTTATCCATTCTGATTCTTTTCATACCG	No	CAXHTB010000013.1_YL-13	34981971	34981944
797	PAV18694	13_34990976_972	13_34990976_PAV18694	YL-12a	10.7146	No	101	35	1.51856e-08	0	TGCAGTTGTTACAAAATTTTGAAAAAAGTATTTTACAGATCGGAAGAGCGGTTCAGCAGGAATGCCGAG	0	Yes	CAXHTB010000013.1_YL-13	34990976	0
798	SNP15342	03_44908469_992	03_44908469_SNP15342	YL-12a	16.945	No	104	32	6.6605e-10	42689795|F|0-49:C>G-49:C>G	TGCAGTAATGTCATTACCAAATGGGTTGATACCTCTTCAACAATCCTTCCTCTCATAACTCAATTCCTC	TGCAGTAATGTCATTACCAAATGGGTTGATACCTCTTCAACAGTCCTTCGTCTCATAACTCAATTCCTC	Yes	CAXHTB010000003.1_YL-03	44908469	44908518
799	SNP09411	03_44908469_005	03_44908469_SNP09411	YL-12a	17.3154	No	103	33	1.94362e-09	42689795|F|0-42:G>A-42:G>A	TGCAGTAATGTCATTACCAAATGGGTTGATACCTCTTCAACAGTCCTTCCTCTCATAACTCAATTCCTC	TGCAGTAATGTCATTACCAAATGGGTTGATACCTCTTCAACAATCCTTCCTCTCATAACTCAATTCCTC	No	CAXHTB010000003.1_YL-03	44908469	44908511
800	PAV17995	03_00409445_207	03_00409445_PAV17995	YL-12a	20.4444	No	107	29	2.25555e-11	0	TGCAGTTACATGGAAGTGTAAGTCACATTAGTACAGATATAAGTATAGTATCCGATGTGTATATATAAA	0	Yes	CAXHTB010000003.1_YL-03	409445	0
801	SNP02520	03_00679876_224	03_00679876_SNP02520	YL-12a	20.8148	No	108	28	6.88878e-12	9608532|F|0-63:A>G-63:A>G	TGCAGTTTTGTATTTGGTGACAACTTCATGAGAAGACAGATCCAACTCTTTCTCATCTCTTTCATCATC	TGCAGTTTTGTATTTGGTGACAACTTCATGAGAAGACAGATCCAACTCTTTCTCATCTCTTTCGTCATC	No	CAXHTB010000003.1_YL-03	679876	679939
802	SNP07968	03_00679876_225	03_00679876_SNP07968	YL-12a	21.1852	No	109	27	2.0441e-12	9608532|F|0-41:C>T-41:C>T	TGCAGTTTTGTATTTGGTGACAACTTCATGAGAAGACAGATCCAACTCTTTCTCATCTCTTTCGTCATC	TGCAGTTTTGTATTTGGTGACAACTTCATGAGAAGACAGATTCAACTCTTTCTCATCTCTTTCATCATC	Yes	CAXHTB010000003.1_YL-03	679876	679917
803	PAV19045	12_02323412_031	12_02323412_PAV19045	YL-12a	26.4896	No	104	32	6.6605e-10	0	TGCAGTAGAACATGATGTATACATAATTTCTAGAGTTGCCAATTCAGATGAAATTAGAGCTAGAAAATA	0	No	CAXHTB010000012.1_YL-12	2323412	0
804	SNP07975	12_02330996_749	12_02330996_SNP07975	YL-12a	32.2527	No	90	46	0.000161316	9609565|F|0-54:C>A-54:C>A	TGCAGCAAAGCAAACTAGCAACCTAATTCCCTTGTGCCATAACATAACCCTTACCCACGTGCAAGTGGA	TGCAGCAAAGCAAACTAGCAACCTAATTCCCTTGTGCCATAACATAACCCTTACACACGTGCAAGTGGA	Yes	CAXHTB010000012.1_YL-12	2330996	2331050
805	SNP07656	12_02344060_750	12_02344060_SNP07656	YL-12a	32.623	No	91	45	7.99775e-05	9604545|F|0-24:A>C-24:A>C	TGCAGCTTTTTTGTTATGTACCAAATTTGGAACCAGTGAACTTTTTATTGCATCTGCAACTTTTCAACC	TGCAGCTTTTTTGTTATGTACCAACTTTGGAACCAGTGAACTTTTTATTGCATCTGCAACTTTTCAACC	Yes	CAXHTB010000012.1_YL-12	2344060	2344084
806	SNP13251	12_02359793_751	12_02359793_SNP13251	YL-12a	32.9934	No	92	44	3.85561e-05	9609236|F|0-10:A>T-10:A>T	TGCAGATGGAAACAAAATGCGTTTAGAATATTACAGATCGGAAGAGCGGTTCAGCAGGAATGCCGAGAC	TGCAGATGGATACAAAATGCGTTTAGAATATTACAGATCGGAAGAGCGGTTCAGCAGGAATGCCGAGAC	No	CAXHTB010000012.1_YL-12	2359793	2359783
807	SNP04830	12_02455282_752	12_02455282_SNP04830	YL-12a	33.3638	No	93	43	1.80724e-05	78563798|F|0-31:C>T-31:C>T	TGCAGTAGTAAAAGCATGCTCCCAGTAAGACCTAGGCAAATATGCATGGGCAAGTAAGGCAAGACCTTT	TGCAGTAGTAAAAGCATGCTCCCAGTAAGACTTAGGCAAATATGCATGGGCAAGTAAGGCAAGACCTTT	Yes	CAXHTB010000012.1_YL-12	2455282	2455313
808	PAV18351	12_02471601_753	12_02471601_PAV18351	YL-12a	33.7342	No	94	42	8.23571e-06	0	TGCAGTTGATGAGGAACTTATTGCCTCTCAAATGGGTTTCGTGTTTGTATGGTTGTGCCTGTCCACCTG	0	Yes	CAXHTB010000012.1_YL-12	2471601	0
809	PAV18935	12_02471601_754	12_02471601_PAV18935	YL-12a	34.1045	No	95	41	3.64851e-06	0	TGCAGTTGATGAGGAACTTATTGCCTCTCAAATGGGATTTTGTGTTTGTATGGTTGTGCCTGTCCACCT	0	No	CAXHTB010000012.1_YL-12	2471601	0
810	PAV19320	12_00870969_755	12_00870969_PAV19320	YL-12b	0	No	95	41	3.64851e-06	0	TGCAGAGGCCATCTTTCAACGTATGCTAAAAACCATCCTGCACAATTCATCCTTGGTTACTGCTCCACC	0	No	CAXHTB010000012.1_YL-12	870969	0
811	SNP10757	12_00870969_756	12_00870969_SNP10757	YL-12b	0.7463	No	93	43	1.80724e-05	9575549|F|0-17:G>A-17:G>A	TGCAGAGGCCATCTTTCGACGTATGCTAAAAACCATCCTGCACAATTCATCCTTGGTTACTGCTCCACC	TGCAGAGGCCATCTTTCAACGTATGCTAAAAACCATCCTGCACAATTCATCCTTGGTTACTGCTCCACC	No	CAXHTB010000012.1_YL-12	870969	870952
812	PAV18509	12_00871303_757	12_00871303_PAV18509	YL-12b	5.1577	No	82	54	0.0163512	0	TGCAGAAAAAAAAGGATATAGTATCTGGCAATGTGCAAATATATTAGTTCATTCAAGCTCATCACAACT	0	Yes	CAXHTB010000012.1_YL-12	871303	0
813	PAV19000	12_00871303_758	12_00871303_PAV19000	YL-12b	5.5281	No	81	55	0.0257819	0	TGCAGAAAAAAAAGGATATAGTATCTGGCTATGTGCAAAAATATTAGTTCATTCAAGCTCATCACAACT	0	No	CAXHTB010000012.1_YL-12	871303	0
814	SNP06361	12_00871303_759	12_00871303_SNP06361	YL-12b	5.8985	No	82	54	0.0163512	9609307|F|0-29:A>T-29:A>T	TGCAGAAAAAAAAGGATATAGTATCTGGCAATGTGCAAATATATTAGTTCATTCAAGCTCATCACAACT	TGCAGAAAAAAAAGGATATAGTATCTGGCTATGTGCAAAAATATTAGTTCATTCAAGCTCATCACAACT	No	CAXHTB010000012.1_YL-12	871303	871332
815	SNP14936	12_00905724_760	12_00905724_SNP14936	YL-12b	6.6448	No	80	56	0.0395918	100899956|F|0-52:C>T-52:C>T	TGCAGTGTCATCATTCATGGTACATAATACTTTGGTATGTTTTTATGATAGCCCTTGTTTCCATCCATT	TGCAGTGTCATCATTCATGGTACATAATACTTTGGTATGTTTTTATGATAGCTCTTGTTTCCATCCATT	Yes	CAXHTB010000012.1_YL-12	905724	905776
816	SNP19380	12_01167285_761	12_01167285_SNP19380	YL-12b	21.1929	No	56	80	0.0395918	100733969|F|0-37:A>T-37:A>T	TGCAGAAACTTTGTTCCTACCATATATCCATTCTCTGATTTGTTATGTATGTCATGCATTACTTTCCGT	TGCAGAAACTTTGTTCCTACCATATATCCATTCTCTGTTTTGTTATGTATGTCATGCATTACTTTCCGT	Yes	CAXHTB010000012.1_YL-12	1167285	1167322
817	SNP17747	12_01180790_762	12_01180790_SNP17747	YL-12b	21.5632	No	55	81	0.0257819	100836762|F|0-17:G>C-17:G>C	TGCAGCTCCTTCTTCCCGGACTATTCCTTCCCTTTAGATTTTGTACTAAGGATGGACAGATTGGTGGCT	TGCAGCTCCTTCTTCCCCGACTATTCCTTCCCTTTAGATTTTGTACTAAGGATGGACAGATTGGTGGCT	No	CAXHTB010000012.1_YL-12	1180790	1180807
818	SNP03619	12_01180793_763	12_01180793_SNP03619	YL-12b	21.9336	No	54	82	0.0163512	42690316|F|0-16:G>A-16:G>A	TGCAGTGCGTCTCTGCGACTTCCCAACAGTCCTCTAACCTCGCCTCTCGCACAATAATTGCCGGAGACA	TGCAGTGCGTCTCTGCAACTTCCCAACAGTCCTCTAACCTCGCCTCTCGCACAATAATTGCCGGAGACA	No	CAXHTB010000012.1_YL-12	1180793	1180777
819	SNP18839	12_01251588_764	12_01251588_SNP18839	YL-12b	22.304	No	55	81	0.0257819	100869454|F|0-63:A>G-63:A>G	TGCAGATAAAAGAAGGGGGGAGAGCAGCCAAAATGACAAGGAACATCAGGATGGTAGAAGGGCACAGAG	TGCAGATAAAAGAAGGGGGGAGAGCAGCCAAAATGACAAGGAACATCAGGATGGTAGAAGGGCGCAGAG	No	CAXHTB010000012.1_YL-12	1251588	1251651
820	PAV19131	12_01251591_765	12_01251591_PAV19131	YL-12b	22.6744	No	54	82	0.0163512	0	TGCAGTGATTTTGCCAGCTCTTGACCTCAGCCCTTCACATGGACTTCTTATAAAGTTACTGCAATCAGA	0	Yes	CAXHTB010000012.1_YL-12	1251591	0
821	SNP11612	12_01251591_766	12_01251591_SNP11612	YL-12b	23.0447	No	53	83	0.0100973	100914785|F|0-8:T>C-8:T>C	TGCAGTGATTTTGCCAGCTCTTGACCTCAGCCCTTCACATGGACTTCTTATAAAGTTACTGCAATCAGA	TGCAGTGACTTTACCAGCTCTTGACCTCAGCCCTTCACATGGACTTCTTATAAAGTTACTGCAATCAGA	No	CAXHTB010000012.1_YL-12	1251591	1251583
822	PAV18374	12_01314175_767	12_01314175_PAV18374	YL-12b	24.1727	No	54	82	0.0163512	0	TGCAGACAGTGCATCAGGTGCAGGACGTCCAGTTGTTACAAGGCTTCTTGTGGCAGATACTCAAGCTGG	0	No	CAXHTB010000012.1_YL-12	1314175	0
823	PAV18376	12_01323674_768	12_01323674_PAV18376	YL-12b	24.5431	No	55	81	0.0257819	0	TGCAGCACCAATCTATTCACATGATAGGCTATACCTTGTATTTTGCCTAAGTCACAGTTTTCCGAGGTG	0	No	CAXHTB010000012.1_YL-12	1323674	0
824	PAV19057	12_01323674_769	12_01323674_PAV19057	YL-12b	24.9135	No	54	82	0.0163512	0	TGCAGCACCAATCTATTCACATGATAGGCTACCTTGTATTTTGCCCAAGTCACAGTTTTCCGAGGTGTT	0	Yes	CAXHTB010000012.1_YL-12	1323674	0
825	SNP17217	12_01323671_770	12_01323671_SNP17217	YL-12b	25.2839	No	53	83	0.0100973	83666340|F|0-38:T>A-38:T>A	TGCAGAAGGCCAACAATCTCACTACCTCAAATGTTGCCTACCATACCAAATGCTGGTAGATTGCTCGAA	TGCAGAAGGCCAACAATCTCACTACCTCAAATGTTGCCAACCATACCAAATGCTGGTAGATTGCTCGAA	No	CAXHTB010000012.1_YL-12	1323671	1323709
826	SNP09322	12_00310267_771	12_00310267_SNP09322	YL-12c	0	No	41	95	3.64851e-06	42694256|F|0-51:T>C-51:T>C	TGCAGAGAGAAAAGTGAAAGTACAAAATTCAGGTGAACAGATTCCTTATATTACGTAATTTGAAATTAT	TGCAGAGAGAAAAGTGAAAGTACAAAATTCAGGTGAACAGATTCCTTATATCACGTAATTTGAAATTAT	Yes	CAXHTB010000012.1_YL-12	310267	310318
827	SNP02028	12_00310270_772	12_00310270_SNP02028	YL-12c	0.7463	No	41	95	3.64851e-06	9610934|F|0-39:A>C-39:A>C	TGCAGTTCTAGTAGCATCTAGTATTGCACTTAGGATAGTAGCAGCTCCTTCATCCAGCCTAGTTCTTAC	TGCAGTTCTAGTAGCATCTAGTATTGCACTTAGGATAGTCGCAGCTCCTTCATCCAGCCTAGTTCTTAC	No	CAXHTB010000012.1_YL-12	310270	310231
828	PAV18945	00_00000000_773	00_00000000_PAV18945	YL-12d	0	No	55	81	0.0257819	0	TGCAGAGATAACATGCACGTGTAGGCTAAAGTTTCTACCCAGAAAGCAAAGCTAACATGCTTGACACTG	0	Yes	0	0	0
829	SNP08028	00_00000000_774	00_00000000_SNP08028	YL-12d	0.3704	No	56	80	0.0395918	9611035|F|0-16:C>T-16:C>T	TGCAGATATTAGAATTCGGAACTAATTAGCTAGCCATTACAGATCGGAAGAGCGGTTCAGCAGGAATGC	TGCAGATATTAGAATTTGGAACTAATTAGCTAGCCATTACAGATCGGAAGAGCGGTTCAGCAGGAATGC	No	0	0	0
830	SNP03274	12_03032414_775	12_03032414_SNP03274	YL-12d	0.7408	No	55	81	0.0257819	78563383|F|0-29:A>G-29:A>G	TGCAGGCAGTGTGTCATGGATGCCGCCGCAGAATTTTCGATGTCTTGTTGCGGAGGTAGCATAGGGGAA	TGCAGGCAGTGTGTCATGGATGCCGCCGCGGAATTTTCGATGTCTTGTTGCGGAGGTAGCATAGGGGAA	Yes	CAXHTB010000012.1_YL-12	3032414	3032443
831	PAV18877	12_03064676_776	12_03064676_PAV18877	YL-12d	1.4871	No	57	79	0.0592297	0	TGCAGATGATATGCATCTTACCCAAGCAGATATATTGGATGTTTTCCAGATCATAAAAAATTTAGTTAT	0	Yes	CAXHTB010000012.1_YL-12	3064676	0
832	PAV18682	12_03114752_777	12_03114752_PAV18682	YL-12d	3.0027	No	61	75	0.229949	0	TGCAGACCTCACTACGATCAACTCTACAAGCGAACCGGTAGCCTTGACAAAAGCTTTGAAGGTAAAAAT	0	No	CAXHTB010000012.1_YL-12	3114752	0
833	SNP03829	12_03114752_778	12_03114752_SNP03829	YL-12d	3.749	No	63	73	0.391173	83726544|F|0-14:C>T-14:C>T	TGCAGACCTCACTACGATCAACTCTACAAGCGAACTGGTAGCCTTGACAAAAGCTTTGAAGGTAAAAAT	TGCAGACCTCACTATGATCAACTCTACAAGCGAACTGGTAGCCTTGACAAAAGCTTTGAAGGTAAAAAT	Yes	CAXHTB010000012.1_YL-12	3114752	3114738
834	SNP13627	12_03117433_779	12_03117433_SNP13627	YL-12d	4.1194	No	64	72	0.492717	9608470|F|0-19:C>T-19:C>T	TGCAGTTGCATTTCTACTACCAAAGAACAAGAGAAGATTCAAATCACAGGTTGAACTACCTATTATCTA	TGCAGTTGCATTTCTACTATCAAAGAACAAGAGAAGATTCAAATCACAGGTTGAACTACCTATTATCTA	No	CAXHTB010000012.1_YL-12	3117433	3117452
835	SNP16339	12_03142506_780	12_03142506_SNP16339	YL-12d	4.1194	Yes	64	72	0.492717	9611610|F|0-16:C>G-16:C>G	TGCAGCCTTGTGCAAACTTCATATTTGTTCTTTGCTGGTTATTCAGTTGGTCCGATCTCGGAGTCTGAT	TGCAGCCTTGTGCAAAGTTCATATTTGTTCTTTGCTGGTTATTCAGTTGGTCCGATCTCGGAGTCTGAT	Yes	CAXHTB010000012.1_YL-12	3142506	3142522
836	PAV18531	12_03283082_781	12_03283082_PAV18531	YL-12d	4.4898	No	65	71	0.606905	0	TGCAGATGGTGTAGCTGGCCAAGTTCTGGGCTTAGAACTCCAGAAATGTTAGAATTGCCCAAGTCTCTG	0	No	CAXHTB010000012.1_YL-12	3283082	0
837	SNP00523	12_03283082_782	12_03283082_SNP00523	YL-12d	4.8601	No	64	72	0.492717	9610627|F|0-31:T>C-31:T>C	TGCAGATGGTGTAGCTGGCCAAGTTCTGGGCTTAGAACTCCAGAAATGTTAGAATTGCCCAAGTCTCTG	TGCAGATGGTGTAGCTGGCCAAGTTCTGGGCCCAGAACTCCAGAAATGTTAGAATTGCCCAAGTCTCTG	Yes	CAXHTB010000012.1_YL-12	3283082	3283113
838	PAV18769	12_03286962_783	12_03286962_PAV18769	YL-12d	5.2305	No	63	73	0.391173	0	TGCAGGCTATATCCAAAAGTAGTTGTTGGACGAAATTCCAATTGCCCTCCCTACATGATAAACCAATAC	0	Yes	CAXHTB010000012.1_YL-12	3286962	0
839	PAV18768	12_03306130_784	12_03306130_PAV18768	YL-12d	5.9769	No	65	71	0.606905	0	TGCAGGTGACATAGATCAAAGGATTATGAGTTCAATTCTTGAGAAACATACTTGCTAGAATCAACAACT	0	No	CAXHTB010000012.1_YL-12	3306130	0
840	PAV18881	12_03306133_785	12_03306133_PAV18881	YL-12d	6.3472	No	64	72	0.492717	0	TGCAGTCTTCTTATTGGATACCAAATCTCGGCATGAAGAGGCTGAAGAGTTAGAAGAAAATAAGTTTGA	0	No	CAXHTB010000012.1_YL-12	3306133	0
841	PAV18459	00_00000000_786	00_00000000_PAV18459	YL-12d	6.7176	No	63	73	0.391173	0	TGCAGATTTTGTGCACAAACAACACTGGTATCTTTAGCTAGCAAGCAAATAGTTGACTTGATTCCTTTC	0	Yes	0	0	0
842	PAV18803	12_03235674_787	12_03235674_PAV18803	YL-12d	7.088	No	64	72	0.492717	0	TGCAGATTTTGTGCACAAACAAACTGGTATCTTTAGCTAGCTAGCAAATAGTTGACTCGATTCCTTTCC	0	No	CAXHTB010000012.1_YL-12	3235674	0
843	PAV18649	12_03266840_788	12_03266840_PAV18649	YL-12d	7.088	Yes	64	72	0.492717	0	TGCAGTGACTTCATACCATAATAATAGTGCTAATATGGAATCATTTTTACAGATCGGAAGAGCGGTTCA	0	No	CAXHTB010000012.1_YL-12	3266840	0
844	PAV18725	00_00000000_789	00_00000000_PAV18725	YL-12d	7.4584	No	63	73	0.391173	0	TGCAGTGACTTCATATCATAATAATAGTGCTAATATGGAATCAATTTTACAGATCGGAAGAGCGGTTCA	0	Yes	0	0	0
845	SNP07632	00_00000000_790	00_00000000_SNP07632	YL-12d	7.8287	No	62	74	0.303484	9611153|F|0-15:T>C-15:T>C	TGCAGTGACTTCATATCATAATAATAGTGCTAATATGGAATCAATTTTACAGATCGGAAGAGCGGTTCA	TGCAGTGACTTCATACCATAATAATAGTGCTAATATGGAATCATTTTTACAGATCGGAAGAGCGGTTCA	No	0	0	0
846	SNP01081	00_00000000_791	00_00000000_SNP01081	YL-12d	8.1991	No	61	75	0.229949	9611701|F|0-43:T>A-43:T>A	TGCAGTTTTTATGATAATGTGTTTGATTTTGTGTGATTTGATCTTTTTGATTTTGTAGGCTCATAAGAA	TGCAGTTTTTATGATAATGTGTTTGATTTTGTGTGATTTGATCATTTTGATTTTGTAGGCTCATAAGAA	No	0	0	0
847	SNP09629	12_03417757_792	12_03417757_SNP09629	YL-12d	8.9454	No	63	73	0.391173	78563360|F|0-68:G>A-68:G>A	TGCAGCTTCAACCTTTTCTACTATCTCTGGCTGAGTAAACGCAGCCAGAGACATAATTGTTCCCTGGAG	TGCAGCTTCAACCTTTTCTACTATCTCTGGCTGAGTAAACGCAGCCAGAGACATAATTGTTCCCTGGAA	Yes	CAXHTB010000012.1_YL-12	3417757	3417689
848	SNP00993	12_03435670_793	12_03435670_SNP00993	YL-12d	9.6918	No	63	73	0.391173	9608014|F|0-18:T>C-18:T>C	TGCAGGGAAACCAATGATTGGTTATCCAAAATGGACTGATCAACCCACCAATGCAAAACTCATCACTGA	TGCAGGGAAACCAATGATCGGTTATCCAAAATGGACTGATCAACCCACCAATGCAAAACTCATCACTGA	No	CAXHTB010000012.1_YL-12	3435670	3435652
849	SNP02901	15_02641240_974	15_02641240_SNP02901	YL-12d	10.0621	No	62	74	0.303484	9611859|F|0-44:C>A-44:C>A	TGCAGTTTTTCCCAACTGCTGAGGAGTCAATGGATTACTACAATCAAAAAAGATGTATTGATGGAAAAG	TGCAGTTTTTCCCAACTGCTGAGGAGTCAATGGATTACTACAATAAAAAAAGATGTATTGATGGAAAAG	No	CAXHTB010000015.1_YL-15	2641240	2641196
850	SNP12951	12_03518260_794	12_03518260_SNP12951	YL-12d	10.4325	No	63	73	0.391173	100913954|F|0-42:T>C-42:T>C	TGCAGCAAATACCGCAAAAGCTTTCAGCAAATCGGTTTTGGGTTGGTAATTGTCTTCAATATATTGTGA	TGCAGCAAATACCGCAAAAGCTTTCAGCAAATCGGTTTTGGGCTGGTAATTGTCTTCAATATATTGTGA	No	CAXHTB010000012.1_YL-12	3518260	3518302
851	SNP05423	12_03548312_795	12_03548312_SNP05423	YL-12d	10.4325	Yes	63	73	0.391173	9610624|F|0-59:G>C-59:G>C	TGCAGATGCTTCTGTTTTTACATTTGGAGATGAAGAAGACTATGAAAGTGATGGAAGTAGATAGGACTA	TGCAGATGCTTCTGTTTTTACATTTGGAGATGAAGAAGACTATGAAAGTGATGGAAGTACATAGGACTA	Yes	CAXHTB010000012.1_YL-12	3548312	3548253
852	PAV18467	12_03518100_796	12_03518100_PAV18467	YL-12d	10.8029	No	62	74	0.303484	0	TGCAGTGCCGGGTCATACAAAACTAATAAACAACGTTCCCAACCACATGTACATTATTGTGAAACATAA	0	No	CAXHTB010000012.1_YL-12	3518100	0
853	PAV18878	12_03518100_797	12_03518100_PAV18878	YL-12d	10.8029	Yes	62	74	0.303484	0	TGCAGTGCCGGGTCATACAAAACTAATAAACAACGTTCCCAACCACATGCCACATTATTGTGAAACATA	0	Yes	CAXHTB010000012.1_YL-12	3518100	0
854	PAV18518	12_03563625_798	12_03563625_PAV18518	YL-12d	11.1733	No	63	73	0.391173	0	TGCAGAGGATGGTCACAAGGGCAGCATATATGCTGTTAGTTGGAGTCCTGACAGTAAACAGGTGAGCTC	0	Yes	CAXHTB010000012.1_YL-12	3563625	0
855	SNP16377	12_03570928_799	12_03570928_SNP16377	YL-12d	11.5436	No	64	72	0.492717	100866847|F|0-44:T>G-44:T>G	TGCAGCTGATTTACCCTCTCCCTCATAAACCTCATCTCTTCGTCTTCTTCGTCGTCATCATCATCGTAG	TGCAGCTGATTTACCCTCTCCCTCATAAACCTCATCTCTTCGTCGTCTTCGTCGTCATCATCATCGTAG	Yes	CAXHTB010000012.1_YL-12	3570928	3570972
856	PAV18560	12_03593811_800	12_03593811_PAV18560	YL-12d	11.5436	Yes	64	72	0.492717	0	TGCAGGATAATAATATTCATGTTAGGATCTTTCGTTTTTTATTCAAGTCTTGTTCTGATGACAGTTTGT	0	No	CAXHTB010000012.1_YL-12	3593811	0
857	PAV18715	12_03593811_801	12_03593811_PAV18715	YL-12d	11.5436	Yes	64	72	0.492717	0	TGCAGGATAATAATATGCATATGTTAGGATCTTTCGTTTTTTATTCAAGTCTTGTTCTGATGACAGTTT	0	Yes	CAXHTB010000012.1_YL-12	3593811	0
858	SNP09450	12_03634004_802	12_03634004_SNP09450	YL-12d	11.914	No	63	73	0.391173	100934602|F|0-8:T>C-8:T>C	TGCAGAACTTGATATAGAGGATTATGGAAAGATGGTGATGACTAAGAAGAAGACCAGAGTAGCCGAGAC	TGCAGAACCTGATATAGAGGATTATGGAAAGATGGTGATGACTAAGAAGAAGACCAGAGTAGCCGAGAC	No	CAXHTB010000012.1_YL-12	3634004	3634012
859	SNP14420	12_03634773_803	12_03634773_SNP14420	YL-12d	11.914	Yes	63	73	0.391173	9604619|F|0-22:C>T-22:C>T	TGCAGGAATTGTGTCTCTGGCACGAGTCTTTGTCTCAACCAGTATTGGGTTACGATTACGATTACGATT	TGCAGGAATTGTGTCTCTGGCATGAGTCTTTGTCTCAACCAGTATTGGGTTACGATTACGATTACGATT	No	CAXHTB010000012.1_YL-12	3634773	3634751
860	PAV18646	12_03677647_804	12_03677647_PAV18646	YL-12d	12.6604	No	61	75	0.229949	0	TGCAGTGTACTACTGATAGATGAGTTATCATGCAGGGTCCTAACAATTTGTTTTTGCCAATTGTCAATG	0	No	CAXHTB010000012.1_YL-12	3677647	0
861	PAV18907	12_03677647_805	12_03677647_PAV18907	YL-12d	12.6603	No	61	75	0.229949	0	TGCAGTGTGCTACTGATAGATGAGTTATCATGCAGGGTCCTAACAATTTTTTTTTGCCAATTGTCAATG	0	Yes	CAXHTB010000012.1_YL-12	3677647	0
862	SNP11971	12_03677647_806	12_03677647_SNP11971	YL-12d	12.6603	Yes	61	75	0.229949	9608397|F|0-8:A>G-8:A>G	TGCAGTGTACTACTGATAGATGAGTTATCATGCAGGGTCCTAACAATTTGTTTTTGCCAATTGTCAATG	TGCAGTGTGCTACTGATAGATGAGTTATCATGCAGGGTCCTAACAATTTTTTTTTGCCAATTGTCAATG	Yes	CAXHTB010000012.1_YL-12	3677647	3677655
863	SNP15283	12_03713392_807	12_03713392_SNP15283	YL-12d	12.6603	Yes	61	75	0.229949	9603935|F|0-60:C>T-60:C>T	TGCAGCACCAATTGCAAAGGGAATGCTATAGAGAGTTGTAAGGGTATCGAGGCTGAAAAGCGACAAGAA	TGCAGCACCAATTGCAAAGGGAATGCTATAGAGAGTTGTAAGGGTATCGAGGCTGAAAAGTGACAAGAA	Yes	CAXHTB010000012.1_YL-12	3713392	3713332
864	PAV18512	12_03720435_808	12_03720435_PAV18512	YL-12d	13.0307	No	62	74	0.303484	0	TGCAGTACAAAATTAGAAAATATAATTTGTTATGAGGTTACATCATATATTTTTATTTTTACAGATCGG	0	No	CAXHTB010000012.1_YL-12	3720435	0
865	PAV18785	12_03720435_809	12_03720435_PAV18785	YL-12d	13.0307	Yes	62	74	0.303484	0	TGCAGTACAAAATTAGAAAATATAATTTGTTATGAGGTTGTATCTTATATTTTTATTTTTACAGATCGG	0	Yes	CAXHTB010000012.1_YL-12	3720435	0
866	SNP01073	12_03720435_810	12_03720435_SNP01073	YL-12d	13.0307	Yes	62	74	0.303484	9605110|F|0-39:G>A-39:G>A	TGCAGTACAAAATTAGAAAATATAATTTGTTATGAGGTTGTATCTTATATTTTTATTTTTACAGATCGG	TGCAGTACAAAATTAGAAAATATAATTTGTTATGAGGTTACATCATATATTTTTATTTTTACAGATCGG	No	CAXHTB010000012.1_YL-12	3720435	3720474
867	SNP03044	12_04023204_811	12_04023204_SNP03044	YL-12d	13.0307	Yes	62	74	0.303484	9611612|F|0-24:C>T-24:C>T	TGCAGCGAAAGGAAGAATGGTTACCAACACCATGCAATACTGGTTTGAAATATCAGGATTTTTTTATTA	TGCAGCGAAAGGAAGAATGGTTACTAACACCATGCAATACTGGTTTGAAATATCAGGATTTTTTTATTA	Yes	CAXHTB010000012.1_YL-12	4023204	4023180
868	PAV18434	12_04432804_812	12_04432804_PAV18434	YL-12d	13.0307	Yes	62	74	0.303484	0	TGCAGAACTCCATGATAAACACACATGATTGATGAGAAAAAGTTTATTTTGGGTTGAACAATTCTAACA	0	No	CAXHTB010000012.1_YL-12	4432804	0
869	PAV18611	12_04441555_813	12_04441555_PAV18611	YL-12d	13.0307	Yes	62	74	0.303484	0	TGCAGGTAGATTGATTATTCTTCATCAAATAAACTACTTTACAGATCGGAAGAGCGGTTCAGCAGGAAT	0	No	CAXHTB010000012.1_YL-12	4441555	0
870	SNP01519	12_04513002_814	12_04513002_SNP01519	YL-12d	13.4011	No	63	73	0.391173	9603331|F|0-66:C>G-66:C>G	TGCAGACAATGGTCAATCATCTAGTTGGAATACATCAGCATCAGATGGTAAGGAAGAAATTCCACCCAA	TGCAGACAATGGTCAATCATCTAGTTGGAATACATCAGCATCAGATGGTAAGGAAGAAATTCCACCGAA	Yes	CAXHTB010000012.1_YL-12	4513002	4513068
871	PAV18634	12_04552288_815	12_04552288_PAV18634	YL-12d	13.7715	No	64	72	0.492717	0	TGCAGTGTCTGTTGTAGGGTCCTTCTGTAGTGAAAAGGACCCTGACTTTTGTTCTGCAAAAGCAAAGGA	0	No	CAXHTB010000012.1_YL-12	4552288	0
872	PAV18763	12_04552288_816	12_04552288_PAV18763	YL-12d	13.7715	Yes	64	72	0.492717	0	TGCAGTGTCTGTTGTAGGGTCCCTCTGTAGTGAAAAGGACCCTGACTTTTGTTCCGCAAAATCAAAGGA	0	Yes	CAXHTB010000012.1_YL-12	4552288	0
873	SNP06496	12_04552288_817	12_04552288_SNP06496	YL-12d	13.7715	Yes	64	72	0.492717	9608404|F|0-22:C>T-22:C>T	TGCAGTGTCTGTTGTAGGGTCCCTCTGTAGTGAAAAGGACCCTGACTTTTGTTCCGCAAAATCAAAGGA	TGCAGTGTCTGTTGTAGGGTCCTTCTGTAGTGAAAAGGACCCTGACTTTTGTTCTGCAAAAGCAAAGGA	No	CAXHTB010000012.1_YL-12	4552288	4552310
874	PAV18617	12_04644761_818	12_04644761_PAV18617	YL-12d	13.7715	Yes	64	72	0.492717	0	TGCAGAGAACAAAGTTGGAGTGCAAACAAAGAACGGACGAAACAGATGAAGCACGGTTTTACAGATCGG	0	Yes	CAXHTB010000012.1_YL-12	4644761	0
875	PAV18671	12_04644761_819	12_04644761_PAV18671	YL-12d	13.7715	Yes	64	72	0.492717	0	TGCAGAGAACAAAGTTGGAGTGCAAACAAAGAACGGACGAAACAGATGAAGCACAGGTTTACAGATCGG	0	No	CAXHTB010000012.1_YL-12	4644761	0
876	SNP07155	12_04644761_820	12_04644761_SNP07155	YL-12d	13.7715	Yes	64	72	0.492717	9611983|F|0-54:G>A-54:G>A	TGCAGAGAACAAAGTTGGAGTGCAAACAAAGAACGGACGAAACAGATGAAGCACGGTTTTACAGATCGG	TGCAGAGAACAAAGTTGGAGTGCAAACAAAGAACGGACGAAACAGATGAAGCACAGGTTTACAGATCGG	No	CAXHTB010000012.1_YL-12	4644761	4644816
877	SNP12448	12_04672478_821	12_04672478_SNP12448	YL-12d	14.1419	No	63	73	0.391173	9610952|F|0-31:G>A-31:G>A	TGCAGTTTATTTTTGGCCTACAACTTTCCCTGGGTTGTTTTATGTGGGGTATCTCATATCTACTATCTT	TGCAGTTTATTTTTGGCCTACAACTTTCCCTAGGTTGTTTTATGTGGGGTATCTCATATCTACTATCTT	No	CAXHTB010000012.1_YL-12	4672478	4672509
878	SNP17912	12_04677614_822	12_04677614_SNP17912	YL-12d	14.5122	No	62	74	0.303484	100769575|F|0-46:G>C-46:G>C	TGCAGCTCCAGTAATAGTTTATCATCCATACTCATCTGCTCAAAATGGCGACTGAAAGTTGACGAACAA	TGCAGCTCCAGTAATAGTTTATCATCCATACTCATCTGCTCAAAATCGCGACTGAAAGTTGACGAACAA	No	CAXHTB010000012.1_YL-12	4677614	4677568
879	SNP13236	12_04679611_823	12_04679611_SNP13236	YL-12d	14.8826	No	61	75	0.229949	78563495|F|0-47:G>A-47:G>A	TGCAGACCATCCAAGGGGTGAGCGTAATACAAAACCAAATGCCAAACGGAAAGCAGCTCAACTATCTAG	TGCAGACCATCCAAGGGGTGAGCGTAATACAAAACCAAATGCCAAACAGAAAGCAGCTCAACTATCTAG	Yes	CAXHTB010000012.1_YL-12	4679611	4679658
880	SNP02872	12_04731789_824	12_04731789_SNP02872	YL-12d	14.8826	Yes	61	75	0.229949	9609549|F|0-36:C>T-36:C>T	TGCAGATTCTGCAATTGCGAACATCACTTGCAGGTCCTCTTCTCAATATGCATCTCATTCTAGCATTTG	TGCAGATTCTGCAATTGCGAACATCACTTGCAGGTCTTCTTCTCAATATGCATCTCATTCTAGCATTTG	Yes	CAXHTB010000012.1_YL-12	4731789	4731825
881	PAV18718	00_00000000_825	00_00000000_PAV18718	YL-12d	15.253	No	62	74	0.303484	0	TGCAGGCTGGAGAAAGCTTATCGATGTTACAGATCGGAAGAGCGGTTCAGCAGGAATGCCGAGACCGAT	0	Yes	0	0	0
882	SNP18249	12_04783998_826	12_04783998_SNP18249	YL-12d	15.253	Yes	62	74	0.303484	100816701|F|0-45:G>A-45:G>A	TGCAGCCATTCTTAGTGATATCAATGCAAGGTCTTGTAGGTTTCCGAATGCACTTGTTGGGTCTGATGA	TGCAGCCATTCTTAGTGATATCAATGCAAGGTCTTGTAGGTTTCCAAATGCACTTGTTGGGTCTGATGA	No	CAXHTB010000012.1_YL-12	4783998	4783953
883	PAV19061	12_04828751_827	12_04828751_PAV19061	YL-12d	15.253	Yes	62	74	0.303484	0	TGCAGGCTGGAGAAAGCTTATCAAATGTTACAGATCGGAAGAGCGGTTCAGCAGGAATGCCGAGACCGA	0	No	CAXHTB010000012.1_YL-12	4828751	0
884	SNP08630	12_04932606_828	12_04932606_SNP08630	YL-12d	15.6234	No	63	73	0.391173	9604677|F|0-48:G>A-48:G>A	TGCAGGATCAATGTAACTATATCTGAGTTCAACAAGGAATATCAACATGCTAACAAACTTTGCATGTTC	TGCAGGATCAATGTAACTATATCTGAGTTCAACAAGGAATATCAACATACTAACAAACTTTGCATGTTC	Yes	CAXHTB010000012.1_YL-12	4932606	4932654
885	PAV18774	12_04946548_829	12_04946548_PAV18774	YL-12d	15.9937	No	62	74	0.303484	0	TGCAGAGACAGGATATGATTCAAACTATTATTCCACAGAGTCAGAGAAATTCCTGCTAGAGTGTACATG	0	Yes	CAXHTB010000012.1_YL-12	4946548	0
886	PAV18890	12_05129797_830	12_05129797_PAV18890	YL-12d	15.9937	Yes	62	74	0.303484	0	TGCAGAAGCATGGATTATAATGTTCATTTAGCCAATTACAGATCGGAAGAGCGGTTCAGCAGGAATGCC	0	Yes	CAXHTB010000012.1_YL-12	5129797	0
887	PAV18818	12_05353842_831	12_05353842_PAV18818	YL-12d	16.3641	No	61	75	0.229949	0	TGCAGGAAAGGTGATGCGGAAATTTTGAAGATTCTTTCTCTGTTTACGCCAGTTTAGACTATTCTTTCC	0	Yes	CAXHTB010000012.1_YL-12	5353842	0
888	SNP07015	12_05637632_832	12_05637632_SNP07015	YL-12d	17.1104	No	61	75	0.229949	9611354|F|0-59:A>T-59:A>T	TGCAGGGTATGTCTTTCTTCTTCTTCCTACATCTTATCCTTACATAAGCTCTTTTTGTCATCCTTTTAC	TGCAGGGTATGTCTTTCTTCTTCTTCCTACATCTTATCCTTACATAAGCTCTTTTTGTCTTCCTTTTAC	No	CAXHTB010000012.1_YL-12	5637632	5637691
889	PAV18650	12_05709119_833	12_05709119_PAV18650	YL-12d	17.1104	Yes	61	75	0.229949	0	TGCAGGTTCATCATCTTCAGTTGTAGCTGTCTTTGCCTCAATCTGTTTCTCATCCTTGTTGATTTCAAC	0	No	CAXHTB010000012.1_YL-12	5709119	0
890	PAV18778	12_05709119_834	12_05709119_PAV18778	YL-12d	17.1104	Yes	61	75	0.229949	0	TGCAGGTTTATCATCTTCAATTGTAGCTGTCTTTGCCTCAATCTGTTTCTCATCCTTGTTGATTTCAAC	0	Yes	CAXHTB010000012.1_YL-12	5709119	0
891	SNP07887	12_05709119_835	12_05709119_SNP07887	YL-12d	17.1104	Yes	61	75	0.229949	9605031|F|0-8:T>C-8:T>C	TGCAGGTTTATCATCTTCAATTGTAGCTGTCTTTGCCTCAATCTGTTTCTCATCCTTGTTGATTTCAAC	TGCAGGTTCATCATCTTCAGTTGTAGCTGTCTTTGCCTCAATCTGTTTCTCATCCTTGTTGATTTCAAC	No	CAXHTB010000012.1_YL-12	5709119	5709111
892	SNP05533	12_05710331_836	12_05710331_SNP05533	YL-12d	17.1104	Yes	61	75	0.229949	9607162|F|0-30:C>T-30:C>T	TGCAGAAGTTTGACATCATACTTCAACATTCATCTGCATCTTAGTGTTCAAGTATTTGTCACGACATTG	TGCAGAAGTTTGACATCATACTTCAACATTTATCTGCATCTTAGTGTTCAAGTATTTGTCACGACATTG	No	CAXHTB010000012.1_YL-12	5710331	5710361
893	SNP12416	12_05751914_838	12_05751914_SNP12416	YL-12d	17.4808	No	60	76	0.170067	9604932|F|0-5:G>C-5:G>C	TGCAGGTATCTGTCTAGTTCAACATGTACACAAAATCATGCAGAAACAGTAAAATGTTTCTTCCAATAA	TGCAGCTATCTGTCTAGTTCAACATGTACACAAAATCATGCAGAAACAGTAAAATGTTTCTTCCAATAA	Yes	CAXHTB010000012.1_YL-12	5751914	5751909
894	PAV18813	00_00000000_837	00_00000000_PAV18813	YL-12d	17.4808	Yes	60	76	0.170067	0	TGCAGAGGAGGGAGGGAGTACCATGAATACATGTGAAAGGGGGACAATAATAATAAGAGTGAAATAATT	0	Yes	0	0	0
895	PAV18841	12_05757765_839	12_05757765_PAV18841	YL-12d	17.4808	Yes	60	76	0.170067	0	TGCAGCCTGAAGTGATCAAAAGGCACAACTTTGGTCTCTGATTACAGATCGGAAGAGCGGTTCAGCAGG	0	Yes	CAXHTB010000012.1_YL-12	5757765	0
896	PAV18603	12_05757772_840	12_05757772_PAV18603	YL-12d	17.4808	Yes	60	76	0.170067	0	TGCAGTGATCAAAAGGCACAACTTTGGTCTCTGATTACAGATCGGAAGAGCGGTTCAGCAGGAATGCCG	0	No	CAXHTB010000012.1_YL-12	5757772	0
897	SNP08824	12_05781351_841	12_05781351_SNP08824	YL-12d	17.4808	Yes	60	76	0.170067	9610065|F|0-28:G>T-28:G>T	TGCAGTTGCTCTAGTTGCTACAAACTGTGTTCTAAGATCATCCAACTCCTTCAGATACTGTATCAAGAT	TGCAGTTGCTCTAGTTGCTACAAACTGTTTTCTAAGATCATCCAACTCCTTCAGATACTGTATCAAGAT	No	CAXHTB010000012.1_YL-12	5781351	5781323
898	SNP15899	12_05992525_842	12_05992525_SNP15899	YL-12d	17.4808	Yes	60	76	0.170067	9607504|F|0-43:A>G-43:A>G	TGCAGCAACTTTTGTTTGTCTATCATTTATCAGCATACTGCTAACCATGGTGTTTCCCCTTCACAATTG	TGCAGCAACTTTTGTTTGTCTATCATTTATCAGCATACTGCTAGCCATGGTGTTTCCCCTTCACAATTG	Yes	CAXHTB010000012.1_YL-12	5992525	5992568
899	SNP11886	12_06045149_843	12_06045149_SNP11886	YL-12d	17.4808	Yes	60	76	0.170067	9608046|F|0-56:C>T-56:C>T	TGCAGGGGCAAGCCACAGCCTTCTTTTGATCAGGTATAAAAATATACACTGCCTAACATAACTGAATAG	TGCAGGGGCAAGCCACAGCCTTCTTTTGATCAGGTATAAAAATATACACTGCCTAATATAACTGAATAG	Yes	CAXHTB010000012.1_YL-12	6045149	6045205
900	SNP17851	12_06339242_844	12_06339242_SNP17851	YL-12d	17.8512	No	61	75	0.229949	100771293|F|0-46:T>C-46:T>C	TGCAGTACTTTTATTTTCCTATTTCTATTCAAGTTATTAGTTGTTGTCAGCTACATTTTACCTTGTAAT	TGCAGTACTTTTATTTTCCTATTTCTATTCAAGTTATTAGTTGTTGCCAGCTACATTTTACCTTGTAAT	Yes	CAXHTB010000012.1_YL-12	6339242	6339196
901	PAV18869	12_06604760_845	12_06604760_PAV18869	YL-12d	17.8512	Yes	61	75	0.229949	0	TGCAGCTGTGGAAAGCAAAACAATTTCCGTAATAACCAACGGGGAATGGAGGGTTACAGATCGGAAGAG	0	No	CAXHTB010000012.1_YL-12	6604760	0
902	SNP18150	12_06604763_846	12_06604763_SNP18150	YL-12d	17.8512	Yes	61	75	0.229949	100867313|F|0-45:A>G-45:A>G	TGCAGGGAAGCTTACAAGAGAACCACTTGAGTATGCCCTAGACTTAGTAAAAAAGGCAATTGGTAAAGT	TGCAGGGAAGCTTACAAGAGAACCACTTGAGTATGCCCTAGACTTGGTAAAAAAGGCAATTGGTAAAGT	No	CAXHTB010000012.1_YL-12	6604763	6604718
903	PAV18598	12_06604769_847	12_06604769_PAV18598	YL-12d	17.8512	Yes	61	75	0.229949	0	TGCAGGGAAAGCAAAACAATTTCCGTAATAACCAACGGGGAATGGAGGGTTACAGATCGGAAGAGCGGT	0	Yes	CAXHTB010000012.1_YL-12	6604769	0
904	SNP12305	12_06626644_848	12_06626644_SNP12305	YL-12d	17.8512	Yes	61	75	0.229949	9603182|F|0-35:A>G-35:A>G	TGCAGAAGGCCGAGGAAATAATAGCCAAGACGCCCAGGAGTATTATGCTCCGACAGATCGATAATCTTG	TGCAGAAGGCCGAGGAAATAATAGCCAAGACGCCCGGGAGTATTATGCTCCGACAGATCGATAATCTTG	Yes	CAXHTB010000012.1_YL-12	6626644	6626609
905	SNP12042	12_06754317_849	12_06754317_SNP12042	YL-12d	17.8512	Yes	61	75	0.229949	9604774|F|0-62:T>C-62:T>C	TGCAGGCTACTTTGGCAATGCTTTGCATTTTTCAATGGTTTCAGTAAAAGACATAGACAGTGTTGGATT	TGCAGGCTACTTTGGCAATGCTTTGCATTTTTCAATGGTTTCAGTAAAAGACATAGACAGTGCTGGATT	Yes	CAXHTB010000012.1_YL-12	6754317	6754379
906	PAV18742	12_06762442_850	12_06762442_PAV18742	YL-12d	17.8512	Yes	61	75	0.229949	0	TGCAGCCATTGTCTAATCCTTCTCAAGTTGAACCTCAGCCTACTTTTACAGGTTTGAATTGGTAAATGC	0	Yes	CAXHTB010000012.1_YL-12	6762442	0
907	PAV18705	12_06762444_851	12_06762444_PAV18705	YL-12d	17.8512	Yes	61	75	0.229949	0	TGCAGTCCACTGTCAGGAAAAGTGGCTTCATCTTGAGATTTGACCAAAGAACCCTATTTCAATGAGTAG	0	Yes	CAXHTB010000012.1_YL-12	6762444	0
908	PAV18777	12_06775053_852	12_06775053_PAV18777	YL-12d	17.8512	Yes	61	75	0.229949	0	TGCAGTAGAGGTGATAAGTTTGGAAAACACTATGCTACTTTTTTTACTTCATAATTTGTACATAATCTC	0	No	CAXHTB010000012.1_YL-12	6775053	0
909	PAV18699	12_06775056_853	12_06775056_PAV18699	YL-12d	17.8512	Yes	61	75	0.229949	0	TGCAGAAAGGGGAACATCAGAGACAAGCTGAGCAATTGTACCTGCTGTACCCATCCTACTCATGCTTAG	0	No	CAXHTB010000012.1_YL-12	6775056	0
910	SNP17259	12_06803608_854	12_06803608_SNP17259	YL-12d	18.2216	No	62	74	0.303484	100817133|F|0-8:T>C-8:T>C	TGCAGCTATGATACCATTTGGCTTCTTGTCCACAACATGTATTCTTGTGACTTCTCTCCCCATTATGCT	TGCAGCTACGACACCATTTGGCTTCTTGTCCACAACATGTATTCTTGTGACTTCTCTCCCCATTATGCT	No	CAXHTB010000012.1_YL-12	6803608	6803616
911	PAV18632	12_06923925_855	12_06923925_PAV18632	YL-12d	18.592	No	61	75	0.229949	0	TGCAGCAGATAGCCATTATGTTGGCAGTTTACGGTAGAAGTAAATGCAGAGGAAGTTATGAAATAAATA	0	No	CAXHTB010000012.1_YL-12	6923925	0
912	PAV18660	12_06923928_856	12_06923928_PAV18660	YL-12d	18.9623	No	60	76	0.170067	0	TGCAGTTTTCCAAGGGACTTATATTTTGTGATGGTTAGAGTATATAAAAATATAACTAATATTCAATAT	0	No	CAXHTB010000012.1_YL-12	6923928	0
913	SNP09422	12_07001461_857	12_07001461_SNP09422	YL-12d	18.9623	Yes	60	76	0.170067	9609596|F|0-48:A>C-48:A>C	TGCAGCAGCAACAAGATAAGAACAAAAAATATAGCACACTCTTGCCAAAACCTTCAACTTGCTAACATG	TGCAGCAGCAACAAGATAAGAACAAAAAATATAGCACACTCTTGCCAACACCTTCAACTTGCTAACATG	No	CAXHTB010000012.1_YL-12	7001461	7001509
914	PAV18832	12_07020561_858	12_07020561_PAV18832	YL-12d	19.3327	No	61	75	0.229949	0	TGCAGAAGGCAATTGATGGGAGGGGATACTTGTACCACGATGCACAAAGGATTAGACAATTAGTCTAAT	0	Yes	CAXHTB010000012.1_YL-12	7020561	0
915	PAV18831	12_07020562_859	12_07020562_PAV18831	YL-12d	19.7031	No	62	74	0.303484	0	TGCAGGGTTTGAAGTTTTGTTCTCTCCCTGGGAGCATGACTTGCTTACCACCATGCCCAATCTTTCTTG	0	Yes	CAXHTB010000012.1_YL-12	7020562	0
916	SNP16656	12_07076376_860	12_07076376_SNP16656	YL-12d	19.7031	Yes	62	74	0.303484	78563425|F|0-27:T>C-27:T>C	TGCAGTAAGTTCTGAGAAAAAGTTGACTGAAGTCGAAGAAATGAACTCTCTAGACATAAAAACGTGAGT	TGCAGTAAGTTCTGAGAAAAAGTTGACCGAAGTCGAAGAAATGAACTCTCTAGACATAAAAACGTGAGT	No	CAXHTB010000012.1_YL-12	7076376	7076403
917	SNP11687	12_07076379_861	12_07076379_SNP11687	YL-12d	20.0735	No	63	73	0.391173	9604919|F|0-10:T>G-10:T>G	TGCAGGTAGATAAGAAAAAATCTGAACATTATTCTCAGATTGACAAGAGTGGCAGCATATCTATGTGGT	TGCAGGTAGAGAAGAAAAAATCTGAACATTATTCTCAGATTGACAAGAGTGGCAGCATATCTATGTGGT	Yes	CAXHTB010000012.1_YL-12	7076379	7076369
918	PAV18179	12_07177462_862	12_07177462_PAV18179	YL-12d	20.4438	No	64	72	0.492717	0	TGCAGACTTTTATTCTTACCGCCTTCAATGCTTCAGTTTACAATTGTCCAAAAGTATATGCAGAATGTG	0	Yes	CAXHTB010000012.1_YL-12	7177462	0
919	PAV19666	12_07739946_863	12_07739946_PAV19666	YL-12d	20.8142	No	65	71	0.606905	0	TGCAGTTTCCATTCTTTTGCAGTGAGAGAATATGTTATAGGCCGCCGAATATGGAATTCAGGACAGGCT	0	No	CAXHTB010000012.1_YL-12	7739946	0
920	SNP06604	12_07865037_864	12_07865037_SNP06604	YL-12d	21.1846	No	64	72	0.492717	9604049|F|0-5:T>C-5:T>C	TGCAGTATCATCATCCATATTTGAAGTTACATTTCCTACAGATATAACAAGCTTCTGATTTTTTTGACA	TGCAGCATCATCATCCATATTTGAAGTTACATTTCCTACAGATATAACAAGCTTCTGATTTTTTTGACA	No	CAXHTB010000012.1_YL-12	7865037	7865032
921	SNP02071	12_08142725_865	12_08142725_SNP02071	YL-12d	21.555	No	65	71	0.606905	9605076|F|0-55:A>G-55:A>G	TGCAGTAAGAAGAGCTATCATAAGGAGTATAATATGATAATCAGAGAGAAAGACCAAGGATGAAACATC	TGCAGTAAGAAGAGCTATCATAAGGAGTATAATATGATAATCAGAGAGAAAGACCGAGGATGAAACATC	No	CAXHTB010000012.1_YL-12	8142725	8142780
922	SNP04291	12_08849252_866	12_08849252_SNP04291	YL-12d	21.9254	No	66	70	0.731601	9609306|F|0-31:C>G-31:C>G	TGCAGCATTTTCTAAGCATGACACATTCATCCGTTTGTTACTTGAGTTCAGGGATTTCATGTAGTGTGA	TGCAGCATTTTCTAAGCATGACACATTCATCGGTTTGTTACTTGAGTTCAGGGATTTCATGTAGTGTGA	Yes	CAXHTB010000012.1_YL-12	8849252	8849283
923	SNP04153	12_08849255_867	12_08849255_SNP04153	YL-12d	22.2957	No	67	69	0.863832	9603291|F|0-58:C>A-58:C>A	TGCAGAATGTGTATATAAATGAAAAGAAAATGCAAGTAGCTAGTTATGGAACAAGAACCTACTATCTGA	TGCAGAATGTGTATATAAATGAAAAGAAAATGCAAGTAGCTAGTTATGGAACAAGAACATACTATCTGA	Yes	CAXHTB010000012.1_YL-12	8849255	8849197
924	SNP19089	12_09234758_868	12_09234758_SNP19089	YL-12d	22.2957	Yes	67	69	0.863832	100798911|F|0-64:T>C-64:T>C	TGCAGCACATGTTAAAAAAATTTCATTCTAAAGCTTGTTATTCAGCTTTTTCTTCTCCTTTTTCTTCTC	TGCAGCACATGTTAAAAAAATTTCATTCTAAAGCTTGTTATTCAGCTTTTTCTTCTCCTTTTTCCCTTC	Yes	CAXHTB010000012.1_YL-12	9234758	9234822
925	PAV18893	12_09700641_869	12_09700641_PAV18893	YL-12d	22.2957	Yes	67	69	0.863832	0	TGCAGATTCTTATAGCTAACAGAGATTCAAAATCGAAGAAAATAGGTAAACTGATATGATGAAGTGAAA	0	No	CAXHTB010000012.1_YL-12	9700641	0
926	SNP01693	12_09763242_870	12_09763242_SNP01693	YL-12d	22.2957	Yes	67	69	0.863832	9607250|F|0-60:G>T-60:G>T	TGCAGACTTACTTATTATTGCAGAAAAGTAGCTTATTTACCAAATATTCCACATGCAAAAGTAGATTAC	TGCAGACTTACTTATTATTGCAGAAAAGTAGCTTATTTACCAAATATTCCACATGCAAAATTAGATTAC	No	CAXHTB010000012.1_YL-12	9763242	9763302
927	SNP12772	12_09846491_871	12_09846491_SNP12772	YL-12d	22.2957	Yes	67	69	0.863832	9605287|F|0-45:A>C-45:A>C	TGCAGTCCCCAGAATCTTCAGAAACATGTACTCGCAGAGTAGGTAAATGTGGCACATAACACTTTGGTA	TGCAGTCCCCAGAATCTTCAGAAACATGTACTCGCAGAGTAGGTACATGTGGCACATAACACTTTGGTA	No	CAXHTB010000012.1_YL-12	9846491	9846536
928	SNP16970	12_09864400_872	12_09864400_SNP16970	YL-12d	22.2957	Yes	67	69	0.863832	100817126|F|0-63:G>A-63:G>A	TGCAGCTATCATAGGTAGTAGTAATAGTAGTAGTGGTGCTGAGTTTAGCTTTGGATTGAAGAAGATGGA	TGCAGCTATCATAGGTAGTAGTAATAGTAGTAGTGGTGCTGAGTTTAGCTTTGGATTGAAGAAAATGGA	Yes	CAXHTB010000012.1_YL-12	9864400	9864337
929	PAV18668	12_09904859_873	12_09904859_PAV18668	YL-12d	22.2957	Yes	67	69	0.863832	0	TGCAGCCATAAAATCTTCAGTCTTTCCACCGGTGCATGATCCAATGTATACTCTGTCAATTTTCACATT	0	No	CAXHTB010000012.1_YL-12	9904859	0
930	SNP08061	12_10030811_874	12_10030811_SNP08061	YL-12d	22.6661	No	68	68	1	9611820|F|0-35:C>T-35:C>T	TGCAGCCTTGGTTGAGGTACGTTATTATTGCTTGACAGTTGAATGAATTTTTCGTATGTTCATCTGTAT	TGCAGCCTTGGTTGAGGTACGTTATTATTGCTTGATAGTTGAATGAATTTTTCGTATGTTCATCTGTAT	No	CAXHTB010000012.1_YL-12	10030811	10030776
931	PAV18695	12_10296825_875	12_10296825_PAV18695	YL-12d	22.6661	Yes	68	68	1	0	TGCAGCAATTATCAATGTTCCTTCAAAATGAAAAGTGGGAATGAGAGAGGGGTTTACAGATCGGAAGAG	0	Yes	CAXHTB010000012.1_YL-12	10296825	0
932	SNP17861	12_10399974_876	12_10399974_SNP17861	YL-12d	22.6661	Yes	68	68	1	100866007|F|0-25:G>A-25:G>A	TGCAGCAACCTGAGTAAATTGAACAGCTCATATGAAGCAAAATAAGAATAGGTACTCACCTCAAACAAG	TGCAGCAACCTGAGTAAATTGAACAACTCATATGAAGCAAAATAAGAATAGGTACTCACCTCAAACAAG	No	CAXHTB010000012.1_YL-12	10399974	10399949
933	PAV18782	12_10791346_878	12_10791346_PAV18782	YL-12d	23.0365	No	69	67	0.863832	0	TGCAGTATTATGACCATGTGTTTTTTGCTTGGTAATACACATGAATTTACAGATCGGAAGAGCGGTTCA	0	No	CAXHTB010000012.1_YL-12	10791346	0
934	PAV18541	00_00000000_877	00_00000000_PAV18541	YL-12d	23.0365	Yes	69	67	0.863832	0	TGCAGAGTCCTCACAGAATACCATCAAAGTAAACAGGGTAGAATATATTGCAACAACAAGTTGACAACT	0	Yes	0	0	0
935	PAV18501	12_10791349_879	12_10791349_PAV18501	YL-12d	23.0365	Yes	69	67	0.863832	0	TGCAGTACGTCCATTTGCCAACAGTTTTGGATGCTAATAGCAAAAAACAAACTTACAGATCGGAAGAGC	0	Yes	CAXHTB010000012.1_YL-12	10791349	0
936	SNP08985	12_10791349_880	12_10791349_SNP08985	YL-12d	23.0365	Yes	69	67	0.863832	9612063|F|0-7:C>T-7:C>T	TGCAGTACGTCCATTTGCCAACAGTTTTGGATGCTAATAGCAAAAAACAAACTTACAGATCGGAAGAGC	TGCAGTATGTCCATTTGCCAACAGTTTTGGATGCTAATAGCAAAAGACAAACTTACAGATCGGAAGAGC	No	CAXHTB010000012.1_YL-12	10791349	10791342
937	SNP01274	12_11474745_881	12_11474745_SNP01274	YL-12d	23.0365	Yes	69	67	0.863832	9610282|F|0-41:T>A-41:T>A	TGCAGCATCCATTGAGCTCAAAGCAATGAAGAAATTAGTTTTTTACAGATCGGAAGAGCGGTTCAGCAG	TGCAGCATCCATTGAGCTCAAAGCAATGAAGAAATTAGTTTATTACAGATCGGAAGAGCGGTTCAGCAG	No	CAXHTB010000012.1_YL-12	11474745	11474786
938	PAV18827	12_12613492_882	12_12613492_PAV18827	YL-12d	23.4069	No	70	66	0.731601	0	TGCAGCCATAGTTACAATAATGTAATGTGGATTTGAACACCCCACTATGCTTTGCCTTCAATTCAAGTC	0	No	CAXHTB010000012.1_YL-12	12613492	0
939	SNP06012	12_12617247_883	12_12617247_SNP06012	YL-12d	23.7772	No	71	65	0.606905	42705989|F|0-29:T>C-29:T>C	TGCAGCATTCCACCGCTCTCCGTTGTTGGTCTCAGCGAAGAGCAGGCAGTAGAGCAAGCAAATGGTGAT	TGCAGCATTCCACCGCTCTCCGTTGTTGGCCTCAGCGAAGAGCAGGCAGTAGAGCAAGCAAATGGTGAT	No	CAXHTB010000012.1_YL-12	12617247	12617218
940	SNP04691	12_12637262_884	12_12637262_SNP04691	YL-12d	24.1476	No	72	64	0.492717	6123087|F|0-48:A>C-48:A>C	TGCAGAATTCCATTGGTGGAAACTCACACTTGACAGGAGATCATGTGAATGAACCTTTCATGTAAGTCC	TGCAGAATTCCATTGGTGGAAACTCACACTTGACAGGAGATCATGTGACTGAACCTTTCATGTAAGTCC	No	CAXHTB010000012.1_YL-12	12637262	12637214
941	PAV18446	00_00000000_885	00_00000000_PAV18446	YL-12d	24.518	No	73	63	0.391173	0	TGCAGTAAATATCTCAAAGTATATCATGTGATGAGAATTTATGTAAAACAAATCCCAGAATTCAGCATA	0	Yes	0	0	0
942	SNP07696	12_12990235_887	12_12990235_SNP07696	YL-12d	24.8884	No	74	62	0.303484	42694161|F|0-46:C>A-46:C>A	TGCAGACACTAACATTGGTAGTCTCTGTATTGTAGTATTTGGAAACCAGCAGAATACAGAATAAAAAAG	TGCAGACACTAACATTGGTAGTCTCTGTATTGTAGTATTTGGAAACAAGCAGAATACAGAATAAAAAAG	No	CAXHTB010000012.1_YL-12	12990235	12990189
943	PAV18447	00_00000000_886	00_00000000_PAV18447	YL-12d	24.8884	Yes	74	62	0.303484	0	TGCAGATTCTTATAGCTAACAGAGATTCAAATGCATGCAATTCAAAATCGAAGAAAATAGGTAAACTGA	0	Yes	0	0	0
944	SNP16099	12_13018301_888	12_13018301_SNP16099	YL-12d	24.8884	Yes	74	62	0.303484	78563351|F|0-22:A>G-22:A>G	TGCAGCTGAAGTAGACACTACTAAAGGGGTAAAGGTTTGGGTGAAGAAGTTGAGAGAATCATCATTTCA	TGCAGCTGAAGTAGACACTACTGAAGGGGTAAAGGTTTGGGTGAAGAAGTTGAGAGAATCATCATTTCA	No	CAXHTB010000012.1_YL-12	13018301	13018279
945	PAV19087	12_13049386_889	12_13049386_PAV19087	YL-12d	24.8884	Yes	74	62	0.303484	0	TGCAGTAAGGGAGGGTCCATCTTTTCTAAAAAGTGATGATAACCTTCCTCTTACAGATCGGAAGAGCGG	0	No	CAXHTB010000012.1_YL-12	13049386	0
946	PAV18992	12_13049389_890	12_13049389_PAV18992	YL-12d	25.2587	No	75	61	0.229949	0	TGCAGGACTTTGCACACCTAACATTGATAAGGATACCTTGGAAGGCCTGCTCCCCATGTAAGCTTTTGC	0	No	CAXHTB010000012.1_YL-12	13049389	0
947	PAV18941	12_13051913_891	12_13051913_PAV18941	YL-12d	26.7744	No	79	57	0.0592297	0	TGCAGATGAAGGGAACGTTTAGCACAAGAATCATTGTAACATTTACAGATCGGAAGAGCGGTTCAGCAG	0	No	CAXHTB010000012.1_YL-12	13051913	0
948	PAV19086	12_13053484_892	12_13053484_PAV19086	YL-12d	27.1447	No	80	56	0.0395918	0	TGCAGACTGCACTAAGTGCGACAGATAAATAAGCTCAGAAGAGCGATTATCGGAAAAATTGCTTTTCAC	0	No	CAXHTB010000012.1_YL-12	13053484	0
949	PAV19065	12_13053487_893	12_13053487_PAV19065	YL-12d	27.5151	No	79	57	0.0592297	0	TGCAGCAATGATAGAAAGTAACCATTTCGGTAAACAACAGTCCTATCTCTTACGGTGCCTACTTTTACA	0	No	CAXHTB010000012.1_YL-12	13053487	0
950	PAV18349	12_13054674_894	12_13054674_PAV18349	YL-12d	28.2614	No	77	59	0.122713	0	TGCAGAATGATGCACCAATGTGGGGAGTTATCAAACTGGCCTCTCAGATGTGTTCAAGTGAGAGTTGAT	0	Yes	CAXHTB010000012.1_YL-12	13054674	0
951	PAV18923	12_13054674_895	12_13054674_PAV18923	YL-12d	28.6318	No	76	60	0.170067	0	TGCAGAATGATGCACCAATATGGGGAGTTATCAAACTGGCCTCTCAGATGTGTTCAAATGAGAGTTGAT	0	No	CAXHTB010000012.1_YL-12	13054674	0
952	SNP03018	12_13054674_896	12_13054674_SNP03018	YL-12d	28.6318	Yes	76	60	0.170067	9610564|F|0-19:G>A-19:G>A	TGCAGAATGATGCACCAATGTGGGGAGTTATCAAACTGGCCTCTCAGATGTGTTCAAGTGAGAGTTGAT	TGCAGAATGATGCACCAATATGGGGAGTTATCAAACTGGCCTCTCAGATGTGTTCAAATGAGAGTTGAT	No	CAXHTB010000012.1_YL-12	13054674	13054655
953	PAV18871	12_13432648_897	12_13432648_PAV18871	YL-12d	29.0022	No	75	61	0.229949	0	TGCAGTAAATATCTCAAAGTATATCATGTGATGAGAAGCAACTAGCAAACAAAGGTTCACTAAGCATCA	0	No	CAXHTB010000012.1_YL-12	13432648	0
954	PAV18567	00_00000000_898	00_00000000_PAV18567	YL-12d	29.7485	No	73	63	0.391173	0	TGCAGCTAAGGGAGTATATGCGCCAAACATTACAGATCGGAAGAGCGGTTCAGCAGGAATGCCGAGACC	0	Yes	0	0	0
955	PAV18670	00_00000000_899	00_00000000_PAV18670	YL-12d	30.1189	No	72	64	0.492717	0	TGCAGTTTTATACATTATTATCATATCATTCACTATTTATATTTACAGATCGGAAGAGCGGTTCAGCAG	0	Yes	0	0	0
956	PAV19179	12_13850251_901	12_13850251_PAV19179	YL-12d	31.6345	No	76	60	0.170067	0	TGCAGGCAAATAGCGGACACCATCATTGCAGTTTACAGATCGGAAGAGCGGTTCAGCAGGAATGCCGAG	0	No	CAXHTB010000012.1_YL-12	13850251	0
957	PAV19267	00_00000000_900	00_00000000_PAV19267	YL-12d	31.6345	Yes	76	60	0.170067	0	TGCAGCAATAGAAAGAGATAGAAGGTGAAATAGTTATTATTAGTTGGTGTTGGTGTTGTTGTTGATGTT	0	No	0	0	0
958	PAV19184	12_13850253_902	12_13850253_PAV19184	YL-12d	32.3808	No	74	62	0.303484	0	TGCAGCATCATGATAGCGGAATTTTGGCAACTGCCATCGACAACACTGATACTTAGTGTTTTTTTGTGA	0	No	CAXHTB010000012.1_YL-12	13850253	0
959	PAV19263	12_14595510_903	12_14595510_PAV19263	YL-12d	32.3808	Yes	74	62	0.303484	0	TGCAGATATTTGGTCGGAACCTGCTGTGGTATGCTGCTGTTTTTGGAACTATAACAGCAATTAGCCGGG	0	No	CAXHTB010000012.1_YL-12	14595510	0
960	PAV18533	00_00000000_904	00_00000000_PAV18533	YL-12d	33.1272	No	72	64	0.492717	0	TGCAGAAATAGTAGAATAGCTAATAGCATAGAACAATTCTGCCATCAGAATAATAGAACAACAAAAGAA	0	Yes	0	0	0
961	PAV18568	00_00000000_905	00_00000000_PAV18568	YL-12d	33.4975	No	71	65	0.606905	0	TGCAGCAATAGAAAGAGATAGAAGGTGAAATAGTTATTATTAGTTGGTGTTGTTGTTGATGTTGGTGGT	0	Yes	0	0	0
962	PAV18587	00_00000000_906	00_00000000_PAV18587	YL-12d	33.4975	Yes	71	65	0.606905	0	TGCAGTTTGTGCTTGGGCCAATGAGAGACTGTTATGATTCTTATGGATATAAACATAGATGTGTAACTG	0	Yes	0	0	0
963	SNP14072	12_15059531_907	12_15059531_SNP14072	YL-12d	33.8679	No	70	66	0.731601	83688593|F|0-6:C>A-6:C>A	TGCAGGCGCTACCCCTGTTGTTGATCGTTCCAAATATAGGACGTCTGACGATGTAGCAGTACACAAAGA	TGCAGGAGCTACCCCTGTTGTTGATCGTTCCAAATATAGGACGTCTGACGATGTAGCAGTACACAAAGA	Yes	CAXHTB010000012.1_YL-12	15059531	15059537
964	SNP00549	12_15545138_908	12_15545138_SNP00549	YL-12d	33.8679	Yes	70	66	0.731601	9605746|F|0-41:A>G-41:A>G	TGCAGTTTTCAATTTTGCAGAGAATGTGAATGGAATGGAGAAAATGTCACATGAATAGAAGTGACCTCC	TGCAGTTTTCAATTTTGCAGAGAATGTGAATGGAATGGAGAGAATGTCACATGAATAGAAGTGACCTCC	No	CAXHTB010000012.1_YL-12	15545138	15545179
965	SNP13949	12_15547827_909	12_15547827_SNP13949	YL-12d	34.2383	No	69	67	0.863832	100739064|F|0-27:T>A-27:T>A	TGCAGTATCAGCCGCCCTTACTCAGGCTTTTGTTAGCATATATTATGGGTTGGCAGTTGTTGCTCTAGT	TGCAGTATCAGCCGCCCTTACTCAGGCATTTGTTAGCATATATTATGGGTTGGCAGTTGTTGCTCTAGT	No	CAXHTB010000012.1_YL-12	15547827	15547854
966	SNP19556	12_15845830_910	12_15845830_SNP19556	YL-12d	34.2383	Yes	69	67	0.863832	100796394|F|0-15:T>A-15:T>A	TGCAGGTAAATTATGTGCCACACACTTTGTCCTGTTATTTTCAACCATTTCGGTAATTTTGGTCCTCAT	TGCAGGTAAATTATGAGCCACACACTTTGTCCTGTTATTTTCAACCATTTCGGTAATTTTGGTCCTCAT	Yes	CAXHTB010000012.1_YL-12	15845830	15845845
967	PAV19168	12_15978212_911	12_15978212_PAV19168	YL-12d	34.2383	Yes	69	67	0.863832	0	TGCAGTGGTGATCCCAACTTATAGGTTATTCCTTCGAAGATTTGCACAGTACTTAGACAGAGAAAGACA	0	No	CAXHTB010000012.1_YL-12	15978212	0
968	SNP17988	12_16666133_912	12_16666133_SNP17988	YL-12d	34.2383	Yes	69	67	0.863832	100624054|F|0-37:C>T-37:C>T	TGCAGTTACCTGTATAAAACATTCATGGCAGCAAGCACAGGTGGGCATAAATAGCTATTTGAGTTCATC	TGCAGTTACCTGTATAAAACATTCATGGCAGCAAGCATAGGTGGGCATAAATAGCTATTTGAGTTCATC	No	CAXHTB010000012.1_YL-12	16666133	16666096
969	SNP01570	12_16765478_913	12_16765478_SNP01570	YL-12d	34.2383	Yes	69	67	0.863832	9609042|F|0-15:G>C-15:G>C	TGCAGTACTTGCCTCGGCCCTGATGTCTATTACTGATTTTACAGATCGGAAGAGCGGTTCAGCAGGAAT	TGCAGTACTTGCCTCCGCCCTGATGTCTATTACTGATTTTACAGATCGGAAGAGCGGTTCAGCAGGAAT	Yes	CAXHTB010000012.1_YL-12	16765478	16765493
970	SNP16499	12_17292168_914	12_17292168_SNP16499	YL-12d	34.2383	Yes	69	67	0.863832	78563972|F|0-36:C>T-36:C>T	TGCAGCGAAATACAATTTCGAAATTTAGTTTGTTGGCTATTCCAACATTTGCTTTTGGAAGAATACTGA	TGCAGCGAAATACAATTTCGAAATTTAGTTTGTTGGTTATTCCAACATTTGCTTTTGGAAGAATACTGA	No	CAXHTB010000012.1_YL-12	17292168	17292132
971	PAV18546	12_17482838_915	12_17482838_PAV18546	YL-12d	34.2383	Yes	69	67	0.863832	0	TGCAGGGCGCCAGAGTGTTTTTCCATTCCTAAATCTGCAATATTTATAGGTATCCGTACGGGTAGTATG	0	Yes	CAXHTB010000012.1_YL-12	17482838	0
972	PAV18814	12_17482838_916	12_17482838_PAV18814	YL-12d	34.2383	Yes	69	67	0.863832	0	TGCAGGGCGCCAGAGTTTTTCCATTCCTAAATCTGCAATATTTATAGGTATCCGTACGGGTAGTATATA	0	No	CAXHTB010000012.1_YL-12	17482838	0
973	SNP19081	12_18182165_917	12_18182165_SNP19081	YL-12d	34.2383	Yes	69	67	0.863832	9607593|F|0-26:T>C-26:T>C	TGCAGCATAATTTGATGATGTCCAGATTGTAAGTCTAACTTGGAGAAGTATTTCGAACCAAACAATTCA	TGCAGCATAATTTGATGATGTCCAGACTGTAAGTCTAACTTGGAGAAGTATTTCGAACCAAACAATTCA	Yes	CAXHTB010000012.1_YL-12	18182165	18182191
974	PAV18739	12_18235424_918	12_18235424_PAV18739	YL-12d	34.6087	No	70	66	0.731601	0	TGCAGAGTGGATCACAGATTACTATAAAGTAACCAGGGTTGAACATATTGCAACAACAAGTTGACAACT	0	No	CAXHTB010000012.1_YL-12	18235424	0
975	PAV18776	12_20577681_919	12_20577681_PAV18776	YL-12d	34.6087	Yes	70	66	0.731601	0	TGCAGATCTAAAACATAGTCACATCAATGATGCCATACAATTACAGATCGGAAGAGCGGTTCAGCAGGA	0	No	CAXHTB010000012.1_YL-12	20577681	0
976	PAV18912	12_20578549_920	12_20578549_PAV18912	YL-12d	34.979	No	71	65	0.606905	0	TGCAGATCTTTGGTCTTTTGCTTGCATTTGCTTTGAGCTGGTGTTGAAAGAGGGAGTCACGGATCGGAT	0	No	CAXHTB010000012.1_YL-12	20578549	0
977	SNP12866	12_21431538_921	12_21431538_SNP12866	YL-12d	34.979	Yes	71	65	0.606905	9605105|F|0-18:G>A-18:G>A	TGCAGTAATGTAGCTGCTGGTGTTGACGTGGGAAACTATCAATGGGATCAGTTGTCCCACATTTTGGTG	TGCAGTAATGTAGCTGCTAGTGTTGACGTGGGACACTATCAATGGGATCAGTTGTCCCACATTTTGGTG	No	CAXHTB010000012.1_YL-12	21431538	21431556
978	SNP08223	12_21431541_922	12_21431541_SNP08223	YL-12d	34.979	Yes	71	65	0.606905	9604199|F|0-44:C>T-44:C>T	TGCAGCCGAATGTTGCTGCCCTGTGCTTATTGCCGTGAGATCTGCGTTGTCATCAATCTTCTATTCCTT	TGCAGCCGAATGTTGCTGCCCTGTGCTTATTGCCGTGAGATCTGTGTTGTCATCAATCTTCTATTCCTT	No	CAXHTB010000012.1_YL-12	21431541	21431497
979	SNP09560	12_22056751_923	12_22056751_SNP09560	YL-12d	34.979	Yes	71	65	0.606905	9607536|F|0-16:T>C-16:T>C	TGCAGCACTCGAGTGCTAAGTCCCACTCCCTCAGCCCATTTCGCTATAGTCGGTTCCTCTCCAAATTGA	TGCAGCACTCGAGTGCCAAGTCCCACTCCCTCAGCCCATTTCGCTATAGTCGGTTCCTCTCCAAATTGA	Yes	CAXHTB010000012.1_YL-12	22056751	22056767
980	SNP05270	12_22058173_924	12_22058173_SNP05270	YL-12d	34.979	Yes	71	65	0.606905	9611266|F|0-60:T>C-60:T>C	TGCAGATGCATAGGCAGGTAACATGTTTTCAAGTCAGACTAACATGTAGGGAGAGGGAGATATACATTT	TGCAGATGCATAGGCAGGTAACATGTTTTCAAGTCAGACTAACATGTAGGGAGAGGGAGACATACATTT	No	CAXHTB010000012.1_YL-12	22058173	22058233
981	SNP12916	12_23415680_926	12_23415680_SNP12916	YL-12d	35.3494	No	70	66	0.731601	9604343|F|0-66:T>A-66:T>A	TGCAGCTATGCTTTTTACTGGAAACAATGGGAAATTTTTGGAGAGAACAACAAGTTCACTTGACAGTAG	TGCAGCTATGCTTTTTACTGGAAACAATGGGAAATTTTTGGAGAGAACAACAAGTTCACTTGACAGAAG	Yes	CAXHTB010000012.1_YL-12	23415680	23415746
982	PAV18537	00_00000000_925	00_00000000_PAV18537	YL-12d	35.3494	Yes	70	66	0.731601	0	TGCAGATTGATCCTCTATTGCTGTTACTTGGAGTTAGTTATTGTGACATTGTATTGCTTCAATTAGTTA	0	Yes	0	0	0
983	PAV18817	12_23771560_927	12_23771560_PAV18817	YL-12d	35.3494	Yes	70	66	0.731601	0	TGCAGCTAAACTGGCATCTCTCTCGTCTACCTTCTTCTTCTTCCATTGGTGGAATAACTCAGGAGTCAT	0	No	CAXHTB010000012.1_YL-12	23771560	0
984	SNP16263	12_23987956_928	12_23987956_SNP16263	YL-12d	35.3494	Yes	70	66	0.731601	100829490|F|0-21:C>T-21:C>T	TGCAGGTTTAAAAACATGAAACTTTTTTGTAAAATAAGAACAGTTTACAGATCGGAAGAGCGGTTCAGC	TGCAGGTTTAAAAACATGAAATTTTTTTGTAAAATAAGAACAGTTTACAGATCGGAAGAGCGGTTCAGC	Yes	CAXHTB010000012.1_YL-12	23987956	23987977
985	PAV18767	12_24973463_929	12_24973463_PAV18767	YL-12d	35.3494	Yes	70	66	0.731601	0	TGCAGCCAAAAAATAAATAATTCAAAATTCTCAAATCTTCATGATATACAATATTTATTTACAGATCGG	0	No	CAXHTB010000012.1_YL-12	24973463	0
986	SNP17423	12_25111674_930	12_25111674_SNP17423	YL-12d	35.3494	Yes	70	66	0.731601	83666398|F|0-63:A>G-63:A>G	TGCAGAATCATATCCTCCAGAGTACTTAGCTTGAACAACATTCTTTGAGTCATCAGACTGCTCAACATA	TGCAGAATCATATCCTCCAGAGTACTTAGCTTGAACAACATTCTTTGAGTCATCAGACTGCTCGACATA	No	CAXHTB010000012.1_YL-12	25111674	25111611
987	SNP05974	12_25303039_931	12_25303039_SNP05974	YL-12d	35.3494	Yes	70	66	0.731601	9607867|F|0-16:G>A-16:G>A	TGCAGTTTGGGATTGTGGCAAAGCTATGTTTGGTGCTTCAAGTGGATAGTGGGAACAAGACTAAGGAGA	TGCAGCTTGGGATTGTAGCAAAGCTGTGTTTGGTGCTTCAAGTGGATAGTGGGAACAAGACCAAAGAGA	No	CAXHTB010000012.1_YL-12	25303039	25303023
988	SNP07996	12_25303039_932	12_25303039_SNP07996	YL-12d	35.3494	Yes	70	66	0.731601	9607867|F|0-5:T>C-5:T>C	TGCAGTTTGGGATTGTGGCAAAGCTATGTTTGGTGCTTCAAGTGGATAGTGGGAACAAGACTAAGGAGA	TGCAGCTTGGGATTGTGGCAAAGCTATGTTTGGTGCTTCAAGTGGATAGTGGGAACAAGACTAAGGAGA	No	CAXHTB010000012.1_YL-12	25303039	25303034
989	PAV18553	12_25772380_933	12_25772380_PAV18553	YL-12d	35.3494	Yes	70	66	0.731601	0	TGCAGAGTATTTTGCATCAAACCACTTATGTTGAGACATTCCAAAAAAATGGGATAGTTGAACAAAAAC	0	Yes	CAXHTB010000012.1_YL-12	25772380	0
990	SNP10019	12_28388459_934	12_28388459_SNP10019	YL-12d	35.3494	Yes	70	66	0.731601	9605269|F|0-61:C>T-61:C>T	TGCAGTCATATCATGTATGACCAATCTGTATTGCTGGACCCCTTTTCAAGACAGAAGAAATCACTGATG	TGCAGTCATATCATGTATGACCAATCTGTATTGCTGGACCCCTTTTCAAGACAGAAGAAATTACTGATG	No	CAXHTB010000012.1_YL-12	28388459	28388520
991	PAV18843	12_28810575_935	12_28810575_PAV18843	YL-12d	35.3494	Yes	70	66	0.731601	0	TGCAGATTGATCCTCTATTGCTGTTACTTGGAGTTAGTTATTGTGATCTATGCCTAATCTGACATTGTA	0	No	CAXHTB010000012.1_YL-12	28810575	0
992	PAV18809	12_30540608_936	12_30540608_PAV18809	YL-12d	36.0957	No	72	64	0.492717	0	TGCAGAAATTAGAACATAAAGATTCGCTATAATTTCAATATTCCCTTATGATTTACAGATCGGAAGAGC	0	No	CAXHTB010000012.1_YL-12	30540608	0
993	PAV18830	12_30540611_937	12_30540611_PAV18830	YL-12d	36.4661	No	73	63	0.391173	0	TGCAGTGCTGAGAAAAATGACATATAGAAGGAAAAGAAGGCATTGGCTACCACACTAATTCCATTTACA	0	No	CAXHTB010000012.1_YL-12	30540611	0
994	PAV18542	12_30604738_938	12_30604738_PAV18542	YL-12d	36.4661	Yes	73	63	0.391173	0	TGCAGCATAAAAGTATTTGAGGCACATGAGGGGAACTTTGGCTTATTTATGTAGTTTATTTGTTTATGC	0	Yes	CAXHTB010000012.1_YL-12	30604738	0
995	PAV18536	12_30604741_939	12_30604741_PAV18536	YL-12d	36.4661	Yes	73	63	0.391173	0	TGCAGTTGAATTTGAACTTTTTTGTTCTTGGAACTTTGAAGCATACATTTACATTTGCATGCCAACATT	0	Yes	CAXHTB010000012.1_YL-12	30604741	0
996	SNP07723	12_30686970_940	12_30686970_SNP07723	YL-12d	36.4661	Yes	73	63	0.391173	9608130|F|0-62:C>T-62:C>T	TGCAGGTTACCAAGGAGACTGTTTTTACAATTTGAACCTGTCACCTTATTTTTGCACCAAAGCTCATCC	TGCAGGTTACCAAGGAGACTGTTTTTACAATTTGAACCTGTCACCTTATTTTTGCACCAAAGTTCATCC	Yes	CAXHTB010000012.1_YL-12	30686970	30686908
997	SNP02926	12_30714614_941	12_30714614_SNP02926	YL-12d	36.4661	Yes	73	63	0.391173	42695680|F|0-54:G>A-54:G>A	TGCAGTAGCTTGAACTATGTTATATGCAAGGTTTGCGTCCAGGAACCTATATTCGGCCACCACTACGAC	TGCAGTAGCTTGAACTATGTTATATGCAAGGTTTGCGTCCAGGAACCTATATTCAGCCACCACTACGAC	No	CAXHTB010000012.1_YL-12	30714614	30714560
998	SNP16836	12_30768192_942	12_30768192_SNP16836	YL-12d	36.8365	No	72	64	0.492717	100899005|F|0-29:C>T-29:C>T	TGCAGGAAAGGGTGAAAACAATGAATATGCGCCTCCATAGTTACAAAATCACTAGAAACCAAGACATTT	TGCAGGAAAGGGTGAAAACAATGAATATGTGCCTCCATAGTTACAAAATCACTAGAAACCAAGACATTT	No	CAXHTB010000012.1_YL-12	30768192	30768221
999	SNP10861	12_30793045_943	12_30793045_SNP10861	YL-12d	36.8365	Yes	72	64	0.492717	100851980|F|0-31:C>G-31:C>G	TGCAGATTTTGTTGCGTAAGTATGGACCTATCGTCTCAGTGATCTTGATCGTTGTTATGTTTGTGCAAG	TGCAGATTTTGTTGCGTAAGTATGGACCTATGGTCTCAGTGATCTTGATCGTTGTTATGTTTGTGCAAG	No	CAXHTB010000012.1_YL-12	30793045	30793076
1000	SNP15164	12_30855773_944	12_30855773_SNP15164	YL-12d	36.8365	Yes	72	64	0.492717	9604280|F|0-30:A>T-30:A>T	TGCAGCGGCGCAATAATCACTTGTTATGTTACTTGTTGTCTTCCAAATCCAACACATCAAATGCATTGC	TGCAGCGGCGCAATAATCACTTGTTATGTTTTTTGTTGTCTTCCAAATCCAACACATCAAATGCATTGC	No	CAXHTB010000012.1_YL-12	30855773	30855743
1001	SNP15842	12_30987001_945	12_30987001_SNP15842	YL-12d	37.2069	No	71	65	0.606905	9609700|F|0-48:T>C-48:T>C	TGCAGCTCTAGCACGCCTGAGGTCACGGTGGCTAGCATCAAGAAGCCTTTGGTCACCAGTGTAGGAGTG	TGCAGCTCTAGCACGCCTGAGGTCACGGTGGCTAGCATCAAGAAGCCTCTGGTCACCAGTGTAGGAGTG	No	CAXHTB010000012.1_YL-12	30987001	30987049
1002	SNP10275	12_31004276_946	12_31004276_SNP10275	YL-12d	37.9532	No	69	67	0.863832	9604552|F|0-39:A>G-39:A>G	TGCAGGAAAACGCATCTGAGTATTTGAGCTGGTTGATGCAAGAATTTGTAATTTTATTTGATACAAAAA	TGCAGGAAAACGCATCTGAGTATTTGAGCTGGTTGATGCGAGAATTTGTAATTTTATTTGATACAAAAA	No	CAXHTB010000012.1_YL-12	31004276	31004237
1003	SNP04728	12_31152853_947	12_31152853_SNP04728	YL-12d	38.3236	No	68	68	1	9603621|F|0-6:G>T-6:G>T	TGCAGAGAAGAATAGATATATCAACATATGTATAAATGAAGTCAATATTGTATGCCAAAATTTATGCTG	TGCAGATAAGAATAGATATATCAACATATGTATAAATGAAGTCAATATTGTATGCCAAAATTTATGCTG	No	CAXHTB010000012.1_YL-12	31152853	31152859
1004	SNP08097	12_31220111_948	12_31220111_SNP08097	YL-12d	38.694	No	67	69	0.863832	42703534|F|0-62:A>C-62:A>C	TGCAGAATAATTGGCACTTGATTCTTGTTTCAAGAGTGCCTCTTGGCACAACATGGGAACCAAATGAAG	TGCAGAATAATTGGCACTTGATTCTTGTTTCAAGAGTGCCTCTTGGCACAACATGGGAACCACATGAAG	No	CAXHTB010000012.1_YL-12	31220111	31220173
1005	PAV18823	12_31289136_949	12_31289136_PAV18823	YL-12d	39.4403	No	65	71	0.606905	0	TGCAGAAACAATCAAAGATTTGAGGACAAAAGGTTTTATACTAATCAAGCCACAACTATGATAAAAAGA	0	No	CAXHTB010000012.1_YL-12	31289136	0
1006	PAV18788	12_31289139_950	12_31289139_PAV18788	YL-12d	39.8107	No	64	72	0.492717	0	TGCAGAACCAAATTGTACTAAGAGCATGCACCACACAAGCATTGAGCACCTCACTTAGCTGATTATTGA	0	No	CAXHTB010000012.1_YL-12	31289139	0
1007	SNP01235	12_33649557_951	12_33649557_SNP01235	YL-12d	47.0027	No	55	81	0.0257819	9610922|F|0-28:G>A-28:G>A	TGCAGTGTTTTCAATCAAACTTCATCTCGTAACTGAACACCAATCAAACTTCATCTCAAAGGGTAATCC	TGCAGTGTTTTCAATCAAACTTCATCTCATAACTGAACACCAATCAAACTTCATCTCAAAGGGTAATCC	No	CAXHTB010000012.1_YL-12	33649557	33649585
1008	SNP07619	12_33691475_952	12_33691475_SNP07619	YL-12d	48.912	No	52	84	0.00606997	9608677|F|0-11:C>T-11:C>T	TGCAGAACTGCCAAATCCACAGGTAAATGCTCTAAATCACACAAAACATAATTGTTACAGATCGGAAGA	TGCAGAACTGCTAAATCCACAGGTAAATGCTCTAAATCACACAAAACATAATTGTTACAGATCGGAAGA	Yes	CAXHTB010000012.1_YL-12	33691475	33691486
1009	SNP14024	12_33989987_953	12_33989987_SNP14024	YL-12d	49.6584	No	50	86	0.00202205	9607741|F|0-5:T>C-5:T>C	TGCAGTGGGTGAAGAAGAGCCTCAGCTGGGAACAGAAAGCCGTGCCCTTGTTTGCATAAAGGGAATAAA	TGCAGCGGGTGAAGAAGAGCCTCAGCTGGGAACAGAAAGCCGTGCCCTTGTTTGCATAAAGGGAATAAA	Yes	CAXHTB010000012.1_YL-12	33989987	33989982
1010	SNP00282	12_34010319_954	12_34010319_SNP00282	YL-12d	50.0287	No	49	87	0.00112013	9605387|F|0-58:G>C-58:G>C	TGCAGTGATCAATGAATGCTGTTACAAATTCAACTAAATTAGTCCATTTCGACGCGCCGCATATTACGT	TGCAGTGATCAATGAATGCTGTTACAAATTCAACTAAATTAGTCCATTTCGACGCGCCCCATATTACGT	No	CAXHTB010000012.1_YL-12	34010319	34010261
1011	PAV18717	12_34036191_955	12_34036191_PAV18717	YL-12d	50.7751	No	47	89	0.000316423	0	TGCAGGACATCTAGTTATAATAAAGTATATCTAATTTTGGATCTCAATTTACAGATCGGAAGAGCGGTT	0	Yes	CAXHTB010000012.1_YL-12	34036191	0
1012	PAV18707	12_34036194_956	12_34036194_PAV18707	YL-12d	51.1454	No	46	90	0.000161316	0	TGCAGATCTATATTTTTACTTTTTAGTATCAAATATTTACAGATCGGAAGAGCGGTTCAGCAGGAATGC	0	Yes	CAXHTB010000012.1_YL-12	34036194	0
1013	SNP12113	13_00934264_957	13_00934264_SNP12113	YL-13a	0	No	92	44	3.85561e-05	9576891|F|0-65:C>T-65:C>T	TGCAGGAGAATGGAAAAGATCAGTGGAGGAAATACTATAATCTTCAGTCACTTTTCCTTTGCCAACAAT	TGCAGGAGAATGGAAAAGATCAGTGGAGGAAATACTATAATCTTCAGTCACTTTTCCTTTGCCAATAAT	Yes	CAXHTB010000013.1_YL-13	934264	934199
1014	PAV18799	13_00934264_958	13_00934264_PAV18799	YL-13a	0.3704	No	93	43	1.80724e-05	0	TGCAGGAGAATGGAAAAGATCAGTGGAGGAAATACTATAATCTTCAGTCACCTTTCCTTTGCCAACAAT	0	No	CAXHTB010000013.1_YL-13	934264	0
1015	SNP12376	13_01078369_959	13_01078369_SNP12376	YL-13a	3.0862	No	92	44	3.85561e-05	9609752|F|0-27:C>T-27:C>T	TGCAGGAATTGCAAGGATCCCTGCACCCACCTGTGATATTTATTTACATTTGAGGGAAATTGTGACAAT	TGCAGGAATTGCAAGGATCCCTGCACCTACCTGTGATATTTATTTACATTTGAGGGAAATTGTGACAAT	No	CAXHTB010000013.1_YL-13	1078369	1078342
1016	PAV18675	13_01078690_960	13_01078690_PAV18675	YL-13a	3.4566	No	93	43	1.80724e-05	0	TGCAGAAGTTGATGAGCTTATGTCTGTTATTTTTTCAGTGGGAAAACAAAGTGTAGTGTATGCTACAAA	0	Yes	CAXHTB010000013.1_YL-13	1078690	0
1017	PAV18759	13_01078690_961	13_01078690_PAV18759	YL-13a	3.827	No	94	42	8.23571e-06	0	TGCAGAAGTTGATGAGCTTATGTCTGTTACAGATCGGAAGAGCGGTTCAGCAGGAATGCCGAGACCGAT	0	No	CAXHTB010000013.1_YL-13	1078690	0
1018	PAV18637	13_01081404_962	13_01081404_PAV18637	YL-13a	4.1974	No	95	41	3.64851e-06	0	TGCAGAATTTGGTTGAGGAGGATAAAATAAAATAAGAAACAACATGGTCAATAAATTACTCTCTAAATT	0	Yes	CAXHTB010000013.1_YL-13	1081404	0
1019	PAV18783	13_01081404_963	13_01081404_PAV18783	YL-13a	4.5677	No	96	40	1.5712e-06	0	TGCAGGATTTGGTTGAGGAGGATAAAATAAAATAAGAAACAATATGGTCAATAAATTACTCCCCTATAT	0	No	CAXHTB010000013.1_YL-13	1081404	0
1020	SNP14446	13_01101244_964	13_01101244_SNP14446	YL-13a	4.9381	No	97	39	6.57687e-07	6080421|F|0-54:T>C-54:T>C	TGCAGAATTCACTTGCCCCCCATGGCTTTCTTTCAGTGCTAGGAAATTGATATCTCGACTCTTGGATCC	TGCAGAATTCACTTGCCCCCCATGGCTTTCTTTCAGTGCTAGGAAATTGATATCCCGACTCTTGGATCC	Yes	CAXHTB010000013.1_YL-13	1101244	1101298
1021	PAV18190	13_01327198_965	13_01327198_PAV18190	YL-13a	5.3085	No	98	38	2.67581e-07	0	TGCAGGGTCGGTATCGTAGACCTTGACACGTGTGAGGCCGTGGGCTTTGAGTAGCTGAACTACTTTACA	0	Yes	CAXHTB010000013.1_YL-13	1327198	0
1022	PAV19241	13_01327198_966	13_01327198_PAV19241	YL-13a	5.6789	No	97	39	6.57687e-07	0	TGCAGGGTCGGTATCGTATACCTTGACACGTGTGAGGCCGTGGGCTTTGAGGAGCTGAACTACTTTACA	0	No	CAXHTB010000013.1_YL-13	1327198	0
1023	SNP10687	13_01327198_967	13_01327198_SNP10687	YL-13a	5.6789	Yes	97	39	6.57687e-07	9612003|F|0-18:T>G-18:T>G	TGCAGGGTCGGTATCGTATACCTTGACACGTGTGAGGCCGTGGGCTTTGAGGAGCTGAACTACTTTACA	TGCAGGGTCGGTATCGTAGACCTTGACACGTGTGAGGCCGTGGGCTTTGAGGAGCTGAACTACTTTACA	Yes	CAXHTB010000013.1_YL-13	1327198	1327180
1024	PAV18867	13_01431836_969	13_01431836_PAV18867	YL-13a	6.0492	No	96	40	1.5712e-06	0	TGCAGCATTTCTTTTCTGGTTTTCCTATGACATTACAATTTTATCTAAAATGTTACAGATCGGAAGAGC	0	No	CAXHTB010000013.1_YL-13	1431836	0
1025	PAV18505	00_00000000_968	00_00000000_PAV18505	YL-13a	6.0492	Yes	96	40	1.5712e-06	0	TGCAGCATTTCTTTTCTGGTTTTCCTTTCTTTACTAACATCATGACATTACAATTTTATCTAAAATGAA	0	Yes	0	0	0
1026	SNP11410	13_01438923_970	13_01438923_SNP11410	YL-13a	6.0492	Yes	96	40	1.5712e-06	78563378|F|0-33:G>T-33:G>T	TGCAGGACTAAGCTCTGTTGCCCATGAATCAAAGATTTGAACAGCTTGAGCTCCATTGTCAGCTTGGTA	TGCAGGACTAAGCTCTGTTGCCCATGAATCAAATATTTGAACAGCTTGAGCTCCATTGTCAGCTTGGTA	No	CAXHTB010000013.1_YL-13	1438923	1438956
1027	SNP01954	13_01439618_971	13_01439618_SNP01954	YL-13a	6.0492	Yes	96	40	1.5712e-06	9609739|F|0-16:G>A-16:G>A	TGCAGCTTTTATATTGGATAAGATAATAACACATAAGGGCAATTTGGAAATCCAATAATAATAAAGAAA	TGCAGCTTTTATATTGAATAAGATAATAACACATAAGGGCAATTTGGAAATCCAATAATAATAAAGAAA	Yes	CAXHTB010000013.1_YL-13	1439618	1439634
1028	SNP11837	13_01568613_972	13_01568613_SNP11837	YL-13a	6.4196	No	97	39	6.57687e-07	78563779|F|0-15:C>T-15:C>T	TGCAGGATCAAAATTCCATGGTTGAGGAAATGAATTCTTTGGTTGGTTCGAATTTGTCTTCTCAGATTA	TGCAGGATCAAAATTTCATGGTTGAGGAAATGAATTCTTTGGTTGGTTCGAATTTGTCTTCTCAGATTA	No	CAXHTB010000013.1_YL-13	1568613	1568628
1029	SNP09980	13_01568616_973	13_01568616_SNP09980	YL-13a	6.4196	Yes	97	39	6.57687e-07	9606290|F|0-34:G>T-34:G>T	TGCAGATGATTTGACACAGGAATATGCTGAAGAAGTTGGTGATTACAGATCGGAAGAGCGGTTCAGCAG	TGCAGATGATTTGACACAGGAATATGCTGAAGAATTTGGTGATTACAGATCGGAAGAGCGGTTCAGCAG	No	CAXHTB010000013.1_YL-13	1568616	1568582
1030	PAV19195	13_01595303_974	13_01595303_PAV19195	YL-13a	6.4196	Yes	97	39	6.57687e-07	0	TGCAGATTTGAACAGCATAAACTCAATAAGCCACTCAATTTACAGATCGGAAGAGCGGTTCAGCAGGAA	0	No	CAXHTB010000013.1_YL-13	1595303	0
1031	PAV18724	13_01601669_975	13_01601669_PAV18724	YL-13a	6.4196	Yes	97	39	6.57687e-07	0	TGCAGATGCCACAATGGACGAGAGCAAATTATAACTAAGTATAGCCCAAGACTCTACTTACAGATCGGA	0	Yes	CAXHTB010000013.1_YL-13	1601669	0
1032	SNP15322	13_01601669_976	13_01601669_SNP15322	YL-13a	6.79	No	98	38	2.67581e-07	9608798|F|0-15:C>G-15:C>G	TGCAGATGCCACAATCGACGAGAGCAAAATATAACTAAGTATAGCCCAAGACTCTACTTACAGATCGGA	TGCAGATGCCACAATGGACGAGAGCAAATTATAACTAAGTATAGCCCAAGACTCTACTTACAGATCGGA	Yes	CAXHTB010000013.1_YL-13	1601669	1601654
1033	PAV18642	13_10892237_977	13_10892237_PAV18642	YL-13a	7.5363	No	96	40	1.5712e-06	0	TGCAGTGGCAGCATTAGCAGCACAGGCTGCTGGGGCTAGAAGGTTTTACAGATCGGAAGAGCGGTTCAG	0	Yes	CAXHTB010000013.1_YL-13	10892237	0
1034	PAV18572	13_36090094_978	13_36090094_PAV18572	YL-13a	22.7511	No	69	67	0.863832	0	TGCAGGTGGTGGTGTTTAGCTTATGACTAAATCTGAGTTCTGGAGTGGCTTTTACAGATCGGAAGAGCG	0	No	CAXHTB010000013.1_YL-13	36090094	0
1035	SNP08730	13_36106281_979	13_36106281_SNP08730	YL-13a	23.1214	No	70	66	0.731601	9611119|F|0-35:A>G-35:A>G	TGCAGGTGTGAAAGCTCAAACACAAACAAGAAACGAATAACCAATGCATGTTACAGATCGGAAGAGCGG	TGCAGGTGTGAAAGCTCAAACACAAACAAGAAACGGATAACCAATGCATGTTACAGATCGGAAGAGCGG	Yes	CAXHTB010000013.1_YL-13	36106281	36106316
1036	SNP10859	13_36109359_980	13_36109359_SNP10859	YL-13a	23.4918	No	69	67	0.863832	9604936|F|0-30:C>A-30:C>A	TGCAGGTATTACTATTTCGAGGATTGTGGTCGTTGTGAAACATGTGATGCAGTCCGTGGCCGTTAGAGC	TGCAGGTATTACTATTTCGAGGATTGTGGTAGTTGTGAAACATGTGATGCAGTCCGTGGCCGTTAGAGC	Yes	CAXHTB010000013.1_YL-13	36109359	36109329
1037	PAV18806	13_36195300_981	13_36195300_PAV18806	YL-13a	24.2381	No	69	67	0.863832	0	TGCAGAAGCTCAAACCTCTTTGTGCTTAGTTTATGCCATTCTTACAGATCGGAAGAGCGGTTCAGCAGG	0	Yes	CAXHTB010000013.1_YL-13	36195300	0
1038	SNP11628	13_36195300_982	13_36195300_SNP11628	YL-13a	24.2381	Yes	69	67	0.863832	9611451|F|0-20:T>A-20:T>A	TGCAGAAGCTCAAACCTCTTTGTGCTTAGTTTATGCCATTCTTACAGATCGGAAGAGCGGTTCAGCAGG	TGCAGAAGCTCAAACCTCTTAGTGCTTAGTTTATGCCGTTCTTACAGATCGGAAGAGCGGTTCAGCAGG	No	CAXHTB010000013.1_YL-13	36195300	36195280
1039	SNP10023	13_36196910_983	13_36196910_SNP10023	YL-13a	24.6085	No	68	68	1	78563242|F|0-68:G>T-68:G>T	TGCAGAATATATCATCAAAACACAGAAGTCATAAGACATCAAACTATACGCATTCGAAACAAGGAAACG	TGCAGAATATATCATCAAAACACAGAAGTCATAAGACATCAAACTATACGCATTCGAAACAAGGAAACT	Yes	CAXHTB010000013.1_YL-13	36196910	0
1040	PAV18578	13_36196913_984	13_36196913_PAV18578	YL-13a	24.9789	No	67	69	0.863832	0	TGCAGATTTATCCACATGGGTCAACTGACACCCTTCCTTTCGCTACAATGGGATCAGGTTCACTTGCTG	0	No	CAXHTB010000013.1_YL-13	36196913	0
1041	SNP07484	00_00000000_985	00_00000000_SNP07484	YL-13a	25.3493	No	66	70	0.731601	9611013|F|0-17:C>T-17:C>T	TGCAGAGAAAAATAACACGTCTAGAGATTACAGATCGGAAGAGCGGTTCAGCAGGAATGCCGAGACCGA	TGCAGAGAAAAATAACATGTCTAGAGATTACAGATCGGAAGAGCGGTTCAGCAGGAATGCCGAGACCGA	Yes	0	0	0
1042	SNP06979	13_36196913_986	13_36196913_SNP06979	YL-13a	25.3493	Yes	66	70	0.731601	9610513|F|0-37:C>T-37:C>T	TGCAGATTTATCCACATGGGTCAACTGACACCCTTCCCTTTGCTACAATGGGATCAGGTTCACTTGCTG	TGCAGATTTATCCACATGGGTCAACTGACACCCTTCCTTTCGCTACAATGGGATCAGGTTCACTTGCTG	No	CAXHTB010000013.1_YL-13	36196913	36196876
1043	SNP13061	13_36227799_987	13_36227799_SNP13061	YL-13a	25.3493	Yes	66	70	0.731601	100877701|F|0-33:T>C-33:T>C	TGCAGAAGCACAAATAAAGGAGATTGAGGAAGCTAATGAAGAACAAGTGCTAGCTGAATTGGCAAGGTT	TGCAGAAGCACAAATAAAGGAGATTGAGGAAGCCAATGAAGAACAAGTGCTAGCTGAATTGGCAAGGCT	Yes	CAXHTB010000013.1_YL-13	36227799	36227766
1044	PAV18696	00_00000000_988	00_00000000_PAV18696	YL-13a	25.7197	No	67	69	0.863832	0	TGCAGAATTTTCTTATTTACGATAAATAATCCAAGAAACTTGAAGTACCCTAAGATTTATATATTACAG	0	No	0	0	0
1045	PAV18698	00_00000000_989	00_00000000_PAV18698	YL-13a	25.7197	Yes	67	69	0.863832	0	TGCAGTTCAAATATTGTAAAAAATTATTACAAAGAAAAAATAAACAAATATACGCATCTTTGTATGTAT	0	No	0	0	0
1046	PAV18828	00_00000000_990	00_00000000_PAV18828	YL-13a	26.09	No	68	68	1	0	TGCAGTGATACTAGACCAATGCTCCGATAAATAAGAAGGGATGACCCATTGATAGAGAATGTTGGATGC	0	No	0	0	0
1047	PAV18068	13_26784759_991	13_26784759_PAV18068	YL-13b	0	No	57	79	0.0592297	0	TGCAGAGGGCAAAGGAAACTGAAGTAAGTTTTACAGATCGGAAGAGCGGTTCAGCAGGAATGCCGAGAC	0	No	CAXHTB010000013.1_YL-13	26784759	0
1048	PAV18074	13_26847745_992	13_26847745_PAV18074	YL-13b	0.7463	No	59	77	0.122713	0	TGCAGACAATATGCACCTTCACTGCATCATCTGTTGTGTGCCATTTCTTCAATATTACACTATAATTAT	0	No	CAXHTB010000013.1_YL-13	26847745	0
1049	PAV19352	13_27239211_993	13_27239211_PAV19352	YL-13b	1.1167	No	60	76	0.170067	0	TGCAGCCTTCTTTGAAGGCTCATGTTCTGACCCTTTTTATACACATGGTATAACTTCTTGGCATAGAAT	0	Yes	CAXHTB010000013.1_YL-13	27239211	0
1050	SNP16565	13_27497185_994	13_27497185_SNP16565	YL-13b	1.4871	No	59	77	0.122713	78563398|F|0-16:C>T-16:C>T	TGCAGGGTTTAGGGGTCACTGGTTATCCACGCAGAGTTTCTGAGACTGACACCTACATCCTACAGGGAG	TGCAGGGTTTAGGGGTTACTGGTTATCCACGCAGAGTTTCTGAGACTGACACCTACATGCTACAGGGAG	Yes	CAXHTB010000013.1_YL-13	27497185	27497201
1051	PAV17914	13_27962473_995	13_27962473_PAV17914	YL-13b	1.8575	No	60	76	0.170067	0	TGCAGTAATTACATCACCTCCAGTAATAGGATACTGCTATAATGTTGTTTACAGATCGGAAGAGCGGTT	0	No	CAXHTB010000013.1_YL-13	27962473	0
1052	PAV17871	13_27962476_996	13_27962476_PAV17871	YL-13b	1.8575	Yes	60	76	0.170067	0	TGCAGTAAAAAAAAATATACAGTAATTACCATAGTCACAGTAATTTTTTCCTAATTCGTATAGAATGTG	0	No	CAXHTB010000013.1_YL-13	27962476	0
1053	SNP08790	13_28307187_997	13_28307187_SNP08790	YL-13b	2.2278	No	61	75	0.229949	100814930|F|0-12:G>A-12:G>A	TGCAGAGATCATGAGATTTGATATTGTTTAGCAAAATTTTAGAGAAGGCACGGTATAACCAAGATGAGA	TGCAGAGATCATAAGATTTGATATTGTTTAGCAAAATTTTAGAGAAGGCACGGTATAACCAAGATGAGA	Yes	CAXHTB010000013.1_YL-13	28307187	28307175
1054	PAV19335	13_30101600_998	13_30101600_PAV19335	YL-13b	2.5982	No	62	74	0.303484	0	TGCAGAGAAAAATTTCCTTGTAAAAGGGTGGATGCTAATATAATAGTTTTGGCGACCATTGTTCCTTGG	0	Yes	CAXHTB010000013.1_YL-13	30101600	0
1055	SNP07410	13_30189795_999	13_30189795_SNP07410	YL-13b	2.9686	No	63	73	0.391173	9603976|F|0-43:T>G-43:T>G	TGCAGCAGAGAAAATAAAACAAAACCTACTTGTGACCTAAAAATTGACATAAATCTGCTATCCTAAATC	TGCAGCAGAGAAAATAAAACAAAACCTACTTGTGACCTAAAAAGTGACATAAATCTGCTATCCTAAATC	No	CAXHTB010000013.1_YL-13	30189795	30189752
1056	SNP05393	13_30402003_001	13_30402003_SNP05393	YL-13b	3.339	No	64	72	0.492717	9608197|F|0-42:C>A-42:C>A	TGCAGTAGAATAGTACTGGTGAGGTGTTTATTTTTCATGAGTCGTTATGCAAGAATTCAAAAGGTAGAC	TGCAGTAGAATAGTACTGGTGAGGTGTTTATTTTTCATGAGTAGTTATGCAAGAATTCAAAAGGTAGAC	No	CAXHTB010000013.1_YL-13	30402003	30402045
1057	PAV18020	13_31037100_002	13_31037100_PAV18020	YL-13b	4.467	No	67	69	0.863832	0	TGCAGACGCGTAAGTATGACGAAAAAACGAATCTCGTTATAGTCCTGCTGAATCAGCATTTACATTTAC	0	No	CAXHTB010000013.1_YL-13	31037100	0
1058	SNP18692	13_31106528_003	13_31106528_SNP18692	YL-13b	5.2133	No	69	67	0.863832	100838008|F|0-64:T>G-64:T>G	TGCAGTAACCACAACTGTAACCGCACTCATGACAGAATACCAACATTCCACCATAACTACTACATTAGA	TGCAGTAACCACAACTGTAACCGCACTCATGACAGAATACCAACATTCCACCATAACTACTACAGTAGA	No	CAXHTB010000013.1_YL-13	31106528	31106464
1059	SNP17614	13_32570876_004	13_32570876_SNP17614	YL-13b	6.3413	No	66	70	0.731601	100771113|F|0-48:C>G-48:C>G	TGCAGGTTTGGTGAATTTGGTTCTTTTTTACAATTTGAGACTGAATCACTTGTCAGTTATATTATGTAT	TGCAGGTTTGGTGAATTTGGTTCTTTTTTACAATTTGAGACTGAATCAGTTGTCAGTTATATTATGTAT	No	CAXHTB010000013.1_YL-13	32570876	32570924
1060	SNP03488	13_32570879_006	13_32570879_SNP03488	YL-13b	6.7117	No	65	71	0.606905	9603017|F|0-39:G>T-39:G>T	TGCAGAAAGCATTCAAGTAAAAAAATTTATAACTGATTCGAAATTCAGAAAAAAGAAAGGATATAAAAC	TGCAGAAAGCATTCAAGTAAAAAAATTTATAACTGATTCTAAATTCAGAAAAAAGAAAGGATATAAAAC	No	CAXHTB010000013.1_YL-13	32570879	32570840
1061	PAV19534	00_00000000_005	00_00000000_PAV19534	YL-13b	6.7117	Yes	65	71	0.606905	0	TGCAGGGTCAATATAGTCTTGTGTTTTTTTATTTATTTGAGTAATTTACAGATCGGAAGAGCGGTTCAG	0	Yes	0	0	0
1062	PAV19329	07_16526206_008	07_16526206_PAV19329	YL-13b	7.8397	No	64	72	0.492717	0	TGCAGGGCTTCCATATCCACCATATGATGAGGTTTACAGATCGGAAGAGCGGTTCAGCAGGAATGCCGA	0	Yes	CAXHTB010000007.1_YL-07	16526206	0
1063	PAV19363	00_00000000_007	00_00000000_PAV19363	YL-13b	7.8397	Yes	64	72	0.492717	0	TGCAGCTAGGAAGTAAACATCTTCTTGAACCATAATTGGTCCTGAAAGGAGATATTGAAACTATCCGAA	0	Yes	0	0	0
1064	PAV19295	00_00000000_009	00_00000000_PAV19295	YL-13b	8.2101	No	65	71	0.606905	0	TGCAGGACTAGCACATGTACATTTTGTCAATAAATACAGCAAAGAGTGACAAGATGCTTTACAGATCGG	0	Yes	0	0	0
1065	PAV19360	00_00000000_010	00_00000000_PAV19360	YL-13b	8.2101	Yes	65	71	0.606905	0	TGCAGATTATCCTTACCTTCAGAAATGATTACAGATCGGAAGAGCGGTTCAGCAGGAATGCCGAGACCG	0	Yes	0	0	0
1066	PAV17592	13_32706628_011	13_32706628_PAV17592	YL-13b	8.5805	No	66	70	0.731601	0	TGCAGGGTCAATATAGTCTTGTGTTTTTCATTTATTTGAGTAATTTACAGATCGGAAGAGCGGTTCAGC	0	No	CAXHTB010000013.1_YL-13	32706628	0
1067	PAV18175	13_32881359_012	13_32881359_PAV18175	YL-13b	8.5805	Yes	66	70	0.731601	0	TGCAGCAATTGTTGGAACTTCTATGGTCCCCCAATGATGAGTTGTTATTTTCCCATTATTATTGAAGCA	0	No	CAXHTB010000013.1_YL-13	32881359	0
1068	SNP05199	13_32881359_013	13_32881359_SNP05199	YL-13b	8.5805	Yes	66	70	0.731601	9611918|F|0-29:T>C-29:T>C	TGCAGCAATTGTTGGAACTTCTATGGTCCTCCAATGATGAGTTGTTGTTTTCCCATTATTATTGAAGCA	TGCAGCAATTGTTGGAACTTCTATGGTCCCCCAATGATGAGTTGTTATTTTCCCATTATTATTGAAGCA	No	CAXHTB010000013.1_YL-13	32881359	32881330
1069	SNP19154	13_33220482_014	13_33220482_SNP19154	YL-13b	8.5805	Yes	66	70	0.731601	9606485|F|0-6:C>T-6:C>T	TGCAGCCTATAACAACCTCACACTCCTTTTAGAGACACTCCTAACATCATTACAGATCGGAAGAGCGGT	TGCAGCTTAGAACAACCTCACACTCCTTTTAGAGACACTCCTAACATCATTACAGATCGGAAGAGCGGT	No	CAXHTB010000013.1_YL-13	33220482	33220488
1070	SNP17551	13_32751099_015	13_32751099_SNP17551	YL-13b	8.9508	No	65	71	0.606905	100797925|F|0-57:C>T-57:C>T	TGCAGTGTTTGGATTATTCTTATTTTTTAGTGAAGAAGACTCCTCGGGTTTTTCCAACTGTTCTCCTGC	TGCAGTGTTTGGATTATTCTTATTTTTTAGTGAAGAAGACTCCTCGGGTTTTTCCAATTGTTCTCCTGC	Yes	CAXHTB010000013.1_YL-13	32751099	32751042
1071	PAV19242	13_32881359_016	13_32881359_PAV19242	YL-13b	8.9508	Yes	65	71	0.606905	0	TGCAGCAATTGTTGGAACTTCTATGGTCCTCCAATGATGAGTTGTTGTTTTCCCATTATTATTGAAGCA	0	Yes	CAXHTB010000013.1_YL-13	32881359	0
1072	SNP09975	13_33291075_017	13_33291075_SNP09975	YL-13b	8.9508	Yes	65	71	0.606905	9610420|F|0-31:A>T-31:A>T	TGCAGTGCATTGTTCATCTATTTGGAAGAACATTTTCAGCCAACCTACATAGTTACAGATCGGAAGAGC	TGCAGTGCATTGTTCATCTATTTGGAAGAACTTTTTCAGCCAACCTACATAGTTACAGATCGGAAGAGC	No	CAXHTB010000013.1_YL-13	33291075	33291044
1073	PAV18178	13_33407288_018	13_33407288_PAV18178	YL-13b	8.9508	Yes	65	71	0.606905	0	TGCAGAGAACAAGATGAAGTCAAATGGTGAGACAATGGAGCAAATTATAGTGGTCAATTAGATACTTAT	0	No	CAXHTB010000013.1_YL-13	33407288	0
1074	SNP15987	13_33714539_019	13_33714539_SNP15987	YL-13b	9.3212	No	64	72	0.492717	9604284|F|0-21:A>G-21:A>G	TGCAGCGGTATATTCTGCCAAAGAACCAATCACCTTTGGATGGTTCAAAGCCTCTCTATTGATATCACC	TGCAGCGGTATATTCTGCCAAGGAACCAATCACCTTTGGATGGTTCAAAGCCTCTCTATTGATATCACC	No	CAXHTB010000013.1_YL-13	33714539	33714518
1075	PAV19341	13_33747423_020	13_33747423_PAV19341	YL-13b	9.3212	Yes	64	72	0.492717	0	TGCAGACACCAAAGTGCTATTGTATGACCAAAGTTTACTACAGACACCAAAGTGCTATACCTATAGTCT	0	Yes	CAXHTB010000013.1_YL-13	33747423	0
1076	SNP00717	13_33747423_021	13_33747423_SNP00717	YL-13b	9.6916	No	63	73	0.391173	9603336|F|0-44:C>T-44:C>T	TGCAGACACCAAAGTGCTATTGTATGACCAAAGTTTACTACAGACACCAAAGTGCTATACCTATAGTCT	TGCAGACACCAAAGTGCTATTGTATGACCAAAGTTTACTACAGATACCAGAGTGCTATACCTATAGTCT	No	CAXHTB010000013.1_YL-13	33747423	33747467
1077	PAV19345	00_00000000_022	00_00000000_PAV19345	YL-13b	10.062	No	62	74	0.303484	0	TGCAGTAAAGTAACTAAGGGTTTGGAATTTTGGACAAAGTAAGAAATTTCTTGTGCAGTATGAACTGTT	0	Yes	0	0	0
1078	PAV18034	13_33747423_023	13_33747423_PAV18034	YL-13b	10.4323	No	61	75	0.229949	0	TGCAGACACCAAAGTGCTATTGTATGACCAAAGTTTACTACAGATACCAGAGTGCTATACCTATAGTCT	0	No	CAXHTB010000013.1_YL-13	33747423	0
1079	PAV19491	00_00000000_024	00_00000000_PAV19491	YL-13b	11.1787	No	59	77	0.122713	0	TGCAGCTCACCAAATTGCATATTGCTTGACCAAACCTCTCACCCACACAAGATTTACAGATCGGAAGAG	0	Yes	0	0	0
1080	PAV17842	13_34173662_025	13_34173662_PAV17842	YL-13b	20.4127	No	38	98	2.67581e-07	0	TGCAGCCCACCATGTCACTCATTGTGAGGATAGGAGAACCAGCAGCATCAAGCATAACCCATTCCCTCT	0	No	CAXHTB010000013.1_YL-13	34173662	0
1081	PAV17026	13_34291592_026	13_34291592_PAV17026	YL-13b	20.783	No	37	99	1.05808e-07	0	TGCAGAAGAAATTGGTTTGTGGTTTCCCTTTCAATCAGAAGCGAGTAAAAAATGATATTACAGATCGGA	0	No	CAXHTB010000013.1_YL-13	34291592	0
1082	SNP14194	13_00075230_027	13_00075230_SNP14194	YL-13c	0	No	51	85	0.00355146	9607996|F|0-43:C>G-43:C>G	TGCAGGCCTTGGGGAGGAAGCTATTGAGCTGGGAGTGCTCAGACTCTTGCTCTCAGCTGTACGATCCCC	TGCAGGCCTTGGGGAGGAAGCTATTGAGCTGGGAGTGCTCAGAGTCTTGCTCTCAGCTGTACGATCCCC	Yes	CAXHTB010000013.1_YL-13	75230	75273
1083	PAV18329	13_00119629_028	13_00119629_PAV18329	YL-13c	0.3704	No	52	84	0.00606997	0	TGCAGGCATCTCCATGCGCCACATGGCAACCGTATATAAATTTAGGAAGGAAGGAAGGGATTATTGCTT	0	No	CAXHTB010000013.1_YL-13	119629	0
1084	PAV19141	13_00119629_029	13_00119629_PAV19141	YL-13c	0.7408	No	53	83	0.0100973	0	TGCAGGCATCTCCATGCGCCACATGGCAACCGTATATAAATTTAGGAAGGAAGGGATTATTGCTTACAG	0	Yes	CAXHTB010000013.1_YL-13	119629	0
1085	PAV18064	13_00253452_030	13_00253452_PAV18064	YL-13c	1.1111	No	52	84	0.00606997	0	TGCAGGTGTATAAGGTAACTGGATTGAATTATTGTAAGAGATGGAAATGAGGCATTATTTGTGATCTCT	0	No	CAXHTB010000013.1_YL-13	253452	0
1086	PAV19433	13_00253452_031	13_00253452_PAV19433	YL-13c	1.1111	Yes	52	84	0.00606997	0	TGCAGGTGTATAAGGTAACTGGACTGAATTATTCCAAGAGATGGAAATGAGGCATTATTTGTGATCTCT	0	Yes	CAXHTB010000013.1_YL-13	253452	0
1087	SNP07511	13_00253452_032	13_00253452_SNP07511	YL-13c	1.4815	No	53	83	0.0100973	78563982|F|0-23:C>T-23:C>T	TGCAGGTGTATAAGGTAACTGGACTGAATTATTCCAAGAGATGGAAATGAGGCATTATTTGTGATCTCT	TGCAGGTGTATAAGGTAACTGGATTGAATTATTGTAAGAGATGGAAATGAGGCATTATTTGTGATCTCT	No	CAXHTB010000013.1_YL-13	253452	253429
1088	SNP14546	13_00257990_033	13_00257990_SNP14546	YL-13c	1.8519	No	54	82	0.0163512	6121781|F|0-57:C>A-57:C>A	TGCAGCAGGATTGTTGAGATAAGCACTAGGACTTCGATTTACACCAGCATCTAAGAGCTCTCCTGCAAG	TGCAGCAGGATTGTTGAGATAAGCACTAGGACTTCGATTTACACCAGCATCTAAGAGATCTCCTGCAAG	Yes	CAXHTB010000013.1_YL-13	257990	258047
1089	SNP07780	13_00257993_034	13_00257993_SNP07780	YL-13c	2.2223	No	55	81	0.0257819	6113389|F|0-20:A>T-20:A>T	TGCAGAGAGAAGCAAATATAAGTATAATGTTGATAAAGAAATGACTCTTTTACAGATCGGAAGAGCGGT	TGCAGAGAGAAGCAAATATATGTATAATGTTGATAAAGAAATGACTCTTTTACAGATCGGAAGAGCGGT	Yes	CAXHTB010000013.1_YL-13	257993	257973
1090	SNP11433	13_00275199_035	13_00275199_SNP11433	YL-13c	2.5926	No	54	82	0.0163512	9607792|F|0-52:T>C-52:T>C	TGCAGCTCCAAACAGTTCTCCTGCCCCCTGGTCAACAACAACATATTTATTCTAAGTTTTTAGCAAATG	TGCAGCTCCAAACAGTTCTCCTGCCCCCTGGTCAACAACAACATATTTATTCCAAGTTTTTAGCAAATG	Yes	CAXHTB010000013.1_YL-13	275199	275251
1091	PAV18151	22_11105145_980	22_11105145_PAV18151	YL-13c	8.823	No	69	67	0.863832	0	TGCAGTGTGCTCTGTCTCATTTATGTGGATATTATTAGGTTCCATCTGTCAAGGGCTACGTGTAAGATA	0	No	CAXHTB010000022.1_YL-22	11105145	0
1092	PAV18424	13_00394470_036	13_00394470_PAV18424	YL-13c	9.1934	No	70	66	0.731601	0	TGCAGGAACACAGAATATAGTTCATACAAGCCCTATGAAGGAATGACCACTCAAAAGCACATGAGGAAA	0	No	CAXHTB010000013.1_YL-13	394470	0
1093	SNP17107	13_00408877_037	13_00408877_SNP17107	YL-13c	9.5638	No	69	67	0.863832	9610128|F|0-49:A>G-49:A>G	TGCAGCGTTGCAATATCAATCGACCAACAATGAAGTAAGACCTCCTATGATTTCTGGTATGATGCCTAG	TGCAGCGTTGCAATATCAATCGACCAACAATGAAGTAAGACCTCCTATGGTTTCTGGTATGATGCCTAA	Yes	CAXHTB010000013.1_YL-13	408877	408926
1094	SNP16639	13_00410673_038	13_00410673_SNP16639	YL-13c	9.9342	No	70	66	0.731601	9607293|F|0-34:G>C-34:G>C	TGCAGAGCTATGCTCTTTTCCCCTCCAGCCATGGGAAATTAGCACCTTCTAAACTTCAGGCAAGTGAAT	TGCAGAGCTATGCTCTTTTCCCCTCCAGCCATGGCAAATTAGCACCTTCTAAACTTCAGGCAAGTGAAT	No	CAXHTB010000013.1_YL-13	410673	410707
1095	SNP13118	13_00509385_039	13_00509385_SNP13118	YL-13c	11.8435	No	69	67	0.863832	9606565|F|0-30:G>A-30:G>A	TGCAGGCCACTGAATAAACATAGAGCATAAGCAAGGTATGTACTTACAGATCGGAAGAGCGGTTCAGCA	TGCAGGCCACTGAATAAACATAGAGCATAAACAAGGTATGTACTTACAGATCGGAAGAGCGGTTCAGCA	Yes	CAXHTB010000013.1_YL-13	509385	509355
1096	SNP06254	13_00544575_040	13_00544575_SNP06254	YL-13c	12.5898	No	71	65	0.606905	9608384|F|0-56:G>C-56:G>C	TGCAGTGGGAGGATAAAGAATAAGAGTGATATTTGGTTTGCGAAAATCACGGGATTGAAGATAACTAAA	TGCAGTGGGAGGATAAAGAATAAGAGTGATATTTGGTTTGCGAAAATCACGGGATTCAAGATAACTAAA	No	CAXHTB010000013.1_YL-13	544575	544519
1097	PAV18058	13_00553230_041	13_00553230_PAV18058	YL-13c	12.9602	No	70	66	0.731601	0	TGCAGAAAAAAGATACTTACATACTCATACTCAGCTTTCCCTTCCCACTCTTTGAACTCAAGCGTATGC	0	No	CAXHTB010000013.1_YL-13	553230	0
1098	PAV18176	13_00561791_042	13_00561791_PAV18176	YL-13c	13.3306	No	69	67	0.863832	0	TGCAGTTCTCTGATACATACCCCATTGAACACATGCTTAGTAAAAGTTTGGGGAAGGGGATGTTCTCCC	0	No	CAXHTB010000013.1_YL-13	561791	0
1099	PAV19139	13_00561791_043	13_00561791_PAV19139	YL-13c	13.7009	No	68	68	1	0	TGCAGTTCTCTGATACATACCCCATTGAACACATGCTTAGTAAAAGTTTGGGGAAGGGGATCAGTTCTC	0	Yes	CAXHTB010000013.1_YL-13	561791	0
1100	SNP05314	13_00586699_044	13_00586699_SNP05314	YL-13c	14.0713	No	69	67	0.863832	42690693|F|0-13:G>T-13:G>T	TGCAGTTCTGGAAGAAGTGAAAAAAGGGATATTAGGGACAAACTATTATGGAGTGAAGAAAATCAAATA	TGCAGTTCTGGAATAAGTGAAAAAAGGGATATTAGGGACAAACTATTATGGAGTGAAGAAAATCAAATA	Yes	CAXHTB010000013.1_YL-13	586699	586686
1101	SNP01929	14_00266012_045	14_00266012_SNP01929	YL-14a	0	No	102	34	5.51121e-09	9611347|F|0-10:A>G-10:A>G	TGCAGGCCCAATATCAGGCCCACCCCCTGGTGGACCAACGATCCAAATTGACTGGTCTTTGAGCCAGGC	TGCAGGCCCAGTATCAGGCCCACCCCCTGGTGGACCAACGATCCAAATTGACTGGTCTTTGAGCCAGGC	Yes	CAXHTB010000014.1_YL-14	266012	266022
1102	SNP09348	14_00266015_046	14_00266015_SNP09348	YL-14a	0.3704	No	101	35	1.51856e-08	9607328|F|0-11:T>C-11:T>C	TGCAGAGTTGCTATAGCGAAGAACACCGGTGGTGGTAATGACCTTAGACGTGAATCGAGTGGAAGCCAC	TGCAGAGTTGCCATAGCGAAGAACACCGGTGGTGGTAATGACCTTAGACGTGAATCGAGTGGAAGCCAC	Yes	CAXHTB010000014.1_YL-14	266015	266004
1103	PAV17878	14_00271733_047	14_00271733_PAV17878	YL-14a	0.7408	No	102	34	5.51121e-09	0	TGCAGATGCCGCTTCTGCGAGAACCCATTCCTGGAGACCGGAATTAGCTATCGTAAAATACTCGCCTAA	0	Yes	CAXHTB010000014.1_YL-14	271733	0
1104	PAV19483	14_00271733_048	14_00271733_PAV19483	YL-14a	1.1111	No	101	35	1.51856e-08	0	TGCAGATGCCGCTTCCGCAAGAACCCATTCCTGGAGACCGGAATTAGCTATCGTAAAATACTCGCCTAA	0	No	CAXHTB010000014.1_YL-14	271733	0
1105	SNP01951	14_00271733_049	14_00271733_SNP01951	YL-14a	1.1111	Yes	101	35	1.51856e-08	42694487|F|0-15:T>C-15:T>C	TGCAGATGCCGCTTCTGCGAGAACCCATTCCTGGAGACCGGAATTAGCTATCGTAAAATACTCGCCTAA	TGCAGATGCCGCTTCCGCAAGAACCCATTCCTGGAGACCGGAATTAGCTATCGTAAAATACTCGCCTAA	No	CAXHTB010000014.1_YL-14	271733	271748
1106	PAV19253	14_00271736_050	14_00271736_PAV19253	YL-14a	1.4815	No	100	36	4.06614e-08	0	TGCAGGACCATAAGGTCAATGTCAAGCATATAAATTTCACTTACCAACAAAATTCTTTTATGCAAGAGC	0	No	CAXHTB010000014.1_YL-14	271736	0
1107	SNP11701	14_00321519_051	14_00321519_SNP11701	YL-14a	1.8519	No	99	37	1.05808e-07	9608716|F|0-19:C>T-19:C>T	TGCAGACATATATCGTAAACGGTTCAGGTTACAGATCGGAAGAGCGGTTCAGCAGGAATGCCGAGACCG	TGCAGACATATATCGTAAATGGTTCAGGTTACAGATCGGAAGAGCGGTTCAGCAGGAATGCCGAGACCG	Yes	CAXHTB010000014.1_YL-14	321519	321500
1108	SNP06758	14_00346981_052	14_00346981_SNP06758	YL-14a	2.2223	No	98	38	2.67581e-07	9604551|F|0-68:T>A-68:T>A	TGCAGGAAAAATGAGAAGTTAGGTAATGTTCATTTGTATCATCAACGAAATTTAGAACAAAACCACATT	TGCAGGAAAAATGAGAAGTTAGGTAATGTTCATTTGTATCATCAACGAAATTTAGAACAAAACCACATA	No	CAXHTB010000014.1_YL-14	346981	0
1109	SNP18195	14_00348645_053	14_00348645_SNP18195	YL-14a	2.5926	No	99	37	1.05808e-07	78564029|F|0-16:C>T-16:C>T	TGCAGGACATTAAGTGCGTGTCACGGGTTCCAACCCTGGTAGCTGTGCTATCCCCCTTCCCTATTACAG	TGCAGGACATTAAGTGTGTGTCACGGGTTCCAACCCTGGTAGCTGTGCTATCCCCCTTCCCTATTACAG	Yes	CAXHTB010000014.1_YL-14	348645	348629
1110	PAV18716	14_02232894_054	14_02232894_PAV18716	YL-14b	0	No	79	57	0.0592297	0	TGCAGGATGTTGATGAGCCTCGTACACGAATTTTGAAGGAATCACTTAGAGCTTGTTTTCTCAATGTTC	0	Yes	CAXHTB010000014.1_YL-14	2232894	0
1111	SNP11429	14_02234750_055	14_02234750_SNP11429	YL-14b	1.5156	No	81	55	0.0257819	9609766|F|0-49:A>G-49:A>G	TGCAGGAGCATTCTCATCTATGTTTTCCAGCTGATGAACTGAGCATTTCAACGTGCTTGATCTCACTGA	TGCAGGAGCATTCTCATCTATGTTTTCCAGCTGATGAACTGAGCATTTCGACGTGCTTGATCTCACTGA	No	CAXHTB010000014.1_YL-14	2234750	2234701
1112	PAV18720	14_02232894_056	14_02232894_PAV18720	YL-14b	2.2619	No	81	55	0.0257819	0	TGCAGAATGTTGATGAGCCTCATACACGAATTTTGAAGGAATCACTTAGAGCTTGTTTTCTCAATGTTT	0	No	CAXHTB010000014.1_YL-14	2232894	0
1113	SNP18154	14_02232894_057	14_02232894_SNP18154	YL-14b	5.391	No	73	63	0.391173	9607198|F|0-5:G>A-5:G>A	TGCAGGATGTTGATGAGCCTCGTACACGAATTTTGAAGGAATCACTTAGAGCTTGTTTTCTCAATGTTC	TGCAGAATGTTGATGAGCCTCATACACGAATTTTGAAGGAATCACTTAGAGCTTGTTTTCTCAATGTTC	No	CAXHTB010000014.1_YL-14	2232894	2232899
1114	PAV19161	14_01951061_058	14_01951061_PAV19161	YL-14c	0	No	58	78	0.0863478	0	TGCAGCTACCCCATATATTGTTTTGGGCTTTCAGCCATATGTGGAGAATGAAGCCTAGCTATGGATGTG	0	Yes	CAXHTB010000014.1_YL-14	1951061	0
1115	PAV19182	14_01951064_059	14_01951064_PAV19182	YL-14c	0.3704	No	57	79	0.0592297	0	TGCAGCTAAAGATTAGGTTAGGCCCACTTCAATTTTATCACTATCAAGTGTCTATTTTTCTTTGAATTT	0	Yes	CAXHTB010000014.1_YL-14	1951064	0
1116	PAV18889	14_01996690_060	14_01996690_PAV18889	YL-14c	1.1167	No	59	77	0.122713	0	TGCAGTAACATAACTGATAAGACATCGGATGTACACGAGTCTATGACATATTTTACAGATCGGAAGAGC	0	Yes	CAXHTB010000014.1_YL-14	1996690	0
1117	SNP02899	14_04038094_061	14_04038094_SNP02899	YL-14c	13.1627	No	59	77	0.122713	9602947|F|0-44:G>A-44:G>A	TGCAGAAAAATCTTCTCATTCAGCTTGCAATCAAGAGCCAGAGAGTGCAAATTTACTCACCAATGTGCA	TGCAGAAAAATCTTCTCATTCAGCTTGCAATCAAGAGCCAGAGAATGCAAATTTACTCACCAATGTGCA	No	CAXHTB010000014.1_YL-14	4038094	4038050
1118	PAV19046	14_04092098_062	14_04092098_PAV19046	YL-14c	14.2907	No	62	74	0.303484	0	TGCAGAGTTCAAATTCAAATGATTGTTATGATATAATTTTCACATAAAGTTATATAAGCTAACTCGCAT	0	No	CAXHTB010000014.1_YL-14	4092098	0
1119	PAV19084	14_04092100_063	14_04092100_PAV19084	YL-14c	14.661	No	63	73	0.391173	0	TGCAGTCTGAATATATTCCTCATGAACCAAGGGAGCCTTGTGGAAATTATCCAGAAACTACTAGTGCTA	0	No	CAXHTB010000014.1_YL-14	4092100	0
1120	PAV18905	14_04227436_064	14_04227436_PAV18905	YL-14c	15.0314	No	62	74	0.303484	0	TGCAGCTAGGACATCTTCCCTCAGATCATATCCATTCCATGTCACAGTCACAATCCCAAATTATGCAAA	0	No	CAXHTB010000014.1_YL-14	4227436	0
1121	PAV18985	14_04310727_065	14_04310727_PAV18985	YL-14c	15.4018	No	61	75	0.229949	0	TGCAGAAACAGCAAGAAGTTGGTGCAAATTACAGATCGGAAGAGCGGTTCAGCAGGAATGCCGAGACCG	0	No	CAXHTB010000014.1_YL-14	4310727	0
1122	PAV19003	14_04310730_066	14_04310730_PAV19003	YL-14c	15.7722	No	60	76	0.170067	0	TGCAGACCAAAGCTTCAGAATGTAATAAAATGTACTACTAATCAATAGCGCTTCACACACAGTCAGTAA	0	No	CAXHTB010000014.1_YL-14	4310730	0
1123	SNP11676	14_04394951_067	14_04394951_SNP11676	YL-14c	16.1425	No	59	77	0.122713	9608354|F|0-61:C>T-61:C>T	TGCAGTGATTTGAAGGCCTAACTCATTTGGAAGGTCTTGGATCGTAATTGCATGATACACTCTCTCAGC	TGCAGTGATTTGAAGGCCTAACTCATTTGGAAGGTCTTGGATCGTAATTGCATGATACACTTTCTCAGC	Yes	CAXHTB010000014.1_YL-14	4394951	4394890
1124	PAV18663	14_04481199_068	14_04481199_PAV18663	YL-14c	16.5129	No	58	78	0.0863478	0	TGCAGAAATGAACCATTGCACCATGTGCAAAGAGTATTTGACACTTTGGGACAAAAATAAAACAGAATT	0	Yes	CAXHTB010000014.1_YL-14	4481199	0
1125	PAV18937	14_04481199_069	14_04481199_PAV18937	YL-14c	17.2593	No	56	80	0.0395918	0	TGCAGAAATGAACCATTGCACCATGTGCAAAGAGTGTTTGCGAGTTACAGATCGGAAGAGCGGTTCAGC	0	No	CAXHTB010000014.1_YL-14	4481199	0
1126	SNP07442	14_04581695_070	14_04581695_SNP07442	YL-14c	18.7749	No	52	84	0.00606997	9604209|F|0-66:A>G-66:A>G	TGCAGCCGCTGATTGTGGCGGTGGAGGTGGTGGGAGAGCAGTGACACGTGGCTGAATATTAGGTTTAGT	TGCAGCCGCTGATTGTGGCGGTGGAGGTGGTGGGAGAGCAGTGACACGTGGCTGAATATTAGGTTTGGT	Yes	CAXHTB010000014.1_YL-14	4581695	4581629
1127	SNP13408	14_06001327_071	14_06001327_SNP13408	YL-14c	19.1452	No	51	85	0.00355146	78563246|F|0-48:A>T-48:A>T	TGCAGAATCTCCTTCAACATTTTCAATCTCATTAGAAGCACTTTGTGAATTTTCACCTTGATTTGATGC	TGCAGAATCTCCTTCAACATTTTCAATCTCATTAGAAGCACTTTGTGATTTTTCACCTTGATTTGATGC	Yes	CAXHTB010000014.1_YL-14	6001327	6001279
1128	SNP07973	14_05120434_072	14_05120434_SNP07973	YL-14c	19.8916	No	49	87	0.00112013	9603099|F|0-53:G>T-53:G>T	TGCAGAACCATTTCCTTTTCGAATAGAAGTTGGAGGAGGTTTCATGCATAGATGTGGTACGCATGACCA	TGCAGAACCATTTCCTTTTCGAATAGAAGTTGGAGGAGGTTTCATGCATAGATTTGGTACGCATGACCA	No	CAXHTB010000014.1_YL-14	5120434	5120381
1129	SNP17553	14_04802303_073	14_04802303_SNP17553	YL-14c	20.2619	No	50	86	0.00202205	100839983|F|0-66:C>G-66:C>G	TGCAGTTATATGGTGGAGGTTTGAGCTCATAGATTGCACCAAAGATGGAAGAATCAACATCATCAACAA	TGCAGTTATATGGTGGAGGTTTGAGCTCATAGATTGCACCAAAGATGGAAGAATCAACATCATCAAGTG	No	CAXHTB010000014.1_YL-14	4802303	4802237
1130	SNP00166	14_05000546_074	14_05000546_SNP00166	YL-14c	20.2619	Yes	50	86	0.00202205	9610379|F|0-5:G>T-5:G>T	TGCAGGTTTCTTGTCATTAGATAAAAACATTACAGATCGGAAGAGCGGTTCAGCAGGAATGCCGAGACC	TGCAGTTTTCTTGTCATTAGATAAAAACATTACAGATCGGAAGAGCGGTTCAGCAGGAATGCCGAGACC	No	CAXHTB010000014.1_YL-14	5000546	5000551
1131	PAV18599	14_05752226_075	14_05752226_PAV18599	YL-14c	20.2619	Yes	50	86	0.00202205	0	TGCAGTTTTTTTGCGTAATGCTCTAAAAATACAGCATTGAATTACAGATCGGAAGAGCGGTTCAGCAGG	0	Yes	CAXHTB010000014.1_YL-14	5752226	0
1132	PAV18620	14_05752223_076	14_05752223_PAV18620	YL-14c	20.6323	No	49	87	0.00112013	0	TGCAGAGAGCTTTTTGTTGAAAAATGTAGAGACATTCTTATTACAGATCGGAAGAGCGGTTCAGCAGGA	0	Yes	CAXHTB010000014.1_YL-14	5752223	0
1133	SNP02123	14_05602162_077	14_05602162_SNP02123	YL-14c	21.0027	No	48	88	0.000603644	9605770|F|0-10:A>G-10:A>G	TGCAGTTTTTATCACTATTGAATTCCAGTGCAGCATTCAACTGTGAAGTTATCCGGGACTGCTATGAAG	TGCAGTTTTTGTCACTATTGAATTCCAGTGCAGCATTCAACTGTGAAGTTATCCGGGACTGCTATGAAG	Yes	CAXHTB010000014.1_YL-14	5602162	5602172
1134	SNP08252	14_05280836_078	14_05280836_SNP08252	YL-14c	22.1307	No	45	91	7.99775e-05	9607246|F|0-68:G>A-68:G>A	TGCAGACTAATTTGAAAAGTGAGTAAGACATTGACCAAACACTTTTCTGAATAGAAAGAAAGTGGTAAG	TGCAGACTAATTTGAAAAGTGAGTAAGACATTGACCAAACACTTTTCTGAATAGAAAGAAAGTGGTAAA	No	CAXHTB010000014.1_YL-14	5280836	5280768
1135	SNP16972	14_05161243_079	14_05161243_SNP16972	YL-14c	22.5011	No	44	92	3.85561e-05	100879055|F|0-8:A>T-8:A>T	TGCAGCCTACAAATTTGGAAGATCGTGAAAAATATTTGTTGCCCTTTTGGGTTAGACTTATGAGTTTTA	TGCAGCCTTCAAATTTGGAAGATCGTGAAAAATATTTGTTGCCCTTTTGGGTTAGACTTATGAGTTTTA	No	CAXHTB010000014.1_YL-14	5161243	5161251
1136	SNP12298	14_05164065_080	14_05164065_SNP12298	YL-14c	22.5011	Yes	44	92	3.85561e-05	9606248|F|0-28:C>T-28:C>T	TGCAGAGTCCCTTGGCATGAAGAAGGTGCAATAAGAATGTTGGTTACAGATCGGAAGAGCGGTTCAGCA	TGCAGAGTCCCTTGGCATGAAGAAGGTGTAATAAGAATGTTGGTTACAGATCGGAAGAGCGGTTCAGCA	No	CAXHTB010000014.1_YL-14	5164065	5164093
1137	SNP06063	14_05155583_081	14_05155583_SNP06063	YL-14c	22.8715	No	45	91	7.99775e-05	9611934|F|0-42:A>G-42:A>G	TGCAGGGTTGATTATCATTTTTTAGTTCACTTCACTGTTTCAATCTTTTCTGTCCCTATTATTTTCCAT	TGCAGGGTTGATTATCATTTTTTAGTTCACTTCACTGTTTCAGTCTTTTCTGTCCCTATTATTTTCCAT	Yes	CAXHTB010000014.1_YL-14	5155583	5155541
1138	PAV18445	14_06059320_082	14_06059320_PAV18445	YL-14c	25.5873	No	50	86	0.00202205	0	TGCAGTAAAAGAATAAAAACAGAAATTGTTGCTTTTTTACAGATCGGAAGAGCGGTTCAGCAGGAATGC	0	Yes	CAXHTB010000014.1_YL-14	6059320	0
1139	PAV18449	14_06059323_083	14_06059323_PAV18449	YL-14c	25.9577	No	49	87	0.00112013	0	TGCAGTTTTATGTTAGTTTGAGTTATCTATTGATGATCTTATTCTTTGTTCTTACCATGTATTAGTGGC	0	Yes	CAXHTB010000014.1_YL-14	6059323	0
1140	SNP16877	14_06059663_084	14_06059663_SNP16877	YL-14c	25.9577	Yes	49	87	0.00112013	9609484|F|0-49:A>G-49:A>G	TGCAGAGTTTCTTTCCAGCTATGACAAAGATAGTTGGTACACTTGGTCCAAAGTCACGATCAGTCGAAG	TGCAGAGTTTCTTTCCAGCTATGACAAAGATAGTTGGTACACTTGGTCCGAAGTCACGATCAGTCGAAG	No	CAXHTB010000014.1_YL-14	6059663	6059614
1141	PAV18816	00_00000000_085	00_00000000_PAV18816	YL-14c	26.3281	No	48	88	0.000603644	0	TGCAGGTTTGTAACTAAAAAAGCACAATTAGACTTACAGATCGGAAGAGCGGTTCAGCAGGAATGCCGA	0	No	0	0	0
1142	SNP10112	14_06187557_086	14_06187557_SNP10112	YL-14c	26.3281	Yes	48	88	0.000603644	9603564|F|0-61:G>A-61:G>A	TGCAGAGTAGTGCTTCACAGGTAGATGAAGAGGGAGAAAAAAACTATACATGAAATTGAAAGTATTATA	TGCAGAGTAGTGCTTCACAGGTAGATGAAGAGGGAGAAAAAAACTATACATGAAATTGAAAATATTATA	Yes	CAXHTB010000014.1_YL-14	6187557	6187496
1143	PAV18758	14_06194963_087	14_06194963_PAV18758	YL-14c	26.3281	Yes	48	88	0.000603644	0	TGCAGCCAACCCCACTTAGTAGGATGATACTTGATTGTTATTGTATTCTTGAATTTTCATTGTGGCAAT	0	No	CAXHTB010000014.1_YL-14	6194963	0
1144	PAV18999	14_06273340_089	14_06273340_PAV18999	YL-14c	26.6984	No	47	89	0.000316423	0	TGCAGGAAAATACAATAGGTTACTAGTATGGGAATAAAGTATACTATGAGATAATTTATCTTCTTACAG	0	No	CAXHTB010000014.1_YL-14	6273340	0
1145	PAV18844	00_00000000_088	00_00000000_PAV18844	YL-14c	26.6984	Yes	47	89	0.000316423	0	TGCAGGGTGCATTTCAACCACTTGAATCAAAATTCAAATTACAGATCGGAAGAGCGGTTCAGCAGGAAT	0	No	0	0	0
1146	PAV18807	14_06306837_090	14_06306837_PAV18807	YL-14c	26.6984	Yes	47	89	0.000316423	0	TGCAGGAGACTCTAGTAACAGTATAGCTAGTGCTATCGATGATGATGATAGAGTTGAGCTTGAGAAAAG	0	No	CAXHTB010000014.1_YL-14	6306837	0
1147	PAV18824	14_06605921_091	14_06605921_PAV18824	YL-14c	26.6984	Yes	47	89	0.000316423	0	TGCAGTGTACTAATGCTGAAATGAGTTGGTTCAAAATGCCACATGATGTTGGATAAATGGCCTTACAGA	0	No	CAXHTB010000014.1_YL-14	6605921	0
1148	SNP17845	14_06673164_092	14_06673164_SNP17845	YL-14c	27.4448	No	47	89	0.000316423	78563309|F|0-32:C>T-32:C>T	TGCAGCACTCAACTACCCCTGTGATCAACTCTCTCTCTCTCTCTCTCCTTCTCTGATCGTTGCTTTTGC	TGCAGCACTCAACTACCCCTGTGATCAACTCTTTCTCTCTCTCTCTCCTTCTCTGATCGTTGCTTTTGC	No	CAXHTB010000014.1_YL-14	6673164	6673132
1149	PAV18593	14_06739182_093	14_06739182_PAV18593	YL-14c	27.4448	Yes	47	89	0.000316423	0	TGCAGAAAACTGTGTCAATGAACTTTGAGTCAGTGGAAACCATCAGAATTACTGAATAATTGTGAATGT	0	Yes	CAXHTB010000014.1_YL-14	6739182	0
1150	PAV18752	14_06739182_094	14_06739182_PAV18752	YL-14c	27.4448	Yes	47	89	0.000316423	0	TGCAGAAAACTGTGTCAATGAACTTTGAGTCAGTGGAAACCATCAGAATTACTGAATAATATACTGGCA	0	No	CAXHTB010000014.1_YL-14	6739182	0
1151	SNP02699	14_06742288_095	14_06742288_SNP02699	YL-14c	27.4448	Yes	47	89	0.000316423	9608518|F|0-48:A>G-48:A>G	TGCAGTTTCTGGTGATTTGCAATTGGCATTTGATCTTTGTCTTGTTTTAGCCAGAAAAGGACATGGTTA	TGCAGTTTCTGGTGATTTGCAATTGGCATTTGATCTTTGTCTTGTTTTGGCCAGAAAAGGACATGGTTA	Yes	CAXHTB010000014.1_YL-14	6742288	6742336
1152	PAV18605	14_06804776_096	14_06804776_PAV18605	YL-14c	27.4448	Yes	47	89	0.000316423	0	TGCAGGGTGTTACTTGCCGTGTTATTTATAATCAAATCACTAGTTTTACACCATATAGTTTCCACTGCT	0	Yes	CAXHTB010000014.1_YL-14	6804776	0
1153	PAV18582	14_06808575_097	14_06808575_PAV18582	YL-14c	27.4448	Yes	47	89	0.000316423	0	TGCAGAGTGCAGAGTAGTAGAAAAAGAAACTTGGGTTCTTGTATGTTACAGATCGGAAGAGCGGTTCAG	0	Yes	CAXHTB010000014.1_YL-14	6808575	0
1154	PAV18779	14_06605924_098	14_06605924_PAV18779	YL-14c	27.8151	No	46	90	0.000161316	0	TGCAGAATAATGATGCAAAATTATTACTCTAATAAATATGACTTACACTATACATAACAAAATAGAAGT	0	No	CAXHTB010000014.1_YL-14	6605924	0
1155	SNP15485	14_06273340_099	14_06273340_SNP15485	YL-14c	28.5615	No	46	90	0.000161316	9607893|F|0-14:A>G-14:A>G	TGCAGGAAAATACAATAGGTTACTAGTATGGGAATAAAGTATACTATGAGATAATTTATCTTCTTACAG	TGCAGGAAAATACAGTAGGTTACTAGTATGGGAATAAAGTATATTATGAGATAACTTATCTTCTTACAG	Yes	CAXHTB010000014.1_YL-14	6273340	6273354
1156	SNP04870	14_06277134_100	14_06277134_SNP04870	YL-14c	28.5615	Yes	46	90	0.000161316	9607465|F|0-43:A>G-43:A>G	TGCAGATTTTTTGCCTCTCTTCTCTAATCGTTTGGCTTCTACGAAGATTAGTTGATCAGACGTCTCATT	TGCAGATTTTTTGCCTCTCTTCTCTAATCGTTTGGCTTCTACGGAGATTAGTTGATCAGACGTCTCATT	Yes	CAXHTB010000014.1_YL-14	6277134	6277177
1157	PAV18710	14_06306837_101	14_06306837_PAV18710	YL-14c	28.5615	Yes	46	90	0.000161316	0	TGCAGGAGACTCTAGTAACGGTATAGCTAGTGCTATTGATGATGATGATAGAGTTGAGCTTGAGAAAAG	0	Yes	CAXHTB010000014.1_YL-14	6306837	0
1158	SNP14381	14_06306837_102	14_06306837_SNP14381	YL-14c	28.5615	Yes	46	90	0.000161316	9607932|F|0-36:T>C-36:T>C	TGCAGGAGACTCTAGTAACGGTATAGCTAGTGCTATTGATGATGATGATAGAGTTGAGCTTGAGAAAAG	TGCAGGAGACTCTAGTAACGGTATAGCTAGTGCTATCGATGATGATGATAGAGTTGAGCTTGAGAAAAG	No	CAXHTB010000014.1_YL-14	6306837	6306801
1159	PAV18615	00_00000000_103	00_00000000_PAV18615	YL-14c	28.9318	No	47	89	0.000316423	0	TGCAGTCATGAAAAATGAATCATCAATAATTACAGATCGGAAGAGCGGTTCAGCAGGAATGCCGAGACC	0	No	0	0	0
1160	SNP19178	14_08111682_110	14_08111682_SNP19178	YL-14c	29.6782	No	47	89	0.000316423	100820398|F|0-45:A>G-45:A>G	TGCAGTTTGAGGAATCAATCCATTAGATGGGGTGGTGTCATTTGCAGCGATGAAGGTCTTTGGATTTCC	TGCAGTTTGAGGAATCAATCCATTAGATGGGGTGGTGTCATTTGCGGCGATGAAGGTCTTTGGATTTCT	Yes	CAXHTB010000014.1_YL-14	8111682	8111637
1161	PAV18635	00_00000000_104	00_00000000_PAV18635	YL-14c	29.6782	Yes	47	89	0.000316423	0	TGCAGCAAAGTTTACCAAAAGGTTACAGATCGGAAGAGCGGTTCAGCAGGAATGCCGAGACCGATCTCG	0	No	0	0	0
1162	PAV18669	00_00000000_105	00_00000000_PAV18669	YL-14c	29.6782	Yes	47	89	0.000316423	0	TGCAGTTACCATCTCCTTTTCTCCAATTCTTCATTCATCATGTAACTCTACTATTTTACAGATCGGAAG	0	No	0	0	0
1163	PAV18735	00_00000000_106	00_00000000_PAV18735	YL-14c	29.6782	Yes	47	89	0.000316423	0	TGCAGTAAAGCCCCAAATTCCATATTGGAATGAGCCAGCAAAGAAATAAATGTTCACCAGATTATACAC	0	No	0	0	0
1164	PAV18892	00_00000000_107	00_00000000_PAV18892	YL-14c	29.6782	Yes	47	89	0.000316423	0	TGCAGAGATCTACTAGTTCTGTCTTTACAGATCGGAAGAGCGGTTCAGCAGGAATGCCGAGACCGATCT	0	No	0	0	0
1165	PAV18906	00_00000000_108	00_00000000_PAV18906	YL-14c	29.6782	Yes	47	89	0.000316423	0	TGCAGCTGCAAATGTAACACTAGATAATGTGTTCCGTTTTACAGATCGGAAGAGCGGTTCAGCAGGAAT	0	No	0	0	0
1166	PAV18861	06_22171193_109	06_22171193_PAV18861	YL-14c	29.6782	Yes	47	89	0.000316423	0	TGCAGTTGGAATTTCAGAATCGAAGTTCTGTATCCCCGAGCTGCTAGATTGACATTTGCTGGAGTTAGC	0	No	CAXHTB010000006.1_YL-06	22171193	0
1167	SNP10471	14_08188819_111	14_08188819_SNP10471	YL-14c	30.0485	No	48	88	0.000603644	9603696|F|0-51:G>T-51:G>T	TGCAGATCCTCAAAGCATGCTTCAAGGGCTACAGGGAAAGCTTCTGCAAATGCTACCCACTTCAACACC	TGCAGATCCTCAAAGCATGCTTCAAGGGCTACAGGGAAAGCTTCTGCAAATTCTACCCACTTCAACACC	Yes	CAXHTB010000014.1_YL-14	8188819	8188870
1168	PAV18639	14_08642319_112	14_08642319_PAV18639	YL-14c	30.0485	Yes	48	88	0.000603644	0	TGCAGTAACACAAAACTGTACCATCTAGTCTGATTAGTTCTTTTACAGATCGGAAGAGCGGTTCAGCAG	0	Yes	CAXHTB010000014.1_YL-14	8642319	0
1169	PAV18623	14_08776474_113	14_08776474_PAV18623	YL-14c	30.0485	Yes	48	88	0.000603644	0	TGCAGCAAAGTTTGACAAAAATAATATGTTATCCTATAATCTATTTACAGATCGGAAGAGCGGTTCAGC	0	No	CAXHTB010000014.1_YL-14	8776474	0
1170	SNP06446	14_17056986_114	14_17056986_SNP06446	YL-14c	30.0485	Yes	48	88	0.000603644	78563420|F|0-5:T>C-5:T>C	TGCAGTAACAAAGAAATGACAAACATAAGTATTTACAATTACAGTCTAAATTACGAGTTTCTTTTTCAT	TGCAGCAACAAAGAAATGACAAACATAAGTATTTACAATTACAGTCTAAATTACGAGTTTCTTTTTCAT	No	CAXHTB010000014.1_YL-14	17056986	17056991
1171	PAV18581	00_00000000_115	00_00000000_PAV18581	YL-14c	30.7949	No	46	90	0.000161316	0	TGCAGTTGAAATTCCCATGGAAATTAGCAAATTAGTTACAGATCGGAAGAGCGGTTCAGCAGGAATGCC	0	Yes	0	0	0
1172	PAV18614	00_00000000_116	00_00000000_PAV18614	YL-14c	30.7949	Yes	46	90	0.000161316	0	TGCAGGTAACGAAAAAGTTTGTTTTTTACAGATCGGAAGAGCGGTTCAGCAGGAATGCCGAGACCGATC	0	No	0	0	0
1173	PAV18664	00_00000000_117	00_00000000_PAV18664	YL-14c	30.7949	Yes	46	90	0.000161316	0	TGCAGTTGTATAGGTCTTGCATGAAAATATGCAAATCAACTACACCTTACATCATCAGGTGTAGTTTAT	0	No	0	0	0
1174	PAV18691	00_00000000_118	00_00000000_PAV18691	YL-14c	30.7949	Yes	46	90	0.000161316	0	TGCAGCAAAATGAAACTCTGAACCATACATGCCTAAGGTATCTTTCTTTACTCTCCGAAAAATGTTTGA	0	No	0	0	0
1175	PAV18771	00_00000000_119	00_00000000_PAV18771	YL-14c	30.7949	Yes	46	90	0.000161316	0	TGCAGAGGTTGATGACTAATTTGAAAATAAAAAATAATATAAAAATAAAATAAATAAAATATTTGAATT	0	No	0	0	0
1176	PAV18811	00_00000000_120	00_00000000_PAV18811	YL-14c	30.7949	Yes	46	90	0.000161316	0	TGCAGTGTTATAAAATTTGTCCGGTCTGTCTAACCGGTTGAACTATGAATCGAGTGTCTCATCAGTCTG	0	No	0	0	0
1177	PAV18980	00_00000000_121	00_00000000_PAV18980	YL-14c	30.7949	Yes	46	90	0.000161316	0	TGCAGAACGAGAAAAGCATAAACCGTTACAGATCGGAAGAGCGGTTCAGCAGGAATGCCGAGACCGATC	0	No	0	0	0
1178	PAV18949	19_18159995_122	19_18159995_PAV18949	YL-14c	30.7949	Yes	46	90	0.000161316	0	TGCAGTTCTGCGTGTACGCCTTTTTATTTGGATTATTTATTACCGCTGGATAGTGTATGTATTGGTAGT	0	No	CAXHTB010000019.1_YL-19	18159995	0
1179	PAV18810	22_08057432_123	22_08057432_PAV18810	YL-14c	30.7949	Yes	46	90	0.000161316	0	TGCAGGTAATCAGAGAGAAGGGATAGCATATTACAGATCGGAAGAGCGGTTCAGCAGGAATGCCGAGAC	0	No	CAXHTB010000022.1_YL-22	8057432	0
1180	SNP03653	14_07525233_124	14_07525233_SNP03653	YL-14c	31.5412	No	48	88	0.000603644	9609641|F|0-23:A>G-23:A>G	TGCAGCCCAGCTTTTGAAACGGAACTTGGTCACTTTACTAGCTTGTTGGTCTTGCAGGTCTCGGAGGGA	TGCAGCCCAGCTTTTGAAACGGAGCTTGGTCACTTTACTAGCTTGTTGGTCTTGCAGGTCTCGGAGGGA	No	CAXHTB010000014.1_YL-14	7525233	7525256
1181	PAV18756	14_07672778_125	14_07672778_PAV18756	YL-14c	31.5412	Yes	48	88	0.000603644	0	TGCAGGCTACTTACATATCCATTGACTTGTTTTTACAGATCGGAAGAGCGGTTCAGCAGGAATGCCGAG	0	No	CAXHTB010000014.1_YL-14	7672778	0
1182	SNP16744	14_07685453_126	14_07685453_SNP16744	YL-14c	31.5412	Yes	48	88	0.000603644	9609768|F|0-44:A>C-44:A>C	TGCAGGAGCGCCAGCTGATGAGGAAGAAGAGGAGGTTGATGAAAATGGTGTCGCTCCCCATGACATTGA	TGCAGGAGCGCCAGCTGATGAGGAAGAAGAGGAGGTTGATGAAACTGGTGTCGCTCCCCATGACATTGA	No	CAXHTB010000014.1_YL-14	7685453	7685497
1183	PAV18922	14_07736063_127	14_07736063_PAV18922	YL-14c	31.5412	Yes	48	88	0.000603644	0	TGCAGAGGCTACTAAAAAGGAAGTAAAAGTACTCTGAACTATAACATGTTGTGAGGCCCCATTGCCACC	0	No	CAXHTB010000014.1_YL-14	7736063	0
1184	SNP03491	14_07839198_128	14_07839198_SNP03491	YL-14c	31.5412	Yes	48	88	0.000603644	9611885|F|0-40:C>T-40:C>T	TGCAGGTTCAACAGAGATGATATATGTGCCCACATTTTCGCCAATCTTAGTAACCATTACAGATCGGAA	TGCAGGTTCAACAGAGATGATATATGTGCCCACATTTTCGTCAATCTTAGTAACCATTACAGATCGGAA	No	CAXHTB010000014.1_YL-14	7839198	7839238
1185	SNP16723	14_07956764_129	14_07956764_SNP16723	YL-14c	31.5412	Yes	48	88	0.000603644	100796113|F|0-51:G>A-51:G>A	TGCAGGCCTTTAACAGCCCCATTTGCACCACCATTCGTCACATCACATGCTGTTTCATTGTTCAAGGGA	TGCAGGCCTTTAACAGCCCCATTTGCACCACCATTCGTCACATCACATGCTATTTCATTGTTCAAGGGA	Yes	CAXHTB010000014.1_YL-14	7956764	7956815
1186	SNP17954	14_30561857_130	14_30561857_SNP17954	YL-14c	31.5412	Yes	48	88	0.000603644	9609033|F|0-5:T>C-5:T>C	TGCAGTACATAAAACCTACCCTTGTGCTTAATTACAGATCGGAAGAGCGGTTCAGCAGGAATGCCGAGA	TGCAGCACATAAAACCTACCCTTGTGCTTAATTACAGATCGGAAGAGCGGTTCAGCAGGAATGCCGAGA	No	CAXHTB010000014.1_YL-14	30561857	30561852
1187	SNP06666	14_30793551_131	14_30793551_SNP06666	YL-14c	31.5412	Yes	48	88	0.000603644	9607775|F|0-22:G>A-22:G>A	TGCAGCTATCATCAAGATACAAGGGATTTTTTGGATCAATAATTTTAGACAGCACCAAAGCAATGCTGC	TGCAGCTATCATCAAGATACAAAGGATTTTTTGGATCAATAATTTTAGACAGCACCAAAGCAATGCTGC	No	CAXHTB010000014.1_YL-14	30793551	30793573
1188	SNP01367	14_08067841_132	14_08067841_SNP01367	YL-14c	31.9116	No	49	87	0.00112013	9610338|F|0-14:G>C-14:G>C	TGCAGGAGTTGAAAGGTTGCAACCATAGCATTGCATTACAGATCGGAAGAGCGGTTCAGCAGGAATGCC	TGCAGGAGTTGAAACGTTGCAACCATAGCATTGCATTACAGATCGGAAGAGCGGTTCAGCAGGAATGCC	No	CAXHTB010000014.1_YL-14	8067841	8067855
1189	SNP02391	14_08776477_133	14_08776477_SNP02391	YL-14c	31.9116	Yes	49	87	0.00112013	9609052|F|0-17:C>G-17:C>G	TGCAGTAGTCCTAACTCCTAAGATCTTATGAATCTTTATAAATTATTTACAGATCGGAAGAGCGGTTCA	TGCAGTAGTCCTAACTCGTAAGATCTTATGAATCTTTATAAATTATTTACAGATCGGAAGAGCGGTTCA	Yes	CAXHTB010000014.1_YL-14	8776477	8776460
1190	PAV18711	14_08786550_134	14_08786550_PAV18711	YL-14c	31.9116	Yes	49	87	0.00112013	0	TGCAGGAAAGTTAGATGATATTCAATCCTCATTATGTACAAATACTTACATTTCTCAAACTACCAATAG	0	Yes	CAXHTB010000014.1_YL-14	8786550	0
1191	PAV18719	14_08786553_135	14_08786553_PAV18719	YL-14c	31.9116	Yes	49	87	0.00112013	0	TGCAGATCCTGTGATTTGGACTTTGCATGCATTTATATGTAGTCATGAGCGTCTTCAGTAAGTAGAATT	0	Yes	CAXHTB010000014.1_YL-14	8786553	0
1192	SNP07273	14_09510685_136	14_09510685_SNP07273	YL-14c	31.9116	Yes	49	87	0.00112013	9609638|F|0-48:G>A-48:G>A	TGCAGCCATGTAAAATCAAATGTTATGGTACCATGCAAAGAATTTGAGGATGAAAAATGGTATGAGATA	TGCAGCCATGTAAAATCAAATGTTATGGTACCATGCAAAGAATTTGAGAATGAAAAATGGTATGAGATA	No	CAXHTB010000014.1_YL-14	9510685	9510733
1193	PAV18585	14_10902931_137	14_10902931_PAV18585	YL-14c	31.9116	Yes	49	87	0.00112013	0	TGCAGTTACAAAAGGTTATTATTACAAACATAAAAAGATTGTTTCATTTATTATTCATGTCTCTAATAA	0	Yes	CAXHTB010000014.1_YL-14	10902931	0
1194	PAV18684	14_10902931_138	14_10902931_PAV18684	YL-14c	31.9116	Yes	49	87	0.00112013	0	TGCAGTTACAAAAGGTTATTATTACAAACATAAAAATATTGTTTCATTTACAGATCGGAAGAGCGGTTC	0	No	CAXHTB010000014.1_YL-14	10902931	0
1195	PAV18551	14_11578040_139	14_11578040_PAV18551	YL-14c	31.9116	Yes	49	87	0.00112013	0	TGCAGAGTAGATTTTCATGTGTTTCTCCGTGGGCATATCTCTCCACTGTCAAAGCCATCTCTCTTGAAA	0	Yes	CAXHTB010000014.1_YL-14	11578040	0
1196	PAV18564	14_11578043_140	14_11578043_PAV18564	YL-14c	31.9116	Yes	49	87	0.00112013	0	TGCAGTAAATGTACTACTGTATGGTGTAACCCATTTACAGATCGGAAGAGCGGTTCAGCAGGAATGCCG	0	Yes	CAXHTB010000014.1_YL-14	11578043	0
1197	SNP12369	14_11816344_141	14_11816344_SNP12369	YL-14c	31.9116	Yes	49	87	0.00112013	9609701|F|0-24:A>G-24:A>G	TGCAGCTCTTGTATGGGGATGGGTAGTTGTTTGTTTCTTCACTTGGTTCGTTGGGATTGCAATGTCTGA	TGCAGCTCTTGTATGGGGATGGGTGGTTGTTTGTTTCTTCACTTGGTTCGTTGGGATTGCAATGTCTGA	Yes	CAXHTB010000014.1_YL-14	11816344	11816368
1198	SNP11867	14_11818368_142	14_11818368_SNP11867	YL-14c	31.9116	Yes	49	87	0.00112013	9607526|F|0-33:C>T-33:C>T	TGCAGCACATCTAACTGAAGAAACTAAAGGAGCCGACAAGAATGGACCAAAAGCAATTCTAGGTAGTCT	TGCAGCACATCTAACTGAAGAAACTAAAGGAGCTGACAAGAATGGACCAAAAGCAATTCTAGGTAGTCT	Yes	CAXHTB010000014.1_YL-14	11818368	11818401
1199	SNP19107	14_12034887_143	14_12034887_SNP19107	YL-14c	31.9116	Yes	49	87	0.00112013	100890496|F|0-16:G>A-16:G>A	TGCAGTGATGTTTTCAGTTACAAAGCATCATTAGCAAAATTACTACTATTTCAGTTATACCTCATCATT	TGCAGTGATGTTTTCAATTACAAAGCATCATTAGCAAAATTACTACTATTTCAGTTATACCTCATCATT	Yes	CAXHTB010000014.1_YL-14	12034887	12034871
1200	PAV18679	14_13009782_144	14_13009782_PAV18679	YL-14c	31.9116	Yes	49	87	0.00112013	0	TGCAGTTTGATTACATAGTTCGCACACGCTACTCATCAGTCATTACACATACTCATATCACACAACACT	0	No	CAXHTB010000014.1_YL-14	13009782	0
1201	SNP09847	14_13344425_145	14_13344425_SNP09847	YL-14c	31.9116	Yes	49	87	0.00112013	9610993|F|0-19:G>C-19:G>C	TGCAGAACTGATTCATGGTGCAGTTCCTCTTACAGATCGGAAGAGCGGTTCAGCAGGAATGCCGAGACC	TGCAGAACTGATTCATGGTCCAGTTCCTCTTACAGATCGGAAGAGCGGTTCAGCAGGAATGCCGAGACC	No	CAXHTB010000014.1_YL-14	13344425	13344406
1202	SNP15688	14_13459531_146	14_13459531_SNP15688	YL-14c	31.9116	Yes	49	87	0.00112013	78564082|F|0-50:A>G-50:A>G	TGCAGTGGTTACATCACTTATTGGAATTCTCCGATTTACAATCTTATGGAATTTAGTTTTACAGATCGG	TGCAGTGGTTACATCACTTATTGGAATTCTCCGATTTACAATCTTATGGAGTTTAGTTTTACAGATCGG	No	CAXHTB010000014.1_YL-14	13459531	13459581
1203	SNP00508	14_13663824_147	14_13663824_SNP00508	YL-14c	31.9116	Yes	49	87	0.00112013	9608904|F|0-28:C>T-28:C>T	TGCAGCTCAAGAGTAATATTGGCGCAAACAATTACAGATCGGAAGAGCGGTTCAGCAGGAATGCCGAGA	TGCAGCTCAAGAGTAATATTGGCGCAAATAATTACAGATCGGAAGAGCGGTTCAGCAGGAATGCCGAGA	No	CAXHTB010000014.1_YL-14	13663824	13663796
1204	SNP17567	14_13872220_148	14_13872220_SNP17567	YL-14c	31.9116	Yes	49	87	0.00112013	9611236|F|0-27:C>T-27:C>T	TGCAGAATTCAGAACAGGTTTCCAGATCTGTTCATCCCATGCAAACTCGGTCAAAGTCAGGCATATTCA	TGCAGAATTCAGAACAGGTTTCCAGATTTGTTCATCCCATGCAAACTCGGTCAAAGTCAGGCATATTCA	Yes	CAXHTB010000014.1_YL-14	13872220	13872247
1205	PAV18417	14_15393931_149	14_15393931_PAV18417	YL-14c	31.9116	Yes	49	87	0.00112013	0	TGCAGAGATTGAACTCAAATGCCGGAATGGGGAGCACTGTGTGCTTTATGATGCAGAAAACAGATTATT	0	Yes	CAXHTB010000014.1_YL-14	15393931	0
1206	PAV18964	14_15393931_150	14_15393931_PAV18964	YL-14c	31.9116	Yes	49	87	0.00112013	0	TGCAGAGATTGAACTCAAATGCCGGAATGGGGAGCACTGTGCTTTATGATGCAGAAAACAGATTATTTA	0	No	CAXHTB010000014.1_YL-14	15393931	0
1207	SNP06019	14_15393934_151	14_15393934_SNP06019	YL-14c	31.9116	Yes	49	87	0.00112013	9604534|F|0-31:A>G-31:A>G	TGCAGCTTTGGAGGTGACAAAAATTTGTTCAACTTCAGGCTAGTAGTGTGTTGCACGATAATGCTCCCC	TGCAGCTTTGGAGGTGACAAAAATTTGTTCAGCTTCAGGCTAGTAGTGTGTTGCACGATAATGCTCCCC	Yes	CAXHTB010000014.1_YL-14	15393934	15393903
1208	PAV18697	14_16495530_152	14_16495530_PAV18697	YL-14c	31.9116	Yes	49	87	0.00112013	0	TGCAGCAAAAGTGCACAAACAGAACCAAGAACACAAAGAAGCAAAACTTGATTTCTTTATTGATTGCAG	0	Yes	CAXHTB010000014.1_YL-14	16495530	0
1209	PAV18772	14_16500508_153	14_16500508_PAV18772	YL-14c	31.9116	Yes	49	87	0.00112013	0	TGCAGCATCACCAAGTTCATTTTTCTGCAAATGGCACCATTGCTTTTACACAAGTCTCATGCATTAGGA	0	Yes	CAXHTB010000014.1_YL-14	16500508	0
1210	SNP05074	14_16984521_154	14_16984521_SNP05074	YL-14c	31.9116	Yes	49	87	0.00112013	9603625|F|0-53:C>A-53:C>A	TGCAGATAATCCAAAATGACATAACTACATTAGAAACAATGGAAAGAAAATGACCAAACTGATAATAAT	TGCAGATAATCCAAAATGACATAACTACATTAGAAACAATGGAAAGAAAATGAACAAACTGATAATAAT	No	CAXHTB010000014.1_YL-14	16984521	16984468
1211	SNP14490	14_17261274_155	14_17261274_SNP14490	YL-14c	31.9116	Yes	49	87	0.00112013	9607822|F|0-35:A>C-35:A>C	TGCAGCTGCTTAGAATTGCATGAAAATTTTATCAAACACTCTCATAGGCTTATTTTGCATGTTTTTTTT	TGCAGCTGCTTAGAATTGCATGAAAATTTTATCAACCACTCTCATAGGCTTATTTTGCATGTTTTTTTT	No	CAXHTB010000014.1_YL-14	17261274	17261239
1212	SNP00498	14_17334469_156	14_17334469_SNP00498	YL-14c	31.9116	Yes	49	87	0.00112013	9605180|F|0-26:G>T-26:G>T	TGCAGTATACTTTGCATGTTCTTTATGCTTCAGGTGTATAAAGCATGCTGCAACAAGGACATTTCTTGT	TGCAGTATACTTTGCATGTTCTTTATTCTTCAGGTGTATAAAGCATGCTGCAACAAGGACATTTCTTGT	No	CAXHTB010000014.1_YL-14	17334469	17334443
1213	PAV18744	14_17472400_157	14_17472400_PAV18744	YL-14c	31.9116	Yes	49	87	0.00112013	0	TGCAGCTCAGGTCATGGAGTTTGTGGCAAAGCAGGTATGCTACTGATTTCATGTCCAGGATTGTAGATA	0	No	CAXHTB010000014.1_YL-14	17472400	0
1214	SNP06886	14_17472403_158	14_17472403_SNP06886	YL-14c	31.9116	Yes	49	87	0.00112013	9610902|F|0-58:T>G-58:T>G	TGCAGTGATGTTGCTTCCAGGCTTCCTTACCACAAAGGCCATTGGAATCTGCCCTGCCTCTTCATCAGG	TGCAGTGATGTTGCTTCCAGGCTTCCTTACCACAAAGGCCATTGGAATCTGCCCTGCCGCTTCATCAGG	No	CAXHTB010000014.1_YL-14	17472403	17472345
1215	SNP12010	14_17477734_159	14_17477734_SNP12010	YL-14c	31.9116	Yes	49	87	0.00112013	9604760|F|0-36:G>C-36:G>C	TGCAGGCCCGAATAAGGCACAGCTGACGCTGACTCCGAATACTGCAAGTTCCACTCAGGTTACCTCTTT	TGCAGGCCCGAATAAGGCACAGCTGACGCTGACTCCCAATACTGCAAGTTCCACTCAGGTTACCTCTTT	No	CAXHTB010000014.1_YL-14	17477734	17477698
1216	PAV18336	14_21571530_160	14_21571530_PAV18336	YL-14c	31.9116	Yes	49	87	0.00112013	0	TGCAGTTACTAGATGGAATATTCATCGGTAGTTTCAATGTGTTACAGATCGGAAGAGCGGTTCAGCAGG	0	Yes	CAXHTB010000014.1_YL-14	21571530	0
1217	PAV18626	14_22666392_161	14_22666392_PAV18626	YL-14c	31.9116	Yes	49	87	0.00112013	0	TGCAGTGGCTCGCATTCAGGCCATCACTGCCACCACCGCGAGTGGCACGGCCATTTCCGCAGCTTCCAT	0	No	CAXHTB010000014.1_YL-14	22666392	0
1218	PAV18795	14_24700960_162	14_24700960_PAV18795	YL-14c	31.9116	Yes	49	87	0.00112013	0	TGCAGCACTTCAAAATTTATATGTTATCATTGGCAACATCCTCAACAAGACATGAGATACAAATATAAA	0	Yes	CAXHTB010000014.1_YL-14	24700960	0
1219	PAV18674	14_25053286_163	14_25053286_PAV18674	YL-14c	31.9116	Yes	49	87	0.00112013	0	TGCAGTTGGGTTTGTTTTTATCCGGTCTCAAACTCGAAATTCAAAACTCAAACCCAAACTTGGTGGAAT	0	No	CAXHTB010000014.1_YL-14	25053286	0
1220	PAV18753	14_25053286_164	14_25053286_PAV18753	YL-14c	31.9116	Yes	49	87	0.00112013	0	TGCAGTTGGGTTTGTTTTTACCCGGTCTCAAACTCGAAATTCAAAACTCAAACCCAAACTGGTGGAATT	0	Yes	CAXHTB010000014.1_YL-14	25053286	0
1221	SNP14701	14_25164674_165	14_25164674_SNP14701	YL-14c	31.9116	Yes	49	87	0.00112013	100854257|F|0-38:T>G-38:T>G	TGCAGTAGGTGTTTCATGAAACTCTTTCAACAATGAGATATGGAAATCGGCAACATCAGGTATAAAGAT	TGCAGTAGGTGTTTCATGAAACTCTTTCAACAATGAGAGATGGAGATCGGCAACATCAGGTATAAAGAT	No	CAXHTB010000014.1_YL-14	25164674	25164712
1222	PAV18648	14_25176680_166	14_25176680_PAV18648	YL-14c	31.9116	Yes	49	87	0.00112013	0	TGCAGTGCCTCCCTATGTTGAGAGTGGCGCCCTTGTTGGGCTGCCTACAACATCTAGGAGGGTTGTTGT	0	No	CAXHTB010000014.1_YL-14	25176680	0
1223	PAV18688	14_26257445_167	14_26257445_PAV18688	YL-14c	31.9116	Yes	49	87	0.00112013	0	TGCAGCCATCATTCCCATTCTTGCTTGATAATCCATAGCCATAAGACGGCCTATAGCGTAGCGACCGAG	0	Yes	CAXHTB010000014.1_YL-14	26257445	0
1224	SNP00818	14_28755053_168	14_28755053_SNP00818	YL-14c	31.9116	Yes	49	87	0.00112013	9608806|F|0-18:C>T-18:C>T	TGCAGATTCCAAAAACTACAACTCATTACAATACCTAAAATGCAAAAAGATTACAGATCGGAAGAGCGG	TGCAGATTCCAAAAACTATAACTCATTACAATACCTAAAATGCAAAAAGATTACAGATCGGAAGAGCGG	Yes	CAXHTB010000014.1_YL-14	28755053	28755071
1225	SNP06962	14_28824764_169	14_28824764_SNP06962	YL-14c	31.9116	Yes	49	87	0.00112013	9604088|F|0-29:A>G-29:A>G	TGCAGCATGTTTTGTACCCATAATTCTTCAGTTTATTTCTCTAAATCACTACATGTTGATTCTTGGACA	TGCAGCATGTTTTGTACCCATAATTCTTCGGTTTATTTCTCTAAATCACTACATGTTGATTCTTGGACA	No	CAXHTB010000014.1_YL-14	28824764	28824735
1226	SNP02012	14_28866462_170	14_28866462_SNP02012	YL-14c	31.9116	Yes	49	87	0.00112013	9611670|F|0-33:G>T-33:G>T	TGCAGTCTTCCTCCACACTTCGTAAGGTACTCTGTGTGATATAAACTCTATCCTGTGCCTCTATCATTG	TGCAGTCTTCCTCCACACTTCGTAAGGTACTCTTTGTGATATAAACTCTATCCTGTGCCTCTATCATTG	Yes	CAXHTB010000014.1_YL-14	28866462	28866429
1227	PAV18471	14_28885530_171	14_28885530_PAV18471	YL-14c	31.9116	Yes	49	87	0.00112013	0	TGCAGCACTTGTATGATTGGCATCCCTACATCTCAACATTATCACATATACGAAATTACAAAGGAAGAA	0	Yes	CAXHTB010000014.1_YL-14	28885530	0
1228	PAV18821	14_28885530_172	14_28885530_PAV18821	YL-14c	31.9116	Yes	49	87	0.00112013	0	TGCAGCACTTGTATGATTGGCATCCCTACATCTCAACATAATCACATATTCGAAATTACAAAGGAAGAA	0	No	CAXHTB010000014.1_YL-14	28885530	0
1229	SNP01269	14_28885530_173	14_28885530_SNP01269	YL-14c	31.9116	Yes	49	87	0.00112013	9607541|F|0-39:T>A-39:T>A	TGCAGCACTTGTATGATTGGCATCCCTACATCTCAACATTATCACATATACGAAATTACAAAGGAAGAA	TGCAGCACTTGTATGATTGGCATCCCTACATCTCAACATAATCACATATTCGAAATTACAAAGGAAGAA	No	CAXHTB010000014.1_YL-14	28885530	28885569
1230	SNP01955	14_28932860_174	14_28932860_SNP01955	YL-14c	31.9116	Yes	49	87	0.00112013	6101737|F|0-16:C>T-16:C>T	TGCAGTAAATGCGCTTCCTCATCTGGAAACTATAATCCCTAACAGCCAATAGATGCCGGAGGATTATCC	TGCAGTAAATGCGCTTTCTCATCTGGAAACTATAATCCCTAACAGCCAATAGATGCCGGAGGATTATCC	No	CAXHTB010000014.1_YL-14	28932860	28932876
1231	PAV18939	14_29006013_175	14_29006013_PAV18939	YL-14c	31.9116	Yes	49	87	0.00112013	0	TGCAGAGACCCCGTTCCTTCTTCTAATCAAAACAATAGGGTGTCCATCATCATCATCATCATCAATTCC	0	No	CAXHTB010000014.1_YL-14	29006013	0
1232	SNP07694	14_29559727_176	14_29559727_SNP07694	YL-14c	31.9116	Yes	49	87	0.00112013	9608272|F|0-46:G>C-46:G>C	TGCAGTCAATGTTATATAGATAGATCATCAGAAACATAACTTTCAAGCCCCCAAATCTCCAATTTTATA	TGCAGTCAATGTTATATAGATAGATCATCAGAAACATAACTTTCAACCCCCCAAATCTCCAATTTTATA	No	CAXHTB010000014.1_YL-14	29559727	29559681
1233	SNP04587	14_30057796_177	14_30057796_SNP04587	YL-14c	31.9116	Yes	49	87	0.00112013	9610575|F|0-12:T>A-12:T>A	TGCAGACCGAGCTGTAGCAGTGTAATCTAATGATATAGGTACTAGGCCGTACTACAACAAATTTGAATG	TGCAGACCGAGCAGTAGCAGTGTAATCTAATGATATAGGTACTAGGCCGTACTACAACAAATTTGAATG	No	CAXHTB010000014.1_YL-14	30057796	30057784
1234	PAV18846	14_30896626_178	14_30896626_PAV18846	YL-14c	32.6579	No	49	87	0.00112013	0	TGCAGTGACATTTGCTCATTCCTGGCAACTCCCAGCAGTATCCAGCCACCCACCTTATTCTTCTTCTTC	0	No	CAXHTB010000014.1_YL-14	30896626	0
1235	PAV18762	14_30896628_179	14_30896628_PAV18762	YL-14c	32.6579	Yes	49	87	0.00112013	0	TGCAGAACTTGAGGGTCCATAGCTCTGTTCCGTCTTTGCTTCGAAAGCTTCAGCAGAGTAAACAGTTTT	0	No	CAXHTB010000014.1_YL-14	30896628	0
1236	PAV18607	14_30929885_180	14_30929885_PAV18607	YL-14c	32.6579	Yes	49	87	0.00112013	0	TGCAGAATTTCAAAACTTGGAGGCTAGCATTGATTGTGAAGCGAATTTAGTGGTGAATGAAGGAATTGT	0	Yes	CAXHTB010000014.1_YL-14	30929885	0
1237	SNP11313	14_30941593_181	14_30941593_SNP11313	YL-14c	32.6579	Yes	49	87	0.00112013	100925580|F|0-14:G>A-14:G>A	TGCAGAGAACATGCGAAGGGATAAGTGTGTTGGAAGAGCGCGGTGGAGGGCTGTGACAACATAGGTAGC	TGCAGAGAACATGCAAAGGGATAAGTGTGTTGGAAGAGCGCGGTGGAGGGCTGTGACAACATAAGTAGC	No	CAXHTB010000014.1_YL-14	30941593	30941607
1238	PAV18703	14_30942098_182	14_30942098_PAV18703	YL-14c	33.0283	No	50	86	0.00202205	0	TGCAGAATTTTGCATCTCCTTTGAACCAGGTGCAAAGCCGGATATGGTTGATGCATTGGAGTCTATTCA	0	No	CAXHTB010000014.1_YL-14	30942098	0
1239	SNP01887	14_31024966_183	14_31024966_SNP01887	YL-14c	33.0283	Yes	50	86	0.00202205	9609383|F|0-64:C>T-64:C>T	TGCAGAATACACCAACGCATTGACATGAGGTATGCATCTGGTTTCTGGTTACTGATATCTGATACGGTT	TGCAGAATACACCAACGCATTGACATGAGGTATGCATCTGGTTTCTGGTTACTGATATCTGATATGGTT	No	CAXHTB010000014.1_YL-14	31024966	31024902
1240	SNP14255	14_31456809_184	14_31456809_SNP14255	YL-14c	33.0283	Yes	50	86	0.00202205	78563233|F|0-13:C>A-13:C>A	TGCAGAAGCATAACCATACCATTCACCATCATCATACCCGTATGCATTCTTATTGCACCGTGAGCTACT	TGCAGAAGCATAAACATACCATTCACCATCATCATACCCGTATGCATTCTTATTGCACCGTGAGCTACT	No	CAXHTB010000014.1_YL-14	31456809	31456822
1241	SNP06155	14_31456812_185	14_31456812_SNP06155	YL-14c	33.0283	Yes	50	86	0.00202205	9605727|F|0-17:G>A-17:G>A	TGCAGTTTGCATTGAAAGAGAGTGTCACGATGGGGCTGATGATTCTGGCTTTTCCCCAGTTTCATCCAT	TGCAGTTTGCATTGAAAAAGAGTGTCACGATGGGGCTGATGATTCTGGCTTTTCCCCAGTTTCATCCAT	No	CAXHTB010000014.1_YL-14	31456812	31456795
1242	SNP16407	14_31635365_186	14_31635365_SNP16407	YL-14c	33.0283	Yes	50	86	0.00202205	100889785|F|0-36:G>A-36:G>A	TGCAGGAGAAGAGCAAGAACGGCAAGCAGAATAGCCGAAGGTTCTAGAAAGAAAAGTGAGAAGAGAAGA	TGCAGGAGAAGAGCAAGAACGGCAAGCAGAATAGCCAAAGGTTCTAGAAAGAAACGTGAGAAGAGAAGA	No	CAXHTB010000014.1_YL-14	31635365	31635329
1243	SNP11669	14_31635369_187	14_31635369_SNP11669	YL-14c	33.3987	No	49	87	0.00112013	9604497|F|0-54:G>A-54:G>A	TGCAGCTTCTCCAACATAAGTCATTCTGTCCTTGTATGTGTCCTATGCAAGGCTGTACTTGGGTACTTC	TGCAGCTTCTCCAACATAAGTCATTCTGTCCTTGTATGTGTCCTATGCAAGGCTATACTTGGGTACTTC	No	CAXHTB010000014.1_YL-14	31635369	31635423
1244	PAV18947	14_31749328_188	14_31749328_PAV18947	YL-14c	33.3987	Yes	49	87	0.00112013	0	TGCAGCTATTTGTATTTATATTGGTACACTTGGATATAACAAGTATTCACTGGCGGCTATTCATAAAAT	0	No	CAXHTB010000014.1_YL-14	31749328	0
1245	SNP09613	14_31749328_189	14_31749328_SNP09613	YL-14c	33.3987	Yes	49	87	0.00112013	9607782|F|0-50:G>T-50:G>T	TGCAGCTATTTGTATTTATATTGGTACACTTGGATATAACAAGTATTCACGGGCAGCTATTCATAAAAT	TGCAGCTATTTGTATTTATATTGGTACACTTGGATATAACAAGTATTCACTGGCGGCTATTCATAAAAT	No	CAXHTB010000014.1_YL-14	31749328	31749278
1246	SNP09619	14_31749328_190	14_31749328_SNP09619	YL-14c	33.3987	Yes	49	87	0.00112013	9607782|F|0-55:G>T-55:G>T	TGCAGCTATTTGTATTTATATTGGTACACTTGGATATAACAAGTATTCACGGGCAGCTATTCATAAAAT	TGCAGCTATTTGTATTTATATTGGTACACTTGGATATAACAAGTATTCACGGGCATCTATTCATAAAAT	No	CAXHTB010000014.1_YL-14	31749328	31749273
1247	PAV18597	14_31815703_191	14_31815703_PAV18597	YL-14c	33.3987	Yes	49	87	0.00112013	0	TGCAGCTATTTGTATTTATATTGGTACACTTGGAGAACAATATCAATGTCACCCTTATAAGTAAGGGCT	0	Yes	CAXHTB010000014.1_YL-14	31815703	0
1248	SNP10167	14_32078545_192	14_32078545_SNP10167	YL-14c	33.769	No	50	86	0.00202205	78563771|F|0-33:A>T-33:A>T	TGCAGCTTGCACTATTCTTAGTGCCCCTCAATAAATTATTATATGCAAAATATTTATCATCACTATTAC	TGCAGCTTGCACTATTCTTAGTGCCCCTCAATATATTATTATATGCAAAATATTTATCATCACTATTAC	No	CAXHTB010000014.1_YL-14	32078545	32078512
1249	SNP11248	14_32208444_193	14_32208444_SNP11248	YL-14c	33.769	Yes	50	86	0.00202205	9603403|F|0-22:A>G-22:A>G	TGCAGACTCGAACTGATACCACATTACTAGTAACTAAGAAATGGACTCTTCTGAAATGTTTGCTGACAC	TGCAGACTCGAACTGATACCACGTTACTAGTAACTAAGAAATGGACTCTTCTGAAATGTTTGCTGACAC	No	CAXHTB010000014.1_YL-14	32208444	32208422
1250	PAV19106	14_32247613_194	14_32247613_PAV19106	YL-14c	33.769	Yes	50	86	0.00202205	0	TGCAGTTTTGATTTTTTTTTGTATATATTTATATGGGGAGGGATCAAGTTACTCCAAGAGTAACTCTTT	0	No	CAXHTB010000014.1_YL-14	32247613	0
1251	PAV18749	14_32247613_195	14_32247613_PAV18749	YL-14c	34.1394	No	49	87	0.00112013	0	TGCAGTTTTGATTTTTTTTTTTTGTATATATTTATATGGGGAGGATCAAGTTACTCCAAGAGTAACTCT	0	Yes	CAXHTB010000014.1_YL-14	32247613	0
1252	SNP09571	14_32247616_196	14_32247616_SNP09571	YL-14c	34.5098	No	48	88	0.000603644	42700768|F|0-21:C>G-21:C>G	TGCAGTAAAAATAAAACTAAACTTGTTCAATTTACAGATCGGAAGAGCGGTTCAGCAGGAATGCCGAGA	TGCAGTAAAAATAAAACTAAAGTTGTTCAATTTACAGATCGGAAGAGCGGTTCAGCAGGAATGCCGAGA	No	CAXHTB010000014.1_YL-14	32247616	32247595
1253	PAV18969	14_32487341_197	14_32487341_PAV18969	YL-14c	34.8802	No	47	89	0.000316423	0	TGCAGAAATAAAGAAACAAAAGAAAGAAAAAAGATGTGAATATGTAATCCACCATGTGTCACTATGTTG	0	No	CAXHTB010000014.1_YL-14	32487341	0
1254	SNP06233	14_32751573_199	14_32751573_SNP06233	YL-14c	35.2505	No	46	90	0.000161316	9601387|F|0-43:G>T-43:G>T	TGCAGTTCAGATTGGCATGGCAATAGAGCAGGAGGTATACAGTGGATGATAATTCGAAATAGTGATTTT	TGCAGTTCAGATTGGCATGGCAATAGAGCAGGAGGTATACAGTTGATGATAATTCGAAATAGTGATTTT	No	CAXHTB010000014.1_YL-14	32751573	32751530
1255	PAV19399	00_00000000_198	00_00000000_PAV19399	YL-14c	35.2505	Yes	46	90	0.000161316	0	TGCAGCAATATTCATATGATTCGGAGAGTTTACAGATCGGAAGAGCGGTTCAGCAGGAATGCCGAGACC	0	Yes	0	0	0
1256	SNP03025	14_32798250_200	14_32798250_SNP03025	YL-14c	35.2505	Yes	46	90	0.000161316	9608338|F|0-21:C>T-21:C>T	TGCAGTGAAGATGGAAGCGAGCCACTATAAAAGAATGGCAGAAGAGAAGATAGGCCATGCCGAGGCCAC	TGCAGTGAAGATGGAAGCGAGTCACTATAAAAGAATGGCAGAAGAGAAGATAGGCCATGCCGAGGCCAC	Yes	CAXHTB010000014.1_YL-14	32798250	32798229
1257	PAV17968	14_32976028_203	14_32976028_PAV17968	YL-14c	35.6209	No	45	91	7.99775e-05	0	TGCAGAGTATAAATTACATGTGAGGGTTATCAATTTCTTATGATTTACAGATCGGAAGAGCGGTTCAGC	0	No	CAXHTB010000014.1_YL-14	32976028	0
1258	PAV18951	00_00000000_201	00_00000000_PAV18951	YL-14c	35.6209	Yes	45	91	7.99775e-05	0	TGCAGGATAAAAAAAACATTTCCCAAAAGTTTATTTACAGATCGGAAGAGCGGTTCAGCAGGAATGCCG	0	No	0	0	0
1259	PAV18963	00_00000000_202	00_00000000_PAV18963	YL-14c	35.6209	Yes	45	91	7.99775e-05	0	TGCAGAATAGCTTAGACATTTGTTTGATTCATATTATTACAGATATATAGGAATATGTTGTGGTAATTA	0	No	0	0	0
1260	PAV17912	14_32976031_204	14_32976031_PAV17912	YL-14c	35.6209	Yes	45	91	7.99775e-05	0	TGCAGTGCATAAACCCCAAAAATGAAAAACCCTAAAAATTTGTTTACAGATCGGAAGAGCGGTTCAGCA	0	No	CAXHTB010000014.1_YL-14	32976031	0
1261	PAV19419	14_32980232_205	14_32980232_PAV19419	YL-14c	35.6209	Yes	45	91	7.99775e-05	0	TGCAGGCATGATTTGGCCAGTTCCAATGAGGGTAATAGGTATGACCGGTGCATTCATCTTCGCGGCAAC	0	Yes	CAXHTB010000014.1_YL-14	32980232	0
1262	SNP07967	14_32980232_206	14_32980232_SNP07967	YL-14c	35.6209	Yes	45	91	7.99775e-05	78563981|F|0-41:C>T-41:C>T	TGCAGGCATGATTTGGCCAGTTCCAATGAGGGTAATAGGTACGACCGGTGCATTCATCTTCGCGGCAAC	TGCAGGCATGATTTGGCCAGTTCCAATGAGGGTAATAGGTATGACCGGTGCATTCATCTTCGCGGCAAC	Yes	CAXHTB010000014.1_YL-14	32980232	32980191
1263	PAV18596	14_32991099_207	14_32991099_PAV18596	YL-14c	35.6209	Yes	45	91	7.99775e-05	0	TGCAGATGATGCAGACTAAATTTGCATGCTTGACAACTCTCTTACAGATCGGAAGAGCGGTTCAGCAGG	0	Yes	CAXHTB010000014.1_YL-14	32991099	0
1264	PAV18796	14_32991099_208	14_32991099_PAV18796	YL-14c	35.6209	Yes	45	91	7.99775e-05	0	TGCAGATGATGCAGACTAAATTTGCATGCTTACAGATCGGAAGAGCGGTTCAGCAGGAATGCCGAGACC	0	No	CAXHTB010000014.1_YL-14	32991099	0
1265	SNP11699	14_33290056_209	14_33290056_SNP11699	YL-14c	35.6209	Yes	45	91	7.99775e-05	9606420|F|0-17:T>C-17:T>C	TGCAGCCATAATTGGAATCGCAAACTCAATTTACAGATCGGAAGAGCGGTTCAGCAGGAATGCCGAGAC	TGCAGCCATAATTGGAACCGCAAACTCAATTTACAGATCGGAAGAGCGGTTCAGCAGGAATGCCGAGAC	No	CAXHTB010000014.1_YL-14	33290056	33290039
1266	PAV18383	14_33646120_210	14_33646120_PAV18383	YL-14c	35.9913	No	46	90	0.000161316	0	TGCAGCCAAAACACGCAACATATGAGAATAAAAGTAGTCAAACCAAATCAGAAAGCACACCACAAATTT	0	Yes	CAXHTB010000014.1_YL-14	33646120	0
1267	PAV18967	14_33646120_211	14_33646120_PAV18967	YL-14c	35.9913	Yes	46	90	0.000161316	0	TGCAGCCAAAACACACAACATATGAGAATAAAAGTAGTCAAACCAAATCAGAAAGCACACCACAAACTT	0	No	CAXHTB010000014.1_YL-14	33646120	0
1268	SNP01368	14_33646120_212	14_33646120_SNP01368	YL-14c	35.9913	Yes	46	90	0.000161316	9607644|F|0-14:G>A-14:G>A	TGCAGCCAAAACACGCAACATATGAGAATAAAAGTAGTCAAACCAAATCAGAAAGCACACCACAAATTT	TGCAGCCAAAACACACAACATATGAGAATAAAAGTAGTCAAACCAAATCAGAAAGCACACCACAAACTT	No	CAXHTB010000014.1_YL-14	33646120	33646106
1269	SNP14014	14_33651594_213	14_33651594_SNP14014	YL-14c	36.3617	No	47	89	0.000316423	9604356|F|0-57:C>T-57:C>T	TGCAGCTCAATCCTTGCGCCATTATATTATTCTAAATAAAAGTCGAGTTTCAGCACACGCAAAGATGGT	TGCAGCTCAATCCTTGCGCCATTATATTATTCTAAATAAAAGTCGAGTTTCAGCACATGCAAAGATGGT	Yes	CAXHTB010000014.1_YL-14	33651594	33651537
1270	SNP13596	14_33676621_214	14_33676621_SNP13596	YL-14c	37.108	No	49	87	0.00112013	100771209|F|0-52:A>G-52:A>G	TGCAGTAAGGTTTCTTACTTATTTTTTATTTATTATTGTAATAGTCACATTGAGTTGGGTGATTCTCAA	TGCAGTAAGGTTTCTTACTTATTTTTTATTTATTATTGTAATAGTCACATTGGGTTGGGTGATTCTCAA	No	CAXHTB010000014.1_YL-14	33676621	33676673
1271	PAV18608	14_33676624_215	14_33676624_PAV18608	YL-14c	37.8543	No	49	87	0.00112013	0	TGCAGTATCGGCGAGGAGGCACGGCGACGAGCGGTGGTGAGGCGGTGGACGAGCGGTGGTGAGGCGGTG	0	Yes	CAXHTB010000014.1_YL-14	33676624	0
1272	PAV18787	14_33676624_216	14_33676624_PAV18787	YL-14c	38.2247	No	50	86	0.00202205	0	TGCAGTATCGGCGAGGAGGCACGGCGACGAGCGGTGGTGAGGCGGTGGACGAGCGGCGGCTAGGTTTTT	0	No	CAXHTB010000014.1_YL-14	33676624	0
1273	PAV18629	14_33679457_217	14_33679457_PAV18629	YL-14c	38.5951	No	51	85	0.00355146	0	TGCAGACAAAAGATGAGATATCATTTATTTACCATGACAGAAACCATATTAGTTACAGATCGGAAGAGC	0	Yes	CAXHTB010000014.1_YL-14	33679457	0
1274	SNP01827	14_33679457_218	14_33679457_SNP01827	YL-14c	38.9655	No	52	84	0.00606997	9606185|F|0-35:G>A-35:G>A	TGCAGACAAAAGATGAGATATCATTTATTTACCATGACAGAAACCATATTAGTTACAGATCGGAAGAGC	TGCAGACAAAAGATGAGATATCATTTATTTACCATAACAGAAATCATATTAGTTACAGATCGGAAGAGC	No	CAXHTB010000014.1_YL-14	33679457	33679422
1275	PAV18631	14_33679457_219	14_33679457_PAV18631	YL-14c	40.4811	No	56	80	0.0395918	0	TGCAGACAAAAGATGAGATATCATTTATTTACCATAACAGAAATCATATTAGTTACAGATCGGAAGAGC	0	No	CAXHTB010000014.1_YL-14	33679457	0
1276	SNP12739	14_33776031_220	14_33776031_SNP12739	YL-14c	49.1887	No	76	60	0.170067	9603407|F|0-13:A>G-13:A>G	TGCAGACTGAAAAAGCCTTTCTGAAACAACCAAAAGTTTTCCTAAGGTATACTTTTACACCAACAATTG	TGCAGACTGAAAAGGCCTTTCTGAAACAACCAAAAGTTTTCCTAAGGTATACTTTTACACCAACAATTG	Yes	CAXHTB010000014.1_YL-14	33776031	33776018
1277	PAV18612	14_33820893_221	14_33820893_PAV18612	YL-14c	49.5591	No	77	59	0.122713	0	TGCAGTATCACATTCTCATGGTTATTGCAGTGTTACAGATCGGAAGAGCGGTTCAGCAGGAATGCCGAG	0	Yes	CAXHTB010000014.1_YL-14	33820893	0
1278	SNP09824	14_33820893_222	14_33820893_SNP09824	YL-14c	50.3054	No	77	59	0.122713	9611139|F|0-5:T>C-5:T>C	TGCAGTATCACATTCTCATGGTTATTGCAGTGTTACAGATCGGAAGAGCGGTTCAGCAGGAATGCCGAG	TGCAGCATCACATTCTCCTGGTTATTGCAGTGTTACAGATCGGAAGAGCGGTTCAGCAGGAATGCCGAG	No	CAXHTB010000014.1_YL-14	33820893	33820888
1279	PAV18678	14_33940028_223	14_33940028_PAV18678	YL-14c	50.6758	No	78	58	0.0863478	0	TGCAGCTTTACGCAGTTCTCTTTGGTACGGTTATGGGTATGTAGTACGCAGTGCCAAAATAACAGTATG	0	Yes	CAXHTB010000014.1_YL-14	33940028	0
1280	PAV19067	14_33940028_224	14_33940028_PAV19067	YL-14c	51.0462	No	77	59	0.122713	0	TGCAGCTTTACGCAGTCAGTTCTCTTTGGTACGGTTATGGGTATGTAGTACGCAGTACGTTATCCTGCC	0	No	CAXHTB010000014.1_YL-14	33940028	0
1281	SNP11680	14_34019088_225	14_34019088_SNP11680	YL-14c	51.7925	No	77	59	0.122713	78563350|F|0-67:C>T-67:C>T	TGCAGCTGAAGACCATCAAGTGCAACATGAAAATGTGTTGGTCAGTCATTTTACTATCCATACTCAGCA	TGCAGCTGAAGACCATCAAGTGCAACATGAAAATGTGTTGGTCAGTCATTTTACTATCCATACTCAGTA	Yes	CAXHTB010000014.1_YL-14	34019088	0
1282	SNP13082	14_34019842_226	14_34019842_SNP13082	YL-14c	52.1629	No	78	58	0.0863478	9605366|F|0-60:C>T-60:C>T	TGCAGTGACCATTGAATATATTCTGTTCCACAACAAGACATATATGATATAGCTAAGTAGCATTCTAGT	TGCAGTGACCATTGAATATATTCTGTTCCACAACAAGACATATATGATATAGCTAAGTAGTATTCTAGT	No	CAXHTB010000014.1_YL-14	34019842	34019782
1283	SNP03174	14_34053895_227	14_34053895_SNP03174	YL-14c	56.1395	No	68	68	1	9609677|F|0-8:A>G-8:A>G	TGCAGCTAAGGGGGGGAAATATAACTAATTTATACCCAACACAAATAAATAAACAAAAATACTAAAATA	TGCAGCTAGGGGGGGGAAATATAACTAATTTATACCCAACACAAATAAATAAACAAAAATACTAAAATA	No	CAXHTB010000014.1_YL-14	34053895	34053887
1284	SNP13316	14_34071055_228	14_34071055_SNP13316	YL-14c	56.5099	No	67	69	0.863832	100771580|F|0-15:G>C-15:G>C	TGCAGTCACAAAGTGGTGTTCAATCCACTGTCATTTTCTGTATGGGGCATTATTTCAAATGATTATGAA	TGCAGTCACAAAGTGCTGTTCAATCCACTGTCATTTTCTGTATGGGGCATTATTTCAAATGATTATGAA	No	CAXHTB010000014.1_YL-14	34071055	34071070
1285	SNP17795	14_34071058_229	14_34071058_SNP17795	YL-14c	57.2562	No	65	71	0.606905	100908170|F|0-18:C>T-18:C>T	TGCAGTTGATAATGTGTACGGTTTTGATAGGCACTATGTTGTCAATTAGAGCTATGCTGCAAAATAATA	TGCAGTTGATAATGTGTATGGTTTTGATAGGCACTATGTTGTCAATTAGAGCTATGCTGCAAAATAATA	No	CAXHTB010000014.1_YL-14	34071058	34071040
1286	PAV18556	14_34169873_230	14_34169873_PAV18556	YL-14c	59.1655	No	60	76	0.170067	0	TGCAGCGCGAGATTCTCCGAAACATTGGAAAACGGACACGCCGCCCTAAACGTCCCACCGTCCTCAAGC	0	No	CAXHTB010000014.1_YL-14	34169873	0
1287	PAV18850	14_34169873_231	14_34169873_PAV18850	YL-14c	59.5359	No	59	77	0.122713	0	TGCAGCGCAAGATTCTCCGAAACATTGGAAAACGGACACGCGGCCCTAAACGTCCCACCGTCCTCAAGC	0	Yes	CAXHTB010000014.1_YL-14	34169873	0
1288	SNP08777	14_34169873_232	14_34169873_SNP08777	YL-14c	59.9063	No	58	78	0.0863478	9607728|F|0-8:A>G-8:A>G	TGCAGCGCAAGATTCTCCGAAACATTGGAAAACGGACACGCGGCCCTAAACGTCCCACCGTCCTCAAGC	TGCAGCGCGAGATTCTCCGAAACATTGGAAAACGGACACGCCGCCCTAAACGTCCCACCGTCCTCAAGC	No	CAXHTB010000014.1_YL-14	34169873	34169865
1289	PAV18837	14_34186860_233	14_34186860_PAV18837	YL-14c	60.2767	No	59	77	0.122713	0	TGCAGCAAATTTCCTTGGGAATAAATTGTTCAGGATCTTGGGAGAATATCGGGTCCTCCGTTGGCATTT	0	Yes	CAXHTB010000014.1_YL-14	34186860	0
1290	SNP09704	14_34186860_234	14_34186860_SNP09704	YL-14c	60.647	No	60	76	0.170067	9603851|F|0-39:G>A-39:G>A	TGCAGCAAATTTCCTTGGGAATAAATTGTTCAGGATCTTGGGAGAATATCGGGTCCTCCGTTGGCATTT	TGCAGCAAATTTCCTTGGGAATAAATTGTTCAGGATCTTAGGAGAATATCGGGTCCTCCGTCGGCATTT	No	CAXHTB010000014.1_YL-14	34186860	34186821
1291	SNP07983	14_34353189_235	14_34353189_SNP07983	YL-14c	63.7761	No	54	82	0.0163512	9607899|F|0-60:G>T-60:G>T	TGCAGGAAATACTGGGCCATCGCCGATGAGCATGTCCTCCTTCAGTCCGTGGATCTTTACGGTTGGTGC	TGCAGGAAATACTGGGCCATCGCCGATGAGCATGTCCTCCTTCAGTCCGTGGATCTTTACTGTTGGTGC	No	CAXHTB010000014.1_YL-14	34353189	34353249
1292	SNP11387	14_34353192_236	14_34353192_SNP11387	YL-14c	64.1465	No	55	81	0.0257819	9610755|F|0-12:C>T-12:C>T	TGCAGCTTGCACCACAAAAATACCAGCCCTTACAGCGGACAGCAACGCCATGTCTATTGGATTGAAGAA	TGCAGCTTGCACTACAAAAATACCAGCCCTTACAGCGGACAGCAACGCCATGTCTATTGGATTGAAGAA	No	CAXHTB010000014.1_YL-14	34353192	34353180
1293	PAV19129	14_34355123_237	14_34355123_PAV19129	YL-14c	64.5169	No	54	82	0.0163512	0	TGCAGCCGTTGGATCTGCACTTTCCACTACTACTTCTTCGTATGATAAGAATGGTGGGCCAATAATGGC	0	Yes	CAXHTB010000014.1_YL-14	34355123	0
1294	PAV18468	14_34381365_238	14_34381365_PAV18468	YL-14c	64.8873	No	53	83	0.0100973	0	TGCAGCCACAGTGGAGGAAAAGTGGAACTAGTCCACGTGCCTCAAGGCTACCAACAAAATTTCTCAGAA	0	No	CAXHTB010000014.1_YL-14	34381365	0
1295	PAV18974	14_34381365_239	14_34381365_PAV18974	YL-14c	65.2576	No	52	84	0.00606997	0	TGCAGCCACAGTGGAGGAAAAGTGGAACTAGTCCACGTGCCTCACGGCTACCAACAAGATTTCTCAGAA	0	Yes	CAXHTB010000014.1_YL-14	34381365	0
1296	SNP08222	14_34381365_240	14_34381365_SNP08222	YL-14c	65.628	No	51	85	0.00355146	9607655|F|0-44:C>A-44:C>A	TGCAGCCACAGTGGAGGAAAAGTGGAACTAGTCCACGTGCCTCACGGCTACCAACAAGATTTCTCAGAA	TGCAGCCACAGTGGAGGAAAAGTGGAACTAGTCCACGTGCCTCAAGGCTACCAACAAAATTTCTCAGAA	No	CAXHTB010000014.1_YL-14	34381365	34381409
1297	SNP11197	14_34394615_241	14_34394615_SNP11197	YL-14c	65.628	Yes	51	85	0.00355146	9607449|F|0-37:T>C-37:T>C	TGCAGATTGCTGAAGGAGAAACAATCATTTTCAAAAGTGTGCATCTCAGTGAAGATCATGATAACATAA	TGCAGATTGCTGAAGGAGAAACAATCATTTTCAAAAGCGTGCATCTCAGTGAAGATCATGATAACATAA	Yes	CAXHTB010000014.1_YL-14	34394615	34394578
1298	SNP06970	14_34520965_242	14_34520965_SNP06970	YL-14c	66.756	No	52	84	0.00606997	42694531|F|0-33:T>C-33:T>C	TGCAGATTCTCTTGTTGATGGTAATATAACTTATACCAATGCATTTGATGGGAATCTTGATACCCTTAT	TGCAGATTCTCTTGTTGATGGTAATATAACTTACACCAATGCATTTGATGGGAATCTTGATACCCTTAT	No	CAXHTB010000014.1_YL-14	34520965	34520998
1299	SNP00159	14_34564757_243	14_34564757_SNP00159	YL-14c	67.1264	No	51	85	0.00355146	42705610|F|0-58:G>A-58:G>A	TGCAGAAATGGTGCAATGCCATCAGGTGATCCACCAGTACTCTTTCTAGCGCTGAGAGGAACAGCCTGC	TGCAGAAATGGTGCAATGCCATCAGGTGATCCACCAGTACTCTTTCTAGCGCTGAGAGAAACAGCCTGC	Yes	CAXHTB010000014.1_YL-14	34564757	34564815
1300	SNP02937	14_34566209_244	14_34566209_SNP02937	YL-14c	67.4968	No	52	84	0.00606997	9609813|F|0-59:G>A-59:G>A	TGCAGGCCTCAGCCAGCCATGCCCCTGAGCATTGCGTGGTATAACTGCCATCTTTTAGAGAAAACAGAT	TGCAGGCCTCAGCCAGCCATGCCCCTGAGCATTGCGTGGTATAACTGCCATCTTTTAGAAAAAACAGAT	No	CAXHTB010000014.1_YL-14	34566209	34566268
1301	PAV18594	14_34567844_245	14_34567844_PAV18594	YL-14c	67.8672	No	53	83	0.0100973	0	TGCAGGCAAGGTCAATGGTATTTGGGAATGCTTTGAAGATTAGTTTTTTCCTATCATTCATATAACCAG	0	Yes	CAXHTB010000014.1_YL-14	34567844	0
1302	SNP05257	14_34588764_246	14_34588764_SNP05257	YL-14c	68.2375	No	54	82	0.0163512	42694406|F|0-53:A>G-53:A>G	TGCAGATACGTGGATGTAAACTTCACAACCGGACAAGGTATTTGATGTTTGTGACAGTTGATACTTGTG	TGCAGATACGTGGATGTAAACTTCACAACCGGACAAGGTATTTGATGTTTGTGGCAGTTGATACTTGTG	Yes	CAXHTB010000014.1_YL-14	34588764	34588817
1303	SNP06981	14_34588767_247	14_34588767_SNP06981	YL-14c	68.6079	No	53	83	0.0100973	9603053|F|0-39:G>A-39:G>A	TGCAGAAATGCCAGTGAAAACAGAGAAACATACATGAGTGACTAAAATAAAATTTGAATCGGATACCTG	TGCAGAAATGCCAGTGAAAACAGAGAAACATACATGAGTAACTAAAATAAAATTTGAATCGGATACCTG	Yes	CAXHTB010000014.1_YL-14	34588767	34588728
1304	SNP14713	14_35234017_248	14_35234017_SNP14713	YL-14c	72.1572	No	62	74	0.303484	9611555|F|0-8:C>A-8:C>A	TGCAGAACCCCAGAGCAGAAAGTTGCGGTCTTCCCAGTTCCAGATTGAGCCTGCTGTATAACATCAAGC	TGCAGAACACCAGAGCAGAAAGTTGCGGTCTTCCCAGTTCCAGATTGAGCCTGCTGTATAACATCAAGC	No	CAXHTB010000014.1_YL-14	35234017	35234009
1305	SNP03971	14_35565651_249	14_35565651_SNP03971	YL-14c	76.1338	No	52	84	0.00606997	42688924|F|0-66:C>T-66:C>T	TGCAGGAACAGCCTTATATGGTGGTGATAATGTTATGACGCTTGGACTAGGACTAGGAGAAACGAACGG	TGCAGGAACAGCCTTATATGGTGGTGATAATGTTATGACGCTTGGACTAGGACTAGGAGAAACGAATGG	Yes	CAXHTB010000014.1_YL-14	35565651	35565585
1306	SNP17097	14_35569226_250	14_35569226_SNP17097	YL-14c	76.8801	No	50	86	0.00202205	100926106|F|0-16:C>T-16:C>T	TGCAGTAAAGAGATTACGCAAATAGAGTGCTAACCTTCATTAGGAGGTGGAGGTGGCAGTGCTTGCATT	TGCAGTAAAGAGATTATGCAAATAGAGTGCTAACCTTCATTAGGAGGTGGAGGTGGCAGTGCTTGCATT	Yes	CAXHTB010000014.1_YL-14	35569226	35569210
1307	SNP01892	14_35726393_251	14_35726393_SNP01892	YL-14c	79.1894	No	56	80	0.0395918	9611372|F|0-66:T>C-66:T>C	TGCAGTACCCATCAAGAATAAAATTGCAAGTGATAGTATCTGGTTGGACACCATTTTGTAGCATGATAT	TGCAGTACCCATCAAGAATAAAATTGCAAGTGATAGTATCTGGTTGGACACCATTTTGTAGCATGACAT	Yes	CAXHTB010000014.1_YL-14	35726393	35726459
1308	PAV18863	14_02557483_004	14_02557483_PAV18863	YL-14d	0	No	41	95	3.64851e-06	0	TGCAGTGAAACATTTATACTCGTATGTCTTATTTTAGTCCTAAACATTTATATTTGTACGATTTTCGTC	0	Yes	CAXHTB010000014.1_YL-14	2557483	0
1309	SNP03079	14_02550621_252	14_02550621_SNP03079	YL-14d	6.2304	No	56	80	0.0395918	9608042|F|0-32:A>G-32:A>G	TGCAGGGCTTGATTTTAGTGTATCCTGCAATCATAAGGTTGAATTAGTCATTATGGTCGGATGTAATAT	TGCAGGGCTTGATTTTAGTGTATCCTGCAATCGTAAGGTTGAATTACTCATTATGGTCGGATGTAATAT	Yes	CAXHTB010000014.1_YL-14	2550621	2550653
1310	PAV18737	14_02550621_253	14_02550621_PAV18737	YL-14d	6.6008	No	55	81	0.0257819	0	TGCAGGGCTTGATTTTAGTGTATCCTGCAATCATAAGGTTGAATTAGTCATTATGGTCGGATGTAATAT	0	No	CAXHTB010000014.1_YL-14	2550621	0
1311	PAV18604	14_02550621_254	14_02550621_PAV18604	YL-14d	6.9711	No	54	82	0.0163512	0	TGCAGGGCTTGATTTTAGTGTATCCTGCAATCGTAAGGTTGAATTACTCATTATGGTCGGATGTAATAT	0	Yes	CAXHTB010000014.1_YL-14	2550621	0
1312	SNP18919	14_02382064_255	14_02382064_SNP18919	YL-14d	9.687	No	47	89	0.000316423	100907259|F|0-22:C>T-22:C>T	TGCAGCTGAACTGGTACTCCAACGGGGACACGAACGACATGTGTGTGTCACGTGAGCGGCACGTGATAG	TGCAGCTGAACTGGTACTCCAATGGGGACACGAACGACATGTGTGTGTCACGTGAGCGGCACGTGATGG	Yes	CAXHTB010000014.1_YL-14	2382064	2382042
1313	SNP14668	14_02449755_098	14_02449755_SNP14668	YL-14d	16.879	No	30	106	7.17531e-11	78563326|F|0-66:G>C-66:G>C	TGCAGCATTTGTCCTATTCCTGGCTGCTTCTGGCTTCTTGTTCTCCGGTGGATGCGGTGTCGCCGCGGT	TGCAGCATTTGTCCTATTCCTGGCTGCTTCTGGCTTCTTGTTCTCCGGTGGATGCGGTGTCGCCGCCGT	Yes	CAXHTB010000014.1_YL-14	2449755	0
1314	PAV19840	14_02449758_168	14_02449758_PAV19840	YL-14d	17.6254	No	30	106	7.17531e-11	0	TGCAGGGACTAAGATAGGGCTGAACAAAACAAGAAGAGGGGTTGCAATGATCAAGCCTATTGCAGTGCC	0	Yes	CAXHTB010000014.1_YL-14	2449758	0
1315	SNP15513	14_02449758_169	14_02449758_SNP15513	YL-14d	17.9957	No	31	105	2.2178e-10	9576817|F|0-60:G>T-60:G>T	TGCAGGGACTAAGATAGGGCTGAACAAAACAAGAAGAGGGGTTGCAATGATCAAGCCTATGGCAGTGCC	TGCAGGGACTAAGATAGGGCTGAACAAAACAAGAAGAGGGGTTGCAATGATCAAGCCTATTGCAGTGCC	Yes	CAXHTB010000014.1_YL-14	2449758	2449698
1316	PAV19204	11_00350232_191	11_00350232_PAV19204	YL-14d	23.3001	No	28	108	6.88878e-12	0	TGCAGAACCCTGCAAAAGTGAAAAAGAGTGATATTTATCTTCATATAGATTACAGAATGAATCATTACA	0	Yes	CAXHTB010000011.1_YL-11	350232	0
1317	PAV17971	11_00313066_131	11_00313066_PAV17971	YL-14d	24.0464	No	30	106	7.17531e-11	0	TGCAGGCATTTCAGAATGAATTATTCCTCTCCCTGCCGTCATCCACTGAGCAAAAAAGTAACACAATAA	0	No	CAXHTB010000011.1_YL-11	313066	0
1318	PAV19211	11_00313066_132	11_00313066_PAV19211	YL-14d	24.0464	Yes	30	106	7.17531e-11	0	TGCAGGCATTTCAGAATGAATTATTCCTCTCCCTGCCGTCATCCACTGAGCAAAAAAAGTAACACAATA	0	Yes	CAXHTB010000011.1_YL-11	313066	0
1319	PAV18261	11_00322989_133	11_00322989_PAV18261	YL-14d	24.0464	Yes	30	106	7.17531e-11	0	TGCAGAAATGGGAATGATTGTGGAAATGTCAGAGAGAGAGAGAGATAACGGGATCGATGACAGAGATTG	0	No	CAXHTB010000011.1_YL-11	322989	0
1320	PAV19186	11_00350228_134	11_00350228_PAV19186	YL-14d	24.0464	Yes	30	106	7.17531e-11	0	TGCAGCATTTGTTCTAGGCCTCTTCCTCATTTTTGTGAGGTGGCCAATAGTTGGTATACTACTTGAAAT	0	Yes	CAXHTB010000011.1_YL-11	350228	0
1321	SNP12414	15_02639379_256	15_02639379_SNP12414	YL-15a	0	No	62	74	0.303484	9608343|F|0-66:G>A-66:G>A	TGCAGTGAATGTGGACAAAGAATCAGGGAGTACTGATAAAGATGATGTGTTTTCAGATGGTGAAACGGA	TGCAGTGAATGTGGACAAAGAATCAGGGAGTACTGATAAAGATGATGTGTTTTCAGATGGTGAAACAGA	No	CAXHTB010000015.1_YL-15	2639379	2639313
1322	SNP02433	15_02638851_257	15_02638851_SNP02433	YL-15a	0.3704	No	63	73	0.391173	9605365|F|0-29:G>C-29:G>C	TGCAGTGACCAGAGCCAGATTTATCATCAGAGCAAACTAATAAATGCATGAACATGATACTGTTGAGTA	TGCAGTGACCAGAGCCAGATTTATCATCACAGCAAACTAATAAATGCATGAACATGATACTGTTGAGTA	No	CAXHTB010000015.1_YL-15	2638851	2638880
1323	SNP06378	00_00000000_258	00_00000000_SNP06378	YL-15a	0.7408	No	62	74	0.303484	9610680|F|0-35:T>A-35:T>A	TGCAGCATACAGCAACATATTATAATAAAAAAACTTACATAAGTCTTATATAGTCTACCTCGTTATCTT	TGCAGCATACAGCAACATATTATAATAAAAAAACTAACATAAGTCTTATATACTCTACCTCGTTATCTT	Yes	0	0	0
1324	PAV18971	00_00000000_259	00_00000000_PAV18971	YL-15a	1.1111	No	63	73	0.391173	0	TGCAGTATTCTCACTCTCTTCAGAGAATTACTCTTATAAACCAATTACAGATCGGAAGAGCGGTTCAGC	0	No	0	0	0
1325	PAV18946	00_00000000_260	00_00000000_PAV18946	YL-15a	1.4815	No	64	72	0.492717	0	TGCAGCATACAGCAACATATTATAATAAAAAAACTTACATAAGTCTTATATAGTCTACCTCGTTATCTT	0	No	0	0	0
1326	SNP18890	15_02873018_261	15_02873018_SNP18890	YL-15a	1.8519	No	63	73	0.391173	9576690|F|0-16:A>G-16:A>G	TGCAGCTTACAACCCCATTAGAAATGCTCCTCTGCCTAAAACTGAAATGACGGCAGCTGCCTACAGAAC	TGCAGCTTACAACCCCGTTAGAAATGCTCCTCTGCCTAAAACTGAAATGACGGCAGCTGCCTACAGAAC	Yes	CAXHTB010000015.1_YL-15	2873018	2873034
1327	PAV18342	15_02908663_262	15_02908663_PAV18342	YL-15a	2.2223	No	64	72	0.492717	0	TGCAGCATACAGCAACATATTATAATAAAAAAACTAACATCAGTCTTATATACTCTACCTCGTTATCTT	0	Yes	CAXHTB010000015.1_YL-15	2908663	0
1328	SNP09956	15_02931916_263	15_02931916_SNP09956	YL-15a	2.5926	No	65	71	0.606905	9609378|F|0-21:G>A-21:G>A	TGCAGAAGTTTTTTCATGTTCGAAGTCTCTCGCAGGATGTGCTTTGCACATCTTTCATGAAGTTTTGCT	TGCAGAAGTTTTTTCATGTTCAAAGTCTCTCGCAGGATGTGCTTTGCACATCTTTCATGAAGTTTTGCT	Yes	CAXHTB010000015.1_YL-15	2931916	2931895
1329	PAV18365	15_02963918_264	15_02963918_PAV18365	YL-15a	2.963	No	66	70	0.731601	0	TGCAGTATTCTCTTGAACATATCATATGATAGAATACAATCATCTCTCTTCAGAGAATTACTCTTATAA	0	Yes	CAXHTB010000015.1_YL-15	2963918	0
1330	SNP05887	15_00555102_265	15_00555102_SNP05887	YL-15a	4.8723	No	65	71	0.606905	9603686|F|0-44:T>C-44:T>C	TGCAGATCACCATGGTCGAATAAATACCACCCATCATTAGAAGATGGGTCCCTCCCTTCTTTAGCATTG	TGCAGATCACCATGGTCGAATAAATACCACCCATCATTAGAAGACGGGTCCCTCCCTTCTTTAGCATTG	Yes	CAXHTB010000015.1_YL-15	555102	555146
1331	PAV19119	00_00000000_266	00_00000000_PAV19119	YL-15a	5.2427	No	64	72	0.492717	0	TGCAGCGACATTATAGTACTAGTATATCTTCATTTTCTCTGGCTGTCCTGTGTGCACTGAGCAGTCAGA	0	Yes	0	0	0
1332	PAV18412	15_00592918_267	15_00592918_PAV18412	YL-15a	5.6131	No	63	73	0.391173	0	TGCAGAACATATAACATGTTTTCAAGAGGTGAAAATGAAGATGGCGGCTGAGTGCATTCTTTGAGCAGG	0	No	CAXHTB010000015.1_YL-15	592918	0
1333	PAV19059	15_00592918_268	15_00592918_PAV19059	YL-15a	5.6131	Yes	63	73	0.391173	0	TGCAGAACATGTAACATGTTTTCAAGAGGTGAAAATGAAGATGGCGGCTGAGTGTATTCTTTGAGCAGG	0	Yes	CAXHTB010000015.1_YL-15	592918	0
1334	SNP06299	15_00592918_269	15_00592918_SNP06299	YL-15a	5.6131	Yes	63	73	0.391173	78564051|F|0-10:G>A-10:G>A	TGCAGAACATGTAACATGTTTTCAAGAGGTGAAAATGAAGATGGCGGCTGAGTGTATTCTTTGAGCAGG	TGCAGAACATATAACATGTTTTCAAGAGGTGAAAATGAAGATGGCGGCTGAGTGCATTCTTTGAGCAGG	No	CAXHTB010000015.1_YL-15	592918	592908
1335	PAV19014	15_00628746_270	15_00628746_PAV19014	YL-15a	5.6131	Yes	63	73	0.391173	0	TGCAGGAATAAGCTTCTGTTATGTGTATATAACTGTGTGTGTAATGATACTTCAAGTGCTAAATAAAGC	0	Yes	CAXHTB010000015.1_YL-15	628746	0
1336	SNP07518	15_00630534_271	15_00630534_SNP07518	YL-15a	5.6131	Yes	63	73	0.391173	42703478|F|0-26:A>G-26:A>G	TGCAGCAAGAACTTGAAAGACTCTCAAAGTATTGAAGGATTCATGCTTTCTTTCTTTGATGCTTCTTTG	TGCAGCAAGAACTTGAAAGACTCTCAGAGTATTGAAGGATTCATGCTTTCTTTCTTTGATGCTTCTTTG	No	CAXHTB010000015.1_YL-15	630534	630560
1337	SNP05145	15_00661844_272	15_00661844_SNP05145	YL-15a	5.6131	Yes	63	73	0.391173	9608988|F|0-15:G>A-15:G>A	TGCAGGTAACAGAAAGAGTGAATGCAGCTAAGGGTTACAGATCGGAAGAGCGGTTCAGCAGGAATGCCG	TGCAGGTAACAGAAAAAGTGAATGCAGCTAAGGGTTACAGATCGGAAGAGCGGTTCAGCAGGAATGCCG	Yes	CAXHTB010000015.1_YL-15	661844	661829
1338	SNP09220	15_00698534_273	15_00698534_SNP09220	YL-15a	5.6131	Yes	63	73	0.391173	78563811|F|0-62:A>G-62:A>G	TGCAGTGGGTTGTGTTCAAATATTTATATAGATATCCCATTATATACACTAGCGTGTCGATTAGCACTC	TGCAGTGGGTTGTGTTCAAATATTTATATAGATATCCCATTATATACACTAGCGTGTCGATTGGCACTC	No	CAXHTB010000015.1_YL-15	698534	698596
1339	SNP07178	15_00703638_274	15_00703638_SNP07178	YL-15a	5.6131	Yes	63	73	0.391173	9604062|F|0-6:A>G-6:A>G	TGCAGCATCTATAGAAGGTATCAACAGTCTAAGGAAACAAGACAACTTTAGGTAACTGATACAAGAAGG	TGCAGCGTCTATAGAAGGTATCAACAGTCTAAGGAAACAAGACAACTTTAGGTAACTGATACAAGAAGG	Yes	CAXHTB010000015.1_YL-15	703638	703644
1340	SNP10341	15_00703641_275	15_00703641_SNP10341	YL-15a	5.6131	Yes	63	73	0.391173	9604464|F|0-17:C>T-17:C>T	TGCAGCTGTGCAATATTCGTGCAATCTGTGTCCCTTCCTCTTCTCTGTATAAGTGCTCTGGATGATCCA	TGCAGCTGTGCAATATTTGTGCAATCTGTGTCCCTTCCTCTTCTCTGTATAAGTGCTCTGGATGATCCA	Yes	CAXHTB010000015.1_YL-15	703641	703624
1341	SNP11885	15_00821482_277	15_00821482_SNP11885	YL-15a	5.9835	No	64	72	0.492717	9603234|F|0-56:A>G-56:A>G	TGCAGAATAGCTCCCACTGTTGCTTTCAAGAAAGCTACCCCAAAAGTGACCTAGAGACTACGGCCAAAC	TGCAGAATAGCTCCCACTGTTGCTTTCAAGAAAGCTACCCCAAAAGTGACCTAGAGGCTACGGCCAAAC	Yes	CAXHTB010000015.1_YL-15	821482	821426
1342	PAV18384	00_00000000_276	00_00000000_PAV18384	YL-15a	5.9835	Yes	64	72	0.492717	0	TGCAGTTATTATACATAGAAGAGAGAGAGAGAGAGAGAGAGAGAGAGAGAGAGAGAGAGAATAAAATTG	0	No	0	0	0
1343	PAV19072	15_00824888_278	15_00824888_PAV19072	YL-15a	5.9835	Yes	64	72	0.492717	0	TGCAGAGAGAATGAAAATGCAGAAGAATGATTGTGAAGGGGTTGTATTGCATTGATTATGCATGAAAAG	0	Yes	CAXHTB010000015.1_YL-15	824888	0
1344	PAV18262	15_00842159_279	15_00842159_PAV18262	YL-15a	6.3539	No	63	73	0.391173	0	TGCAGAATCTTTATTGGTCTTCTTGGTTACGCCAGCCACTTTTCAATTATATGCTTTACAGATCGGAAG	0	No	CAXHTB010000015.1_YL-15	842159	0
1345	SNP03600	15_00842159_280	15_00842159_SNP03600	YL-15a	6.3539	Yes	63	73	0.391173	9611868|F|0-12:A>G-12:A>G	TGCAGAATCTTTATTGGTCTTCTTGGTTACGCCAGCCACTTTTCAATTATATGCTTTACAGATCGGAAG	TGCAGAATCTTTGTTGGTCTTCTTGGTTACGCCAACCACTTTTCAATTATCTGCTTTACAGATCGGAAG	Yes	CAXHTB010000015.1_YL-15	842159	842171
1346	PAV19205	15_00842162_281	15_00842162_PAV19205	YL-15a	6.3539	Yes	63	73	0.391173	0	TGCAGCTAGAAAGTACCATAATGTCAAAATATATAGCATTGTTGTTGCTCTTATCTTCATCTGTTTCTT	0	Yes	CAXHTB010000015.1_YL-15	842162	0
1347	SNP12221	15_00842162_282	15_00842162_SNP12221	YL-15a	6.3539	Yes	63	73	0.391173	9607764|F|0-18:A>T-18:A>T	TGCAGCTAGAAAGTACCAAAATGTCAAAATATATCGCATTGTTGTTGCTCTTATCTTCATCTGTTTCTT	TGCAGCTAGAAAGTACCATAATGTCAAAATATATAGCATTGTTGTTGCTCTTATCTTCATCTGTTTCTT	Yes	CAXHTB010000015.1_YL-15	842162	842144
1348	PAV19116	15_00824890_283	15_00824890_PAV19116	YL-15a	6.7242	No	64	72	0.492717	0	TGCAGTAACTGTTCTGTGCAAATGCCAATATTGTTTGATAATGAACACCCACATCAAATCTTCACTATC	0	Yes	CAXHTB010000015.1_YL-15	824890	0
1349	PAV19178	00_00000000_284	00_00000000_PAV19178	YL-15a	7.0946	No	65	71	0.606905	0	TGCAGAATCTTTGTTGGTCTTCTTGGTTACGCCAACCACTTTTCAATTATCTGCTTTACAGATCGGAAG	0	Yes	0	0	0
1350	PAV19066	00_00000000_285	00_00000000_PAV19066	YL-05d	7.465	No	66	70	0.731601	0	TGCAGCAAAAAAAGAAAAAAGAAACCATTTTGGCAATTACAGATCGGAAGAGCGGTTCAGCAGGAATGC	0	Yes	0	0	0
1351	PAV18988	00_00000000_286	00_00000000_PAV18988	YL-15a	7.8354	No	67	69	0.863832	0	TGCAGTTATTATACATAGAAGAGAGAGAGAGAGAGAGAGAGAGAGAGAGAGAGAGAGAGAGAGAGAGAG	0	Yes	0	0	0
1352	PAV18369	00_00000000_287	00_00000000_PAV18369	YL-15a	8.2057	No	68	68	1	0	TGCAGTTATTATACATAGAAGAGAGAGAGAGAGAGAGAGAGAGAGAGAGAGAGAGAGAATAAAATTGTG	0	No	0	0	0
1353	PAV18732	00_00000000_288	00_00000000_PAV18732	YL-15a	12.6171	No	79	57	0.0592297	0	TGCAGCCTGCAACATGCTTTGAAGCCTACTACTACTACTACTACTACCTAGTGTCGCAGCAGCCATTAC	0	Yes	0	0	0
1354	PAV19231	00_00000000_289	00_00000000_PAV19231	YL-15a	13.7452	No	82	54	0.0163512	0	TGCAGTTGTGAATTGAGTAATACAGTGAGTTTATGTGCTTTACAGATCGGAAGAGCGGTTCAGCAGGAA	0	No	0	0	0
1355	SNP00975	15_00901944_290	15_00901944_SNP00975	YL-15a	21.9373	No	101	35	1.51856e-08	9611478|F|0-14:G>A-14:G>A	TGCAGCAATAATGGGACATATTTTGGATGGAAGTGCATATTTTACAGATCGGAAGAGCGGTTCAGCAGG	TGCAGCAATAATGGAACATATTTTGGATGGAAGTGCATATTTTACAGATCGGAAGAGCGGTTCAGCAGG	Yes	CAXHTB010000015.1_YL-15	901944	901958
1356	SNP04179	15_00917150_291	15_00917150_SNP04179	YL-15a	22.3077	No	102	34	5.51121e-09	6113828|F|0-6:A>T-6:A>T	TGCAGGACATCATCAACGTCAGATTGCATGTTACAGATCGGAAGAGCGGTTCAGCAGGAATGCCGAGAC	TGCAGGTCATCATCAACGTCAGATTGCATGTTACAGATCGGAAGAGCGGTTCAGCAGGAATGCCGAGAC	Yes	CAXHTB010000015.1_YL-15	917150	917156
1357	PAV18647	15_00938786_984	15_00938786_PAV18647	YL-15a	22.6781	No	103	33	1.94362e-09	0	TGCAGTATTGTATTGATTTTTCTTCTTTCATTGTACCAAAATAAAATGATGACAAAGATGATTCCAATA	0	No	CAXHTB010000015.1_YL-15	938786	0
1358	PAV18622	15_00938783_292	15_00938783_PAV18622	YL-15a	22.6781	Yes	103	33	1.94362e-09	0	TGCAGCCTTATAAAAAACCATACATGTGATAAGTAGAAAAAGATTGTACTTCTCATACAGAAGTTACCA	0	No	CAXHTB010000015.1_YL-15	938783	0
1359	SNP01575	00_00000000_293	00_00000000_SNP01575	YL-15a	23.0485	No	102	34	5.51121e-09	9606831|F|0-17:G>T-17:G>T	TGCAGTTTTTTTCCACAGAAAAACAAAATTACAGATCGGAAGAGCGGTTCAGCAGGAATGCCGAGACCG	TGCAGTTTTTTTCCACATAAAAACAAAATTACAGATCGGAAGAGCGGTTCAGCAGGAATGCCGAGACCG	Yes	0	0	0
1360	PAV18751	15_00996107_294	15_00996107_PAV18751	YL-15a	26.5977	No	93	43	1.80724e-05	0	TGCAGCATTTGTACATTTGAAATAAACCTATTAGCATTTGTATTGTGTTATTAGCATTTTTTTTCACCA	0	Yes	CAXHTB010000015.1_YL-15	996107	0
1361	SNP09368	15_01034202_295	15_01034202_SNP09368	YL-15a	27.3441	No	93	43	1.80724e-05	9607083|F|0-22:A>G-22:A>G	TGCAGAAATGAGCAAGGATGACAATAATAGAAACAGCAGCTCAACTATTCCTGATTGTCAGGATGGTCC	TGCAGAAATGAGCAAGGATGACGATAATAGAAACAGCAGCTCAACTATTCCTGATTGTCAGGATGGTCC	Yes	CAXHTB010000015.1_YL-15	1034202	1034224
1362	SNP11171	15_01052573_296	15_01052573_SNP11171	YL-15a	27.3441	Yes	93	43	1.80724e-05	78563271|F|0-15:T>G-15:T>G	TGCAGAGTGTGATTTTCTGTTTCCAATTGAAGACACTTCTGTTCAGAACTATGTAATTTTTCATCCCCA	TGCAGAGTGTGATTTGCTGTTTCCAATTGAAGACACTTCTGTTCAGAACTATGTAATTTTTCATCCCCA	Yes	CAXHTB010000015.1_YL-15	1052573	1052588
1363	SNP08500	15_00996110_297	15_00996110_SNP08500	YL-15a	27.7144	No	92	44	3.85561e-05	100692965|F|0-49:A>G-49:A>G	TGCAGACAATTTTATCTTGAAGAGTATCCTTATGATATGTGAGAGCCCAATAAGAGACCCTTCAATAAT	TGCAGACAATTTTATCTTGAAGAGTATCCTTATGATATGTGAGAGCCCAGTAAGAGACCCTTCAATAAT	Yes	CAXHTB010000015.1_YL-15	996110	996061
1364	SNP17005	15_01147221_298	15_01147221_SNP17005	YL-15a	33.9448	No	77	59	0.122713	100795724|F|0-59:C>A-59:C>A	TGCAGGAATTGTTCTCACTGAAATCATCCCTGCAATGTCCAAAACTTTGTCTCCGGCAACTCCATCACA	TGCAGGAATTGTTCTCACTGAAATCATCCCTGCAATGTCCAAAACTTTGTCTCCGGCAAATCCATCACA	Yes	CAXHTB010000015.1_YL-15	1147221	1147280
1365	SNP11180	15_01263184_299	15_01263184_SNP11180	YL-15a	34.3152	No	76	60	0.170067	9605342|F|0-20:T>A-20:T>A	TGCAGTGAAATCCCAAGAAGTGAAGAAATTGGAACCTGGCATGTCTTCTAGATCCTTCCTAATAGATTG	TGCAGTGAAATCCCAAGAAGAGAAGAAATTGGAACCTGGCATGTCTTCTAGATCCTTCCTAATAGATTG	No	CAXHTB010000015.1_YL-15	1263184	1263164
1366	SNP06827	15_01266516_300	15_01266516_SNP06827	YL-15a	34.6856	No	75	61	0.229949	9605355|F|0-29:T>G-29:T>G	TGCAGTGAATAGTACTTATGGGCAGAATGTCAAATAAAATAATACAAATGAAACATGGATGACGTACTA	TGCAGTGAATAGTACTTATGGGCAGAATGGCAAATAAAATAATACAAATGAAACATGGATGACGTACTA	No	CAXHTB010000015.1_YL-15	1266516	1266487
1367	PAV18298	15_01301885_301	15_01301885_PAV18298	YL-15a	47.334	No	48	88	0.000603644	0	TGCAGATATTTCTATCACGCAATGAGGGTGGGATATGAACATAATTTACAGATCGGAAGAGCGGTTCAG	0	No	CAXHTB010000015.1_YL-15	1301885	0
1368	PAV18333	15_01377953_302	15_01377953_PAV18333	YL-15a	47.7044	No	47	89	0.000316423	0	TGCAGTCACAGAAAGACAACCGTTACCACAATCGCGACCGCAACCGCAATTTACAGATCGGAAGAGCGG	0	No	CAXHTB010000015.1_YL-15	1377953	0
1369	PAV19123	15_01377956_303	15_01377956_PAV19123	YL-15a	48.0747	No	46	90	0.000161316	0	TGCAGATTCATTATTCCAAGCAAGGGCAATTATTCAAGTCACAAGTACAGACTATGCACAAGGAAATTC	0	Yes	CAXHTB010000015.1_YL-15	1377956	0
1370	SNP12689	15_01377956_304	15_01377956_SNP12689	YL-15a	48.0747	Yes	46	90	0.000161316	78563958|F|0-13:C>T-13:C>T	TGCAGATTCATTACTCGAAGCAAGGGCAATTATTCAAGTCACAAGTACAGACTATGCACAAGGAAATTC	TGCAGATTCATTATTCCAAGCAAGGGCAATTATTCAAGTCACAAGTACAGACTATGCACAAGGAAATTC	Yes	CAXHTB010000015.1_YL-15	1377956	1377943
1371	SNP01252	15_01388570_305	15_01388570_SNP01252	YL-15a	48.4451	No	45	91	7.99775e-05	9607921|F|0-32:G>T-32:G>T	TGCAGGACAATCAACATGGATTTATTGGTATCGCTGTCTACACATTTGGATGCATTCCGCAAACAAATA	TGCAGGACAATCAACATGGATTTATTGGTATCTCTGTCTACACATTTGGATGCATTCCGCAAACAAATA	No	CAXHTB010000015.1_YL-15	1388570	1388538
1372	PAV19104	15_01395267_306	15_01395267_PAV19104	YL-15a	48.8155	No	44	92	3.85561e-05	0	TGCAGAGATGAAAGTTACCAACATCTCCAGAATATGAGTGATGTACAATTGGAATAAAAAGTATACACA	0	Yes	CAXHTB010000015.1_YL-15	1395267	0
1373	PAV19039	00_00000000_307	00_00000000_PAV19039	YL-15a	49.1859	No	45	91	7.99775e-05	0	TGCAGTCACAGAAAGACAACCGTTACCGCAACCGCAATTTACAGATCGGAAGAGCGGTTCAGCAGGAAT	0	Yes	0	0	0
1374	SNP05927	15_01395267_308	15_01395267_SNP05927	YL-15a	49.5562	No	46	90	0.000161316	9607280|F|0-65:C>T-65:C>T	TGCAGAGATGAAAGTTACCAACATCTCCAGAATATGAGTGATGTACAATTGGAATAAAAAGTATACACA	TGCAGAGATGAAAGTTACCAACATCTCCAGAATATGAGTGATGTACAATTGGAATAAAAAGTATATATA	No	CAXHTB010000015.1_YL-15	1395267	0
1375	PAV18303	15_01395267_309	15_01395267_PAV18303	YL-15a	49.9266	No	45	91	7.99775e-05	0	TGCAGAGATGAAAGTTACCAACATCTCCAGAATATGAGTGATGTACAATTGGAATAAAAAGTATATATA	0	No	CAXHTB010000015.1_YL-15	1395267	0
1376	PAV18522	15_01377956_310	15_01377956_PAV18522	YL-15a	51.4422	No	47	89	0.000316423	0	TGCAGATTCATTACTCGAAGCAAGGGCAATTATTCAAGTCACAAGTACAGACTATGCACAAGGAAATTC	0	No	CAXHTB010000015.1_YL-15	1377956	0
1377	SNP16921	06_00802537_090	06_00802537_SNP16921	YL-15b	0	No	31	105	2.2178e-10	100889680|F|0-12:A>T-12:A>T	TGCAGCTTGTTGAAGTGACTGTGCTTCTCTCATCTCCTTCGAGTTCGGATTCAGGCCTCTTGACTTGAG	TGCAGCTTGTTGTAGTGACTGTGCTTCTCTCATCTCCTTCGAGTTCGGATTCAGGCCTCTTGACTTGAG	Yes	CAXHTB010000006.1_YL-06	802537	802525
1378	PAV19172	23_26247002_181	23_26247002_PAV19172	YL-15b	7.6871	No	29	107	2.25555e-11	0	TGCAGCGACTTCACCAGAGTGGGGTTCGAAGAGGTTAGTAGTGACCATAGAGAAACCATAACCACTAGA	0	Yes	CAXHTB010000023.1_YL-23	26247002	0
1379	PAV19169	23_26247000_107	23_26247000_PAV19169	YL-15b	7.6871	Yes	29	107	2.25555e-11	0	TGCAGCCACAATGGAACCCGATAACACCTCCGATGTTACAGATCGGAAGAGCGGTTCAGCAGGAATGCC	0	Yes	CAXHTB010000023.1_YL-23	26247000	0
1380	SNP11575	23_26231502_064	23_26231502_SNP11575	YL-15b	8.0575	No	30	106	7.17531e-11	9606526|F|0-39:C>A-39:C>A	TGCAGGACTCAGTATGAGCATGAACTTCCAATAGCCTTCCAAATTACAGATCGGAAGAGCGGTTCAGCA	TGCAGGACTCAGTATGAGCATGAACTTCCAATAGCCTTCAAAATTACAGATCGGAAGAGCGGTTCAGCA	Yes	CAXHTB010000023.1_YL-23	26231502	26231541
1381	SNP14705	23_26187056_063	23_26187056_SNP14705	YL-15b	8.0575	Yes	30	106	7.17531e-11	78563356|F|0-44:C>G-44:C>G	TGCAGCTGTGTCTGAACAGGACATGTATAAAAAATTCTGGTATCCTGTCCGCATAAAAAGCATATTTAG	TGCAGCTGTGTCTGAACAGGACATGTATAAAAAATTCTGGTATCGTGTCCGCATAAAAAGCATATTTAG	No	CAXHTB010000023.1_YL-23	26187056	26187100
1382	SNP10337	23_26182802_062	23_26182802_SNP10337	YL-15b	8.4279	No	31	105	2.2178e-10	9607490|F|0-15:C>G-15:C>G	TGCAGCAACAACAAACGGGGCAAAAAAGAGGAGCATTACTCGTTGCTAAAATGGAAAATAAGCCTAAAA	TGCAGCAACAACAAAGGGGGCAAAAAAGAGGAGCATTACTCGTTGCTAAAATGGAAAATAAGCCTAAAA	Yes	CAXHTB010000023.1_YL-23	26182802	26182817
1383	SNP04984	23_26124101_061	23_26124101_SNP04984	YL-15b	8.4279	Yes	31	105	2.2178e-10	9608055|F|0-23:A>G-23:A>G	TGCAGGGTAAACCATATATCATCATTCTCAAGCGAGTAGCTATAATAATGCTCAACACTCGGATATAAA	TGCAGGGTAAACCATATATCATCGTTCTCAAGCGAGTAGCTATAATAATGCTCAACACTCGGATATAAA	No	CAXHTB010000023.1_YL-23	26124101	26124124
1384	SNP07970	23_26108922_060	23_26108922_SNP07970	YL-15b	8.4279	Yes	31	105	2.2178e-10	9608228|F|0-47:C>T-47:C>T	TGCAGTATCAACTAATCTGAGAGGCAAACATGTCATTTGTAAGGATTCAGAAAGAAGTAAACTATGTGA	TGCAGTATCAACTAATCTGAGAGGCAAACATGTCATTTGTAAGGATTTAGAAAGAAGTAAACTATGTGA	Yes	CAXHTB010000023.1_YL-23	26108922	26108969
1385	SNP07963	09_03235390_128	09_03235390_SNP07963	YL-15b	15.1345	No	31	105	2.2178e-10	9604693|F|0-39:G>A-39:G>A	TGCAGGATGTAATGTATGAATCACTTGAATCTGTATAATGCCAAACTTTTTGTAGCAAGGTAAATAATT	TGCAGGATGTAATGTATGAATCACTTGAATCTGTATAATACCAAACTTTTTGTAGCAAGGTAAATAATT	No	CAXHTB010000009.1_YL-09	3235390	3235429
1386	SNP12636	09_03820766_030	09_03820766_SNP12636	YL-15b	15.5048	No	32	104	6.6605e-10	42701968|F|0-23:G>A-23:G>A	TGCAGCACCTCTCAACAAAATCCGAAGTAGAAAACAACATTGCCATTCTCTTAGGGAGATCTGTACAGT	TGCAGCACCTCTCAACAAAATCCAAAGTAGAAAACAACATTGCCATTCTCTTAGGGAGATCTGTACAGT	Yes	CAXHTB010000009.1_YL-09	3820766	3820743
1387	SNP11147	09_03820763_029	09_03820763_SNP11147	YL-15b	15.5048	Yes	32	104	6.6605e-10	78563418|F|0-50:G>A-50:G>A	TGCAGTAAAGCCAGTAATCATATTGGTTACAACTTACAAGGACCGTGACAGGAAAACAAGATTATTTGT	TGCAGTAAAGCCAGTAATCATATTGGTTACAACTTACAAGGACCGTGACAAGAAAACAAGATTATTTGT	No	CAXHTB010000009.1_YL-09	3820763	3820813
1388	SNP04073	09_03753782_028	09_03753782_SNP04073	YL-15b	15.5048	Yes	32	104	6.6605e-10	6051843|F|0-26:C>T-26:C>T	TGCAGAATCTGAAGCTTCATATCTAGCGACATGCATGCAATGCCAACATGACGTCGTTCACTGCAAAGG	TGCAGAATCTGAAGCTTCATATCTAGTGACATGCATGCAATGCCAACATGACGTCGTTCACTGCAAAGG	No	CAXHTB010000009.1_YL-09	3753782	3753808
1389	PAV19051	09_03746237_027	09_03746237_PAV19051	YL-15b	15.5048	Yes	32	104	6.6605e-10	0	TGCAGTCTATGGTTCAGCACCTTCAGGGAATGGAGCAACGACAGCAACAAATGATGTCATTCCTTGCAA	0	Yes	CAXHTB010000009.1_YL-09	3746237	0
1390	PAV19037	09_03746234_026	09_03746234_PAV19037	YL-15b	15.5048	Yes	32	104	6.6605e-10	0	TGCAGTTGGTTATCAGTGGTCTGTTGCTGCTGCCTCAGCCTCACAAGTTCTTGCATGAGCACATTCTTA	0	Yes	CAXHTB010000009.1_YL-09	3746234	0
1391	PAV18166	09_03741414_025	09_03741414_PAV18166	YL-15b	15.5048	Yes	32	104	6.6605e-10	0	TGCAGGCTCACTCATGTGGTTCTTGATGGTGATTGGGCTCATAAGCACTCGGGGAAAAAACTTTCCATT	0	No	CAXHTB010000009.1_YL-09	3741414	0
1392	PAV18264	09_03741411_024	09_03741411_PAV18264	YL-15b	15.5048	Yes	32	104	6.6605e-10	0	TGCAGGCTGCAAAGAACCCGTGAGGCTCGTGTCGTGTTACAGATCGGAAGAGCGGTTCAGCAGGAATGC	0	No	CAXHTB010000009.1_YL-09	3741411	0
1393	SNP10089	09_03729816_023	09_03729816_SNP10089	YL-15b	15.5048	Yes	32	104	6.6605e-10	78563807|F|0-39:G>C-39:G>C	TGCAGTCTCAGCTCCCTGTGAATCCTTGAAGGTAATGTAGGCATTTTGAGACTTTTCATCATGACTGCG	TGCAGTCTCAGCTCCCTGTGAATCCTTGAAGGTAATGTACGCATTTTGAGACTTTTCATCATGACTGCG	Yes	CAXHTB010000009.1_YL-09	3729816	3729855
1394	SNP15536	09_03637328_022	09_03637328_SNP15536	YL-15b	15.5048	Yes	32	104	6.6605e-10	9603570|F|0-25:T>C-25:T>C	TGCAGAGTCACAGCAGGTAGATCAATCTTGTCTAGATTCAACAAGTGGTCAAGACATCCATAATGCGCA	TGCAGAGTCACAGCAGGTAGATCAACCTTGTCTAGATTCAACAAGTGGTCAAGACATCCATAATGCGCA	No	CAXHTB010000009.1_YL-09	3637328	3637303
1395	SNP10779	09_03595432_021	09_03595432_SNP10779	YL-15b	15.5048	Yes	32	104	6.6605e-10	78563349|F|0-32:T>A-32:T>A	TGCAGCTCTATTTACTGGCCTACGAAAGTTCATCAAAAATATATAAATTCACTATGTTCCAGTAAGTAA	TGCAGCTCTATTTACTGGCCTACGAAAGTTCAACAAAAATATATAAATTCACTATGTTCCAGTAAGTAA	No	CAXHTB010000009.1_YL-09	3595432	3595464
1396	SNP09151	09_03594400_020	09_03594400_SNP09151	YL-15b	15.5048	Yes	32	104	6.6605e-10	9608789|F|0-22:G>A-22:G>A	TGCAGATGAATAAGAAGTTGCAGCAGTTGAGAGCACCAAAGAAAAAGCAGCTTACAGATCGGAAGAGCG	TGCAGATGAATAAGAAGTTGCAACAGTTGAGAGCACCAAAGAAAAAGCAGCTTACAGATCGGAAGAGCG	No	CAXHTB010000009.1_YL-09	3594400	3594378
1397	SNP15968	09_03569458_019	09_03569458_SNP15968	YL-15b	15.5048	Yes	32	104	6.6605e-10	78563927|F|0-46:G>A-46:G>A	TGCAGCCAATTAAGCTCTCAATAGTCAATACTAGGCCAGTGTATATGAATATAACTTACAGATCGGAAG	TGCAGCCAATTAAGCTCTCAATAGTCAATACTAGGCCAGTGTATATAAATATAACTTACAGATCGGAAG	No	CAXHTB010000009.1_YL-09	3569458	3569412
1398	SNP03701	09_03461613_018	09_03461613_SNP03701	YL-15b	15.5048	Yes	32	104	6.6605e-10	9610191|F|0-35:C>T-35:C>T	TGCAGAAGGGAAAGCATAATAAAGAATGATTAGAACACATGCTATCCTCATAAATTACAGATCGGAAGA	TGCAGAAGGGAAAGCATAATAAAGAATGATTAGAATACATGCTATCCCCATAAATTACAGATCGGAAGA	Yes	CAXHTB010000009.1_YL-09	3461613	3461648
1399	PAV18920	09_03461613_017	09_03461613_PAV18920	YL-15b	15.5048	Yes	32	104	6.6605e-10	0	TGCAGAAGGGAAAGCATAATAAAGAATGATTAGAATACATGCTATCCCCATAAATTACAGATCGGAAGA	0	Yes	CAXHTB010000009.1_YL-09	3461613	0
1400	PAV18404	09_03461613_016	09_03461613_PAV18404	YL-15b	15.5048	Yes	32	104	6.6605e-10	0	TGCAGAAGGGAAAGCATAATAAAGAATGATTAGAACACATGCTATCCTCATAAATTACAGATCGGAAGA	0	No	CAXHTB010000009.1_YL-09	3461613	0
1401	SNP09334	09_03425712_015	09_03425712_SNP09334	YL-15b	15.5048	Yes	32	104	6.6605e-10	42704373|F|0-64:C>A-64:C>A	TGCAGGTGGAGCTGAACTGGAAACCAAGATGCTCTCAGACAGTGTAAACAAGTTTTGATTTTAGCAGTA	TGCAGGTGGAGCTGAACTGGAAACCAAGATGCTCTCAGACAGTGTAAACAAGTTTTGATTTTAGAAGTA	Yes	CAXHTB010000009.1_YL-09	3425712	3425648
1402	PAV19394	09_03425712_014	09_03425712_PAV19394	YL-15b	15.5048	Yes	32	104	6.6605e-10	0	TGCAGGTGGAGCTGAACTAGAAACCAAGATGCTCTCAGACAGTGTAAACAAGTTTTGATTTTAGAAGTA	0	Yes	CAXHTB010000009.1_YL-09	3425712	0
1403	PAV18126	09_03425712_013	09_03425712_PAV18126	YL-15b	15.5048	Yes	32	104	6.6605e-10	0	TGCAGGTGGAGCTGAACTGGAAACCAAGATGCTCTCAGACAGTGTAAACAAGTTTTGATTTTAGCAGTA	0	No	CAXHTB010000009.1_YL-09	3425712	0
1404	PAV18080	09_03347814_012	09_03347814_PAV18080	YL-15b	15.5048	Yes	32	104	6.6605e-10	0	TGCAGTCTGTTTTTTTTACCAATAACAATGGTTTATCCCCATATCATATGTGTTCATATATTTTTTCAT	0	No	CAXHTB010000009.1_YL-09	3347814	0
1405	SNP04176	09_03138727_123	09_03138727_SNP04176	YL-15b	16.2512	No	30	106	7.17531e-11	9611660|F|0-68:C>G-68:C>G	TGCAGTCAACAGCTTGAAGCAATACCTGATATGGAAAATGCCCACATTGTAAATGATGTACAAGTAAAC	TGCAGTCAACAGCTTGAAGCAATACCTGATATGGAAAATGCCCACATTGTAAATGATGTACAAGTAAAG	No	CAXHTB010000009.1_YL-09	3138727	0
1406	PAV19124	09_03140766_124	09_03140766_PAV19124	YL-15b	16.2512	Yes	30	106	7.17531e-11	0	TGCAGTCAACCAAATAACCCACTGTTTCTCTGCATCATCTTTGGGTTCTGTATTTCCATGAGCACCTGC	0	Yes	CAXHTB010000009.1_YL-09	3140766	0
1407	PAV19146	09_03140769_125	09_03140769_PAV19146	YL-15b	16.2512	Yes	30	106	7.17531e-11	0	TGCAGAGGATATAAACCATCCATAACTGTCAATTTCAAGATTCCAAATTCAAGAGTCAATATCTCAAGC	0	Yes	CAXHTB010000009.1_YL-09	3140769	0
1408	SNP02812	09_03198911_126	09_03198911_SNP02812	YL-15b	16.2512	Yes	30	106	7.17531e-11	42699825|F|0-19:G>A-19:G>A	TGCAGTGGTAAGTCCCATTGTAGTTCTTTTCTTCTTTTTTTCTGTGCGATATTCTAGGCTGGAAAATTA	TGCAGTGGTAAGTCCCATTATAGTTCTTTTCTTCTTTTTTTCTGTGCGATATTCTAGGCTGGAAAATTA	No	CAXHTB010000009.1_YL-09	3198911	3198892
1409	SNP14560	09_03219121_127	09_03219121_SNP14560	YL-15b	16.2512	Yes	30	106	7.17531e-11	6103377|F|0-12:G>A-12:G>A	TGCAGAGAAGCGGCATTTACCTCCATACATTCGTATTGATGAGTTCTTGTCACAGTTTCCTTACCTTTC	TGCAGAGAAGCGACATTTACCTCCATACATTCGTATTGATGAGTTCTTGTCACAGTTTCCTTACCTTTC	No	CAXHTB010000009.1_YL-09	3219121	3219109
1410	SNP08266	09_03132059_190	09_03132059_SNP08266	YL-15b	16.6216	No	29	107	2.25555e-11	9608194|F|0-7:T>C-7:T>C	TGCAGTATTTGAATCTGGGCCATTCAATTGAGTGGGTCCTAGTTCAGTTTCATTGGTTGAGATTGTCTG	TGCAGTACTTGAATCTGGGCCATTCAATTGAGTGGGTCCTAGTTCAGTTTCATTGGTTGAGATTGTCTG	No	CAXHTB010000009.1_YL-09	3132059	3132052
1411	SNP03753	09_03029765_189	09_03029765_SNP03753	YL-15b	16.6216	Yes	29	107	2.25555e-11	9608080|F|0-50:G>T-50:G>T	TGCAGGTAGAGCGGAATTTTCAAGAATTGAGTACTCTCTGATATCTATTTGAGGGCCAAACTCTTCCTC	TGCAGGTAGAGCGGAATTTTCAAGAATTGAGTACTCTCTGATATCTATTTTAGGGCCAAACTCTTCCTC	No	CAXHTB010000009.1_YL-09	3029765	3029815
1412	SNP05829	00_00000000_183	00_00000000_SNP05829	YL-15b	16.6216	Yes	29	107	2.25555e-11	9608826|F|0-22:G>C-22:G>C	TGCAGCAACTTCAAAATATGTTGCAAATTATGAACAACTCATTTTTTACAGATCGGAAGAGCGGTTCAG	TGCAGCAACTTCAAAATATGTTCCAAATTATGAACAACTCATTTTTTACAGATCGGAAGAGCGGTTCAG	No	0	0	0
1413	PAV19384	00_00000000_182	00_00000000_PAV19384	YL-15b	16.9919	No	28	108	6.88878e-12	0	TGCAGTAGTTTATCGCCACATTGGCGGTAACTGTATTGGACTGCCATGTAACCGTTCAGACTGTATCAA	0	Yes	0	0	0
1414	PAV18314	15_36444872_100	15_36444872_PAV18314	YL-15b	20.9685	No	30	106	7.17531e-11	0	TGCAGTGAAGAGTGCTAACTAGCTACCTTCACCATATCATATTCATATCCACATTTACAGATCGGAAGA	0	No	CAXHTB010000015.1_YL-15	36444872	0
1415	SNP18408	15_36391327_311	15_36391327_SNP18408	YL-15b	21.7149	No	32	104	6.6605e-10	100877833|F|0-21:C>T-21:C>T	TGCAGAATGTGAATGCTGGTACCAGGTAACAATGACCTATATATAATTTCATTTTTGCTATGCCATTAC	TGCAGAATGTGAATGCTGGTATCAGGTAACAATGACCTATATATAATTTCATTTTTGCTATGCCATTAC	No	CAXHTB010000015.1_YL-15	36391327	36391348
1416	SNP09319	15_36392605_312	15_36392605_SNP09319	YL-15b	22.0852	No	33	103	1.94362e-09	18714695|F|0-51:C>T-51:C>T	TGCAGACATTTTCAGTGCATATAATGATCTTATAATAGATTCCCTGGATCCCCTGGTAAGTCAATATTC	TGCAGACATTTTCAGTGCATATAATGATCTTATAATAGATTCCCTGGATCCTCTGGTAAGTCAATATTC	Yes	CAXHTB010000015.1_YL-15	36392605	36392554
1417	PAV19400	17_35184600_143	17_35184600_PAV19400	YL-15b	30.2774	No	32	104	6.6605e-10	0	TGCAGGCACCTATGTTGTAAATGTTGAACAGGGATTCTTTGTCCCAAGAGGATCTGTCTACCTGTCCCT	0	Yes	CAXHTB010000017.1_YL-17	35184600	0
1418	PAV19355	17_35184598_176	17_35184598_PAV19355	YL-15b	30.6478	No	31	105	2.2178e-10	0	TGCAGTGTCTAAGTGCCTTCACCACTATGGTTTTACAGATCGGAAGAGCGGTTCAGCAGGAATGCCGAG	0	Yes	CAXHTB010000017.1_YL-17	35184598	0
1419	SNP00632	15_00521290_313	15_00521290_SNP00632	YL-15c	0	No	91	45	7.99775e-05	6063040|F|0-15:T>G-15:T>G	TGCAGTTTCGAAAGTTCCAAGCCATACTCTTGCTGCTTTGTGTGGATCACGAATTTCTGCTGCCCATTT	TGCAGTTTCGAAAGTGCCAAGCCATACTCTTGCTGCTTTGTGTGGATCACGAATTTCTGCTGCCCATTT	No	CAXHTB010000015.1_YL-15	521290	521275
1420	SNP01265	15_00528057_314	15_00528057_SNP01265	YL-15c	1.128	No	90	46	0.000161316	9609164|F|0-36:C>T-36:C>T	TGCAGTTGAAAGCAAATTCCATCTTATAAAATCAATCACAATTAGTTACAGATCGGAAGAGCGGTTCAG	TGCAGTTGAAAGCAAATTCCATCTTATAAAATCAATTACAATTAGTTACAGATCGGAAGAGCGGTTCAG	No	CAXHTB010000015.1_YL-15	528057	528093
1421	SNP12190	15_00490077_315	15_00490077_SNP12190	YL-15c	1.4984	No	91	45	7.99775e-05	9609716|F|0-63:A>G-63:A>G	TGCAGCTGTGGTTCCAGCTCCACCGTGATGAACCTGAATTTTCGTTCCAAAACATCTTCCAGTAAGTTC	TGCAGCTGTGGTTCCAGCTCCACCGTGATGAACCTGAATTTTCGTTCCAAAACATCTTCCAGTGAGTTC	No	CAXHTB010000015.1_YL-15	490077	490140
1422	SNP16186	16_00471019_316	16_00471019_SNP16186	YL-16a	0	No	90	46	0.000161316	78563452|F|0-38:C>T-38:C>T	TGCAGTGAGGACAATTCTGGAAGGGTCAAATTTGGCTCCCCCTTCTCTTATTTGTTCCATAAAACTTGC	TGCAGTGAGGACAATTCTGGAAGGGTCAAATTTGGCTCTCCCTTCTCTTATTTGTTCCATAAAACTTGC	No	CAXHTB010000016.1_YL-16	471019	470981
1423	SNP16954	16_00471019_317	16_00471019_SNP16954	YL-16a	0.3704	No	89	47	0.000316423	78563452|F|0-35:C>T-35:C>T	TGCAGTGAGGACAATTCTGGAAGGGTCAAATTTGGCTCTCCCTTCTCTTATTTGTTCCATAAAACTTGC	TGCAGTGAGGACAATTCTGGAAGGGTCAAATTTGGTTCCCCCTTCTCTTATTTGTTCCATAAAACTTGC	Yes	CAXHTB010000016.1_YL-16	471019	470984
1424	SNP11055	16_00478115_318	16_00478115_SNP11055	YL-16a	0.7408	No	88	48	0.000603644	78563475|F|0-60:C>T-60:C>T	TGCAGTTGCGCGAATCAGAAATTCCCTTGCTTTTGCTACTCACTCATTTTTCAACAAGCACGGATTTCT	TGCAGTTGCGCGAATCAGAAATTCCCTTGCTTTTGCTACTCACTCATTTTTCAACAAGCATGGATTTCT	No	CAXHTB010000016.1_YL-16	478115	478055
1425	SNP04305	16_00497773_319	16_00497773_SNP04305	YL-16a	1.1111	No	87	49	0.00112013	9608468|F|0-37:A>C-37:A>C	TGCAGTTGCAGCTGCATTATGCCTTGGTGTTGTTTCAAAAGCTTCAAGTGGTATAGGAGGTGGCTCTTT	TGCAGTTGCAGCTGCATTATGCCTTGGTGTTGTTTCACAAGCTTCAAGTGGTATAGGAGGTGGCTCTTT	Yes	CAXHTB010000016.1_YL-16	497773	497810
1426	PAV18254	16_00499094_320	16_00499094_PAV18254	YL-16a	1.4815	No	86	50	0.00202205	0	TGCAGCATAGCATCAGGACTTCCATAACTATCCAAGATGTTTAGAACATGTTCAAGCCAATTAGTAAAA	0	Yes	CAXHTB010000016.1_YL-16	499094	0
1427	SNP12136	16_00407646_321	16_00407646_SNP12136	YL-16a	12.9392	No	61	75	0.229949	9608125|F|0-18:C>T-18:C>T	TGCAGGTGGAGCACTTGGCGGTAGTGCTGTTTGCTTCTCTCCAGGACCCTAAACATTTTACAGACAGAA	TGCAGGTGGAGCACTTGGTGGTAGTGCTGTTTGCTTCTCTCCAGGACCCTAAACATTTTACAGACAGAA	Yes	CAXHTB010000016.1_YL-16	407646	407628
1428	SNP19573	16_00601214_322	16_00601214_SNP19573	YL-16a	13.3096	No	60	76	0.170067	100738816|F|0-44:T>A-44:T>A	TGCAGTAAGTTTAACACTAACTATTTTTCTTATATTCATGATTTTGTTAGTCCAACATTCTCCTCTCCC	TGCAGTAAGTTTAACACTAACTATTTTTCTTATATTCATGATTTAGTTAGTCCAACATTCTCCTCTCCC	No	CAXHTB010000016.1_YL-16	601214	601258
1429	PAV18570	16_00603714_323	16_00603714_PAV18570	YL-16a	13.68	No	59	77	0.122713	0	TGCAGAGTTTTATCTCTAGAAGTTAGCCGTCTCTTTCCCTAAAAACATAACTGTGATAAAGATACATAA	0	Yes	CAXHTB010000016.1_YL-16	603714	0
1430	PAV18766	16_00603714_324	16_00603714_PAV18766	YL-16a	14.0503	No	60	76	0.170067	0	TGCAGAGTTTTCACTCTAGAAGTTAGCCGTCTCTTTCCCTAAAAACATAACTGTGATAAAGATACATAA	0	No	CAXHTB010000016.1_YL-16	603714	0
1431	SNP04582	16_00603714_325	16_00603714_SNP04582	YL-16a	14.4207	No	59	77	0.122713	9603610|F|0-11:A>C-11:A>C	TGCAGAGTTTTATCTCTAGAAGTTAGCCGTCTCTTTCCCTAAAAACATAACTGTGATAAAGATACATAA	TGCAGAGTTTTCACTCTAGAAGTTAGCCGTCTCTTTCCCTAAAAACATAACTGTGATAAAGATACATAA	No	CAXHTB010000016.1_YL-16	603714	603725
1432	PAV19190	16_00386851_326	16_00386851_PAV19190	YL-16a	14.7911	No	60	76	0.170067	0	TGCAGTAGCCATAATATGTAGTGGAAAACACAATTCCTGTTTTTCTTGCCTAAACTTTACCTTGCCCTG	0	No	CAXHTB010000016.1_YL-16	386851	0
1433	SNP02771	16_00291480_327	16_00291480_SNP02771	YL-16a	17.1004	No	66	70	0.731601	42688037|F|0-11:G>A-11:G>A	TGCAGCATATTGTATATAAATCTTGAAGACAAAACCCTTCTCCCAAGGAAGAAGGGGAAACAGAAATAA	TGCAGCATATTATATATAAATCTTGAAGACAAAACCCCTCTCCCAAGGAAGAAGGGGAAACAGAAATAA	No	CAXHTB010000016.1_YL-16	291480	291491
1434	SNP07817	16_00325773_328	16_00325773_SNP07817	YL-16a	17.4708	No	67	69	0.863832	42706135|F|0-32:T>C-32:T>C	TGCAGGCTTCAGAATGAAACTCATGTTTACACTGAAGAAAATGCTAGATTTATTCCAGGACATGGAGTT	TGCAGGCTTCAGAATGAAACTCATGTTTACACCGAAGAAAATGCTAGATTTATTCCAGGACATGGAGTT	No	CAXHTB010000016.1_YL-16	325773	325805
1435	PAV19183	16_00291480_329	16_00291480_PAV19183	YL-16a	17.8412	No	68	68	1	0	TGCAGCATATTATATATAAATCTTGAAGACAAAACCCCTCTCCCAAGGAAGAAGGGGAAACAGAAATAA	0	No	CAXHTB010000016.1_YL-16	291480	0
1436	PAV18231	16_00291480_330	16_00291480_PAV18231	YL-16a	18.2115	No	69	67	0.863832	0	TGCAGCATATTGTATATAAATCTTGAAGACAAAACCCTTCTCCCAAGGAAGAAGGGGAAACAGAAATAA	0	Yes	CAXHTB010000016.1_YL-16	291480	0
1437	PAV19109	00_00000000_331	00_00000000_PAV19109	YL-16a	18.5819	No	68	68	1	0	TGCAGAGAAGTTAGCTTTCAACCTTCATTTGTAGGGACTAAAATCGACACCAACTTTTTATACCATAGT	0	No	0	0	0
1438	SNP12602	16_00091327_332	16_00091327_SNP12602	YL-16a	28.3536	No	90	46	0.000161316	100880260|F|0-60:C>A-60:C>A	TGCAGTCTGTGCTGTAGAAATCGCAGGATACACTTGCTAGACCCAAATAATCATTATCCTCATGTCAAA	TGCAGTCTGTGCTGTAGAAATCGCAGGATACACTTGCTAGACCCAAATAATCATTATCCTAATGTCAAA	Yes	CAXHTB010000016.1_YL-16	91327	91267
1439	PAV19370	16_00194199_333	16_00194199_PAV19370	YL-16a	28.724	No	91	45	7.99775e-05	0	TGCAGACTATGAGGTCTGATTTTATTCTCAAGTATTATTACCTGTTCTTTTACAATGAAACTTGAAACT	0	No	CAXHTB010000016.1_YL-16	194199	0
1440	PAV19373	16_00194201_334	16_00194201_PAV19373	YL-16a	29.0943	No	92	44	3.85561e-05	0	TGCAGCAATACTTACACTTGTCATTTGCAAAAACTAGAAGAAACTTACTTTTTCTTATCAATTTCCGGA	0	No	CAXHTB010000016.1_YL-16	194201	0
1441	PAV18408	16_03174737_335	16_03174737_PAV18408	YL-16a	41.1403	No	80	56	0.0395918	0	TGCAGAGGCAGTAACAGTTATCTTGCTGCTGTTGCATTTGTTTTTGGCGTTTATTGTTGTTGTCTCTCA	0	Yes	CAXHTB010000016.1_YL-16	3174737	0
1442	PAV19091	16_03174737_336	16_03174737_PAV19091	YL-16a	41.5107	No	79	57	0.0592297	0	TGCAGAGGCAGTAACAGTTATCTTGCTGCTGTTGCATTTGTTTTTGGCGTTTATTGTTGTTCTCTCATA	0	No	CAXHTB010000016.1_YL-16	3174737	0
1443	SNP19206	16_03174737_337	16_03174737_SNP19206	YL-16a	41.881	No	78	58	0.0863478	9609467|F|0-61:C>G-61:C>G	TGCAGAGGCAGTAACAGTTATCTTGCTGCTGTTGCATTTGTTTTTGGCGTTTATTGTTGTTCTCTCATA	TGCAGAGGCAGTAACAGTTATCTTGCTGCTGTTGCATTTGTTTTTGGCGTTTATTGTTGTTGTCTCTCA	Yes	CAXHTB010000016.1_YL-16	3174737	3174798
1444	SNP07652	16_03256782_338	16_03256782_SNP07652	YL-16a	41.881	Yes	78	58	0.0863478	4401497|F|0-22:C>T-22:C>T	TGCAGGTAGGTTGTGCAGATCCCGAGCTAACTTGAAGACAATCATACGAAAAAACCTTGTTGGTATATA	TGCAGGTAGGTTGTGCAGATCCTGAGCTAACTTGAAGACAATCATACGAAAAAACCTTGTTGGTATATA	Yes	CAXHTB010000016.1_YL-16	3256782	3256804
1445	SNP08148	16_03270619_339	16_03270619_SNP08148	YL-16a	42.2514	No	79	57	0.0592297	78563952|F|0-17:C>T-17:C>T	TGCAGAGTCCTAAAATTCTTTTTTTTTCCTGATATAATAATATACTTGGGTGCACCATAACTAGGGATT	TGCAGAGTCCTAAAATTTTTTTTTTTTCCTGATATAATAATATACTTGGGTGCACCATAACTAGGGATT	Yes	CAXHTB010000016.1_YL-16	3270619	3270602
1446	SNP00307	16_03288106_340	16_03288106_SNP00307	YL-16a	42.6218	No	80	56	0.0395918	9611890|F|0-9:G>T-9:G>T	TGCAGTTCAGGTTCAAGAGCAGACTAAAAAGACCAAAGTTCGTTGATGTAGAATTTTTTACAGATCGGA	TGCAGTTCATGTTCAAGAGCAGACTAAAAAGACCAAAGTTCGTTGATGTAGAATTTTTTACAGATCGGA	Yes	CAXHTB010000016.1_YL-16	3288106	3288097
1447	SNP02623	16_03390869_341	16_03390869_SNP02623	YL-16a	43.7498	No	79	57	0.0592297	9608768|F|0-24:G>C-24:G>C	TGCAGATATGGAGTTTTCAATTTTGTCATGCATATTATAGTTGAAATTTCAAATATTTTACAGATCGGA	TGCAGATATGGAGTTTTCAATTTTCTCATGCATATTATAGTTGAAATTTCAAATATTTTACAGATCGGA	Yes	CAXHTB010000016.1_YL-16	3390869	3390893
1448	SNP03707	16_03474230_343	16_03474230_SNP03707	YL-16a	45.2654	No	83	53	0.0100973	9609186|F|0-36:C>T-36:C>T	TGCAGTTTGATGATCGTGAATAAATTACCCTTTTCTCATGGAACGTTACAGATCGGAAGAGCGGTTCAG	TGCAGTTTGATGATCGTGAATAAATTACCCTTTTCTTATGGAACGTTACAGATCGGAAGAGCGGTTCAG	No	CAXHTB010000016.1_YL-16	3474230	3474194
1449	SNP13215	00_00000000_342	00_00000000_SNP13215	YL-16a	45.2654	Yes	83	53	0.0100973	78563303|F|0-18:G>A-18:G>A	TGCAGCAAGTTCTTGAGTGGCAACACAACCGCAGCCGGCGTTTTCGGGACAAACTTTGAACTACTTTCA	TGCAGCAAGTTCTTGAGTAGCAACACAACCGCAGCCGGTGTTTTCGGGAAAAACTTTGAACTACTTTCA	No	0	0	0
1450	PAV17939	16_05990526_344	16_05990526_PAV17939	YL-16a	47.5748	No	89	47	0.000316423	0	TGCAGTACCCAGTGCTGTATCTTCTATACTCTGGACCAATCTACACAAAGAATCCATTACAGATCGGAA	0	Yes	CAXHTB010000016.1_YL-16	5990526	0
1451	PAV18022	16_05990818_345	16_05990818_PAV18022	YL-16a	48.3211	No	91	45	7.99775e-05	0	TGCAGTCAGTGTTAGTCTTCTTTGCACAACCATGTCTAATTCAAACCCGAGTTCACGTTCATGTACCTA	0	Yes	CAXHTB010000016.1_YL-16	5990818	0
1452	SNP03171	00_00000000_346	00_00000000_SNP03171	YL-16a	48.6915	No	90	46	0.000161316	9606816|F|0-7:C>T-7:C>T	TGCAGTTCGATCTTTCTGACTATTTTTTTTATAGTCATTGGAGTATAGTAGATTACAGATCGGAAGAGC	TGCAGTTTGATCTTTCTGACTATTTTTTTTATAGTCATTGGAGTATAGTAGATTACAGATCGGAAGAGC	Yes	0	0	0
1453	FTc1_F19	16_24636393_348	16_24636393_FTc1_F19	YL-16a	49.4378	No	88	48	0.000603644				No	CAXHTB010000016.1_YL-16	24636393
1454	PAV20130	16_26355926_347	16_26355926_PAV20130	YL-16a	49.8082	No	87	49	0.00112013	0	TGCAGATACTTCTATTCGGCAATGTAAGCAGCATACATGCATAATGTAAGGAACAAAATAAGAAAATTT	0	No	CAXHTB010000016.1_YL-16	26355926	0
1455	PAV17799	16_26355926_349	16_26355926_PAV17799	YL-16a	49.8082	Yes	87	49	0.00112013	0	TGCAGATACTTCTATTCGGCAATGTAAGCAGCATACATGCATAATAATGTAAGGAACAAAATAAGAAAA	0	Yes	CAXHTB010000016.1_YL-16	26355926	0
1456	PAV19651	16_26948964_350	16_26948964_PAV19651	YL-16a	50.1785	No	86	50	0.00202205	0	TGCAGCACCAATCATTGCTACCATCGCTATATTTGCATGCTGCCATAATAACAATGATTATTTATTACA	0	No	CAXHTB010000016.1_YL-16	26948964	0
1457	PAV17839	16_27324280_351	16_27324280_PAV17839	YL-16a	50.5489	No	85	51	0.00355146	0	TGCAGTTTCTAAAAAAATAAAACATTCCTCTATAAACAAACTCAGCTGTTATTACAGATCGGAAGAGCG	0	Yes	CAXHTB010000016.1_YL-16	27324280	0
1458	PAV17925	16_27400739_352	16_27400739_PAV17925	YL-16a	50.9193	No	84	52	0.00606997	0	TGCAGGGAAAATATAGTCCGGAGTTTTCCTACTCTCAAATGCTGCATGTTTTGAAAACAAAGAAGTTTG	0	Yes	CAXHTB010000016.1_YL-16	27400739	0
1459	SNP03989	16_27411161_353	16_27411161_SNP03989	YL-16a	50.9193	Yes	84	52	0.00606997	42699071|F|0-7:A>G-7:A>G	TGCAGAGACTTCTAATGAACACTGAAACAAGACATGTTTTTGCTCTAGTATATCGGGATGACATATGCT	TGCAGAGGCTTCTAATGAACACTGAAACAAGACATGTTTTTGCTCTAGTATATCGGGATGACATATGCT	No	CAXHTB010000016.1_YL-16	27411161	27411168
1460	PAV17915	16_28182756_354	16_28182756_PAV17915	YL-16a	50.9193	Yes	84	52	0.00606997	0	TGCAGTGGCTAAAATTGTCATTACTCGTCCGAGTTATTTTGGTTACAGATCGGAAGAGCGGTTCAGCAG	0	Yes	CAXHTB010000016.1_YL-16	28182756	0
1461	PAV17768	16_28419116_355	16_28419116_PAV17768	YL-16a	50.9193	Yes	84	52	0.00606997	0	TGCAGTTGAGCTATCCGAGGCATCCCAGAGATACACCGTGTTTGAAAGGGCGATGCTAACAACATTGCT	0	Yes	CAXHTB010000016.1_YL-16	28419116	0
1462	PAV17861	16_28419119_356	16_28419119_PAV17861	YL-16a	50.9193	Yes	84	52	0.00606997	0	TGCAGAACTCGTTACTGTGGAAGAGGATGATGGCCCTGTTACGAGTGTTACAGATCGGAAGAGCGGTTC	0	Yes	CAXHTB010000016.1_YL-16	28419119	0
1463	SNP19677	16_28455074_357	16_28455074_SNP19677	YL-16a	50.9193	Yes	84	52	0.00606997	100814331|F|0-30:G>C-30:G>C	TGCAGAATACTTGATCAATCTAACGACATCGTTGATTCATAATGGTAAGACACCTTATGAAATGATTCA	TGCAGAATACTTGATCAATCTAACGACATCCTTGATTCATAATGGTAAGACACCTTATGAAATGATTCA	No	CAXHTB010000016.1_YL-16	28455074	28455044
1464	PAV19895	00_00000000_358	00_00000000_PAV19895	YL-16a	51.2897	No	85	51	0.00355146	0	TGCAGATCACGGTTCAATAATTCATATTACAGATCGGAAGAGCGGTTCAGCAGGAATGCCGAGACCGAT	0	No	0	0	0
1465	PAV19842	16_28479252_359	16_28479252_PAV19842	YL-16a	51.66	No	86	50	0.00202205	0	TGCAGGGGTGGAGGATTTATATCATTAGAGAATCTAGTCTTTTTTGCAATGAAGTATCCGGTAAGTTTC	0	No	CAXHTB010000016.1_YL-16	28479252	0
1466	SNP19558	16_28652006_360	16_28652006_SNP19558	YL-16a	52.0304	No	85	51	0.00355146	100832865|F|0-16:C>T-16:C>T	TGCAGAAATCTGATATCGTCCAGGTAGATTCTTCACAGGGTGTTGTTACTTCCGATGATGGAGCTGGAG	TGCAGAAATCTGATATTGTCCAGGTAGATTCTTCACAGGGTGTTGTTACTTCCGATGATGGAGCTGGAG	No	CAXHTB010000016.1_YL-16	28652006	28651990
1467	SNP03527	16_28884617_361	16_28884617_SNP03527	YL-16a	52.4008	No	84	52	0.00606997	42694964|F|0-57:T>C-57:T>C	TGCAGCGCGGTCAAGGGCAAGAAAACAGGTAATATTTGTTTTTGCATGGTCATGATGTTATTGCTTTGA	TGCAGCGCGGTCAAGGGCAAGAAAACAGGTAATATTTGTTTTTGCATGGTCATGATGCTATTGCTTTGA	No	CAXHTB010000016.1_YL-16	28884617	28884674
1468	PAV19921	16_29031885_362	16_29031885_PAV19921	YL-16a	52.7712	No	83	53	0.0100973	0	TGCAGCTAAGATAAGTAGATGAAGCTGAGATGGCCTTTATATGAGTTGGATGAGAGGCCCAATCTGAAT	0	No	CAXHTB010000016.1_YL-16	29031885	0
1469	SNP07638	16_31310982_363	16_31310982_SNP07638	YL-16a	53.5175	No	81	55	0.0257819	9609387|F|0-17:G>A-17:G>A	TGCAGAATAGCATCTGCGTTTTCCACTTCCCCTGCTTGGATATGAAGTTTCACAAGTGCATCCCAGGTC	TGCAGAATAGCATCTGCATTTTCCACTTCCCCTGCTTGGATATGAAGTTTCACAAGTGCATCCCAGGTC	Yes	CAXHTB010000016.1_YL-16	31310982	31310965
1470	PAV17907	16_31421581_364	16_31421581_PAV17907	YL-16a	53.8879	No	80	56	0.0395918	0	TGCAGCATAGAATCACTAACATACATCACGGGAGCATATTCAAATCCTAATGACAAATGACAATAAAGC	0	Yes	CAXHTB010000016.1_YL-16	31421581	0
1471	SNP07681	16_31431958_365	16_31431958_SNP07681	YL-16a	53.8879	Yes	80	56	0.0395918	9606728|F|0-34:T>C-34:T>C	TGCAGTGCTATGATAGTATGAAGATGATATCTATTTTATAACTTACAGATCGGAAGAGCGGTTCAGCAG	TGCAGTGCTATGATAGTATGAAGATGATATCTATCTTATAACTTACAGATCGGAAGAGCGGTTCAGCAG	No	CAXHTB010000016.1_YL-16	31431958	31431992
1472	SNP15553	16_31431961_366	16_31431961_SNP15553	YL-16a	54.2583	No	79	57	0.0592297	100791884|F|0-52:G>A-52:G>A	TGCAGAAACATGAATTTAGTCCCACATTATAAATAACAAGCAAATAAATAAGGTTTATATAAGTGAAAT	TGCAGAAACATGAATTTAGTCCCACATTATAAATAACAAGCAAATAAATAAGATTTATATAAGTGAAAT	No	CAXHTB010000016.1_YL-16	31431961	31431909
1473	SNP13607	16_31443924_367	16_31443924_SNP13607	YL-16a	54.6286	No	78	58	0.0863478	9611248|F|0-66:C>A-66:C>A	TGCAGAGCTAAGTCCAATGTCTTGGTTATTCGGGGTTCCTTCAGAATTTATGACTTCTATTTCGCACCT	TGCAGAGCTAAGTCCAATGTCTTGGTTATTCGGGGTTCCTTCAGAATTTATGACTTCTATTTCGCAACT	No	CAXHTB010000016.1_YL-16	31443924	31443990
1474	SNP10719	16_31445253_368	16_31445253_SNP10719	YL-16a	54.999	No	77	59	0.122713	9609520|F|0-42:A>G-42:A>G	TGCAGATCTGAATCATCATTATGAACATCAGCAGGTTTATCGATTATAAGGGTAGATGTATGCAGTCTT	TGCAGATCTGAATCATCATTATGAACATCAGCAGGTTTATCGGTTATAAGGGTAGATGTATGCAGTCTT	No	CAXHTB010000016.1_YL-16	31445253	31445211
1475	PAV19422	16_31775254_369	16_31775254_PAV19422	YL-16a	58.9756	No	67	69	0.863832	0	TGCAGTGCAGCTCACACTATAGAGGAGTAAAATCCTTACAGATCGGAAGAGCGGTTCAGCAGGAATGCC	0	No	CAXHTB010000016.1_YL-16	31775254	0
1476	SNP16166	16_31783909_370	16_31783909_SNP16166	YL-16a	59.346	No	66	70	0.731601	100920578|F|0-65:T>C-65:T>C	TGCAGGAGAGAGCTCCTAGCAGAATATAGTTGCAAACTGTCATTGATACTGTCCACAGATGAGATTGAC	TGCAGGAGAGAGCTCCTAGCAGAATATAGTTGCAAACTGTCATTGATACTGTCCACAGATGAGATCGAC	No	CAXHTB010000016.1_YL-16	31783909	31783974
1477	SNP10837	16_32013189_371	16_32013189_SNP10837	YL-16a	59.7164	No	67	69	0.863832	9606370|F|0-18:G>A-18:G>A	TGCAGCAGTATGTATTGGGTTACCAAAGGATAGGAAGGATTACAGATCGGAAGAGCGGTTCAGCAGGAA	TGCAGCAGTATGTATTGGATTACCAAAGGATAGGAAGGATTACAGATCGGAAGAGCGGTTCAGCAGGAA	No	CAXHTB010000016.1_YL-16	32013189	32013171
1478	SNP09843	16_32741819_372	16_32741819_SNP09843	YL-16a	60.0868	No	66	70	0.731601	9610284|F|0-17:C>A-17:C>A	TGCAGCATGAGATGCTCCGCCATGTCATGATTATTACAGATCGGAAGAGCGGTTCAGCAGGAATGCCGA	TGCAGCATGAGATGCTCAGCCATGTCATGATTATTACAGATCGGAAGAGCGGTTCAGCAGGAATGCCGA	No	CAXHTB010000016.1_YL-16	32741819	32741836
1479	SNP12718	16_33082287_373	16_33082287_SNP12718	YL-16a	60.4571	No	65	71	0.606905	9600812|F|0-43:T>C-43:T>C	TGCAGCACCTATTACGACCTAACATATTTGGAAAAGTTTCAGGTAAGTTACAAATTATACTTTGCAAGT	TGCAGCACCTATTACGACCTAACATATTTGGAAAAGTTTCAGGCAAGTTACAAATTATACTTTGCAAGT	No	CAXHTB010000016.1_YL-16	33082287	33082330
1480	PAV19604	00_00000000_374	00_00000000_PAV19604	YL-16a	60.8275	No	64	72	0.492717	0	TGCAGCCGGAAATTGTGCCTCAAATTAGAAAAGTTGTACTCTTTCATCTTACAGATCGGAAGAGCGGTT	0	No	0	0	0
1481	PAV19603	16_33414179_375	16_33414179_PAV19603	YL-16a	61.1979	No	65	71	0.606905	0	TGCAGTTGTAGAATCAGACTACTCTCTAATATCGGGGAGAAAAGTAACATGAAATATTACAGATCGGAA	0	No	CAXHTB010000016.1_YL-16	33414179	0
1482	PAV19452	00_00000000_376	00_00000000_PAV19452	YL-16b	0	No	83	53	0.0100973	0	TGCAGTAATATAAGTTCTCATACGGATAACAAAAAAACAAAAAATAACACGGGCAACCAGGGGGAAAAT	0	No	0	0	0
1483	SNP12363	16_02272209_377	16_02272209_SNP12363	YL-16b	0.3704	No	84	52	0.00606997	9604492|F|0-21:C>T-21:C>T	TGCAGCTTCCTGAAGTGCTGACACAGCACTGCTCTGAAATCTCAGATCTGTTTTGAAATCTTGAGCGAT	TGCAGCTTCCTGAAGTGCTGATACAGCACTGCTCTGAAATCTCAGATCTGTTTTGAAATCTTGAGCGAT	Yes	CAXHTB010000016.1_YL-16	2272209	2272230
1484	PAV17934	16_02435598_378	16_02435598_PAV17934	YL-16b	0.7408	No	85	51	0.00355146	0	TGCAGTAATATATAAGTTCTCATATGGATAACAAAAAAACAAAAAATAACACGGGCAACCAGGGAGAAA	0	Yes	CAXHTB010000016.1_YL-16	2435598	0
1485	PAV19478	16_02435906_379	16_02435906_PAV19478	YL-16b	0.7408	Yes	85	51	0.00355146	0	TGCAGGTGATGTTATGTTATCACTTTTTGCAACCTTTTCGTTCATTTCTTTTTGTGTTGTTTGGCTGAT	0	No	CAXHTB010000016.1_YL-16	2435906	0
1486	SNP15031	16_02441779_380	16_02441779_SNP15031	YL-16b	1.1111	No	86	50	0.00202205	100851584|F|0-23:C>T-23:C>T	TGCAGATAAAATTAAGCCAATTACAACTTCAAAAAGAAAAGTAGTTTTGGCAACATCCTTCAAGGATGG	TGCAGATAAAATTAAGCCAATTATAACTTCAAAAAGAAAAGTAGTTTTGGCAACATCCTTCAAGGATGG	No	CAXHTB010000016.1_YL-16	2441779	2441756
1487	PAV18380	16_02442052_381	16_02442052_PAV18380	YL-16b	1.4815	No	87	49	0.00112013	0	TGCAGCAATTTCTTCAGAGTTTTTGTATATATACTTACAGATCGGAAGAGCGGTTCAGCAGGAATGCCG	0	Yes	CAXHTB010000016.1_YL-16	2442052	0
1488	SNP12417	16_02875477_382	16_02875477_SNP12417	YL-16b	1.8519	No	88	48	0.000603644	78563438|F|0-6:C>T-6:C>T	TGCAGTCAAGGTTTTCACTAATGACCCAACTTACAAGGTTTCTAAAAAAGATGAAGTTATCAAAAAATA	TGCAGTTAAGGTTTTCACTAATGACCCAACTTACAAGGTTTCTAAAAAAGATGAAGTTATCAAAAAATA	No	CAXHTB010000016.1_YL-16	2875477	2875471
1489	PAV17999	00_00000000_383	00_00000000_PAV17999	YL-16b	2.5982	No	86	50	0.00202205	0	TGCAGGTGATGTTATGTTATCACTTTTTGCAACCTTTTCTTTCGTTTCTTTTTGTGTTGTTTGGCTGAT	0	Yes	0	0	0
1490	SNP01118	16_03153762_384	16_03153762_SNP01118	YL-16b	3.3445	No	86	50	0.00202205	9603133|F|0-67:C>T-67:C>T	TGCAGAAGAAGCAGATTTTGGAAAGGGCTCAGGCTGAGATAGCTAAAATACAGGAAGTGGACGAGGACG	TGCAGAAGAAGCAGATTTTGGAAAGGGCTCAGGCTGAGATAGCTAAAATACAGGAAGTGGACGAGGATG	No	CAXHTB010000016.1_YL-16	3153762	3153695
1491	SNP19575	16_03496630_385	16_03496630_SNP19575	YL-16b	4.4725	No	89	47	0.000316423	78563866|F|0-59:G>A-59:G>A	TGCAGTAACCTCTGTCAGCCACAACCCAGGAAAAAGTGTCTGCAAAAGAAAAGAAAAAAGAGAGTCTGA	TGCAGTAACCTCTGTCAGCCACAACCCAGGAAAAAGTGTCTGCAAAAGAAAAGAAAAAAAAGAGTATGA	No	CAXHTB010000016.1_YL-16	3496630	3496689
1492	SNP19739	16_03496630_386	16_03496630_SNP19739	YL-16b	4.8429	No	90	46	0.000161316	78563866|F|0-65:C>A-65:C>A	TGCAGTAACCTCTGTCAGCCACAACCCAGGAAAAAGTGTCTGCAAAAGAAAAGAAAAAAAAGAGTCTGA	TGCAGTAACCTCTGTCAGCCACAACCCAGGAAAAAGTGTCTGCAAAAGAAAAGAAAAAAAAGAGTATGA	No	CAXHTB010000016.1_YL-16	3496630	3496695
1493	PAV18544	00_00000000_387	00_00000000_PAV18544	YL-16b	10.606	No	98	38	2.67581e-07	0	TGCAGAAATACATTCCTCGGTGTTTTTTTTACCAAACTATAATAATGATATCCAATATATAATATCATA	0	Yes	0	0	0
1494	PAV18895	00_00000000_388	00_00000000_PAV18895	YL-16b	10.9764	No	97	39	6.57687e-07	0	TGCAGGGACAGGATTTTGTAGGAATTTACAGATCGGAAGAGCGGTTCAGCAGGAATGCCGAGACCGATC	0	No	0	0	0
1495	PAV18473	17_02301041_389	17_02301041_PAV18473	YL-17	0	No	92	44	3.85561e-05	0	TGCAGTTGCTTTGATCACAGCATGGTAGTTTCTGTCAGCTCAAGAGGCTTTACAGATCGGAAGAGCGGT	0	No	CAXHTB010000017.1_YL-17	2301041	0
1496	PAV18901	00_00000000_390	00_00000000_PAV18901	YL-17	3.5493	No	99	37	1.05808e-07	0	TGCAGTTGTGTGTGCTGTTGTAGTAAAGATTGTGATTATTGTGATTGTGGTCATTGCGGCCGTTGCAGT	0	Yes	0	0	0
1497	SNP04608	17_02725159_391	17_02725159_SNP04608	YL-17	5.8586	No	103	33	1.94362e-09	42706094|F|0-16:G>A-16:G>A	TGCAGCTAATTTTCCTGTTGATTTCGTTGAATTTGATGTTCAGGTAATGATTCTTATATTTCTTTTCTC	TGCAGCTAATTTTCCTATTGATTTCGTTGAATTTGATGTTCAGGTAATGATTCTTATATTTCTTTTCTC	Yes	CAXHTB010000017.1_YL-17	2725159	2725175
1498	SNP19783	17_02784084_040	17_02784084_SNP19783	YL-17	6.6049	No	101	35	1.51856e-08	9608407|F|0-30:C>G-30:C>G	TGCAGTGTGATACTAAATCACAATGATACACTCGTAACACAACCACATCAAACCATATTTGGACCTCAA	TGCAGTGTGATACTAAATCACAATGATACAGTCGTAACACAACCACATCAAACCATATTTGGACCTCAA	No	CAXHTB010000017.1_YL-17	2784084	2784114
1499	SNP11800	17_33417573_392	17_33417573_SNP11800	YL-17	9.3208	No	102	34	5.51121e-09	9604892|F|0-44:C>T-44:C>T	TGCAGGTAAACTAAGATTGTCATAGTGGCTAGCTTATTTACGGTCTTTTATGGTAAATCATAACTGATT	TGCAGGTAAACTAAGATTGTCATAGTGGCTAGCTTATTTACGGTTTTTTATGGTAAATCATAACTGATT	Yes	CAXHTB010000017.1_YL-17	33417573	33417617
1500	PAV18713	17_33417576_393	17_33417576_PAV18713	YL-17	9.6911	No	103	33	1.94362e-09	0	TGCAGAAAGGGTCGACGAAGAAGCAGTTCAGCAAATATACAAGCTGCACCCCAAACATCAACCCCTGCA	0	Yes	CAXHTB010000017.1_YL-17	33417576	0
1501	SNP02966	17_33419038_394	17_33419038_SNP02966	YL-17	10.0615	No	104	32	6.6605e-10	9603071|F|0-9:A>G-9:A>G	TGCAGAACAAAAAAGGAACTAAGTTAGATAACATTATTCACATTTTGAAAGGAAGAATTCGACAAACAT	TGCAGAACAGAAAAGGAACTAAGTTAGATAACATTATTCACATTTTGAAAGGAAGAATTCGACAAACAT	Yes	CAXHTB010000017.1_YL-17	33419038	33419029
1502	PAV18833	17_33215345_395	17_33215345_PAV18833	YL-17	11.1895	No	101	35	1.51856e-08	0	TGCAGCATTTTTCTTATAACTAAGCTGACTTCAATTGAAAAGAATTTAGGTAGTTACAGATCGGAAGAG	0	No	CAXHTB010000017.1_YL-17	33215345	0
1503	SNP08709	17_32823083_989	17_32823083_SNP08709	YL-17	11.5599	No	100	36	4.06614e-08	78563891|F|0-23:C>G-23:C>G	TGCAGAAGAAGATAAGGTCCCCACGGAAAATAAAGAGTGTGCTTCTGTGTTACAGATCGGAAGAGCGGT	TGCAGAAGAAGATAAGGTCCCCAGGGAAAATAAAGAGTGTGCTTCTGTGTTACAGATCGGAAGAGCGGT	No	CAXHTB010000017.1_YL-17	32823083	32823060
1504	SNP03210	17_32882516_990	17_32882516_SNP03210	YL-17	12.3062	No	102	34	5.51121e-09	9609921|F|0-15:G>A-15:G>A	TGCAGTAGTAAAATGGGCATTATAATAAGCAAATAAAGTAATTGGATAGAACTATGAATGAGCTGTGTC	TGCAGTAGTAAAATGAGCATTATAATAAGCAAATAAAGTAATTGGATAGAACTATGAATGAGCTGTGTC	Yes	CAXHTB010000017.1_YL-17	32882516	32882501
1505	PAV18643	17_03232178_049	17_03232178_PAV18643	YL-17	15.4353	No	104	32	6.6605e-10	0	TGCAGTTGTGTGTGCTGTTGTAGTAACGATTGTGATTATTGTGATTGCGGTCATTGCGGCCGTTGCAGT	0	Yes	CAXHTB010000017.1_YL-17	3232178	0
1506	PAV18706	17_03231740_048	17_03231740_PAV18706	YL-17	15.4353	Yes	104	32	6.6605e-10	0	TGCAGTTGTGGAAAATTGAAGGAATTTGCAGACACAGTTGTGGCTGTGATGTTATAACTAAGACTCCCG	0	No	CAXHTB010000017.1_YL-17	3231740	0
1507	PAV18601	17_03231740_106	17_03231740_PAV18601	YL-17	15.4353	Yes	104	32	6.6605e-10	0	TGCAGTTGTGGAAAATCGAAGGAATTTGCAGACACAGTTGTGGCTGTGATGTTATAACCGAGACTTCCG	0	Yes	CAXHTB010000017.1_YL-17	3231740	0
1508	PAV18858	17_03232178_050	17_03232178_PAV18858	YL-17	15.8057	No	105	31	2.2178e-10	0	TGCAGTTGTGTGTGCTGTTGTAGTAACGATTGTGATTACTGTGATTGCGGTCATTGCGGCCGTTGCATT	0	No	CAXHTB010000017.1_YL-17	3232178	0
1509	SNP15868	17_03232178_051	17_03232178_SNP15868	YL-17	16.1761	No	106	30	7.17531e-11	9610950|F|0-26:C>A-26:C>A	TGCAGTTGTGTGTGCTGTTGTAGTAACGATTGTGATTACTGTGATTGCGGTCATTGCGGCCGTTGCATT	TGCAGTTGTGTGTGCTGTTGTAGTAAAGATTGTGATTATTGTGATTGTGGTCATTGCGGCCGTTGCAGT	Yes	CAXHTB010000017.1_YL-17	3232178	3232204
1510	PAV18590	17_03232602_052	17_03232602_PAV18590	YL-17	16.1761	Yes	106	30	7.17531e-11	0	TGCAGATATAGAACATAAAGTGTTGAGAAAGTGTTCAATATAAAATTTTAGAACTAGAATGGATTTATA	0	Yes	CAXHTB010000017.1_YL-17	3232602	0
1511	PAV18780	17_03232602_053	17_03232602_PAV18780	YL-17	16.1761	Yes	106	30	7.17531e-11	0	TGCAGATATAGAACATAAAGTGTTGAGAAAGTGTTCAATATAAAATTTTAGAATTAGAATCGATTTATA	0	No	CAXHTB010000017.1_YL-17	3232602	0
1512	PAV19257	00_00000000_204	00_00000000_PAV19257	YL-17	29.4418	No	108	28	6.88878e-12	0	TGCAGAAATAAATTAGTTTCAATGAACTTTACAGATCGGAAGAGCGGTTCAGCAGGAATGCCGAGACCG	0	No	0	0	0
1513	PAV19223	00_00000000_195	00_00000000_PAV19223	YL-17	29.8121	No	107	29	2.25555e-11	0	TGCAGCTTTCCCGTCTATTATGAATCTTCCAAGGCGCTAAAATGATACCATTACAGATCGGAAGAGCGG	0	No	0	0	0
1514	PAV19193	18_01247522_056	18_01247522_PAV19193	YL-17	30.5585	No	105	31	2.2178e-10	0	TGCAGATAAACAGAGAAAACACCCACAAAATCACCTTCCAATTGCGAAAAATTCCAGCACTCCCTGCAT	0	No	CAXHTB010000018.1_YL-18	1247522	0
1515	SNP00913	18_00702613_979	18_00702613_SNP00913	YL-17	32.4678	No	100	36	4.06614e-08	9608439|F|0-48:G>A-48:G>A	TGCAGTTCAGATAGATCTAATCTCCAAAGTTCATGGAGTTGCTAGTGCGGAAGAATATTTTCGGAGGCT	TGCAGTTCAGATAGATCTAATCTCCAAAGTTCATGGAGTTGCTAGTGCAGAAGAATATTTTCGGAGGCT	No	CAXHTB010000018.1_YL-18	702613	702565
1516	SNP01617	18_00694941_978	18_00694941_SNP01617	YL-17	32.4678	Yes	100	36	4.06614e-08	9606246|F|0-27:A>G-27:A>G	TGCAGAGTAAAAGCACCAACAAATAAGAAACATTACAGATCGGAAGAGCGGTTCAGCAGGAATGCCGAG	TGCAGAGTAAAAGCACCAACAAATAAGGAACATTACAGATCGGAAGAGCGGTTCAGCAGGAATGCCGAG	No	CAXHTB010000018.1_YL-18	694941	694968
1517	SNP16661	17_35057171_396	17_35057171_SNP16661	YL-17	38.2309	No	98	38	2.67581e-07	9604204|F|0-45:A>T-45:A>T	TGCAGCCGCAGCTTGAACATCACGTGGGTTACACGTGACTGGCCTAGGAAGCACGTGAGATATGTTTGG	TGCAGCCGCAGCTTGAACATCACGTGGGTTACACGTGACTGGCCTTGGAAGCACGTGAGATATGTTTGG	No	CAXHTB010000017.1_YL-17	35057171	35057216
1518	PAV19155	17_35069643_397	17_35069643_PAV19155	YL-17	39.3589	No	99	37	1.05808e-07	0	TGCAGCATCATAACTCAAGATTCCTACACCAGATTGCAACTAAAGTTACCTAGAAGCAGTGTCTTGGTA	0	No	CAXHTB010000017.1_YL-17	35069643	0
1519	PAV19185	17_35069644_398	17_35069644_PAV19185	YL-17	39.7293	No	98	38	2.67581e-07	0	TGCAGTAGAATAGTTTGGTTCAGCTTGAACATACTGGAGCAAGAGAAAGTACTTACAGATCGGAAGAGC	0	No	CAXHTB010000017.1_YL-17	35069644	0
1520	PAV19212	17_35112278_399	17_35112278_PAV19212	YL-17	41.2449	No	94	42	8.23571e-06	0	TGCAGTTGAATGTAATACAACTAAAACAAGGAAACAAATAACAAATAAGTAATAGCACATAAGACACAC	0	No	CAXHTB010000017.1_YL-17	35112278	0
1521	PAV18338	00_00000000_400	00_00000000_PAV18338	YL-17	59.3199	No	59	77	0.122713	0	TGCAGTAGTATAGTATAGGTTTACCGAAAATTTATATTTTTTTTATGTAACTTTTTAGTTATTTATTAC	0	No	0	0	0
1522	PAV18429	00_00000000_401	00_00000000_PAV18429	YL-17	59.6903	No	58	78	0.0863478	0	TGCAGCTCCTAGAGATTTGTAATGGCCACTATCTTATCTAGGTTTACAGATCGGAAGAGCGGTTCAGCA	0	No	0	0	0
1523	PAV19143	17_33307545_402	17_33307545_PAV19143	YL-17	60.0606	No	57	79	0.0592297	0	TGCAGTAACTTTCCCCTTGTAAACTTCACGTGAAAAAAAGAAGAAAGAAGTAATAGTTGCAATGGCCAC	0	Yes	CAXHTB010000017.1_YL-17	33307545	0
1524	PAV19138	17_33307548_403	17_33307548_PAV19138	YL-17	60.431	No	56	80	0.0395918	0	TGCAGTAGTATAGTATAGGTTTAGTGAAAATTTATATTTTTTGGGTGTAACTCTTTAGTTATTTATCAA	0	Yes	CAXHTB010000017.1_YL-17	33307548	0
1525	SNP17546	17_04596183_404	17_04596183_SNP17546	YL-17	82.6136	No	40	96	1.5712e-06	42705749|F|0-42:T>C-42:T>C	TGCAGCATATCATGTACCGATCTCTCAATTTCTTCCTTCTGATTGTGAGGATATCTATAAGGCTTACAG	TGCAGCATATCATGTACCGATCTCTCAATTTCTTCCTTCTGACTGTGAGGATATCTATAAGGCTTACAG	Yes	CAXHTB010000017.1_YL-17	4596183	4596225
1526	SNP06025	17_04956810_405	17_04956810_SNP06025	YL-17	82.984	No	39	97	6.57687e-07	9611362|F|0-31:G>C-31:G>C	TGCAGGTTGGGACTTCTTCAGAGCCAGAGAAGAAGAAGCAAAAGAAATAACTGGTTTTTCTCTAATTAC	TGCAGGTTGGGACTTCTTCAGAGCCAGAGAACAAGAAGCAAAAGAAATAACTGGTTTTTCTCTAATTAC	Yes	CAXHTB010000017.1_YL-17	4956810	4956779
1527	SNP06834	17_34975263_406	17_34975263_SNP06834	YL-17	88.7471	No	45	91	7.99775e-05	78563539|F|0-33:T>C-33:T>C	TGCAGTGCTGAGTGCTGAACATAAAAAGATACTTCAACTCTGTCTTTGCACACTCTGCTTGTGTATTTA	TGCAGTGCTGAGTGCTGAACATAAAAAGATACTCCAACTCTGTCTTTGCACACTCTGCTTGTGTATTTA	Yes	CAXHTB010000017.1_YL-17	34975263	34975296
1528	SNP09161	17_34988965_407	17_34988965_SNP09161	YL-17	91.0564	No	39	97	6.57687e-07	9607931|F|0-25:C>A-25:C>A	TGCAGGAGAAAGGAGAGATTAGAACCAAAAAAAAGCAAGGAATCAAATAATGCTAACATGTCTAGATTA	TGCAGGAGAAAGGAGAGATTAGAACAAAAAAAAAGCAAGGAATCAAATAATGCTAACATGTCTAGATTA	Yes	CAXHTB010000017.1_YL-17	34988965	34988940
1529	SNP02609	17_35004100_408	17_35004100_SNP02609	YL-17	91.8027	No	39	97	6.57687e-07	9605453|F|0-21:C>T-21:C>T	TGCAGTGGCTGATGTGGACAACAATGAAATCTCCGCCGGCGGCCCTCAGGATGTGTACGGCGAGGATAA	TGCAGTGGCTGATGTGGACAATAATGAAATCTCCGCCGGCGGCCCTCAGGATGTGTACGGCGAGGATAA	No	CAXHTB010000017.1_YL-17	35004100	35004079
1530	SNP10825	17_35136872_409	17_35136872_SNP10825	YL-17	95.7794	No	39	97	6.57687e-07	9608693|F|0-12:T>A-12:T>A	TGCAGAATATATTGACTTCGTGGGTTATATGAAGGCACTTACAGATCGGAAGAGCGGTTCAGCAGGAAT	TGCAGAATATATAGACTTCGTGGGTTATATGAAGGCACTTACAGATCGGAAGAGCGGTTCAGCAGGAAT	No	CAXHTB010000017.1_YL-17	35136872	35136860
1531	SNP01681	17_01999885_410	17_01999885_SNP01681	YL-17	117.085	No	66	70	0.731601	9612083|F|0-54:C>T-54:C>T	TGCAGGAAGAGATGTGTTGTATGTTGTCACAGCCATCTGCAACACCACTCAACTCATTACAGATCGGAA	TGCAGGAAGAGATGTGTTGTATGTTGTCACAGCCATCTGCAACACCACTCAACTTATTACAGATCGGAA	No	CAXHTB010000017.1_YL-17	1999885	1999831
1532	SNP19151	17_02002845_411	17_02002845_SNP19151	YL-17	118.213	No	67	69	0.863832	100908655|F|0-52:C>A-52:C>A	TGCAGTTAAAATGCACTGAATCAAAAACTGCCTGAGTCGAACATTTCAATGACGTAACGTGTAAGTTAC	TGCAGTTAAAATGCACTGAATCAAAAACTGCCTGAGTCGAACATTTCAATGAAGTAACGTGTAAGTTAC	No	CAXHTB010000017.1_YL-17	2002845	2002793
1533	SNP03715	17_01999882_412	17_01999882_SNP03715	YL-17	118.959	No	65	71	0.606905	9610270|F|0-39:C>G-39:C>G	TGCAGCAGAAAGATATAAGAATGGTCACTTCTTACTCATCTATTATGTTACAGATCGGAAGAGCGGTTC	TGCAGCAGAAAGATATAAGAATGGTCACTTCTTACTCATGTATTATGTTACAGATCGGAAGAGCGGTTC	No	CAXHTB010000017.1_YL-17	1999882	1999921
1534	SNP01634	17_01962578_413	17_01962578_SNP01634	YL-17	119.705	No	65	71	0.606905	9605357|F|0-31:G>A-31:G>A	TGCAGTGAATTCAAGCTGAAACAGAAAGAAGGGCATAATAAATAATATGAACAAAAAAATGAAGAAAAA	TGCAGTGAATTCAAGCTGAAACAGAAAGAAGAGCATAATAAATAATATGAACAAAAAAATGAAGAAAAA	No	CAXHTB010000017.1_YL-17	1962578	1962609
1535	PAV18344	00_00000000_414	00_00000000_PAV18344	YL-17	120.076	No	64	72	0.492717	0	TGCAGGTCATATTTTTTTTTGTTGATTTGGTTTCTTATGTTGGTTTGAGTTTTTTACAGATCGGAAGAG	0	Yes	0	0	0
1536	PAV18934	00_00000000_415	00_00000000_PAV18934	YL-17	120.076	Yes	64	72	0.492717	0	TGCAGGTCATATTTTTTTTTTTTTGTTGATTTGGTTTCTTATGTTGGTTTGAGTTTTTTACAGATCGGA	0	No	0	0	0
1537	PAV18105	17_01523236_416	17_01523236_PAV18105	YL-17	120.446	No	63	73	0.391173	0	TGCAGCAACTATCAAGTTTGTGCAAATTACAGATCGGAAGAGCGGTTCAGCAGGAATGCCGAGACCGAT	0	Yes	CAXHTB010000017.1_YL-17	1523236	0
1538	PAV18230	17_01523239_417	17_01523239_PAV18230	YL-17	120.816	No	64	72	0.492717	0	TGCAGCACTCCACCATATATTGGTCCTCCATTCTAAAAGCTTTCTCCTTCCTCCAAATAGAGTGGCAAC	0	Yes	CAXHTB010000017.1_YL-17	1523239	0
1539	PAV18047	00_00000000_418	00_00000000_PAV18047	YL-17	122.332	No	68	68	1	0	TGCAGGTCATATTTTTTTTTTGTTGATTTGGTTTCTTATGTTGGTTTGAGTTTTTTACAGATCGGAAGA	0	Yes	0	0	0
1540	PAV17941	17_01884613_419	17_01884613_PAV17941	YL-17	123.078	No	70	66	0.731601	0	TGCAGAATAATCCTAGTTGAACACGGGTTTTCGGTCTCTTGTTCTATATATCTCTATGATTTCTGGGTT	0	Yes	CAXHTB010000017.1_YL-17	1884613	0
1541	PAV19760	17_01884613_420	17_01884613_PAV19760	YL-17	123.449	No	71	65	0.606905	0	TGCAGAATAATCCTAGTTGAACACGGGTTTTCGGTCTCTTGTTCTATATATCCTATGATTTCTGGGTTG	0	No	CAXHTB010000017.1_YL-17	1884613	0
1542	SNP01299	17_01884616_421	17_01884616_SNP01299	YL-17	123.819	No	72	64	0.492717	9607165|F|0-51:G>A-51:G>A	TGCAGAATAAGAAGAGAGTGAAGTACTGTATAATTTACATGTTTTAGGACAGAAACAACATTTGTTGAG	TGCAGAATAAGAAGAGAGTGAAGTACTGTATAATTTACATGTTTTAGGACAAAAACAACATTTGTTGAG	Yes	CAXHTB010000017.1_YL-17	1884616	1884565
1543	PAV18100	17_01715393_422	17_01715393_PAV18100	YL-17	124.189	No	71	65	0.606905	0	TGCAGTGTTTCTCTACCCTTTAGAGAAGTACCGCAAAGCAATAAATAAATAAATAAATAAATAAACACA	0	Yes	CAXHTB010000017.1_YL-17	1715393	0
1544	PAV19353	17_01715393_423	17_01715393_PAV19353	YL-17	124.56	No	72	64	0.492717	0	TGCAGTGTTTCTCTACCCTTTAGAGAAGTACCGCAAAGCAATAAATAAATAAATAAACACAACAAAACC	0	No	CAXHTB010000017.1_YL-17	1715393	0
1545	SNP02802	17_01715396_424	17_01715396_SNP02802	YL-17	124.93	No	73	63	0.391173	9610984|F|0-17:G>A-17:G>A	TGCAGAAAACAAAGGATGTTGGTGAGGGAATAAGCATTGCATTTTGGTGATTTTACAGATCGGAAGAGC	TGCAGAAAACAAAGGATATTGGTGAGGGAATAAGCATTGCATTTTGGTGATTTTACAGATCGGAAGAGC	Yes	CAXHTB010000017.1_YL-17	1715396	1715379
1546	PAV19564	17_35649651_425	17_35649651_PAV19564	YL-17	145.388	No	85	51	0.00355146	0	TGCAGGTGAATGTCATCTTGGCTATCAAAAATACTAATATTTACATTCAAAAATTGCGGATAAAAAAAA	0	No	CAXHTB010000017.1_YL-17	35649651	0
1547	PAV19517	17_35646678_426	17_35646678_PAV19517	YL-17	146.516	No	84	52	0.00606997	0	TGCAGGGATGTTATGACAAAATGTGTTTGGTATGTAATGCCTAAAATGCATCATTTGTGAGGTACACCT	0	No	CAXHTB010000017.1_YL-17	35646678	0
1548	SNP13948	17_35646678_427	17_35646678_SNP13948	YL-17	146.886	No	83	53	0.0100973	9608028|F|0-26:T>C-26:T>C	TGCAGGGATGTTATGACAAAATGTGTTTGGTATGTAATGCCTAAAATGCATCATTTGTGAGGTACACCT	TGCAGGGATGTTATGACAAAATGTGTCTGGTATGTAATGCCTAAAATGCATCATTTGTTAGGTATACCT	Yes	CAXHTB010000017.1_YL-17	35646678	35646704
1549	SNP17721	17_35649648_428	17_35649648_SNP17721	YL-17	147.257	No	82	54	0.0163512	9607406|F|0-36:A>G-36:A>G	TGCAGATGCACCTGCACTTAGTTTTTGATCTCTTGTACCATGTTTATAAACATGACTAGGTTATCAGAG	TGCAGATGCACCTGCACTTAGTTTTTGATCTCTTGTGCCATGTTTATAAACATGACTACGTTATCAGAG	Yes	CAXHTB010000017.1_YL-17	35649648	35649684
1550	SNP11110	17_35417825_429	17_35417825_SNP11110	YL-17	149.973	No	83	53	0.0100973	9605709|F|0-27:C>T-27:C>T	TGCAGTTTCCGGAGGTGGAGCTATAGGCCTTGGTGCACCATCAATGCTTGGTAATGCATTCTTTTGCTT	TGCAGTTTCCGGAGGTGGAGCTATAGGTCTTGGTGCACCATCAATGCTTGGTAATGCATTCTTTTGCTT	No	CAXHTB010000017.1_YL-17	35417825	35417798
1551	SNP11425	17_35444038_430	17_35444038_SNP11425	YL-17	150.343	No	84	52	0.00606997	78563288|F|0-46:A>C-46:A>C	TGCAGATGGGTGACAAATACAAGCTAACAGTGAAGGAACTTGTGAAAAACTTGAGGCTAGTTCTGTTGG	TGCAGATGGGTGACAAATACAAGCTAACAGTGAAGGAACTTGTGAACAACTTGAGGCTAGTTCTGTTGG	Yes	CAXHTB010000017.1_YL-17	35444038	35443992
1552	SNP09155	17_35357949_431	17_35357949_SNP09155	YL-17	151.089	No	86	50	0.00202205	78563978|F|0-25:T>A-25:T>A	TGCAGGAACTCCATGAAAACTGCATTTATAAATCGACCGAGCTCAACTCAATACATAATCGTAAAATGA	TGCAGGAACTCCATGAAAACTGCATATATAAATCGACCGAGCTCAACTCAATACATAATCATAAAATGA	Yes	CAXHTB010000017.1_YL-17	35357949	35357974
1553	PAV19940	17_35357949_432	17_35357949_PAV19940	YL-17	151.46	No	87	49	0.00112013	0	TGCAGGAACTCCATGAAAACTGCATTTATAAATCGACCGAGCTCAACTCAATACATAATCGTAAAATGA	0	No	CAXHTB010000017.1_YL-17	35357949	0
1554	PAV17767	17_35357949_433	17_35357949_PAV17767	YL-17	151.83	No	88	48	0.000603644	0	TGCAGGAACTCCATGAAAACTGCATATATAAATCGACCGAGCTCAACTCAATACATAATCATAAAATGA	0	Yes	CAXHTB010000017.1_YL-17	35357949	0
1555	SNP10696	17_35356774_434	17_35356774_SNP10696	YL-17	152.2	No	89	47	0.000316423	9604085|F|0-24:C>T-24:C>T	TGCAGCATGTATCCTCACCTTCCACACGATTTCATCCAAACACAAGCAAATTCTTCCATACTTATCAAG	TGCAGCATGTATCCTCACCTTCCATACGATTTCATCCAAACACAAGCAAATTCTTCCATACTTATCAAG	Yes	CAXHTB010000017.1_YL-17	35356774	35356798
1556	PAV19438	15_32033170_099	15_32033170_PAV19438	YL-18a	0	No	106	30	7.17531e-11	0	TGCAGGTTTGCTACAACCCCTACCCATCTCTCAACAAGTATGGATGGATATATCCATGGATTTCATAGG	0	No	CAXHTB010000015.1_YL-15	32033170	0
1557	PAV19354	15_32032777_142	15_32032777_PAV19354	YL-18a	0.3704	No	107	29	2.25555e-11	0	TGCAGAATTTTCCTTCCCTGGCTTGTATTGGATCTCAAAGTCCAAGCCTATTACAGATCGGAAGAGCGG	0	No	CAXHTB010000015.1_YL-15	32032777	0
1558	SNP10258	15_03980596_212	15_03980596_SNP10258	YL-18a	1.1167	No	109	27	2.0441e-12	9603411|F|0-30:A>T-30:A>T	TGCAGACTGCAAAATTATTTCAAGGCACTGAAATTGCCAGAATTGGACTGTATAAAAGATCGCAGGCAG	TGCAGACTGCAAAATTATTTCAAGGCACTGTAATTGCCAGAATTGGACTGTATAAAAGATCGCAGGCAG	Yes	CAXHTB010000015.1_YL-15	3980596	3980626
1559	SNP09075	15_31960053_228	15_31960053_SNP09075	YL-18a	1.1167	Yes	109	27	2.0441e-12	18684178|F|0-47:C>A-47:C>A	TGCAGTATATTATCCATGCCCTATGTGAGAAACAATCATAACTAGTGCAAAATAAAAGGGGCACATACC	TGCAGTATATTATCCATGCCCTATGTGAGAAACAATCATAACTAGTGAAAAATAAAAGGGTCACATACC	No	CAXHTB010000015.1_YL-15	31960053	31960006
1560	PAV18076	15_31960053_227	15_31960053_PAV18076	YL-18a	1.4871	No	108	28	6.88878e-12	0	TGCAGTATATTATCCATGCCCTATGTGAGAAACAATCATAACTAGTGCAAAATAAAAGGGGCACATACC	0	Yes	CAXHTB010000015.1_YL-15	31960053	0
1561	SNP09085	15_31970386_215	15_31970386_SNP09085	YL-18a	1.4871	Yes	108	28	6.88878e-12	78563785|F|0-54:A>G-54:A>G	TGCAGGGGGGACATTCAGGGGGAGATATCGCCATCCTGTCCATTGCTGTGAGAGATTCAGAGAGCTATT	TGCAGGGGGGACATTCAGGGGGAGATATCGCCATCCTGTCCATTGCTGTGAGAGGTTCAGAGAGCTATT	Yes	CAXHTB010000015.1_YL-15	31970386	31970440
1562	PAV19459	15_31960053_214	15_31960053_PAV19459	YL-18a	1.4871	Yes	108	28	6.88878e-12	0	TGCAGTATATTATCCATGCCCTATGTGAGAAACAATCATAACTAGTGAAAAATAAAAGGGTCACATACC	0	No	CAXHTB010000015.1_YL-15	31960053	0
1563	ELF1_F2	15_31945996_213	15_31945996_ELF1_F2	YL-18a	1.8575	No	107	29	2.25555e-11				No	CAXHTB010000015.1_YL-15	31945996
1564	PAV17893	15_32158246_193	15_32158246_PAV17893	YL-18a	2.2278	No	106	30	7.17531e-11	0	TGCAGTAACTAGTTTTACACGTTTTCCACTAATTACAGGATTTGTTTTTGTAATTATGTGCGTAGAATA	0	Yes	CAXHTB010000015.1_YL-15	32158246	0
1565	SNP16157	15_32145104_192	15_32145104_SNP16157	YL-18a	2.2278	Yes	106	30	7.17531e-11	9604167|F|0-45:G>T-45:G>T	TGCAGCCATCCTCTCTCGCTGAACCATTGTCTCTCAAGGGATTTTGTGATGCTGACTGGGCCCCTGACT	TGCAGCCATCCTCTCTCGCTGAACCATTGTCTCTCAAGGGATTTTTTGATGCTGACTGGGCCCCTGACT	No	CAXHTB010000015.1_YL-15	32145104	32145059
1566	PAV19535	15_32145101_170	15_32145101_PAV19535	YL-18a	2.2278	Yes	106	30	7.17531e-11	0	TGCAGAAGAATACCATAAGAACTAGTACCACTTACATATCTAGGATTTGTTTACAGATCGGAAGAGCGG	0	No	CAXHTB010000015.1_YL-15	32145101	0
1567	PAV18808	18_01592899_435	18_01592899_PAV18808	YL-18a	13.1108	No	90	46	0.000161316	0	TGCAGTAATTACAGATCAAGCGACGAAAATTGATGAATTAGATTTTTAGCGCGTGGATTTACAGATCGG	0	Yes	CAXHTB010000018.1_YL-18	1592899	0
1568	PAV18727	18_01592900_436	18_01592900_PAV18727	YL-18a	13.1108	Yes	90	46	0.000161316	0	TGCAGATCTCGTCAATTTTTCACTTCAATTCTCCAATATATAATGTTTTTTTTACAGATCGGAAGAGCG	0	Yes	CAXHTB010000018.1_YL-18	1592900	0
1569	SNP18822	18_01568163_437	18_01568163_SNP18822	YL-18a	16.2399	No	98	38	2.67581e-07	100793207|F|0-59:C>G-59:C>G	TGCAGAGTTTAGCCAATTTGTGCACTGTTTTGTTCATAGTGCAGTCAGTTGATAGGATACTTTTGATCT	TGCAGAGTTTAGCCAATTTGTGCACTGTTTTGTTCATAGTGCAGTCAGTTGATAGGATAGTTTTGATCT	Yes	CAXHTB010000018.1_YL-18	1568163	1568222
1570	SNP10697	18_01568166_438	18_01568166_SNP10697	YL-18a	16.6102	No	99	37	1.05808e-07	9607738|F|0-25:T>C-25:T>C	TGCAGCGGCGGCGCCAAGTACTCGGTTCGAATATCAAGCCACTTGGCATAAACAATCCCTACCAATCCC	TGCAGCGGCGGCGCCAAGTACTCGGCTCGAATATCAAGCCACTTGGCATAAACAATCCCTACCAATCCC	No	CAXHTB010000018.1_YL-18	1568166	1568141
1571	SNP04951	00_00000000_439	00_00000000_SNP04951	YL-18a	16.6102	Yes	99	37	1.05808e-07	9609138|F|0-15:C>T-15:C>T	TGCAGTTATAAAAACCAGATCATATCAGTTTACAGATCGGAAGAGCGGTTCAGCAGGAATGCCGAGACC	TGCAGTTATAAAAACTAGATCATATCAGTTTACAGATCGGAAGAGCGGTTCAGCAGGAATGCCGAGACC	No	0	0	0
1572	PAV17753	04_02814683_158	04_02814683_PAV17753	YL-18a	28.0679	No	106	30	7.17531e-11	0	TGCAGAGTTGAATATGTATGCATTTTGAAGAAATCACAAAATCACCTGGAACACCAACTAGCACCCCAA	0	Yes	CAXHTB010000004.1_YL-04	2814683	0
1573	PAV19788	04_02814683_159	04_02814683_PAV19788	YL-18a	28.0679	Yes	106	30	7.17531e-11	0	TGCAGAGTTGAATATGCATTTTGAAGAAATCACAAAATCACTGGAACACCAACTAGCACCCCAATTCAA	0	No	CAXHTB010000004.1_YL-04	2814683	0
1574	SNP08058	04_02907943_160	04_02907943_SNP08058	YL-18a	28.4383	No	107	29	2.25555e-11	9611230|F|0-32:G>A-32:G>A	TGCAGAATCTGCTGATGGGTAAGTGATGGAAAGTGACATGAATATGAAGGGAATGTAGAGTGGTGGTTG	TGCAGAATCTGCTGATGGGTAAGTGATGGAAAATGACATGAATATGAAGGGAATGTAGAGTGGTGGTTG	Yes	CAXHTB010000004.1_YL-04	2907943	2907911
1575	PAV17638	04_02933402_161	04_02933402_PAV17638	YL-18a	28.4383	Yes	107	29	2.25555e-11	0	TGCAGTGTCTCTACCACAACATAATTCATAATTCAGAAGATAAATAATACTGTTTTTTCTTTATCAACT	0	Yes	CAXHTB010000004.1_YL-04	2933402	0
1576	SNP14661	18_32664079_440	18_32664079_SNP14661	YL-18b	0	No	79	57	0.0592297	78563251|F|0-50:G>A-50:G>A	TGCAGAATTTAGAAGTAACCAAAATGATTCGTAACACCTTCATGGAAAGGGAAAATAAGAGAACAGCTA	TGCAGAATTTAGAAGTAACCAAAATGATTCGTAACACCTTCATGGAAAGGAAAAATAAGAGAACAGCTA	Yes	CAXHTB010000018.1_YL-18	32664079	32664029
1577	SNP08595	18_32708872_441	18_32708872_SNP08595	YL-18b	0.7463	No	81	55	0.0257819	9605044|F|0-28:T>C-28:T>C	TGCAGTAAAAAAAGGTGGTCCTAGTGCATAGGACTCCCATTTAGTGGAGTCTAAGTAAGGTAGATATAT	TGCAGTAAAAAAAGGTGGTCCTAGTGCACAGGACTCCCATTTAGTGGAGTCTAAGTAAGGTAGATATAT	Yes	CAXHTB010000018.1_YL-18	32708872	32708900
1578	SNP06725	18_32982502_442	18_32982502_SNP06725	YL-18b	1.8743	No	84	52	0.00606997	9604762|F|0-45:G>A-45:G>A	TGCAGGCCCTGTCACTCATCCATTCAGCAGAAATCTATTGGGTAAGCTAAAATGACAACAACACTTCCT	TGCAGGCCCTGTCACTCATCCATTCAGCAGAAATCTATTGGGTAAACTAAAATGACAACAACACTTCCT	Yes	CAXHTB010000018.1_YL-18	32982502	32982547
1579	SNP12178	18_33001206_443	18_33001206_SNP12178	YL-18b	2.2447	No	85	51	0.00355146	9604210|F|0-49:C>T-49:C>T	TGCAGCCGGACCACTTGTGCGCTGTTGACGTTTTACACCTTCCGAGGAACGAAACTCATTGAATAGAGA	TGCAGCCGGACCACTTGTGCGCTGTTGACGTTTTACACCTTCCGAGGAATGAAACTCATTGAATAGAGA	No	CAXHTB010000018.1_YL-18	33001206	33001255
1580	SNP09345	18_33210634_444	18_33210634_SNP09345	YL-18b	3.7603	No	81	55	0.0257819	78563960|F|0-8:T>C-8:T>C	TGCAGCAATAATTCTATCCGTTGGATGGAATGCAAGAACTGTAAAAGTCTTCGTATGATGCAAGGTAAT	TGCAGCAACAATTCTATCCGTTGGATGGAATGCAAGAACTGTAAAAGTCTTCGTATGATGCAAGGTAAT	Yes	CAXHTB010000018.1_YL-18	33210634	33210626
1581	SNP11570	18_33288739_445	18_33288739_SNP11570	YL-18b	4.8883	No	78	58	0.0863478	9603409|F|0-35:T>C-35:T>C	TGCAGACTGATAATCAAACCCCCCAATCTATTACTTATTCTCCAGTCCACCAATAATGCTTCAGCTAGT	TGCAGACTGATAATCAAACCCCCCAATCTATTACTCATTCTCCAGTCCACCAATAATGCTTCAGCTAGT	No	CAXHTB010000018.1_YL-18	33288739	33288704
1582	PAV18164	00_00000000_446	00_00000000_PAV18164	YL-18b	10.6514	No	90	46	0.000161316	0	TGCAGAAATCGAAGGACTTGGATTTCCCAATATGTTTGCATTATTTGCCTTTTTTTCAGTTTCCATTCT	0	Yes	0	0	0
1583	PAV19225	18_33574911_447	18_33574911_PAV19225	YL-18b	11.0218	No	91	45	7.99775e-05	0	TGCAGAAATCGAAGGACTCGGATTTCCCAATACGTTTGCATTATTTGCCTTTTTTCAGTTTCCATTCTT	0	No	CAXHTB010000018.1_YL-18	33574911	0
1584	SNP08579	18_33574914_448	18_33574914_SNP08579	YL-18b	11.3922	No	90	46	0.000161316	9603083|F|0-21:C>G-21:C>G	TGCAGAACACTGAACACTGTACCATCGATTCCTCCAAAACCAGTATTTCATTTTCTTTCAGATTCGCTA	TGCAGAACACTGAACACTGTAGCATCGATTCCTCCAAAACCAGTATTTCATTTTCTTTCAGATTCGCTA	No	CAXHTB010000018.1_YL-18	33574914	33574893
1585	PAV18396	18_34024410_449	18_34024410_PAV18396	YL-18b	26.6069	No	71	65	0.606905	0	TGCAGTAGGCTCTAGTGTCATAAGTAGCTGACATTCCAAGCTGATCCAAATACCTGTGTTGTGCATATA	0	Yes	CAXHTB010000018.1_YL-18	34024410	0
1586	SNP08989	18_34024410_450	18_34024410_SNP08989	YL-18b	27.7349	No	72	64	0.492717	9609912|F|0-8:G>A-8:G>A	TGCAGTAGGCTCTAGTGTCATAAGTAGCTGACATTCCAAGCTGATCCAAATACCTGTGTTGTGCATATA	TGCAGTAGACTCTAGTGCCATAAGTAGCTGACATTCCAAGCTGATCCAAATACCTGTGTTGTGCATATA	No	CAXHTB010000018.1_YL-18	34024410	34024418
1587	PAV18997	18_34024410_451	18_34024410_PAV18997	YL-18b	28.1053	No	71	65	0.606905	0	TGCAGTAGACTCTAGTGCCATAAGTAGCTGACATTCCAAGCTGATCCAAATACCTGTGTTGTGCATATA	0	No	CAXHTB010000018.1_YL-18	34024410	0
1588	PAV19027	18_32622014_452	18_32622014_PAV19027	YL-18c	0	No	75	61	0.229949	0	TGCAGGAGGGTTCTTCTCAGCTATGTGCAGCATAGATTCAAGTCAATTGAACAGAATAGTGAGCTTAGC	0	Yes	CAXHTB010000018.1_YL-18	32622014	0
1589	PAV19049	18_32622018_453	18_32622018_PAV19049	YL-18c	0	Yes	75	61	0.229949	0	TGCAGTGACAATCTTCAATTGCTCCTCTAATGTAGCTTTAGCTTTGTCTTCCAACCTTCATCATGGCAG	0	Yes	CAXHTB010000018.1_YL-18	32622018	0
1590	SNP18642	18_35189793_454	18_35189793_SNP18642	YL-18c	26.0363	No	53	83	0.0100973	100908531|F|0-7:A>T-7:A>T	TGCAGACAAATATTTGGCTTGGCTATCTTTAGAAACTAAATTGTTCTGATTTGTTCCAGAGGTGGTGAT	TGCAGACTAATATTTGGCTTGGCTATCTTTAGAAACTAAATTGTTGTGATTTGTTCCAGAGGTGGTGAT	Yes	CAXHTB010000018.1_YL-18	35189793	35189800
1591	SNP11555	18_35191838_455	18_35191838_SNP11555	YL-18c	26.7827	No	53	83	0.0100973	9606302|F|0-24:T>C-24:T>C	TGCAGATGTTACTGATTACCATCTTCATGAGACTTTTAGCGCTCGTTATTCCTCAGTTACAGATCGGAA	TGCAGATGTTACTGATTACCATCTCCATGAGACTTTTAGCGCTCGTTATTCCTCAGTTACAGATCGGAA	Yes	CAXHTB010000018.1_YL-18	35191838	35191862
1592	SNP09825	18_01635914_456	18_01635914_SNP09825	YL-18c	38.2404	No	52	84	0.00606997	6121842|F|0-6:C>T-6:C>T	TGCAGCCGAAGCTTCAAAAATTCTTGAGGAGTCATCTGACCAAGATTTGATTTTACAACATCTAGGATG	TGCAGCTGAAGCTTCAAAAATTCTTGAGGAGTCATCTGACCAAGATTTGATTTTACAACATCTAGGATG	Yes	CAXHTB010000018.1_YL-18	1635914	1635920
1593	SNP18619	18_01662629_457	18_01662629_SNP18619	YL-18c	40.5497	No	50	86	0.00202205	100897831|F|0-63:A>G-63:A>G	TGCAGAAGTAGCAGAACAGAATAGTTCCCCTGCCATAGTCTCATGCTGGAAAAAGTGGTTGTGAGGATC	TGCAGAAGTAGCAGAACAGAATAGTTCCCCTGCCATAGTCTCATGCTGGAAAAAGTGGTTGTGGGGATC	No	CAXHTB010000018.1_YL-18	1662629	1662566
1594	SNP11552	18_01662626_458	18_01662626_SNP11552	YL-18c	40.9201	No	49	87	0.00112013	78564066|F|0-20:C>T-20:C>T	TGCAGCTATTTCGGATACTACGAACATAGCATGAATGAATGTTTGCATAAATCACTGCATAATCCGAAC	TGCAGCTATTTCGGATACTATGAACATAGCATGAATGAATGTTTGCATAAATCACTGTATAATCCGAAC	No	CAXHTB010000018.1_YL-18	1662626	1662646
1595	SNP09877	18_01682722_459	18_01682722_SNP09877	YL-18c	40.9201	Yes	49	87	0.00112013	9608100|F|0-33:C>A-33:C>A	TGCAGGTCAGAGTGGAAAGAGTTCTGCTCCACACATGCGTGATCTCCGTGAAAGGCTATCAGGGACAGT	TGCAGGTCAGAGTGGAAAGAGTTCTGCTCCACAAATGCGTGATCTCCGTGAAAGGCTATCAGGGACAGT	No	CAXHTB010000018.1_YL-18	1682722	1682689
1596	SNP00341	18_01683730_460	18_01683730_SNP00341	YL-18c	41.2905	No	50	86	0.00202205	9610225|F|0-22:G>A-22:G>A	TGCAGAGTTTATTACTGCTACAGAAAAAGTGAAAGAAGGTTTCACACGTTTTACAGATCGGAAGAGCGG	TGCAGAGTTTATTACTGCTACAAAAAAAGTGAAAGAAGGTTTCACACGTTTTACAGATCGGAAGAGCGG	No	CAXHTB010000018.1_YL-18	1683730	1683752
1597	SNP08511	18_01683733_461	18_01683733_SNP08511	YL-18c	41.2905	Yes	50	86	0.00202205	9605769|F|0-54:A>G-54:A>G	TGCAGTTTTTGGCCACCCATTCTCATCTCAACCTCCGACATACACATTTCTAGGACAAAGCTTCTTCAC	TGCAGTTTTTGGCCACCCATTCTCATCTCAACCTCCGACATACACATTTCTAGGGCAAAGCTTCTTCAC	No	CAXHTB010000018.1_YL-18	1683733	1683679
1598	SNP12844	18_01683733_462	18_01683733_SNP12844	YL-18c	41.2905	Yes	50	86	0.00202205	9605769|F|0-63:C>G-63:C>G	TGCAGTTTTTGGCCACCCATTCTCATCTCAACCTCCGACATACACATTTCTAGGGCAAAGCTTCTTCAC	TGCAGTTTTTGGCCACCCATTCTCATCTCAACCTCCGACATACACATTTCTAGGACAAAGCTTGTTCAC	Yes	CAXHTB010000018.1_YL-18	1683733	1683670
1599	PAV19219	18_01662626_463	18_01662626_PAV19219	YL-18c	41.6608	No	51	85	0.00355146	0	TGCAGCTATTTCGGATACTACGAACATAGCATGAATGAATGTTTGCATAAATCACTGCATAATCCGAAC	0	Yes	CAXHTB010000018.1_YL-18	1662626	0
1600	PAV18819	18_01363437_464	18_01363437_PAV18819	YL-18c	49.3479	No	65	71	0.606905	0	TGCAGTGATGTTTTCTGGTACCAGAATATGATATTTTTTTACAGATCGGAAGAGCGGTTCAGCAGGAAT	0	Yes	CAXHTB010000018.1_YL-18	1363437	0
1601	PAV18868	18_01363440_465	18_01363440_PAV18868	YL-18c	49.3479	Yes	65	71	0.606905	0	TGCAGTATATATGACAATAGAGCTAATTACCGGAAATGATCATACACGAACAAAAATACCGTTTACAGA	0	Yes	CAXHTB010000018.1_YL-18	1363440	0
1602	SNP06069	18_34653278_466	18_34653278_SNP06069	YL-18c	69.8057	No	97	39	6.57687e-07	9611179|F|0-44:C>A-44:C>A	TGCAGTTGACTCATCCTCATCCAACCTCAGAGTTGAATTCTGGACAATTACAGATCGGAAGAGCGGTTC	TGCAGTTGACTCATCCTCATCCAACCTCAGAGTTGAATTCTGGAAAATTACAGATCGGAAGAGCGGTTC	No	CAXHTB010000018.1_YL-18	34653278	34653234
1603	PAV18494	18_34666279_467	18_34666279_PAV18494	YL-18c	70.552	No	99	37	1.05808e-07	0	TGCAGAGTTTACAGGAAGATTTGTAGTGTCACTAGTATCCTCGTTTGATTCGACAATATCATCCCCATG	0	Yes	CAXHTB010000018.1_YL-18	34666279	0
1604	PAV18765	18_34666279_468	18_34666279_PAV18765	YL-18c	70.9224	No	100	36	4.06614e-08	0	TGCAGAGTTTACAGGAAGATTTGTAGTGTCACTAGTATCCTCGTTTGATTCGAAAATATCATCCCCGTG	0	No	CAXHTB010000018.1_YL-18	34666279	0
1605	SNP04142	18_34666279_469	18_34666279_SNP04142	YL-18c	71.2928	No	99	37	1.05808e-07	9607330|F|0-53:C>A-53:C>A	TGCAGAGTTTACAGGAAGATTTGTAGTGTCACTAGTATCCTCGTTTGATTCGACAATATCATCCCCATG	TGCAGAGTTTACAGGAAGATTTGTAGTGTCACTAGTATCCTCGTTTGATTCGAAAATATCATCCCCGTG	No	CAXHTB010000018.1_YL-18	34666279	34666332
1606	PAV18398	19_29071283_470	19_29071283_PAV18398	YL-19a	0	No	58	78	0.0863478	0	TGCAGAAGTTTCATACTATACAAAATTTATGTCCCAAATAAGTAGTTATTGCATTTGGCCTTGATTTTC	0	No	CAXHTB010000019.1_YL-19	29071283	0
1607	PAV18918	19_29071283_471	19_29071283_PAV18918	YL-19a	0	Yes	58	78	0.0863478	0	TGCAGAAGTTTCATACTACAAAATTTATGTCCCAAATAAGTAGTCATTGCATTTGGCCTTGATTTTCAA	0	Yes	CAXHTB010000019.1_YL-19	29071283	0
1608	SNP15202	19_29141970_472	19_29141970_SNP15202	YL-19a	0.3704	No	59	77	0.122713	100768411|F|0-26:A>C-26:A>C	TGCAGCAATGGTATGGTATGAATCTTATAACAACCTTAGTGAACATGTAATTGAATGTAAGATCCTTAT	TGCAGCAATGGTATGGTATGAATCTTCTAACAACCTTAGTGAACATGTAATTGAATGTAAGATCCTTAT	No	CAXHTB010000019.1_YL-19	29141970	29141996
1609	PAV18477	19_29229133_473	19_29229133_PAV18477	YL-19a	0.7408	No	60	76	0.170067	0	TGCAGTACACAGATCCAAAAACATGAGAAATATGGTAATGACTTTGAGAAATATATGACAACCATTTCA	0	No	CAXHTB010000019.1_YL-19	29229133	0
1610	PAV18486	19_29229136_474	19_29229136_PAV18486	YL-19a	1.1111	No	61	75	0.229949	0	TGCAGAAGCCAAGTAAAATTCAGGTCGTTGAAATGCATATTTTTTACAGATCGGAAGAGCGGTTCAGCA	0	No	CAXHTB010000019.1_YL-19	29229136	0
1611	SNP04779	19_29234540_475	19_29234540_SNP04779	YL-19a	1.4815	No	62	74	0.303484	9608529|F|0-18:G>A-18:G>A	TGCAGTTTTGACATGTGTGTATGATTTTATTTTGAAAATCATTTATGATAAAAGAAAGATTCAAAGATA	TGCAGTTTTGACATGTGTATATGATTTTATTTTGAAAATCATTTATGATAAAAGAAAGATTCAAAGATA	No	CAXHTB010000019.1_YL-19	29234540	29234522
1612	SNP02124	19_29496574_476	19_29496574_SNP02124	YL-19a	1.8519	No	61	75	0.229949	9607326|F|0-11:T>A-11:T>A	TGCAGAGTTGATCTCTGTAATATATATTATATTCAACCGACATCAATCTAATGAAATGAATATAGTAAA	TGCAGAGTTGAACTCTGTAATATATATTATATTCAACCGACATCAATCTAATGAAATGAATATAGTAAA	No	CAXHTB010000019.1_YL-19	29496574	29496563
1613	SNP17307	19_29546216_477	19_29546216_SNP17307	YL-19a	2.2223	No	60	76	0.170067	100693746|F|0-56:C>T-56:C>T	TGCAGATTAATCAAGGTGGTTTTACAGTTTAGGAATGTCCATGTTGGTTTTCCAAACAGAGGGGAGATT	TGCAGATTAATCAAGGTGGTTTTACAGTTTAGGAATGTCCATGTTGGTTTTCCAAATAGAGGGGAGATT	Yes	CAXHTB010000019.1_YL-19	29546216	29546272
1614	SNP13348	19_29601520_478	19_29601520_SNP13348	YL-19a	2.5926	No	61	75	0.229949	9607275|F|0-55:A>C-55:A>C	TGCAGAGATACATGGCTGACATAGGAAAGGCTTGGCCTGTGCTAATTGTTTGTGGAGGAATTTTACCTC	TGCAGAGATACATGGCTGACATAGGAAAGGCTTGGCCTGTGCTAATTGTTTGTGGCGGAATTTTACCTC	No	CAXHTB010000019.1_YL-19	29601520	29601575
1615	PAV18439	19_29636422_479	19_29636422_PAV18439	YL-19a	2.5926	Yes	61	75	0.229949	0	TGCAGTTAGCTCCATTGCCAATGCACTGTTTACTGCGAGTAAGGATCTTCTTCATTACAGATCGGAAGA	0	No	CAXHTB010000019.1_YL-19	29636422	0
1616	PAV18876	19_29636422_480	19_29636422_PAV18876	YL-19a	2.5926	Yes	61	75	0.229949	0	TGCAGTTAGCTCCATTGCCAATGCACTGTTTACTGCGAGTAAGGATCATCTCCATTACAGATCGGAAGA	0	Yes	CAXHTB010000019.1_YL-19	29636422	0
1617	SNP03939	19_29636422_481	19_29636422_SNP03939	YL-19a	2.5926	Yes	61	75	0.229949	9611171|F|0-47:T>A-47:T>A	TGCAGTTAGCTCCATTGCCAATGCACTGTTTACTGCGAGTAAGGATCTTCTTCATTACAGATCGGAAGA	TGCAGTTAGCTCCATTGCCAATGCACTGTTTACTGCGAGTAAGGATCATCTCCATTACAGATCGGAAGA	Yes	CAXHTB010000019.1_YL-19	29636422	29636469
1618	SNP02301	19_29817143_482	19_29817143_SNP02301	YL-19a	2.963	No	62	74	0.303484	9604629|F|0-54:A>C-54:A>C	TGCAGGACCAACTTTTGAAAAACTATGAGATCTAAAACTCAGCTGTCCAATCTGACCAGTAAGAACTCC	TGCAGGACCAACTTTTGAAAAACTATGAGATCTAAAACTCAGCTGTCCAATCTGCCCAGTAAGAACTCC	Yes	CAXHTB010000019.1_YL-19	29817143	29817089
1619	PAV19020	19_29859598_483	19_29859598_PAV19020	YL-19a	2.963	Yes	62	74	0.303484	0	TGCAGGCACATAGTTACATTATGGGAAATATGTCAGTACCGAACCAATAAAAATATATTATGTCAATTA	0	Yes	CAXHTB010000019.1_YL-19	29859598	0
1620	PAV18956	19_29859601_484	19_29859601_PAV18956	YL-19a	2.963	Yes	62	74	0.303484	0	TGCAGTGACTATTTAGGAAAAAGTCAGAAACTGGGAGCTTTTAGTGTATGTGAAGACTTTTTAGGGCAT	0	Yes	CAXHTB010000019.1_YL-19	29859601	0
1621	PAV18414	19_29893938_485	19_29893938_PAV18414	YL-19a	3.3334	No	63	73	0.391173	0	TGCAGAAGAAAGAAAACAAGCCACAAGGAACCAATAATGCTGCAAGGCTACCAAACCTCTGAGCATATA	0	No	CAXHTB010000019.1_YL-19	29893938	0
1622	PAV19006	19_29923641_486	19_29923641_PAV19006	YL-19a	3.3334	Yes	63	73	0.391173	0	TGCAGAGCTCCAAGATGGGCTAGTGTAAATCTTGGCATCTTTATATGCATGCAGTGTTCAGGAATTCAT	0	Yes	CAXHTB010000019.1_YL-19	29923641	0
1623	PAV18952	19_29923644_487	19_29923644_PAV18952	YL-19a	3.3334	Yes	63	73	0.391173	0	TGCAGAATAAATCATCATAGAAGCTTGAGTGAACATTATGAACCACAATTACAGATCGGAAGAGCGGTT	0	Yes	CAXHTB010000019.1_YL-19	29923644	0
1624	SNP07441	19_29925938_488	19_29925938_SNP07441	YL-19a	3.3334	Yes	63	73	0.391173	9607298|F|0-62:C>T-62:C>T	TGCAGAGGCATCAACAGCTGAAAAGTCTAATCCGACGAAAGTATTTGAGAGTATTCCCCAGTCGACATC	TGCAGAGGCATCAACAGCTGAAAAGTCTAATCCGACGAAAGTATTTGAGAGTATTCCCCAGTTGACATC	No	CAXHTB010000019.1_YL-19	29925938	29926000
[truncated: 562 more rows]
