# Supplementary material for: QTL mapping of vernalization-insensitive and photoperiod-independent early flowering in yellow lupin (Lupinus luteus L.)
Source: Front Plant Sci. 2026 Apr 23;17:1829334. doi: 10.3389/fpls.2026.1829334 (PMC13149415; doi:10.3389/fpls.2026.1829334)
Supplement: Supplementary Table S9 — QTLs identified for yellow lupin flowering phenology traits using 3–10 cM window size and 5–25 background markers. [file Table9.xlsx]

## Sheet: Table S9
Ishani Dogra, Allen Eldho-Paul, Anna Surma, Sandra Rychel-Bielska, Bartosz Kozak, Michał Książkiewicz
QTL mapping of vernalization-insensitive and photoperiod-independent early flowering in yellow lupin (Lupinus luteus L.)
Frontiers in Plant Science
Supplementary Table S9. QTLs identified for yellow lupin flowering phenology traits using 3-10 cM window size and 5-25 background markers.
Trait name	Photoperiod	Year	Trait	Chromosome	Linkage group	QTL start cM	QTL peak cM	QTL end cM	QTL peak LOD	Window	Background markers
[Bud_2022]	16 h	2022	Days to floral bud emergence	20	YL-06d	3.01289	8.01	13.527	7.36191	3	5
[Bud_2022]	16 h	2022	Days to floral bud emergence	22	YL-07b	15.967	16.01	16.1471	4.02826	3	5
[Bud_2022]	16 h	2022	Days to floral bud emergence	22	YL-07b	17.267	18.01	18.666	5.00008	3	5
[Bud_2022]	16 h	2022	Days to floral bud emergence	41	YL-16a	42.4259	48.01	51.8502	37.4081	3	5
[Bud_2023]	16 h	2023	Days to floral bud emergence	2	YL-01b	0.652838	3.01	3.56019	4.17613	3	5
[Bud_2023]	16 h	2023	Days to floral bud emergence	41	YL-16a	44.267	49.01	52.787	34.1235	3	5
[Bud_2023]	16 h	2023	Days to floral bud emergence	62	YL-26b	0.12395	7.01	9.579	9.32885	3	5
[Bud_2023b]	8 h	2023	Days to floral bud emergence	6	YL-02d	0	1.01	2.39655	6.79538	3	5
[Bud_2023b]	8 h	2023	Days to floral bud emergence	15	YL-05c	65.5687	70.01	70.9468	4.99576	3	5
[Bud_2023b]	8 h	2023	Days to floral bud emergence	15	YL-05c	71.1701	72.01	72.0671	4.5463	3	5
[Bud_2023b]	8 h	2023	Days to floral bud emergence	37	YL-14d	0.631966	6.01	8.67858	14.3204	3	5
[Bud_2023b]	8 h	2023	Days to floral bud emergence	41	YL-16a	44.2715	48.01	52.8219	32.4243	3	5
[Bud_2024]	16 h	2024	Days to floral bud emergence	39	YL-15b	9.7957	15.01	15.8451	5.0132	3	5
[Bud_2024]	16 h	2024	Days to floral bud emergence	41	YL-16a	44.342	48.01	51.799	38.4676	3	5
[End_2022]	16 h	2022	Days to end of flowering	20	YL-06d	8.00411	8.01	8.01369	4.25464	3	5
[End_2022]	16 h	2022	Days to end of flowering	41	YL-16a	42.2741	48.01	51.8559	43.8084	3	5
[End_2023]	16 h	2023	Days to end of flowering	2	YL-01b	5.99542	6.01	6.29343	4.22801	3	5
[End_2023]	16 h	2023	Days to end of flowering	35	YL-14b	0	0.01	4.10063	6.18679	3	5
[End_2023]	16 h	2023	Days to end of flowering	41	YL-16a	44.1852	48.01	52.8279	41.881	3	5
[End_2023]	16 h	2023	Days to end of flowering	56	YL-23b	27.6725	29.01	30.0878	6.04544	3	5
[End_2023b]	8 h	2023	Days to end of flowering	16	YL-05d	12.7199	13.51	15.1071	4.4	3	5
[End_2023b]	8 h	2023	Days to end of flowering	41	YL-16a	44.2659	48.01	52.7182	30.06	3	5
[End_2023b]	8 h	2023	Days to end of flowering	49	YL-20a	8.03632	4.01	10.3703	11.59	3	5
[End_2024]	16 h	2024	Days to end of flowering	16	YL-05d	6.72391	10.01	11.3528	6.19	3	5
[End_2024]	16 h	2024	Days to end of flowering	20	YL-06d	26.051	28.01	29.0168	4.37	3	5
[End_2024]	16 h	2024	Days to end of flowering	24	YL-09	1.35957	3.01	6.60263	10.96	3	5
[End_2024]	16 h	2024	Days to end of flowering	41	YL-16a	44.491	48.01	51.6945	33.17	3	5
[End_2024]	16 h	2024	Days to end of flowering	62	YL-26b	9.00243	9.01	9.01171	4.2	3	5
[Start_2022]	16 h	2022	Days to start of flowering	20	YL-06d	2.30057	8.01	11.9047	7.49	3	5
[Start_2022]	16 h	2022	Days to start of flowering	36	YL-14c	62.7951	65.01	65.5943	4.93	3	5
[Start_2022]	16 h	2022	Days to start of flowering	41	YL-16a	42.2028	48.01	51.8715	44.34	3	5
[Start_2023]	16 h	2023	Days to start of flowering	2	YL-01b	3.76699	7.01	9.36964	7.96	3	5
[Start_2023]	16 h	2023	Days to start of flowering	41	YL-16a	44.3207	49.01	52.7602	31.89	3	5
[Start_2023]	16 h	2023	Days to start of flowering	56	YL-23b	24.8123	29.01	35.4946	6.71	3	5
[Start_2023b]	8 h	2023	Days to start of flowering	37	YL-14d	0.46502	6.01	8.45388	9.55	3	5
[Start_2023b]	8 h	2023	Days to start of flowering	41	YL-16a	44.2983	48.01	52.7411	31.23	3	5
[Start_2024]	16 h	2024	Days to start of flowering	41	YL-16a	42.2358	48.01	51.8773	48	3	5
[Start_2024]	16 h	2024	Days to start of flowering	62	YL-26b	3.67636	7.01	9.35551	7.62	3	5
[Bud_2022]	16 h	2022	Days to floral bud emergence	41	YL-16a	44.251	48.01	51.8566	38.7415	3	10
[Bud_2023]	16 h	2023	Days to floral bud emergence	2	YL-01b	0.273077	2.01	4.18556	6.03924	3	10
[Bud_2023]	16 h	2023	Days to floral bud emergence	27	YL-12a	14.0807	16.01	16.6793	4.37569	3	10
[Bud_2023]	16 h	2023	Days to floral bud emergence	36	YL-14c	19.6546	21.01	21.6608	5.68375	3	10
[Bud_2023]	16 h	2023	Days to floral bud emergence	41	YL-16a	44.2366	49.01	52.7854	40.1859	3	10
[Bud_2023]	16 h	2023	Days to floral bud emergence	57	YL-24	50.4779	53.01	56.0722	6.73807	3	10
[Bud_2023b]	8 h	2023	Days to floral bud emergence	1	YL-01a	0.47079	1.01	1.11551	4.66341	3	10
[Bud_2023b]	8 h	2023	Days to floral bud emergence	37	YL-14d	0.620168	6.01	8.65604	12.5652	3	10
[Bud_2023b]	8 h	2023	Days to floral bud emergence	41	YL-16a	44.4139	48.01	52.6924	27.1555	3	10
[Bud_2024]	16 h	2024	Days to floral bud emergence	16	YL-05d	6.44861	8.01 , 10.01	11.3446	6.91286	3	10
[Bud_2024]	16 h	2024	Days to floral bud emergence	22	YL-07b	0	1.01	1.77787	4.75149	3	10
[Bud_2024]	16 h	2024	Days to floral bud emergence	39	YL-15b	7.64804	10.01	16.9021	5.68504	3	10
[Bud_2024]	16 h	2024	Days to floral bud emergence	41	YL-16a	30.6317	32.01	34.1965	4.17766	3	10
[Bud_2024]	16 h	2024	Days to floral bud emergence	41	YL-16a	44.1719	48.01	51.9253	48.0667	3	10
[Bud_2024]	16 h	2024	Days to floral bud emergence	58	YL-25a	4.72015	5.01	5.44163	4.69308	3	10
[End_2022]	16 h	2022	Days to end of flowering	36	YL-14c	61.7627	65.01	65.7555	5.69264	3	10
[End_2022]	16 h	2022	Days to end of flowering	41	YL-16a	44.2272	48.01	51.8073	39.8991	3	10
[End_2022]	16 h	2022	Days to end of flowering	57	YL-24	53.7543	54.01	54.0681	4.32772	3	10
[End_2023]	16 h	2023	Days to end of flowering	2	YL-01b	3.91603	4.01	4.67733	4.60919	3	10
[End_2023]	16 h	2023	Days to end of flowering	2	YL-01b	5.09944	7.01	9.15996	6.60481	3	10
[End_2023]	16 h	2023	Days to end of flowering	35	YL-14b	0	0.01	2.71579	7.21312	3	10
[End_2023]	16 h	2023	Days to end of flowering	36	YL-14c	30.3983	31.01	33.3996	5.24287	3	10
[End_2023]	16 h	2023	Days to end of flowering	41	YL-16a	44.2859	48.01	52.7819	40.5668	3	10
[End_2023]	16 h	2023	Days to end of flowering	56	YL-23b	24.6678	25.01	25.7952	6.23601	3	10
[End_2023]	16 h	2023	Days to end of flowering	56	YL-23b	26.6191	29.01	38.3036	8.22866	3	10
[End_2023]	16 h	2023	Days to end of flowering	57	YL-24	22.8714	29.01	30.6921	5.37467	3	10
[End_2023b]	8 h	2023	Days to end of flowering	16	YL-05d	10.2737	13.01	16.0432	10.31	3	10
[End_2023b]	8 h	2023	Days to end of flowering	41	YL-16a	44.2222	48.01	50.9129	32.9	3	10
[End_2023b]	8 h	2023	Days to end of flowering	43	YL-17	43.0849	45.01	47.4092	3.99	3	10
[End_2023b]	8 h	2023	Days to end of flowering	49	YL-20a	0	0.01	10.5165	15.3	3	10
[End_2023b]	8 h	2023	Days to end of flowering	57	YL-24	1.0759	3.01	6.1028	4.33	3	10
[End_2024]	16 h	2024	Days to end of flowering	22	YL-07b	0	0.01	1.34952	5.88	3	10
[End_2024]	16 h	2024	Days to end of flowering	22	YL-07b	2.69294	3.01	3.75609	4.76	3	10
[End_2024]	16 h	2024	Days to end of flowering	41	YL-16a	44.1604	48.01	51.6063	31.2	3	10
[Start_2022]	16 h	2022	Days to start of flowering	1	YL-01a	0	0.01	1.04669	6.06	3	10
[Start_2022]	16 h	2022	Days to start of flowering	18	YL-06b	8.59638	12.01	12.3385	5.92	3	10
[Start_2022]	16 h	2022	Days to start of flowering	20	YL-06d	0.135658	8.01	16.8295	11.71	3	10
[Start_2022]	16 h	2022	Days to start of flowering	36	YL-14c	61.0225	65.01	66.8944	8.97	3	10
[Start_2022]	16 h	2022	Days to start of flowering	41	YL-16a	42.4821	48.01	51.8185	36.37	3	10
[Start_2023]	16 h	2023	Days to start of flowering	2	YL-01b	5.47404	7.01	9.08458	5.4	3	10
[Start_2023]	16 h	2023	Days to start of flowering	7	YL-03a	36.9065	41.01	42.3831	6.67	3	10
[Start_2023]	16 h	2023	Days to start of flowering	35	YL-14b	0	0.01	4.86462	8.82	3	10
[Start_2023]	16 h	2023	Days to start of flowering	41	YL-16a	44.3005	48.01	52.7994	39.6	3	10
[Start_2023]	16 h	2023	Days to start of flowering	56	YL-23b	24.4509	29.01	42.7182	11.58	3	10
[Start_2023]	16 h	2023	Days to start of flowering	61	YL-26a	51.638	54.01	54.2018	4.65	3	10
[Start_2023b]	8 h	2023	Days to start of flowering	15	YL-05c	61.1974	64.51	67.4815	4.53	3	10
[Start_2023b]	8 h	2023	Days to start of flowering	37	YL-14d	0.375739	6.01	8.4302	9.12	3	10
[Start_2023b]	8 h	2023	Days to start of flowering	41	YL-16a	44.3225	48.01	52.6509	25.74	3	10
[Start_2024]	16 h	2024	Days to start of flowering	22	YL-07b	0	0.01	0.12943	4.01	3	10
[Start_2024]	16 h	2024	Days to start of flowering	22	YL-07b	2.72163	3.01	4.39092	4.79	3	10
[Start_2024]	16 h	2024	Days to start of flowering	41	YL-16a	42.2045	47.01	51.8694	52.62	3	10
[Start_2024]	16 h	2024	Days to start of flowering	44	YL-18a	10.6108	13.01	15.0376	4.42	3	10
[Bud_2022]	16 h	2022	Days to floral bud emergence	41	YL-16a	44.3665	48.01	51.8368	42.2335	3	15
[Bud_2023]	16 h	2023	Days to floral bud emergence	2	YL-01b	0.0518672	2.01	4.21964	6.43764	3	15
[Bud_2023]	16 h	2023	Days to floral bud emergence	27	YL-12a	14.9273	16.01	16.3902	4.31782	3	15
[Bud_2023]	16 h	2023	Days to floral bud emergence	41	YL-16a	44.2394	48.01	52.7359	44.9044	3	15
[Bud_2023]	16 h	2023	Days to floral bud emergence	57	YL-24	48.806	53.01	56.779	9.90625	3	15
[Bud_2023b]	8 h	2023	Days to floral bud emergence	1	YL-01a	0.975155	1.01	1.36505	6.25053	3	15
[Bud_2023b]	8 h	2023	Days to floral bud emergence	37	YL-14d	0.943936	6.01	8.652	13.6122	3	15
[Bud_2023b]	8 h	2023	Days to floral bud emergence	41	YL-16a	44.4704	48.01	52.685	30.4917	3	15
[Bud_2023b]	8 h	2023	Days to floral bud emergence	55	YL-23a	16.1556	17.01	19.9595	5.02935	3	15
[Bud_2024]	16 h	2024	Days to floral bud emergence	22	YL-07b	0	0.01	1.58797	4.87379	3	15
[Bud_2024]	16 h	2024	Days to floral bud emergence	39	YL-15b	7.86607	15.01	18.8712	6.7341	3	15
[Bud_2024]	16 h	2024	Days to floral bud emergence	41	YL-16a	44.1719	48.01	51.8781	42.615	3	15
[Bud_2024]	16 h	2024	Days to floral bud emergence	58	YL-25a	0	0.01	0.147526	4.62209	3	15
[Bud_2024]	16 h	2024	Days to floral bud emergence	58	YL-25a	4.59454	5.01	6.14669	5.69098	3	15
[End_2022]	16 h	2022	Days to end of flowering	20	YL-06d	6.01179	8.01	8.68322	5.06967	3	15
[End_2022]	16 h	2022	Days to end of flowering	36	YL-14c	60.0341	63.01	65.5035	5.3084	3	15
[End_2022]	16 h	2022	Days to end of flowering	41	YL-16a	44.2303	48.01	51.8781	43.5942	3	15
[End_2022]	16 h	2022	Days to end of flowering	57	YL-24	50.6943	54.01	58.126	8.27746	3	15
[End_2023]	16 h	2023	Days to end of flowering	2	YL-01b	3.87959	7.01	9.28557	8.16744	3	15
[End_2023]	16 h	2023	Days to end of flowering	35	YL-14b	0	1.01	3.60262	7.4801	3	15
[End_2023]	16 h	2023	Days to end of flowering	36	YL-14c	28.7385	33.01	36.0787	8.34524	3	15
[End_2023]	16 h	2023	Days to end of flowering	41	YL-16a	44.2277	48.01	52.7448	45.9351	3	15
[End_2023]	16 h	2023	Days to end of flowering	56	YL-23b	27.3692	28.01	29.6035	5.58848	3	15
[End_2023]	16 h	2023	Days to end of flowering	57	YL-24	13.8019	29.01	31.3419	8.9732	3	15
[End_2023b]	8 h	2023	Days to end of flowering	16	YL-05d	10.038	15.01	16.4444	12.65	3	15
[End_2023b]	8 h	2023	Days to end of flowering	41	YL-16a	44.1961	48.01	50.9271	32.64	3	15
[End_2023b]	8 h	2023	Days to end of flowering	43	YL-17	39.6847	43.01	47.8739	5.66	3	15
[End_2023b]	8 h	2023	Days to end of flowering	49	YL-20a	0	0.01	10.3212	16.07	3	15
[End_2023b]	8 h	2023	Days to end of flowering	57	YL-24	1.18345	3.01	8.8292	7.87	3	15
[End_2024]	16 h	2024	Days to end of flowering	16	YL-05d	6.81475	8.01	8.70982	5.81	3	15
[End_2024]	16 h	2024	Days to end of flowering	16	YL-05d	9.31041	10.01	11.0736	5.8	3	15
[End_2024]	16 h	2024	Days to end of flowering	22	YL-07b	0.193713	0.01	0.584477	4.77	3	15
[End_2024]	16 h	2024	Days to end of flowering	22	YL-07b	2.54188	4.01	5.16838	8.37	3	15
[End_2024]	16 h	2024	Days to end of flowering	41	YL-16a	44.1693	48.01	51.6499	29.3	3	15
[End_2024]	16 h	2024	Days to end of flowering	47	YL-19a	0.893092	2.01	2.1929	4.95	3	15
[End_2024]	16 h	2024	Days to end of flowering	62	YL-26b	8.58269	9.01	9.12197	4.23	3	15
[Start_2022]	16 h	2022	Days to start of flowering	1	YL-01a	0	0.01	1.29799	8.81	3	15
[Start_2022]	16 h	2022	Days to start of flowering	6	YL-02d	1.29788	2.01	5.89142	5.29	3	15
[Start_2022]	16 h	2022	Days to start of flowering	18	YL-06b	10.5478	12.01	12.0826	4.45	3	15
[Start_2022]	16 h	2022	Days to start of flowering	20	YL-06d	0.212423	8.01	17.2956	13.48	3	15
[Start_2022]	16 h	2022	Days to start of flowering	36	YL-14c	59.8136	65.01	66.4973	8.44	3	15
[Start_2022]	16 h	2022	Days to start of flowering	41	YL-16a	44.3	48.01	51.8397	39.49	3	15
[Start_2023]	16 h	2023	Days to start of flowering	2	YL-01b	4.313	7.01	9.28717	5.81	3	15
[Start_2023]	16 h	2023	Days to start of flowering	7	YL-03a	36.8784	42.01	42.5735	8.05	3	15
[Start_2023]	16 h	2023	Days to start of flowering	35	YL-14b	0	0.01	1.3606	5.32	3	15
[Start_2023]	16 h	2023	Days to start of flowering	36	YL-14c	30.8506	32.01	33.4036	5.42	3	15
[Start_2023]	16 h	2023	Days to start of flowering	41	YL-16a	44.2179	48.01	52.8338	46.56	3	15
[Start_2023]	16 h	2023	Days to start of flowering	42	YL-16b	1.50692	1.01	2.29372	5.07	3	15
[Start_2023]	16 h	2023	Days to start of flowering	56	YL-23b	24.3292	29.01	43.59	12.4	3	15
[Start_2023]	16 h	2023	Days to start of flowering	61	YL-26a	47.938	54.01	55.6311	6.67	3	15
[Start_2023b]	8 h	2023	Days to start of flowering	6	YL-02d	0.606933	2.01	7.51192	8.39	3	15
[Start_2023b]	8 h	2023	Days to start of flowering	15	YL-05c	61.3829	66.01	68.5965	4.81	3	15
[Start_2023b]	8 h	2023	Days to start of flowering	37	YL-14d	0.857728	5.01	8.32678	8.28	3	15
[Start_2023b]	8 h	2023	Days to start of flowering	41	YL-16a	44.2886	48.01	52.6869	30.67	3	15
[Start_2023b]	8 h	2023	Days to start of flowering	57	YL-24	54.9404	57.01	58.265	7.38	3	15
[Start_2024]	16 h	2024	Days to start of flowering	22	YL-07b	2.8248	3.01	4.11959	4.93	3	15
[Start_2024]	16 h	2024	Days to start of flowering	33	YL-13c	7.99126	11.01	11.4627	6.94	3	15
[Start_2024]	16 h	2024	Days to start of flowering	41	YL-16a	42.2103	47.01	51.8414	54.96	3	15
[Bud_2022]	16 h	2022	Days to floral bud emergence	22	YL-07b	15.0439	18.01	19.3297	5.31545	3	20
[Bud_2022]	16 h	2022	Days to floral bud emergence	24	YL-09	138.792	142.01	142.44	7.17187	3	20
[Bud_2022]	16 h	2022	Days to floral bud emergence	36	YL-14c	52.447	56.01	58.538	7.11405	3	20
[Bud_2022]	16 h	2022	Days to floral bud emergence	41	YL-16a	44.3447	48.01	51.8726	45.7635	3	20
[Bud_2022]	16 h	2022	Days to floral bud emergence	61	YL-26a	29.0505	33.01	34.7339	6.84802	3	20
[Bud_2023]	16 h	2023	Days to floral bud emergence	2	YL-01b	0.109225	2.01	4.03513	6.65534	3	20
[Bud_2023]	16 h	2023	Days to floral bud emergence	41	YL-16a	44.196	48.01	52.7957	46.2553	3	20
[Bud_2023]	16 h	2023	Days to floral bud emergence	57	YL-24	13.3517	25.01	26.186	4.78476	3	20
[Bud_2023]	16 h	2023	Days to floral bud emergence	57	YL-24	48.6898	53.01	57.2881	10.5603	3	20
[Bud_2023b]	8 h	2023	Days to floral bud emergence	1	YL-01a	0.675017	1.01	1.52229	8.32788	3	20
[Bud_2023b]	8 h	2023	Days to floral bud emergence	8	YL-03b	23.8349	25.01	25.377	5.99846	3	20
[Bud_2023b]	8 h	2023	Days to floral bud emergence	15	YL-05c	65.3159	70.51	65.956	5.86201	3	20
[Bud_2023b]	8 h	2023	Days to floral bud emergence	16	YL-05d	3.27568	4.01	4.77225	5.49702	3	20
[Bud_2023b]	8 h	2023	Days to floral bud emergence	36	YL-14c	53.295	55.01	56.5797	5.07496	3	20
[Bud_2023b]	8 h	2023	Days to floral bud emergence	37	YL-14d	0.144466	6.01	8.56773	10.7574	3	20
[Bud_2023b]	8 h	2023	Days to floral bud emergence	41	YL-16a	44.7562	48.01	52.6317	27.9049	3	20
[Bud_2023b]	8 h	2023	Days to floral bud emergence	55	YL-23a	14.8896	18.01	21.6324	6.34271	3	20
[Bud_2024]	16 h	2024	Days to floral bud emergence	16	YL-05d	7.93568	8.01	8.10128	4.44949	3	20
[Bud_2024]	16 h	2024	Days to floral bud emergence	16	YL-05d	9.91944	10.01	10.153	4.44949	3	20
[Bud_2024]	16 h	2024	Days to floral bud emergence	22	YL-07b	0	0.01	2.3769	7.56933	3	20
[Bud_2024]	16 h	2024	Days to floral bud emergence	41	YL-16a	44.2311	48.01	51.858	44.7385	3	20
[Bud_2024]	16 h	2024	Days to floral bud emergence	58	YL-25a	0	0.01	0.116678	4.76855	3	20
[End_2022]	16 h	2022	Days to end of flowering	20	YL-06d	6.11924	8.01	8.569	5.28211	3	20
[End_2022]	16 h	2022	Days to end of flowering	41	YL-16a	44.2995	48.01	51.8454	41.6688	3	20
[End_2022]	16 h	2022	Days to end of flowering	57	YL-24	50.4188	54.01	58.3158	12.2037	3	20
[End_2023]	16 h	2023	Days to end of flowering	2	YL-01b	3.52521	7.01	9.51265	10.3042	3	20
[End_2023]	16 h	2023	Days to end of flowering	35	YL-14b	0	0.01	2.83998	6.44738	3	20
[End_2023]	16 h	2023	Days to end of flowering	36	YL-14c	28.5256	33.01	36.109	10.054	3	20
[End_2023]	16 h	2023	Days to end of flowering	41	YL-16a	44.2654	48.01	52.8103	50.9937	3	20
[End_2023]	16 h	2023	Days to end of flowering	56	YL-23b	24.8718	25.01	25.441	4.62286	3	20
[End_2023]	16 h	2023	Days to end of flowering	56	YL-23b	26.5209	29.01	33.1405	6.92523	3	20
[End_2023]	16 h	2023	Days to end of flowering	57	YL-24	13.6625	28.01	31.3532	9.36558	3	20
[End_2023b]	8 h	2023	Days to end of flowering	16	YL-05d	10.7722	13.01	15.8973	9.07	3	20
[End_2023b]	8 h	2023	Days to end of flowering	30	YL-12d	42.6142	45.01	48.0896	4.76	3	20
[End_2023b]	8 h	2023	Days to end of flowering	35	YL-14b	0	0.01	0.0730442	4.29	3	20
[End_2023b]	8 h	2023	Days to end of flowering	36	YL-14c	67.8435	68.01	68.2924	4.25	3	20
[End_2023b]	8 h	2023	Days to end of flowering	38	YL-15a	8.96974	9.01	9.01053	4.15	3	20
[End_2023b]	8 h	2023	Days to end of flowering	41	YL-16a	44.1216	48.01	50.941	38.64	3	20
[End_2023b]	8 h	2023	Days to end of flowering	43	YL-17	37.4654	43.01	53.5527	7.69	3	20
[End_2023b]	8 h	2023	Days to end of flowering	49	YL-20a	0	0.01	10.2545	19.31	3	20
[End_2023b]	8 h	2023	Days to end of flowering	51	YL-21a	12.462	18.01	19.3717	4.89	3	20
[End_2023b]	8 h	2023	Days to end of flowering	57	YL-24	7.02786	2.01	8.97492	7.16	3	20
[End_2023b]	8 h	2023	Days to end of flowering	62	YL-26b	17.1897	19.01	21.2909	6.26	3	20
[End_2024]	16 h	2024	Days to end of flowering	22	YL-07b	0.156754	0.01	0.79805	4.87	3	20
[End_2024]	16 h	2024	Days to end of flowering	22	YL-07b	2.35249	4.01	5.4804	11.15	3	20
[End_2024]	16 h	2024	Days to end of flowering	32	YL-13b	10.6003	12.01	14.712	4.19	3	20
[End_2024]	16 h	2024	Days to end of flowering	41	YL-16a	44.0957	47.01	51.6236	33.2	3	20
[End_2024]	16 h	2024	Days to end of flowering	41	YL-16a	55.9299	57.01	57.9994	4.8	3	20
[End_2024]	16 h	2024	Days to end of flowering	47	YL-19a	0.596677	2.01	2.33627	5.3	3	20
[End_2024]	16 h	2024	Days to end of flowering	62	YL-26b	6.75242	7.01	8.88612	4.65	3	20
[Start_2022]	16 h	2022	Days to start of flowering	1	YL-01a	0	0.01	1.82524	13.63	3	20
[Start_2022]	16 h	2022	Days to start of flowering	6	YL-02d	0.70498	4.01	7.83881	6.7	3	20
[Start_2022]	16 h	2022	Days to start of flowering	20	YL-06d	0.871705	8.01	9.92039	7.21	3	20
[Start_2022]	16 h	2022	Days to start of flowering	20	YL-06d	10.0748	11.01	13.1826	4.82	3	20
[Start_2022]	16 h	2022	Days to start of flowering	20	YL-06d	26.1279	30.01	33.4355	6.3	3	20
[Start_2022]	16 h	2022	Days to start of flowering	33	YL-13c	0	0.01	7.06736	7.17	3	20
[Start_2022]	16 h	2022	Days to start of flowering	36	YL-14c	59.8559	65.01	65.9691	7.45	3	20
[Start_2022]	16 h	2022	Days to start of flowering	41	YL-16a	44.3933	48.01	51.7997	35.2	3	20
[Start_2022]	16 h	2022	Days to start of flowering	42	YL-16b	0	0.01	2.39482	5.97	3	20
[Start_2023]	16 h	2023	Days to start of flowering	2	YL-01b	3.65741	6.01	9.46693	9.74	3	20
[Start_2023]	16 h	2023	Days to start of flowering	7	YL-03a	36.3805	42.01	42.6877	10.44	3	20
[Start_2023]	16 h	2023	Days to start of flowering	35	YL-14b	0	0.01	0.478666	4.98	3	20
[Start_2023]	16 h	2023	Days to start of flowering	36	YL-14c	30.5557	32.01	33.5177	7.2	3	20
[Start_2023]	16 h	2023	Days to start of flowering	41	YL-16a	44.2287	48.01	52.8169	51.73	3	20
[Start_2023]	16 h	2023	Days to start of flowering	42	YL-16b	0.0899335	1.01	2.14406	5.89	3	20
[Start_2023]	16 h	2023	Days to start of flowering	56	YL-23b	24.335	29.01	44.1869	15.84	3	20
[Start_2023]	16 h	2023	Days to start of flowering	61	YL-26a	47.6705	54.01	55.8988	10.71	3	20
[Start_2023b]	8 h	2023	Days to start of flowering	6	YL-02d	0.635215	3.01	3.64915	4.74	3	20
[Start_2023b]	8 h	2023	Days to start of flowering	37	YL-14d	1.81935	5.01	8.25917	8.15	3	20
[Start_2023b]	8 h	2023	Days to start of flowering	41	YL-16a	44.357	48.01	52.6441	36.16	3	20
[Start_2023b]	8 h	2023	Days to start of flowering	51	YL-21a	21.877	22.01	22.2951	4.64	3	20
[Start_2023b]	8 h	2023	Days to start of flowering	55	YL-23a	15.0766	18.01	21.1539	5.42	3	20
[Start_2023b]	8 h	2023	Days to start of flowering	57	YL-24	39.7444	48.01	49.0742	5.13	3	20
[Start_2023b]	8 h	2023	Days to start of flowering	57	YL-24	54.4985	57.01	57.6633	8.32	3	20
[Start_2024]	16 h	2024	Days to start of flowering	22	YL-07b	2.60945	4.01	5.36585	7.44	3	20
[Start_2024]	16 h	2024	Days to start of flowering	24	YL-09	94.6991	95.01	95.1069	4.22	3	20
[Start_2024]	16 h	2024	Days to start of flowering	33	YL-13c	7.82107	11.01	11.5663	8.35	3	20
[Start_2024]	16 h	2024	Days to start of flowering	41	YL-16a	42.2321	47.01	51.8342	55.09	3	20
[Start_2024]	16 h	2024	Days to start of flowering	46	YL-18c	67.9057	70.01	70.2737	5.24	3	20
[Start_2024]	16 h	2024	Days to start of flowering	51	YL-21a	37.4861	38.01	40.8379	5.1	3	20
[Bud_2022]	16 h	2022	Days to floral bud emergence	7	YL-03a	3.71386	4.01	8.09577	4.95893	3	25
[Bud_2022]	16 h	2022	Days to floral bud emergence	22	YL-07b	14.538	18.01	20.4225	9.16586	3	25
[Bud_2022]	16 h	2022	Days to floral bud emergence	24	YL-09	138.531	142.01	142.648	10.9535	3	25
[Bud_2022]	16 h	2022	Days to floral bud emergence	32	YL-13b	0.640416	2.01	2.63426	4.66593	3	25
[Bud_2022]	16 h	2022	Days to floral bud emergence	36	YL-14c	52.1615	56.01	58.7295	9.03997	3	25
[Bud_2022]	16 h	2022	Days to floral bud emergence	41	YL-16a	44.4518	48.01	51.8441	45.4681	3	25
[Bud_2022]	16 h	2022	Days to floral bud emergence	51	YL-21a	22.8625	39.01	42.3506	6.9243	3	25
[Bud_2022]	16 h	2022	Days to floral bud emergence	61	YL-26a	28.5001	34.01	34.8235	8.9063	3	25
[Bud_2023]	16 h	2023	Days to floral bud emergence	2	YL-01b	0.238828	2.01	4.05682	8.16867	3	25
[Bud_2023]	16 h	2023	Days to floral bud emergence	15	YL-05c	0.860884	2.01	6.17009	4.94701	3	25
[Bud_2023]	16 h	2023	Days to floral bud emergence	41	YL-16a	44.2361	48.01	52.7508	52.4275	3	25
[Bud_2023]	16 h	2023	Days to floral bud emergence	47	YL-19a	0	2.01	2.30268	6.27427	3	25
[Bud_2023]	16 h	2023	Days to floral bud emergence	57	YL-24	48.5121	53.01	57.4139	16.1589	3	25
[Bud_2023b]	8 h	2023	Days to floral bud emergence	1	YL-01a	0.0882264	1.01	1.42	6.09807	3	25
[Bud_2023b]	8 h	2023	Days to floral bud emergence	8	YL-03b	24.177	25.01	25.3698	5.26843	3	25
[Bud_2023b]	8 h	2023	Days to floral bud emergence	8	YL-03b	45.4374	46.01	46.3127	4.72881	3	25
[Bud_2023b]	8 h	2023	Days to floral bud emergence	10	YL-04a	2.45169	1.01	3.76025	5.94058	3	25
[Bud_2023b]	8 h	2023	Days to floral bud emergence	15	YL-05c	68.9884	71.01	72.1737	5.05641	3	25
[Bud_2023b]	8 h	2023	Days to floral bud emergence	24	YL-09	130.578	135.01	139.899	4.7442	3	25
[Bud_2023b]	8 h	2023	Days to floral bud emergence	36	YL-14c	52.1445	55.01	58.6366	5.73477	3	25
[Bud_2023b]	8 h	2023	Days to floral bud emergence	37	YL-14d	1.28243	6.01	8.51115	9.08548	3	25
[Bud_2023b]	8 h	2023	Days to floral bud emergence	41	YL-16a	44.5355	48.01	52.6626	30.9043	3	25
[Bud_2023b]	8 h	2023	Days to floral bud emergence	55	YL-23a	14.5018	17.01	22.6739	8.30823	3	25
[Bud_2024]	16 h	2024	Days to floral bud emergence	9	YL-03c	32.8629	33.01	33.0302	4.2412	3	25
[Bud_2024]	16 h	2024	Days to floral bud emergence	16	YL-05d	7.77263	8.01	8.20064	4.64911	3	25
[Bud_2024]	16 h	2024	Days to floral bud emergence	16	YL-05d	9.81933	10.01	10.5155	4.64911	3	25
[Bud_2024]	16 h	2024	Days to floral bud emergence	22	YL-07b	0	0.01	4.57541	7.81306	3	25
[Bud_2024]	16 h	2024	Days to floral bud emergence	41	YL-16a	44.0962	48.01	51.9238	51.9519	3	25
[Bud_2024]	16 h	2024	Days to floral bud emergence	58	YL-25a	0	0.01	0.116763	4.63154	3	25
[End_2022]	16 h	2022	Days to end of flowering	41	YL-16a	44.2697	48.01	51.8215	42.9874	3	25
[End_2022]	16 h	2022	Days to end of flowering	45	YL-18b	26.044	27.01	27.3264	5.56984	3	25
[End_2022]	16 h	2022	Days to end of flowering	57	YL-24	50.3369	52.01	54.2771	11.8091	3	25
[End_2023]	16 h	2023	Days to end of flowering	2	YL-01b	3.42809	7.01	9.60452	12.4017	3	25
[End_2023]	16 h	2023	Days to end of flowering	15	YL-05c	0	0.01	1.89664	4.50068	3	25
[End_2023]	16 h	2023	Days to end of flowering	33	YL-13c	0	0.01	1.52315	7.27423	3	25
[End_2023]	16 h	2023	Days to end of flowering	35	YL-14b	0	0.01	1.30964	5.28408	3	25
[End_2023]	16 h	2023	Days to end of flowering	36	YL-14c	28.8217	32.01	34.8507	10.4497	3	25
[End_2023]	16 h	2023	Days to end of flowering	36	YL-14c	75.7246	76.01	78.1766	4.98318	3	25
[End_2023]	16 h	2023	Days to end of flowering	41	YL-16a	44.2904	48.01	52.8078	58.1481	3	25
[End_2023]	16 h	2023	Days to end of flowering	51	YL-21a	53.3564	54.01	54.1847	4.91515	3	25
[End_2023]	16 h	2023	Days to end of flowering	56	YL-23b	24.6392	29.01	37.0867	9.89692	3	25
[End_2023]	16 h	2023	Days to end of flowering	57	YL-24	13.5317	29.01	31.658	12.4501	3	25
[End_2023b]	8 h	2023	Days to end of flowering	10	YL-04a	11.5733	12.01	12.9263	5.24	3	25
[End_2023b]	8 h	2023	Days to end of flowering	16	YL-05d	10.844	15.01	15.9231	9.93	3	25
[End_2023b]	8 h	2023	Days to end of flowering	30	YL-12d	39.6203	46.01	50.2664	8.16	3	25
[End_2023b]	8 h	2023	Days to end of flowering	35	YL-14b	0	0.01	0.491151	5.41	3	25
[End_2023b]	8 h	2023	Days to end of flowering	36	YL-14c	64.3313	67.01	71.013	5.67	3	25
[End_2023b]	8 h	2023	Days to end of flowering	38	YL-15a	3.98421	9.01	11.4077	8.6	3	25
[End_2023b]	8 h	2023	Days to end of flowering	41	YL-16a	43.8158	48.01	50.8192	35.85	3	25
[End_2023b]	8 h	2023	Days to end of flowering	43	YL-17	12.7357	15.01	17.0751	6.15	3	25
[End_2023b]	8 h	2023	Days to end of flowering	43	YL-17	39.736	41.01	45.8622	4.99	3	25
[End_2023b]	8 h	2023	Days to end of flowering	49	YL-20a	0	0.01	10.1262	22.91	3	25
[End_2023b]	8 h	2023	Days to end of flowering	51	YL-21a	7.70035	18.01	20.9402	7.62	3	25
[End_2023b]	8 h	2023	Days to end of flowering	57	YL-24	0.562223	4.01	10.66	6.88	3	25
[End_2023b]	8 h	2023	Days to end of flowering	61	YL-26a	0.812216	1.01	1.21275	4.12	3	25
[End_2023b]	8 h	2023	Days to end of flowering	61	YL-26a	2.86822	6.01	10.3773	4.86	3	25
[End_2023b]	8 h	2023	Days to end of flowering	62	YL-26b	17.5835	19.01	20.7114	5.9	3	25
[End_2024]	16 h	2024	Days to end of flowering	14	YL-05b	4.58615	7.01	8.39109	6.81	3	25
[End_2024]	16 h	2024	Days to end of flowering	16	YL-05d	6.88437	8.01	8.99583	5.87	3	25
[End_2024]	16 h	2024	Days to end of flowering	16	YL-05d	9.02418	10.01	11.1151	5.87	3	25
[End_2024]	16 h	2024	Days to end of flowering	16	YL-05d	17.5606	18.01	18.168	5.15	3	25
[End_2024]	16 h	2024	Days to end of flowering	22	YL-07b	0.216162	0.01	1.29739	6.18	3	25
[End_2024]	16 h	2024	Days to end of flowering	22	YL-07b	2.132	3.01	5.55703	14.94	3	25
[End_2024]	16 h	2024	Days to end of flowering	24	YL-09	107.887	108.01	109.201	4.84	3	25
[End_2024]	16 h	2024	Days to end of flowering	32	YL-13b	8.57589	12.01	17.3391	5.9	3	25
[End_2024]	16 h	2024	Days to end of flowering	41	YL-16a	44.1267	47.01	51.5484	38.8	3	25
[End_2024]	16 h	2024	Days to end of flowering	41	YL-16a	54.9164	57.01	60.5131	9.63	3	25
[End_2024]	16 h	2024	Days to end of flowering	47	YL-19a	0.496752	2.01	2.31672	6.29	3	25
[Start_2022]	16 h	2022	Days to start of flowering	1	YL-01a	0	0.01	1.9117	17.64	3	25
[Start_2022]	16 h	2022	Days to start of flowering	6	YL-02d	0.126558	2.01	8.31051	9.85	3	25
[Start_2022]	16 h	2022	Days to start of flowering	8	YL-03b	9.27047	11.01	13.5369	6.21	3	25
[Start_2022]	16 h	2022	Days to start of flowering	14	YL-05b	9.36578	10.01	11.1395	4.48	3	25
[Start_2022]	16 h	2022	Days to start of flowering	18	YL-06b	9.6872	11.01	12.157	4.46	3	25
[Start_2022]	16 h	2022	Days to start of flowering	20	YL-06d	2.46932	8.01	14.4315	11.21	3	25
[Start_2022]	16 h	2022	Days to start of flowering	20	YL-06d	25.2036	29.01	34.3916	7.48	3	25
[Start_2022]	16 h	2022	Days to start of flowering	30	YL-12d	41.4417	43.01	45.079	3.77	3	25
[Start_2022]	16 h	2022	Days to start of flowering	30	YL-12d	47.2655	49.01	50.2431	4.79	3	25
[Start_2022]	16 h	2022	Days to start of flowering	33	YL-13c	0	0.01	5.13091	9.9	3	25
[Start_2022]	16 h	2022	Days to start of flowering	36	YL-14c	59.7669	65.01	66.6404	11.56	3	25
[Start_2022]	16 h	2022	Days to start of flowering	41	YL-16a	44.3797	48.01	51.703	31.52	3	25
[Start_2022]	16 h	2022	Days to start of flowering	42	YL-16b	0	0.01	3.33873	10.36	3	25
[Start_2022]	16 h	2022	Days to start of flowering	51	YL-21a	51.9396	54.01	56.6074	5.56	3	25
[Start_2023]	16 h	2023	Days to start of flowering	2	YL-01b	3.57954	7.01	9.58807	12.53	3	25
[Start_2023]	16 h	2023	Days to start of flowering	7	YL-03a	35.5603	42.01	42.8289	15.28	3	25
[Start_2023]	16 h	2023	Days to start of flowering	26	YL-11	0	0.01	0.557849	4.64	3	25
[Start_2023]	16 h	2023	Days to start of flowering	30	YL-12d	48.9194	50.01	50.0636	4.12	3	25
[Start_2023]	16 h	2023	Days to start of flowering	36	YL-14c	30.0698	32.01	34.0993	10.3	3	25
[Start_2023]	16 h	2023	Days to start of flowering	41	YL-16a	44.248	48.01	52.7076	41.82	3	25
[Start_2023]	16 h	2023	Days to start of flowering	56	YL-23b	24.2713	29.01	45.5722	18.01	3	25
[Start_2023]	16 h	2023	Days to start of flowering	61	YL-26a	47.5793	53.01	57.2885	11.22	3	25
[Start_2023]	16 h	2023	Days to start of flowering	61	YL-26a	65.7607	66.01	66.2669	4.98	3	25
[Start_2023b]	8 h	2023	Days to start of flowering	16	YL-05d	11.4325	13.01	15.763	7.95	3	25
[Start_2023b]	8 h	2023	Days to start of flowering	37	YL-14d	0.268664	6.01	8.53946	11.46	3	25
[Start_2023b]	8 h	2023	Days to start of flowering	41	YL-16a	44.4172	48.01	52.6348	38	3	25
[Start_2023b]	8 h	2023	Days to start of flowering	51	YL-21a	11.2828	17.01	17.5172	6.62	3	25
[Start_2023b]	8 h	2023	Days to start of flowering	51	YL-21a	21.6894	22.01	22.6387	6.08	3	25
[Start_2023b]	8 h	2023	Days to start of flowering	55	YL-23a	16.2953	17.01	19.6399	5.05	3	25
[Start_2023b]	8 h	2023	Days to start of flowering	57	YL-24	52.7594	57.01	57.7077	10.33	3	25
[Start_2023b]	8 h	2023	Days to start of flowering	61	YL-26a	16.6155	18.01	21.6882	5.43	3	25
[Start_2024]	16 h	2024	Days to start of flowering	14	YL-05b	0.570328	1.01	2.54302	4.12	3	25
[Start_2024]	16 h	2024	Days to start of flowering	22	YL-07b	0	0.01	1.21377	5.12	3	25
[Start_2024]	16 h	2024	Days to start of flowering	22	YL-07b	2.57068	4.01	5.06274	5.13	3	25
[Start_2024]	16 h	2024	Days to start of flowering	33	YL-13c	7.67356	11.01	11.4729	7.12	3	25
[Start_2024]	16 h	2024	Days to start of flowering	41	YL-16a	42.2222	47.01	51.8013	56.11	3	25
[Start_2024]	16 h	2024	Days to start of flowering	44	YL-18a	9.10001	13.01	15.0902	4.74	3	25
[Start_2024]	16 h	2024	Days to start of flowering	46	YL-18c	63.5857	70.01	70.5076	7.17	3	25
[Start_2024]	16 h	2024	Days to start of flowering	51	YL-21a	36.9461	40.01	41.386	7.17	3	25
[Bud_2022]	16 h	2022	Days to floral bud emergence	20	YL-06d	3.02359	8.01	13.5131	7.36191	5	5
[Bud_2022]	16 h	2022	Days to floral bud emergence	22	YL-07b	13.2882	14.01	14.1778	4.23307	5	5
[Bud_2022]	16 h	2022	Days to floral bud emergence	22	YL-07b	15.9719	16.01	16.1313	4.02826	5	5
[Bud_2022]	16 h	2022	Days to floral bud emergence	22	YL-07b	17.2717	18.01	18.6618	5.00008	5	5
[Bud_2022]	16 h	2022	Days to floral bud emergence	41	YL-16a	42.4267	48.01	52.8135	37.4081	5	5
[Bud_2023]	16 h	2023	Days to floral bud emergence	2	YL-01b	1.79511	3.01	3.09927	4.17613	5	5
[Bud_2023]	16 h	2023	Days to floral bud emergence	41	YL-16a	42.3457	49.01	53.7121	34.1235	5	5
[Bud_2023]	16 h	2023	Days to floral bud emergence	62	YL-26b	0.257861	12.01	12.578	9.49421	5	5
[Bud_2023b]	8 h	2023	Days to floral bud emergence	6	YL-02d	0	1.01	3.04325	6.79538	5	5
[Bud_2023b]	8 h	2023	Days to floral bud emergence	15	YL-05c	63.6333	70.01	72.1684	4.99576	5	5
[Bud_2023b]	8 h	2023	Days to floral bud emergence	37	YL-14d	0.702694	6.01	15.3737	14.3204	5	5
[Bud_2023b]	8 h	2023	Days to floral bud emergence	41	YL-16a	42.2639	48.01	53.8042	32.4243	5	5
[Bud_2024]	16 h	2024	Days to floral bud emergence	39	YL-15b	9.32663	15.01	16.3859	5.0132	5	5
[Bud_2024]	16 h	2024	Days to floral bud emergence	41	YL-16a	42.5815	48.01	52.7919	38.4676	5	5
[End_2022]	16 h	2022	Days to end of flowering	20	YL-06d	7.4828	8.01	8.3399	4.25464	5	5
[End_2022]	16 h	2022	Days to end of flowering	41	YL-16a	42.2485	48.01	52.8412	43.8084	5	5
[End_2023]	16 h	2023	Days to end of flowering	2	YL-01b	5.77886	6.01	7.5087	4.22801	5	5
[End_2023]	16 h	2023	Days to end of flowering	35	YL-14b	0	0.01	4.23276	6.18679	5	5
[End_2023]	16 h	2023	Days to end of flowering	41	YL-16a	42.2474	48.01	53.7973	41.881	5	5
[End_2023]	16 h	2023	Days to end of flowering	56	YL-23b	27.499	29.01	31.1885	6.04544	5	5
[End_2023b]	8 h	2023	Days to end of flowering	16	YL-05d	12.7915	13.51	15.0689	4.4	5	5
[End_2023b]	8 h	2023	Days to end of flowering	41	YL-16a	42.5014	48.01	53.6511	30.06	5	5
[End_2023b]	8 h	2023	Days to end of flowering	49	YL-20a	7.93714	4.01	10.3551	11.59	5	5
[End_2024]	16 h	2024	Days to end of flowering	16	YL-05d	6.69224	10.01	12.2185	6.19	5	5
[End_2024]	16 h	2024	Days to end of flowering	20	YL-06d	25.6363	28.01	29.1019	4.37	5	5
[End_2024]	16 h	2024	Days to end of flowering	24	YL-09	1.3936	3.01	6.61329	10.96	5	5
[End_2024]	16 h	2024	Days to end of flowering	41	YL-16a	43.013	48.01	52.578	33.17	5	5
[End_2024]	16 h	2024	Days to end of flowering	62	YL-26b	8.65962	9.01	9.08933	4.2	5	5
[Start_2022]	16 h	2022	Days to start of flowering	20	YL-06d	2.27858	8.01	11.9466	7.49	5	5
[Start_2022]	16 h	2022	Days to start of flowering	36	YL-14c	62.7698	65.01	65.6013	4.93	5	5
[Start_2022]	16 h	2022	Days to start of flowering	41	YL-16a	42.2023	48.01	52.8479	44.34	5	5
[Start_2023]	16 h	2023	Days to start of flowering	2	YL-01b	1.69451	7.01	11.1862	7.96	5	5
[Start_2023]	16 h	2023	Days to start of flowering	41	YL-16a	42.4484	49.01	53.7089	31.89	5	5
[Start_2023]	16 h	2023	Days to start of flowering	56	YL-23b	23.2498	29.01	35.35	6.71	5	5
[Start_2023b]	8 h	2023	Days to start of flowering	37	YL-14d	0.561177	6.01	15.0749	9.55	5	5
[Start_2023b]	8 h	2023	Days to start of flowering	41	YL-16a	42.3752	48.01	53.72	31.23	5	5
[Start_2024]	16 h	2024	Days to start of flowering	41	YL-16a	42.2243	48.01	52.8734	48	5	5
[Start_2024]	16 h	2024	Days to start of flowering	62	YL-26b	3.38546	7.01	12.4316	7.62	5	5
[Bud_2022]	16 h	2022	Days to floral bud emergence	41	YL-16a	42.4432	48.01	52.813	38.74	5	10
[Bud_2023]	16 h	2023	Days to floral bud emergence	2	YL-01b	0.0194696	2.01	4.42005	6.04	5	10
[Bud_2023]	16 h	2023	Days to floral bud emergence	27	YL-12a	15.6249	16.01	16.1179	4.38	5	10
[Bud_2023]	16 h	2023	Days to floral bud emergence	36	YL-14c	19.8338	21.01	21.5048	5.68	5	10
[Bud_2023]	16 h	2023	Days to floral bud emergence	41	YL-16a	42.3396	49.01	53.7032	40.19	5	10
[Bud_2023]	16 h	2023	Days to floral bud emergence	57	YL-24	43.5485	46.01	48.0718	4.59	5	10
[Bud_2023]	16 h	2023	Days to floral bud emergence	57	YL-24	51.122	53.01	54.9837	6.74	5	10
[Bud_2023b]	8 h	2023	Days to floral bud emergence	1	YL-01a	0.475897	1.01	1.11451	4.66	5	10
[Bud_2023b]	8 h	2023	Days to floral bud emergence	37	YL-14d	0.619331	6.01	15.3998	12.57	5	10
[Bud_2023b]	8 h	2023	Days to floral bud emergence	41	YL-16a	42.54	48.01	53.6553	27.16	5	10
[Bud_2024]	16 h	2024	Days to floral bud emergence	16	YL-05d	6.42915	10.01	11.6542	6.91	5	10
[Bud_2024]	16 h	2024	Days to floral bud emergence	22	YL-07b	0	1.01	1.84013	4.75	5	10
[Bud_2024]	16 h	2024	Days to floral bud emergence	39	YL-15b	7.63157	10.01	17.0715	5.69	5	10
[Bud_2024]	16 h	2024	Days to floral bud emergence	41	YL-16a	30.4714	32.01	34.4705	4.18	5	10
[Bud_2024]	16 h	2024	Days to floral bud emergence	41	YL-16a	42.4868	48.01	52.9269	48.07	5	10
[End_2022]	16 h	2022	Days to end of flowering	36	YL-14c	61.5521	65.01	65.8306	5.69	5	10
[End_2022]	16 h	2022	Days to end of flowering	41	YL-16a	42.3148	48.01	52.7643	39.9	5	10
[End_2022]	16 h	2022	Days to end of flowering	57	YL-24	53.2882	54.01	54.1739	4.33	5	10
[End_2023]	16 h	2023	Days to end of flowering	2	YL-01b	3.68886	4.01	4.71814	4.61	5	10
[End_2023]	16 h	2023	Days to end of flowering	2	YL-01b	5.08847	7.01	9.5334	6.6	5	10
[End_2023]	16 h	2023	Days to end of flowering	35	YL-14b	0	0.01	2.65934	7.21	5	10
[End_2023]	16 h	2023	Days to end of flowering	36	YL-14c	27.9303	28.01	28.4732	4.46	5	10
[End_2023]	16 h	2023	Days to end of flowering	36	YL-14c	30.3833	31.01	33.4211	5.24	5	10
[End_2023]	16 h	2023	Days to end of flowering	41	YL-16a	42.3779	48.01	53.7282	40.57	5	10
[End_2023]	16 h	2023	Days to end of flowering	56	YL-23b	22.6692	24.01	25.8052	6.83	5	10
[End_2023]	16 h	2023	Days to end of flowering	56	YL-23b	26.5908	29.01	38.4035	8.23	5	10
[End_2023]	16 h	2023	Days to end of flowering	57	YL-24	22.7464	29.01	30.7117	5.37	5	10
[End_2023b]	8 h	2023	Days to end of flowering	16	YL-05d	10.4845	13.01	15.8782	10.31	5	10
[End_2023b]	8 h	2023	Days to end of flowering	16	YL-05d	16.6873	17.01	17.7882	5.09	5	10
[End_2023b]	8 h	2023	Days to end of flowering	41	YL-16a	42.5844	48.01	51.8155	32.9	5	10
[End_2023b]	8 h	2023	Days to end of flowering	49	YL-20a	0	0.01	10.3959	15.3	5	10
[End_2024]	16 h	2024	Days to end of flowering	22	YL-07b	0	0.01	1.35214	5.88	5	10
[End_2024]	16 h	2024	Days to end of flowering	41	YL-16a	42.4469	48.01	52.3007	31.2	5	10
[Start_2022]	16 h	2022	Days to start of flowering	1	YL-01a	0	0.01	1.03576	6.06	5	10
[Start_2022]	16 h	2022	Days to start of flowering	18	YL-06b	8.73173	12.01	13.2359	5.92	5	10
[Start_2022]	16 h	2022	Days to start of flowering	20	YL-06d	0.129151	8.01	16.7913	11.71	5	10
[Start_2022]	16 h	2022	Days to start of flowering	36	YL-14c	61.0705	65.01	66.8709	8.97	5	10
[Start_2022]	16 h	2022	Days to start of flowering	41	YL-16a	42.4871	48.01	52.7595	36.37	5	10
[Start_2023]	16 h	2023	Days to start of flowering	2	YL-01b	1.99218	2.01	2.80776	3.98	5	10
[Start_2023]	16 h	2023	Days to start of flowering	2	YL-01b	5.26083	7.01	9.64023	5.4	5	10
[Start_2023]	16 h	2023	Days to start of flowering	7	YL-03a	36.7124	41.01	42.4379	6.67	5	10
[Start_2023]	16 h	2023	Days to start of flowering	35	YL-14b	0	0.01	5.61368	8.82	5	10
[Start_2023]	16 h	2023	Days to start of flowering	36	YL-14c	31.6992	32.01	32.4885	4.18	5	10
[Start_2023]	16 h	2023	Days to start of flowering	41	YL-16a	42.3913	48.01	53.7628	39.6	5	10
[Start_2023]	16 h	2023	Days to start of flowering	56	YL-23b	22.4773	29.01	43.8056	11.58	5	10
[Start_2023]	16 h	2023	Days to start of flowering	61	YL-26a	50.7261	54.01	54.3659	4.65	5	10
[Start_2023b]	8 h	2023	Days to start of flowering	6	YL-02d	1.70301	3.01	3.14672	4.2	5	10
[Start_2023b]	8 h	2023	Days to start of flowering	15	YL-05c	59.6702	64.51	68.797	4.53	5	10
[Start_2023b]	8 h	2023	Days to start of flowering	37	YL-14d	0.463039	6.01	12.4737	9.12	5	10
[Start_2023b]	8 h	2023	Days to start of flowering	41	YL-16a	42.4368	48.01	53.6182	25.74	5	10
[Start_2024]	16 h	2024	Days to start of flowering	41	YL-16a	42.2129	47.01	52.8321	52.62	5	10
[Start_2024]	16 h	2024	Days to start of flowering	44	YL-18a	11.3065	13.01	14.8323	4.42	5	10
[Bud_2022]	16 h	2022	Days to floral bud emergence	22	YL-07b	17.9678	18.01	18.1461	3.99	5	15
[Bud_2022]	16 h	2022	Days to floral bud emergence	24	YL-09	120.93	123.01	125.468	4.16	5	15
[Bud_2022]	16 h	2022	Days to floral bud emergence	41	YL-16a	42.5103	48.01	52.8267	42.23	5	15
[Bud_2023]	16 h	2023	Days to floral bud emergence	2	YL-01b	0.205746	2.01	6.30935	6.44	5	15
[Bud_2023]	16 h	2023	Days to floral bud emergence	27	YL-12a	13.9532	16.01	16.9525	4.32	5	15
[Bud_2023]	16 h	2023	Days to floral bud emergence	41	YL-16a	42.2443	48.01	53.726	44.9	5	15
[Bud_2023]	16 h	2023	Days to floral bud emergence	57	YL-24	42.4388	53.01	57.1482	9.91	5	15
[Bud_2023b]	8 h	2023	Days to floral bud emergence	1	YL-01a	0.802102	1.01	1.33378	6.25	5	15
[Bud_2023b]	8 h	2023	Days to floral bud emergence	37	YL-14d	0.906161	6.01	15.1289	13.61	5	15
[Bud_2023b]	8 h	2023	Days to floral bud emergence	41	YL-16a	42.6585	48.01	53.6277	30.49	5	15
[Bud_2023b]	8 h	2023	Days to floral bud emergence	55	YL-23a	16.3356	17.01	19.5715	5.03	5	15
[Bud_2024]	16 h	2024	Days to floral bud emergence	22	YL-07b	0	0.01	1.54181	4.87	5	15
[Bud_2024]	16 h	2024	Days to floral bud emergence	39	YL-15b	7.87939	15.01	18.7705	6.73	5	15
[Bud_2024]	16 h	2024	Days to floral bud emergence	41	YL-16a	42.5175	48.01	52.808	42.61	5	15
[End_2022]	16 h	2022	Days to end of flowering	20	YL-06d	7.05903	8.01	8.43522	5.07	5	15
[End_2022]	16 h	2022	Days to end of flowering	36	YL-14c	60.7729	63.01	65.3334	5.31	5	15
[End_2022]	16 h	2022	Days to end of flowering	41	YL-16a	42.3469	48.01	52.8182	43.59	5	15
[End_2022]	16 h	2022	Days to end of flowering	57	YL-24	48.9465	49.01	49.3789	4.68	5	15
[End_2022]	16 h	2022	Days to end of flowering	57	YL-24	50.2652	54.01	58.0378	8.28	5	15
[End_2023]	16 h	2023	Days to end of flowering	2	YL-01b	3.58862	7.01	9.94107	8.17	5	15
[End_2023]	16 h	2023	Days to end of flowering	35	YL-14b	3.83483	1.01	3.56275	7.48	5	15
[End_2023]	16 h	2023	Days to end of flowering	36	YL-14c	27.543	33.01	36.2077	8.35	5	15
[End_2023]	16 h	2023	Days to end of flowering	41	YL-16a	42.3229	48.01	53.6882	45.94	5	15
[End_2023]	16 h	2023	Days to end of flowering	56	YL-23b	27.3105	28.01	29.664	5.59	5	15
[End_2023]	16 h	2023	Days to end of flowering	57	YL-24	13.7805	29.01	32.3332	8.97	5	15
[End_2023b]	8 h	2023	Days to end of flowering	16	YL-05d	8.56859	15.01	18.4757	12.65	5	15
[End_2023b]	8 h	2023	Days to end of flowering	41	YL-16a	42.2934	48.01	51.8923	32.64	5	15
[End_2023b]	8 h	2023	Days to end of flowering	43	YL-17	39.5805	43.01	48.2221	5.66	5	15
[End_2023b]	8 h	2023	Days to end of flowering	49	YL-20a	0	0.01	10.3568	16.07	5	15
[End_2023b]	8 h	2023	Days to end of flowering	57	YL-24	1.29841	3.01	9.04598	7.87	5	15
[End_2024]	16 h	2024	Days to end of flowering	16	YL-05d	6.77657	8.01	8.76196	5.81	5	15
[End_2024]	16 h	2024	Days to end of flowering	16	YL-05d	9.25823	10.01	11.1857	5.8	5	15
[End_2024]	16 h	2024	Days to end of flowering	22	YL-07b	0.572136	0.01	0.693997	4.77	5	15
[End_2024]	16 h	2024	Days to end of flowering	22	YL-07b	5.84774	8.01	8.37608	6.18	5	15
[End_2024]	16 h	2024	Days to end of flowering	41	YL-16a	42.424	48.01	52.3913	29.3	5	15
[End_2024]	16 h	2024	Days to end of flowering	47	YL-19a	0.772043	2.01	2.22055	4.95	5	15
[End_2024]	16 h	2024	Days to end of flowering	62	YL-26b	6.97256	7.01	7.62027	4.04	5	15
[End_2024]	16 h	2024	Days to end of flowering	62	YL-26b	8.12447	9.01	9.24203	4.23	5	15
[Start_2022]	16 h	2022	Days to start of flowering	1	YL-01a	0	0.01	1.25081	8.81	5	15
[Start_2022]	16 h	2022	Days to start of flowering	6	YL-02d	1.31956	2.01	5.79695	5.29	5	15
[Start_2022]	16 h	2022	Days to start of flowering	18	YL-06b	10.608	12.01	12.1728	4.45	5	15
[Start_2022]	16 h	2022	Days to start of flowering	20	YL-06d	0.207941	8.01	17.2732	13.48	5	15
[Start_2022]	16 h	2022	Days to start of flowering	36	YL-14c	58.9562	65.01	66.4793	8.44	5	15
[Start_2022]	16 h	2022	Days to start of flowering	41	YL-16a	42.4738	48.01	52.7719	39.49	5	15
[Start_2023]	16 h	2023	Days to start of flowering	2	YL-01b	5.05275	7.01	9.7576	5.81	5	15
[Start_2023]	16 h	2023	Days to start of flowering	7	YL-03a	37.1539	42.01	42.5267	8.05	5	15
[Start_2023]	16 h	2023	Days to start of flowering	35	YL-14b	0	0.01	0.991779	5.32	5	15
[Start_2023]	16 h	2023	Days to start of flowering	36	YL-14c	31.5734	32.01	33.2345	5.42	5	15
[Start_2023]	16 h	2023	Days to start of flowering	41	YL-16a	42.3694	48.01	53.7654	46.56	5	15
[Start_2023]	16 h	2023	Days to start of flowering	42	YL-16b	0.860305	1.01	2.16537	5.07	5	15
[Start_2023]	16 h	2023	Days to start of flowering	56	YL-23b	22.5128	29.01	42.7328	12.4	5	15
[Start_2023]	16 h	2023	Days to start of flowering	61	YL-26a	48.1668	54.01	55.4856	6.67	5	15
[Start_2023b]	8 h	2023	Days to start of flowering	6	YL-02d	0.662461	2.01	7.78374	8.39	5	15
[Start_2023b]	8 h	2023	Days to start of flowering	15	YL-05c	60.8406	66.01	68.8957	4.81	5	15
[Start_2023b]	8 h	2023	Days to start of flowering	37	YL-14d	0.92371	5.01	11.5772	8.28	5	15
[Start_2023b]	8 h	2023	Days to start of flowering	41	YL-16a	42.3639	48.01	53.6431	30.67	5	15
[Start_2023b]	8 h	2023	Days to start of flowering	57	YL-24	47.9919	48.01	48.025	4	5	15
[Start_2023b]	8 h	2023	Days to start of flowering	57	YL-24	54.8971	57.01	58.2931	7.38	5	15
[Start_2024]	16 h	2024	Days to start of flowering	33	YL-13c	4.68943	11.01	13.2977	6.94	5	15
[Start_2024]	16 h	2024	Days to start of flowering	41	YL-16a	42.198	47.01	52.8075	54.96	5	15
[Bud_2022]	16 h	2022	Days to floral bud emergence	7	YL-03a	4.5	5	6.2	4.1	5	20
[Bud_2022]	16 h	2022	Days to floral bud emergence	22	YL-07b	14.8	18	19.4	5.3	5	20
[Bud_2022]	16 h	2022	Days to floral bud emergence	24	YL-09	122.1	142	142	7.2	5	20
[Bud_2022]	16 h	2022	Days to floral bud emergence	36	YL-14c	52.38	56.01	58.6	7.1	5	20
[Bud_2022]	16 h	2022	Days to floral bud emergence	41	YL-16a	42.4913	48.01	52.8274	45.7	5	20
[Bud_2022]	16 h	2022	Days to floral bud emergence	61	YL-26a	28.9801	33.01	34.7539	6.84802	5	20
[Bud_2023]	16 h	2023	Days to floral bud emergence	2	YL-01b	0.0682928	2.01	4.00965	6.66	5	20
[Bud_2023]	16 h	2023	Days to floral bud emergence	41	YL-16a	42.2306	48.01	53.7493	46.26	5	20
[Bud_2023]	16 h	2023	Days to floral bud emergence	57	YL-24	13.4397	25.01	26.1627	4.78	5	20
[Bud_2023]	16 h	2023	Days to floral bud emergence	57	YL-24	43.3322	53.01	58.3088	10.56	5	20
[Bud_2023b]	8 h	2023	Days to floral bud emergence	1	YL-01a	0.705755	1.01	1.53175	8.33	5	20
[Bud_2023b]	8 h	2023	Days to floral bud emergence	8	YL-03b	23.8037	25.01	25.4655	6	5	20
[Bud_2023b]	8 h	2023	Days to floral bud emergence	15	YL-05c	65.0046	70.51	65.5401	5.85659	5	20
[Bud_2023b]	8 h	2023	Days to floral bud emergence	16	YL-05d	3.23238	4.01	4.81719	5.49702	5	20
[Bud_2023b]	8 h	2023	Days to floral bud emergence	36	YL-14c	53.1838	55.01	56.692	5.07	5	20
[Bud_2023b]	8 h	2023	Days to floral bud emergence	37	YL-14d	0.157642	6.01	15.0245	10.76	5	20
[Bud_2023b]	8 h	2023	Days to floral bud emergence	41	YL-16a	42.9654	48.01	53.5965	27.9049	5	20
[Bud_2023b]	8 h	2023	Days to floral bud emergence	55	YL-23a	14.8325	18.01	21.7259	6.34271	5	20
[Bud_2024]	16 h	2024	Days to floral bud emergence	16	YL-05d	9.75278	10.01	10.4161	4.45	5	20
[Bud_2024]	16 h	2024	Days to floral bud emergence	22	YL-07b	0	0.01	2.23437	7.57	5	20
[Bud_2024]	16 h	2024	Days to floral bud emergence	41	YL-16a	42.5973	48.01	52.905	44.7385	5	20
[End_2022]	16 h	2022	Days to end of flowering	20	YL-06d	6.67403	8.01	8.46018	5.28211	5	20
[End_2022]	16 h	2022	Days to end of flowering	41	YL-16a	42.4393	48.01	52.7653	41.6688	5	20
[End_2022]	16 h	2022	Days to end of flowering	57	YL-24	48.4524	54.01	58.272	12.2037	5	20
[End_2023]	16 h	2023	Days to end of flowering	2	YL-01b	1.80145	7.01	11.1019	10.3	5	20
[End_2023]	16 h	2023	Days to end of flowering	35	YL-14b	0	0.01	2.00333	6.45	5	20
[End_2023]	16 h	2023	Days to end of flowering	36	YL-14c	27.4305	33.01	34.9127	10.05	5	20
[End_2023]	16 h	2023	Days to end of flowering	41	YL-16a	42.4359	48.01	53.7221	50.99	5	20
[End_2023]	16 h	2023	Days to end of flowering	56	YL-23b	24.6413	25.01	25.1296	4.62	5	20
[End_2023]	16 h	2023	Days to end of flowering	56	YL-23b	26.8005	29.01	31.2068	6.92	5	20
[End_2023]	16 h	2023	Days to end of flowering	57	YL-24	13.7417	27.01	32.3079	9.12	5	20
[End_2023b]	8 h	2023	Days to end of flowering	16	YL-05d	8.94656	9.01	9.16817	4.25	5	20
[End_2023b]	8 h	2023	Days to end of flowering	16	YL-05d	10.6925	13.01	15.9284	9.07	5	20
[End_2023b]	8 h	2023	Days to end of flowering	16	YL-05d	16.5685	17.01	9.26961	4.32	5	20
[End_2023b]	8 h	2023	Days to end of flowering	30	YL-12d	42.2471	45.01	48.3396	4.76	5	20
[End_2023b]	8 h	2023	Days to end of flowering	35	YL-14b	0	0.01	0.147754	4.29	5	20
[End_2023b]	8 h	2023	Days to end of flowering	36	YL-14c	67.5799	68.01	68.7395	4.25	5	20
[End_2023b]	8 h	2023	Days to end of flowering	38	YL-15a	7.7557	9.01	9.27126	4.15	5	20
[End_2023b]	8 h	2023	Days to end of flowering	41	YL-16a	42.0595	48.01	51.8935	38.64	5	20
[End_2023b]	8 h	2023	Days to end of flowering	43	YL-17	37.1281	43.01	53.9155	7.69	5	20
[End_2023b]	8 h	2023	Days to end of flowering	49	YL-20a	0	0.01	10.2902	19.31	5	20
[End_2023b]	8 h	2023	Days to end of flowering	51	YL-21a	11.6388	18.01	19.6336	4.89	5	20
[End_2023b]	8 h	2023	Days to end of flowering	57	YL-24	7.47357	2.01	9.2636	7.16	5	20
[End_2023b]	8 h	2023	Days to end of flowering	62	YL-26b	17.0739	19.01	21.3746	6.26	5	20
[End_2024]	16 h	2024	Days to end of flowering	22	YL-07b	0.173125	0.01	0.708876	4.87	5	20
[End_2024]	16 h	2024	Days to end of flowering	22	YL-07b	5.51571	8.01	8.60697	9.88	5	20
[End_2024]	16 h	2024	Days to end of flowering	32	YL-13b	10.8372	12.01	14.0519	4.19	5	20
[End_2024]	16 h	2024	Days to end of flowering	41	YL-16a	42.4065	47.01	52.2131	33.2	5	20
[End_2024]	16 h	2024	Days to end of flowering	41	YL-16a	55.9801	57.01	57.8782	4.8	5	20
[End_2024]	16 h	2024	Days to end of flowering	47	YL-19a	0.677601	2.01	2.31105	5.3	5	20
[End_2024]	16 h	2024	Days to end of flowering	62	YL-26b	6.79043	7.01	8.62829	4.65	5	20
[Start_2022]	16 h	2022	Days to start of flowering	1	YL-01a	0	0.01	1.59087	13.63	5	20
[Start_2022]	16 h	2022	Days to start of flowering	6	YL-02d	0.848829	4.01	7.2842	6.7	5	20
[Start_2022]	16 h	2022	Days to start of flowering	20	YL-06d	1.67725	8.01	9.54366	7.21	5	20
[Start_2022]	16 h	2022	Days to start of flowering	20	YL-06d	10.3472	11.01	12.6514	4.82	5	20
[Start_2022]	16 h	2022	Days to start of flowering	20	YL-06d	26.5088	30.01	33.0997	6.3	5	20
[Start_2022]	16 h	2022	Days to start of flowering	33	YL-13c	0	0.01	6.71632	7.17	5	20
[Start_2022]	16 h	2022	Days to start of flowering	36	YL-14c	59.0015	65.01	9.26961	7.45	5	20
[Start_2022]	16 h	2022	Days to start of flowering	41	YL-16a	42.5706	48.01	52.6651	35.2	5	20
[Start_2022]	16 h	2022	Days to start of flowering	41	YL-16a	0	0.01	2.23063	5.97	5	20
[Start_2023]	16 h	2023	Days to start of flowering	2	YL-01b	1.67552	6.01	11.1625	9.74	5	20
[Start_2023]	16 h	2023	Days to start of flowering	7	YL-03a	36.3211	42.01	42.6982	10.44	5	20
[Start_2023]	16 h	2023	Days to start of flowering	35	YL-14b	0	0.01	0.544191	4.98	5	20
[Start_2023]	16 h	2023	Days to start of flowering	36	YL-14c	31.1539	32.01	33.5551	7.2	5	20
[Start_2023]	16 h	2023	Days to start of flowering	41	YL-16a	42.3238	48.01	53.7654	51.73	5	20
[Start_2023]	16 h	2023	Days to start of flowering	42	YL-16b	0.154584	1.01	2.17388	5.89	5	20
[Start_2023]	16 h	2023	Days to start of flowering	56	YL-23b	22.4645	29.01	44.3672	15.84	5	20
[Start_2023]	16 h	2023	Days to start of flowering	61	YL-26a	47.6551	54.01	55.9233	10.71	5	20
[Start_2023b]	8 h	2023	Days to start of flowering	6	YL-02d	0.795506	3.01	2.4571	4.74	5	20
[Start_2023b]	8 h	2023	Days to start of flowering	37	YL-14d	1.65651	5.01	8.95954	8.15	5	20
[Start_2023b]	8 h	2023	Days to start of flowering	41	YL-16a	42.4826	48.01	53.5257	36.16	5	20
[Start_2023b]	8 h	2023	Days to start of flowering	55	YL-23a	15.3371	18.01	20.8278	5.42	5	20
[Start_2023b]	8 h	2023	Days to start of flowering	57	YL-24	41.7457	48.01	48.8751	5.13	5	20
[Start_2023b]	8 h	2023	Days to start of flowering	57	YL-24	54.7078	57.01	57.6269	8.32	5	20
[Start_2024]	16 h	2024	Days to start of flowering	22	YL-07b	7.34235	8.01	8.20236	5.41	5	20
[Start_2024]	16 h	2024	Days to start of flowering	33	YL-13c	6.3775	11.01	13.2942	8.35	5	20
[Start_2024]	16 h	2024	Days to start of flowering	41	YL-16a	42.2556	47.01	52.7498	55.09	5	20
[Start_2024]	16 h	2024	Days to start of flowering	46	YL-18c	69.202	70.01	70.1883	5.24	5	20
[Start_2024]	16 h	2024	Days to start of flowering	51	YL-21a	37.6765	38.01	40.4546	5.1	5	20
[Bud_2022]	16 h	2022	Days to floral bud emergence	7	YL-03a	3.58269	4.01	9.08325	4.96	5	25
[Bud_2022]	16 h	2022	Days to floral bud emergence	22	YL-07b	12.5175	18.01	22.2679	9.17	5	25
[Bud_2022]	16 h	2022	Days to floral bud emergence	24	YL-09	120.837	142.01	142.678	10.9535	5	25
[Bud_2022]	16 h	2022	Days to floral bud emergence	32	YL-13b	0.30181	2.01	3.04224	4.66593	5	25
[Bud_2022]	16 h	2022	Days to floral bud emergence	36	YL-14c	26.7556	27.01	27.1353	4.18	5	25
[Bud_2022]	16 h	2022	Days to floral bud emergence	36	YL-14c	52.0157	56.01	58.917	9.04	5	25
[Bud_2022]	16 h	2022	Days to floral bud emergence	41	YL-16a	42.6453	48.01	52.7689	45.47	5	25
[Bud_2022]	16 h	2022	Days to floral bud emergence	51	YL-21a	22.7789	39.01	44.0108	6.92	5	25
[Bud_2022]	16 h	2022	Days to floral bud emergence	61	YL-26a	28.2237	34.01	34.8782	8.91	5	25
[Bud_2023]	16 h	2023	Days to floral bud emergence	2	YL-01b	0.310238	2.01	4.50405	8.17	5	25
[Bud_2023]	16 h	2023	Days to floral bud emergence	15	YL-05c	1.68768	2.01	7.71078	4.95	5	25
[Bud_2023]	16 h	2023	Days to floral bud emergence	41	YL-16a	42.2805	48.01	53.6991	52.43	5	25
[Bud_2023]	16 h	2023	Days to floral bud emergence	47	YL-19a	0	2.01	2.3375	6.27	5	25
[Bud_2023]	16 h	2023	Days to floral bud emergence	57	YL-24	41.3166	53.01	58.4605	16.16	5	25
[Bud_2023b]	8 h	2023	Days to floral bud emergence	1	YL-01a	0.0517531	1.01	1.40613	6.1	5	25
[Bud_2023b]	8 h	2023	Days to floral bud emergence	8	YL-03b	24.2224	25.01	25.3375	5.27	5	25
[Bud_2023b]	8 h	2023	Days to floral bud emergence	8	YL-03b	45.4893	46.01	46.2852	4.73	5	25
[Bud_2023b]	8 h	2023	Days to floral bud emergence	10	YL-04a	2.32622	1.01	3.70842	5.94	5	25
[Bud_2023b]	8 h	2023	Days to floral bud emergence	15	YL-05c	69.1083	71.01	73.4096	5.06	5	25
[Bud_2023b]	8 h	2023	Days to floral bud emergence	16	YL-05d	8.98758	9.01	9.03188	4.08	5	25
[Bud_2023b]	8 h	2023	Days to floral bud emergence	24	YL-09	130.801	135.01	139.736	4.74	5	25
[Bud_2023b]	8 h	2023	Days to floral bud emergence	36	YL-14c	52.2138	55.01	58.5797	5.73	5	25
[Bud_2023b]	8 h	2023	Days to floral bud emergence	37	YL-14d	1.24995	6.01	13.5637	9.09	5	25
[Bud_2023b]	8 h	2023	Days to floral bud emergence	41	YL-16a	42.6998	48.01	53.6167	30.9	5	25
[Bud_2023b]	8 h	2023	Days to floral bud emergence	55	YL-23a	14.5629	17.01	22.6094	8.31	5	25
[Bud_2024]	16 h	2024	Days to floral bud emergence	9	YL-03c	32.3881	33.01	33.0952	4.24	5	25
[Bud_2024]	16 h	2024	Days to floral bud emergence	16	YL-05d	9.72043	10.01	10.7777	4.65	5	25
[Bud_2024]	16 h	2024	Days to floral bud emergence	22	YL-07b	0	0.01	2.24811	7.81	5	25
[Bud_2024]	16 h	2024	Days to floral bud emergence	41	YL-16a	42.5855	48.01	52.9429	51.95	5	25
[End_2022]	16 h	2022	Days to end of flowering	41	YL-16a	42.3534	48.01	52.7543	42.99	5	25
[End_2022]	16 h	2022	Days to end of flowering	45	YL-18b	25.8034	27.01	27.3546	5.56984	5	25
[End_2022]	16 h	2022	Days to end of flowering	57	YL-24	48.0796	54.01	54.8724	12.91	5	25
[End_2023]	16 h	2023	Days to end of flowering	2	YL-01b	1.5434	7.01	11.3107	12.4017	5	25
[End_2023]	16 h	2023	Days to end of flowering	15	YL-05c	0	0.01	3.11828	4.5	5	25
[End_2023]	16 h	2023	Days to end of flowering	33	YL-13c	0	0.01	1.65512	7.27423	5	25
[End_2023]	16 h	2023	Days to end of flowering	35	YL-14b	0	0.01	1.54097	5.28	5	25
[End_2023]	16 h	2023	Days to end of flowering	36	YL-14c	27.4679	33.01	34.9421	9.61	5	25
[End_2023]	16 h	2023	Days to end of flowering	36	YL-14c	75.6509	76.01	78.2869	4.98	5	25
[End_2023]	16 h	2023	Days to end of flowering	41	YL-16a	42.3089	48.01	53.7571	58.15	5	25
[End_2023]	16 h	2023	Days to end of flowering	56	YL-23b	22.9691	29.01	37.5162	9.9	5	25
[End_2023]	16 h	2023	Days to end of flowering	57	YL-24	13.5033	29.01	32.7001	12.45	5	25
[End_2023b]	8 h	2023	Days to end of flowering	10	YL-04a	11.5157	12.01	14.0163	5.24	5	25
[End_2023b]	8 h	2023	Days to end of flowering	16	YL-05d	8.87264	9.01	9.39531	4.45	5	25
[End_2023b]	8 h	2023	Days to end of flowering	16	YL-05d	10.7245	15.01	15.9482	9.93	5	25
[End_2023b]	8 h	2023	Days to end of flowering	16	YL-05d	16.6953	17.01	17.1993	4.02	5	25
[End_2023b]	8 h	2023	Days to end of flowering	30	YL-12d	39.5363	46.01	50.3184	8.16	5	25
[End_2023b]	8 h	2023	Days to end of flowering	35	YL-14b	0	0.01	0.546663	5.41	5	25
[End_2023b]	8 h	2023	Days to end of flowering	36	YL-14c	64.126	67.01	71.5057	5.67	5	25
[End_2023b]	8 h	2023	Days to end of flowering	36	YL-14c	72.3006	74.01	75.062	4.34	5	25
[End_2023b]	8 h	2023	Days to end of flowering	38	YL-15a	3.6687	9.01	11.8881	8.6	5	25
[End_2023b]	8 h	2023	Days to end of flowering	41	YL-16a	42.0395	48.01	51.7472	35.85	5	25
[End_2023b]	8 h	2023	Days to end of flowering	43	YL-17	12.652	15.01	17.5315	6.15	5	25
[End_2023b]	8 h	2023	Days to end of flowering	43	YL-17	39.6467	41.01	46.6322	4.99	5	25
[End_2023b]	8 h	2023	Days to end of flowering	49	YL-20a	0	0.01	10.1656	22.91	5	25
[End_2023b]	8 h	2023	Days to end of flowering	51	YL-21a	7.40255	18.01	21.0209	7.62	5	25
[End_2023b]	8 h	2023	Days to end of flowering	57	YL-24	0.650151	4.01	10.9099	6.88	5	25
[End_2023b]	8 h	2023	Days to end of flowering	61	YL-26a	0.543754	1.01	1.48796	4.12	5	25
[End_2023b]	8 h	2023	Days to end of flowering	61	YL-26a	2.57197	6.01	10.7122	4.86	5	25
[End_2023b]	8 h	2023	Days to end of flowering	62	YL-26b	17.4984	19.01	20.8393	5.9	5	25
[End_2024]	16 h	2024	Days to end of flowering	14	YL-05b	4.48638	7.01	8.48104	6.81	5	25
[End_2024]	16 h	2024	Days to end of flowering	16	YL-05d	6.83773	8.01, 10.01	11.2301	5.87	5	25
[End_2024]	16 h	2024	Days to end of flowering	16	YL-05d	17.4815	18.01	18.1957	5.15	5	25
[End_2024]	16 h	2024	Days to end of flowering	22	YL-07b	0.290638	0.01	1.36382	6.18	5	25
[End_2024]	16 h	2024	Days to end of flowering	22	YL-07b	5.39352	8.01	8.6876	13.11	5	25
[End_2024]	16 h	2024	Days to end of flowering	24	YL-09	107.851	108.01	109.491	4.84	5	25
[End_2024]	16 h	2024	Days to end of flowering	32	YL-13b	8.39786	12.01	17.6251	5.9	5	25
[End_2024]	16 h	2024	Days to end of flowering	41	YL-16a	42.4569	47.01	52.1105	38.8	5	25
[End_2024]	16 h	2024	Days to end of flowering	41	YL-16a	54.8868	57.01	60.5287	9.63	5	25
[End_2024]	16 h	2024	Days to end of flowering	43	YL-17	144.954	145.01	145.034	4.3	5	25
[End_2024]	16 h	2024	Days to end of flowering	47	YL-19a	0.39375	2.01	2.33867	6.29	5	25
[Start_2022]	16 h	2022	Days to start of flowering	1	YL-01a	0	0.01	1.69085	17.64	5	25
[Start_2022]	16 h	2022	Days to start of flowering	6	YL-02d	0.0810471	2.01	8.26159	9.85	5	25
[Start_2022]	16 h	2022	Days to start of flowering	8	YL-03b	9.36424	11.01	13.2528	6.21	5	25
[Start_2022]	16 h	2022	Days to start of flowering	14	YL-05b	9.56517	10.01	11.075	4.48	5	25
[Start_2022]	16 h	2022	Days to start of flowering	18	YL-06b	9.97555	11.01	12.1524	4.46	5	25
[Start_2022]	16 h	2022	Days to start of flowering	20	YL-06d	2.88583	8.01	14.2081	11.21	5	25
[Start_2022]	16 h	2022	Days to start of flowering	20	YL-06d	25.3428	29.01	34.1753	7.48	5	25
[Start_2022]	16 h	2022	Days to start of flowering	30	YL-12d	47.475	49.01	50.1846	4.79	5	25
[Start_2022]	16 h	2022	Days to start of flowering	33	YL-13c	0	0.01	4.59873	9.9	5	25
[Start_2022]	16 h	2022	Days to start of flowering	36	YL-14c	58.9003	65.01	66.5421	11.56	5	25
[Start_2022]	16 h	2022	Days to start of flowering	41	YL-16a	42.6725	48.01	52.5853	31.52	5	25
[Start_2022]	16 h	2022	Days to start of flowering	42	YL-16b	0	0.01	3.46566	10.36	5	25
[Start_2022]	16 h	2022	Days to start of flowering	51	YL-21a	52.0854	54.01	56.4824	5.56	5	25
[Start_2023]	16 h	2023	Days to start of flowering	2	YL-01b	1.89827	7.01	10.3518	12.53	5	25
[Start_2023]	16 h	2023	Days to start of flowering	7	YL-03a	35.6301	42.01	42.7934	15.28	5	25
[Start_2023]	16 h	2023	Days to start of flowering	26	YL-11	0	0.01	0.187414	4.64	5	25
[Start_2023]	16 h	2023	Days to start of flowering	36	YL-14c	21.7317	22.01	24.1136	5.98	5	25
[Start_2023]	16 h	2023	Days to start of flowering	36	YL-14c	27.6181	28.01	28.6433	6.8	5	25
[Start_2023]	16 h	2023	Days to start of flowering	36	YL-14c	30.408	32.01	33.9383	10.3	5	25
[Start_2023]	16 h	2023	Days to start of flowering	41	YL-16a	42.2918	48.01	53.5663	41.82	5	25
[Start_2023]	16 h	2023	Days to start of flowering	56	YL-23b	22.5103	29.01	44.171	18.01	5	25
[Start_2023]	16 h	2023	Days to start of flowering	61	YL-26a	47.6514	53.01	56.5181	11.22	5	25
[Start_2023]	16 h	2023	Days to start of flowering	61	YL-26a	65.8759	66.01	66.1482	4.98	5	25
[Start_2023b]	8 h	2023	Days to start of flowering	16	YL-05d	11.3288	13.01	15.7999	7.95	5	25
[Start_2023b]	8 h	2023	Days to start of flowering	16	YL-05d	16.7873	18.01	18.3035	5.64	5	25
[Start_2023b]	8 h	2023	Days to start of flowering	37	YL-14d	0.295278	6.01	15.086	11.46	5	25
[Start_2023b]	8 h	2023	Days to start of flowering	41	YL-16a	42.5959	48.01	53.5694	38	5	25
[Start_2023b]	8 h	2023	Days to start of flowering	55	YL-23a	16.1705	17.01	19.9559	5.05	5	25
[Start_2023b]	8 h	2023	Days to start of flowering	57	YL-24	54.1288	57.01	57.7252	10.33	5	25
[Start_2023b]	8 h	2023	Days to start of flowering	61	YL-26a	16.5533	18.01	21.9294	5.43	5	25
[Start_2024]	16 h	2024	Days to start of flowering	14	YL-05b	0.672923	1.01	2.40029	4.12	5	25
[Start_2024]	16 h	2024	Days to start of flowering	22	YL-07b	0	0.01	1.17225	5.12	5	25
[Start_2024]	16 h	2024	Days to start of flowering	33	YL-13c	3.02294	11.01	13.1926	7.12	5	25
[Start_2024]	16 h	2024	Days to start of flowering	41	YL-16a	42.2264	47.01	52.7085	56.11	5	25
[Start_2024]	16 h	2024	Days to start of flowering	44	YL-18a	9.27975	13.01	15.3071	4.74	5	25
[Start_2024]	16 h	2024	Days to start of flowering	46	YL-18c	63.7685	70.01	70.4975	7.17	5	25
[Start_2024]	16 h	2024	Days to start of flowering	51	YL-21a	36.9642	40.01	41.6143	7.17	5	25
[Bud_2022]	16 h	2022	Days to floral bud emergence	20	YL-06d	3.52311	8.01	12.841	7.36191	7	5
[Bud_2022]	16 h	2022	Days to floral bud emergence	22	YL-07b	17.4916	18.01	18.4677	5	7	5
[Bud_2022]	16 h	2022	Days to floral bud emergence	41	YL-16a	40.4771	48.01	54.7218	37.4081	7	5
[Bud_2023]	16 h	2023	Days to floral bud emergence	2	YL-01b	0.704782	3.01	3.51261	4.17613	7	5
[Bud_2023]	16 h	2023	Days to floral bud emergence	41	YL-16a	41.3105	49.01	57.5204	34.1235	7	5
[Bud_2023]	16 h	2023	Days to floral bud emergence	62	YL-26b	0.137773	12.01	15.3957	9.49421	7	5
[Bud_2023b]	8 h	2023	Days to floral bud emergence	6	YL-02d	43.9556	1.01	2.4626	6.79538	7	5
[Bud_2023b]	8 h	2023	Days to floral bud emergence	15	YL-05c	65.3406	70.01	71.0024	4.99576	7	5
[Bud_2023b]	8 h	2023	Days to floral bud emergence	15	YL-05c	71.0293	72.01	1.53175	4.5463	7	5
[Bud_2023b]	8 h	2023	Days to floral bud emergence	37	YL-14d	0.638652	6.01	15.3085	14.3204	7	5
[Bud_2023b]	8 h	2023	Days to floral bud emergence	41	YL-16a	41.2754	48.01	57.6931	32.4243	7	5
[Bud_2024]	16 h	2024	Days to floral bud emergence	39	YL-15b	9.23585	15.01	16.6207	5.0132	7	5
[Bud_2024]	16 h	2024	Days to floral bud emergence	41	YL-16a	41.6275	48.01	54.6873	38.4676	7	5
[End_2022]	16 h	2022	Days to end of flowering	20	YL-06d	7.48832	8.01	8.33645	4.25	7	5
[End_2022]	16 h	2022	Days to end of flowering	41	YL-16a	40.2414	48.01	54.7824	43.8084	7	5
[End_2023]	16 h	2023	Days to end of flowering	2	YL-01b	5.8248	6.01	7.38122	4.22801	7	5
[End_2023]	16 h	2023	Days to end of flowering	35	YL-14b	0	0.01	4.20473	6.18679	7	5
[End_2023]	16 h	2023	Days to end of flowering	41	YL-16a	41.246	48.01	57.6263	41.881	7	5
[End_2023]	16 h	2023	Days to end of flowering	56	YL-23b	27.5358	29.01	30.9557	6.04544	7	5
[End_2023b]	8 h	2023	Days to end of flowering	16	YL-05d	12.6483	13.51	15.1453	4.4	7	5
[End_2023b]	8 h	2023	Days to end of flowering	41	YL-16a	41.3262	48.01	57.4568	30.0556	7	5
[End_2023b]	8 h	2023	Days to end of flowering	49	YL-20a	8.13549	4.01	10.3856	11.5861	7	5
[End_2024]	16 h	2024	Days to end of flowering	16	YL-05d	6.70491	10.01	12.7498	6.18813	7	5
[End_2024]	16 h	2024	Days to end of flowering	20	YL-06d	25.7958	28.01	29.0678	4.375	7	5
[End_2024]	16 h	2024	Days to end of flowering	24	YL-09	1.37999	3.01	13.3063	10.9556	7	5
[End_2024]	16 h	2024	Days to end of flowering	41	YL-16a	41.8716	48.01	54.4507	33.1678	7	5
[End_2024]	16 h	2024	Days to end of flowering	62	YL-26b	8.79674	9.01	9.05828	4.20216	7	5
[Start_2022]	16 h	2022	Days to start of flowering	20	YL-06d	1.95012	8.01	12.3928	7.49443	7	5
[Start_2022]	16 h	2022	Days to start of flowering	36	YL-14c	62.3966	65.01	65.7049	4.93382	7	5
[Start_2022]	16 h	2022	Days to start of flowering	41	YL-16a	40.1941	48.01	54.7993	44.3379	7	5
[Start_2023]	16 h	2023	Days to start of flowering	2	YL-01b	0.706899	7.01	13.3113	7.95724	7	5
[Start_2023]	16 h	2023	Days to start of flowering	41	YL-16a	41.3808	49.01	57.5637	31.8919	7	5
[Start_2023]	16 h	2023	Days to start of flowering	56	YL-23b	21.8607	29.01	36.5917	6.71251	7	5
[Start_2023b]	8 h	2023	Days to start of flowering	37	YL-14d	36.4087	6.01	15.1089	9.54902	7	5
[Start_2023b]	8 h	2023	Days to start of flowering	41	YL-16a	41.3137	48.01	57.6281	31.2253	7	5
[Start_2024]	16 h	2024	Days to start of flowering	41	YL-16a	40.2392	48.01	54.8172	48.0024	7	5
[Start_2024]	16 h	2024	Days to start of flowering	62	YL-26b	3.83834	7.01	15.1677	7.62044	7	5
[Bud_2022]	16 h	2022	Days to floral bud emergence	41	YL-16a	41.4085	48.01	54.7399	38.7415	7	10
[Bud_2023]	16 h	2023	Days to floral bud emergence	2	YL-01b	0.156317	2.01	4.71575	6.03924	7	10
[Bud_2023]	16 h	2023	Days to floral bud emergence	27	YL-12a	14.6979	16.01	16.4208	4.37569	7	10
[Bud_2023]	16 h	2023	Days to floral bud emergence	36	YL-14c	19.7371	21.01	21.589	5.68375	7	10
[Bud_2023]	16 h	2023	Days to floral bud emergence	36	YL-14c	27.9985	28.01	28.0151	4.07224	7	10
[Bud_2023]	16 h	2023	Days to floral bud emergence	41	YL-16a	41.3251	49.01	57.4269	40.1859	7	10
[Bud_2023]	16 h	2023	Days to floral bud emergence	57	YL-24	42.5865	46.01	48.4602	4.59302	7	10
[Bud_2023]	16 h	2023	Days to floral bud emergence	57	YL-24	50.8237	53.01	55.5207	6.73807	7	10
[Bud_2023b]	8 h	2023	Days to floral bud emergence	1	YL-01a	0.258855	1.01	1.15698	4.66341	7	10
[Bud_2023b]	8 h	2023	Days to floral bud emergence	37	YL-14d	0.705755	6.01	15.4284	12.5652	7	10
[Bud_2023b]	8 h	2023	Days to floral bud emergence	41	YL-16a	41.5376	48.01	57.4348	48.01	7	10
[Bud_2024]	16 h	2024	Days to floral bud emergence	16	YL-05d	6.41395	8.01	11.6719	6.91286	7	10
[Bud_2024]	16 h	2024	Days to floral bud emergence	22	YL-07b	0	1.01	1.88877	4.75149	7	10
[Bud_2024]	16 h	2024	Days to floral bud emergence	39	YL-15b	7.6187	10.01	17.1802	5.68504	7	10
[Bud_2024]	16 h	2024	Days to floral bud emergence	41	YL-16a	30.3462	32.01	34.6845	4.17766	7	10
[Bud_2024]	16 h	2024	Days to floral bud emergence	41	YL-16a	41.5346	48.01	54.7155	48.0667	7	10
[End_2022]	16 h	2022	Days to end of flowering	36	YL-14c	56.0035	56.01	56.0586	3.87317	7	10
[End_2022]	16 h	2022	Days to end of flowering	36	YL-14c	61.1938	65.01	65.9585	5.69264	7	10
[End_2022]	16 h	2022	Days to end of flowering	41	YL-16a	41.242	48.01	54.6773	39.8991	7	10
[End_2022]	16 h	2022	Days to end of flowering	57	YL-24	52.6994	54.01	54.354	4.32772	7	10
[End_2023]	16 h	2023	Days to end of flowering	2	YL-01b	3.49762	7.01	9.71894	6.60481	7	10
[End_2023]	16 h	2023	Days to end of flowering	35	YL-14b	0	0.01	2.07605	7.21312	7	10
[End_2023]	16 h	2023	Days to end of flowering	36	YL-14c	27.7705	28.01	28.8826	4.46148	7	10
[End_2023]	16 h	2023	Days to end of flowering	36	YL-14c	30.2278	31.01	33.6434	5.24287	7	10
[End_2023]	16 h	2023	Days to end of flowering	41	YL-16a	41.3328	48.01	57.523	40.5668	7	10
[End_2023]	16 h	2023	Days to end of flowering	56	YL-23b	21.8799	24.01	25.9083	6.82886	7	10
[End_2023]	16 h	2023	Days to end of flowering	56	YL-23b	26.2985	29.01	39.463	8.22866	7	10
[End_2023]	16 h	2023	Days to end of flowering	57	YL-24	21.3814	29.01	30.9135	5.37467	7	10
[End_2023]	16 h	2023	Days to end of flowering	57	YL-24	32.3304	33.01	33.0644	3.98168	7	10
[End_2023b]	8 h	2023	Days to end of flowering	16	YL-05d	10.3239	13.01	15.9967	10.3085	7	10
[End_2023b]	8 h	2023	Days to end of flowering	16	YL-05d	16.0783	17.01	18.1425	5.08924	7	10
[End_2023b]	8 h	2023	Days to end of flowering	41	YL-16a	41.3196	48.01	53.7321	32.8978	7	10
[End_2023b]	8 h	2023	Days to end of flowering	49	YL-20a	0	0.01	10.4877	15.2963	7	10
[End_2023b]	8 h	2023	Days to end of flowering	57	YL-24	0.140574	3.01	5.17774	4.32789	7	10
[End_2024]	16 h	2024	Days to end of flowering	22	YL-07b	0	0.01	1.3796	5.88167	7	10
[End_2024]	16 h	2024	Days to end of flowering	41	YL-16a	41.3969	48.01	54.6451	31.2036	7	10
[Start_2022]	16 h	2022	Days to start of flowering	1	YL-01a	0	0.01	1.1303	6.06431	7	10
[Start_2022]	16 h	2022	Days to start of flowering	18	YL-06b	7.66507	12.01	14.2351	5.91728	7	10
[Start_2022]	16 h	2022	Days to start of flowering	20	YL-06d	0.185433	8.01	17.1219	11.7067	7	10
[Start_2022]	16 h	2022	Days to start of flowering	33	YL-13c	0	0.01	0.171375	4.06686	7	10
[Start_2022]	16 h	2022	Days to start of flowering	36	YL-14c	60.7039	65.01	67.0891	8.96882	7	10
[Start_2022]	16 h	2022	Days to start of flowering	41	YL-16a	40.388	48.01	54.6651	36.3703	7	10
[Start_2023]	16 h	2023	Days to start of flowering	2	YL-01b	5.45795	7.01	9.34653	5.39653	7	10
[Start_2023]	16 h	2023	Days to start of flowering	7	YL-03a	36.8919	6.67388	42.3872	6.67388	7	10
[Start_2023]	16 h	2023	Days to start of flowering	35	YL-14b	0	0.01	4.74624	8.82335	7	10
[Start_2023]	16 h	2023	Days to start of flowering	41	YL-16a	41.4298	48.01	57.5751	39.5954	7	10
[Start_2023]	16 h	2023	Days to start of flowering	56	YL-23b	21.6111	29.01	42.803	11.5787	7	10
[Start_2023]	16 h	2023	Days to start of flowering	61	YL-26a	51.5651	54.01	54.2142	4.65393	7	10
[Start_2023b]	8 h	2023	Days to start of flowering	6	YL-02d	1.57919	3.01	3.18757	4.20248	7	10
[Start_2023b]	8 h	2023	Days to start of flowering	15	YL-05c	59.3723	64.51	69.1285	4.53088	7	10
[Start_2023b]	8 h	2023	Days to start of flowering	37	YL-14d	0.484406	6.01	12.5793	9.12202	7	10
[Start_2023b]	8 h	2023	Days to start of flowering	41	YL-16a	41.433	48.01	57.4303	25.7351	7	10
[Start_2024]	16 h	2024	Days to start of flowering	22	YL-07b	0	0.01	0.268343	4.01088	7	10
[Start_2024]	16 h	2024	Days to start of flowering	41	YL-16a	40.2238	47.01	54.7881	52.6184	7	10
[Start_2024]	16 h	2024	Days to start of flowering	44	YL-18a	10.1256	13.01	15.1411	4.41605	7	10
[Bud_2022]	16 h	2022	Days to floral bud emergence	41	YL-16a	41.469	48.01	54.6905	42.2335	7	15
[Bud_2023]	16 h	2023	Days to floral bud emergence	2	YL-01b	0.179779	2.01	8.10051	6.43764	7	15
[Bud_2023]	16 h	2023	Days to floral bud emergence	27	YL-12a	14.0953	16.01	16.8576	4.31782	7	15
[Bud_2023]	16 h	2023	Days to floral bud emergence	41	YL-16a	41.2427	48.01	57.3592	44.9044	7	15
[Bud_2023]	16 h	2023	Days to floral bud emergence	57	YL-24	42.6226	53.01	57.0965	9.90625	7	15
[Bud_2023b]	8 h	2023	Days to floral bud emergence	1	YL-01a	1.34976	1.01	1.43273	6.25053	7	15
[Bud_2023b]	8 h	2023	Days to floral bud emergence	8	YL-03b	24.9753	25.01	25.0216	3.78474	7	15
[Bud_2023b]	8 h	2023	Days to floral bud emergence	16	YL-05d	3.7851	4.01	4.24842	4.06234	7	15
[Bud_2023b]	8 h	2023	Days to floral bud emergence	37	YL-14d	1.02571	6.01	15.2495	13.6122	7	15
[Bud_2023b]	8 h	2023	Days to floral bud emergence	41	YL-16a	41.5799	48.01	57.5051	30.4917	7	15
[Bud_2023b]	8 h	2023	Days to floral bud emergence	55	YL-23a	14.8927	17.01	20.7032	5.02935	7	15
[Bud_2024]	16 h	2024	Days to floral bud emergence	22	YL-07b	0	0.01	1.54511	4.87379	7	15
[Bud_2024]	16 h	2024	Days to floral bud emergence	39	YL-15b	7.87844	15.01	18.7777	6.7341	7	15
[Bud_2024]	16 h	2024	Days to floral bud emergence	41	YL-16a	41.3713	48.01	54.5436	42.615	7	15
[End_2022]	16 h	2022	Days to end of flowering	20	YL-06d	5.89007	8.01	8.7132	5.06967	7	15
[End_2022]	16 h	2022	Days to end of flowering	36	YL-14c	59.8758	63.01	65.5241	5.3084	7	15
[End_2022]	16 h	2022	Days to end of flowering	41	YL-16a	41.2947	48.01	54.7475	43.5942	7	15
[End_2022]	16 h	2022	Days to end of flowering	57	YL-24	46.8147	49.01	49.9546	4.67549	7	15
[End_2022]	16 h	2022	Days to end of flowering	57	YL-24	50.0324	54.01	58.1366	8.27746	7	15
[End_2023]	16 h	2023	Days to end of flowering	2	YL-01b	3.40233	7.01	10.8121	8.16744	7	15
[End_2023]	16 h	2023	Days to end of flowering	35	YL-14b	0	1.01	3.44546	7.4801	7	15
[End_2023]	16 h	2023	Days to end of flowering	36	YL-14c	25.725	33.01	36.3849	8.34524	7	15
[End_2023]	16 h	2023	Days to end of flowering	41	YL-16a	41.3241	48.01	57.4566	45.9351	7	15
[End_2023]	16 h	2023	Days to end of flowering	56	YL-23b	24.8222	25.01	25.0535	3.97057	7	15
[End_2023]	16 h	2023	Days to end of flowering	56	YL-23b	27.1377	28.01	29.8422	5.58848	7	15
[End_2023]	16 h	2023	Days to end of flowering	57	YL-24	13.7175	29.01	34.1644	8.9732	7	15
[End_2023b]	8 h	2023	Days to end of flowering	10	YL-04a	0	0.01	1.01532	4.7938	7	15
[End_2023b]	8 h	2023	Days to end of flowering	16	YL-05d	5.5991	6.01	7.85353	7.62955	7	15
[End_2023b]	8 h	2023	Days to end of flowering	16	YL-05d	8.15517	9.01	9.84205	7.15725	7	15
[End_2023b]	8 h	2023	Days to end of flowering	16	YL-05d	10.207	15.01	18.3844	12.6461	7	15
[End_2023b]	8 h	2023	Days to end of flowering	41	YL-16a	41.2929	48.01	53.7419	32.6419	7	15
[End_2023b]	8 h	2023	Days to end of flowering	43	YL-17	39.9189	43.01	47.0533	5.65817	7	15
[End_2023b]	8 h	2023	Days to end of flowering	49	YL-20a	0	0.01	10.2412	16.0684	7	15
[End_2023b]	8 h	2023	Days to end of flowering	57	YL-24	0.925104	3.01	8.35019	7.8687	7	15
[End_2024]	16 h	2024	Days to end of flowering	16	YL-05d	6.87334	8.01	8.62983	5.80557	7	15
[End_2024]	16 h	2024	Days to end of flowering	16	YL-05d	9.39047	10.01	11.0471	5.80372	7	15
[End_2024]	16 h	2024	Days to end of flowering	22	YL-07b	0.344012	0.01	0.41642	4.77442	7	15
[End_2024]	16 h	2024	Days to end of flowering	22	YL-07b	6.84339	8.01	8.65602	6.17526	7	15
[End_2024]	16 h	2024	Days to end of flowering	41	YL-16a	41.3932	48.01	54.6624	29.2999	7	15
[End_2024]	16 h	2024	Days to end of flowering	47	YL-19a	1.11067	2.01	2.15047	4.94711	7	15
[Start_2022]	16 h	2022	Days to start of flowering	1	YL-01a	0	0.01	1.22795	8.81127	7	15
[Start_2022]	16 h	2022	Days to start of flowering	6	YL-02d	1.38865	2.01	5.49581	5.29048	7	15
[Start_2022]	16 h	2022	Days to start of flowering	18	YL-06b	10.7997	12.01	12.1043	4.44616	7	15
[Start_2022]	16 h	2022	Days to start of flowering	20	YL-06d	0.193657	8.01	17.2019	13.4806	7	15
[Start_2022]	16 h	2022	Days to start of flowering	36	YL-14c	58.8344	65.01	66.4217	8.44214	7	15
[Start_2022]	16 h	2022	Days to start of flowering	41	YL-16a	41.3952	48.01	54.5977	39.4899	7	15
[Start_2023]	16 h	2023	Days to start of flowering	2	YL-01b	5.06109	7.01	9.74953	5.8117	7	15
[Start_2023]	16 h	2023	Days to start of flowering	7	YL-03a	37.1624	42.01	42.5253	8.05156	7	15
[Start_2023]	16 h	2023	Days to start of flowering	35	YL-14b	0	0.01	0.983554	5.31932	7	15
[Start_2023]	16 h	2023	Days to start of flowering	41	YL-16a	41.3732	48.01	57.6056	46.5588	7	15
[Start_2023]	16 h	2023	Days to start of flowering	42	YL-16b	0.84106	1.01	2.16155	5.06682	7	15
[Start_2023]	16 h	2023	Days to start of flowering	56	YL-23b	21.5927	29.01	42.7059	12.4031	7	15
[Start_2023]	16 h	2023	Days to start of flowering	61	YL-26a	48.1868	54.01	55.4813	6.66519	7	15
[Start_2023b]	8 h	2023	Days to start of flowering	6	YL-02d	0.571003	2.01	7.33603	8.39481	7	15
[Start_2023b]	8 h	2023	Days to start of flowering	15	YL-05c	61.7504	66.01	68.403	4.81408	7	15
[Start_2023b]	8 h	2023	Days to start of flowering	37	YL-14d	0.815034	5.01	10.9763	8.28313	7	15
[Start_2023b]	8 h	2023	Days to start of flowering	41	YL-16a	41.4257	48.01	57.3709	30.6739	7	15
[Start_2023b]	8 h	2023	Days to start of flowering	57	YL-24	57.5871	58.01	58.2468	5.48658	7	15
[Start_2024]	16 h	2024	Days to start of flowering	33	YL-13c	5.24292	11.01	13.2608	6.93912	7	15
[Start_2024]	16 h	2024	Days to start of flowering	41	YL-16a	40.2469	47.01	54.7515	54.9576	7	15
[Bud_2022]	16 h	2022	Days to floral bud emergence	22	YL-07b	15.1131	18.01	19.2974	5.31545	7	20
[Bud_2022]	16 h	2022	Days to floral bud emergence	24	YL-09	122.492	142.01	142.434	7.17187	7	20
[Bud_2022]	16 h	2022	Days to floral bud emergence	36	YL-14c	52.4841	56.01	58.4942	7.11405	7	20
[Bud_2022]	16 h	2022	Days to floral bud emergence	41	YL-16a	41.3865	48.01	54.7325	45.7635	7	20
[Bud_2022]	16 h	2022	Days to floral bud emergence	61	YL-26a	29.0999	33.01	34.7211	6.84802	7	20
[Bud_2023]	16 h	2023	Days to floral bud emergence	2	YL-01b	0.126508	2.01	4.23017	6.65534	7	20
[Bud_2023]	16 h	2023	Days to floral bud emergence	41	YL-16a	41.2347	48.01	57.5294	46.2553	7	20
[Bud_2023]	16 h	2023	Days to floral bud emergence	57	YL-24	13.3145	25.01	26.1958	4.78476	7	20
[Bud_2023]	16 h	2023	Days to floral bud emergence	57	YL-24	42.9799	53.01	58.3329	10.5603	7	20
[Bud_2023b]	8 h	2023	Days to floral bud emergence	1	YL-01a	0.726834	1.01	1.53823	8.32788	7	20
[Bud_2023b]	8 h	2023	Days to floral bud emergence	8	YL-03b	23.7823	25.01	25.4782	5.99846	7	20
[Bud_2023b]	8 h	2023	Days to floral bud emergence	15	YL-05c	64.7952	70.01	65.2549	5.86201	7	20
[Bud_2023b]	8 h	2023	Days to floral bud emergence	16	YL-05d	1.9807	2.01	2.12746	4.12333	7	20
[Bud_2023b]	8 h	2023	Days to floral bud emergence	16	YL-05d	3.20269	4.01	4.84801	5.49702	7	20
[Bud_2023b]	8 h	2023	Days to floral bud emergence	36	YL-14c	53.1076	55.01	56.769	5.07496	7	20
[Bud_2023b]	8 h	2023	Days to floral bud emergence	37	YL-14d	0.166678	6.01	15.0371	10.7574	7	20
[Bud_2023b]	8 h	2023	Days to floral bud emergence	41	YL-16a	41.7421	48.01	57.4087	27.9049	7	20
[Bud_2023b]	8 h	2023	Days to floral bud emergence	55	YL-23a	14.7933	18.01	21.79	6.34271	7	20
[Bud_2024]	16 h	2024	Days to floral bud emergence	22	YL-07b	0	0.01	2.20593	7.56933	7	20
[Bud_2024]	16 h	2024	Days to floral bud emergence	41	YL-16a	41.4234	48.01	54.675	44.7385	7	20
[End_2022]	16 h	2022	Days to end of flowering	20	YL-06d	6.80911	8.01	8.43369	5.28211	7	20
[End_2022]	16 h	2022	Days to end of flowering	41	YL-16a	41.4414	48.01	54.5864	41.6688	7	20
[End_2022]	16 h	2022	Days to end of flowering	57	YL-24	42.0202	54.01	58.2614	12.2037	7	20
[End_2023]	16 h	2023	Days to end of flowering	2	YL-01b	0.0469563	7.01	11.2638	10.3042	7	20
[End_2023]	16 h	2023	Days to end of flowering	35	YL-14b	0	0.01	2.24209	6.44738	7	20
[End_2023]	16 h	2023	Days to end of flowering	36	YL-14c	25.6517	33.01	35.0009	10.054	7	20
[End_2023]	16 h	2023	Days to end of flowering	41	YL-16a	41.4419	48.01	57.5677	50.9937	7	20
[End_2023]	16 h	2023	Days to end of flowering	56	YL-23b	24.3538	25.01	25.2229	4.62286	7	20
[End_2023]	16 h	2023	Days to end of flowering	56	YL-23b	26.7167	29.01	31.9597	6.92523	7	20
[End_2023]	16 h	2023	Days to end of flowering	57	YL-24	13.718	28.01	33.9157	9.36558	7	20
[End_2023b]	8 h	2023	Days to end of flowering	10	YL-04a	1.35941	2.01	4.83354	7.11859	7	20
[End_2023b]	8 h	2023	Days to end of flowering	16	YL-05d	5.81964	6.01	6.93565	5.06427	7	20
[End_2023b]	8 h	2023	Days to end of flowering	16	YL-05d	8.92565	9.01	9.09415	4.24767	7	20
[End_2023b]	8 h	2023	Days to end of flowering	16	YL-05d	10.7525	13.01	15.9049	9.07244	7	20
[End_2023b]	8 h	2023	Days to end of flowering	16	YL-05d	16.7292	17.01	17.2132	4.32454	7	20
[End_2023b]	8 h	2023	Days to end of flowering	30	YL-12d	42.5237	45.01	48.1513	4.75703	7	20
[End_2023b]	8 h	2023	Days to end of flowering	35	YL-14b	0	0.01	0.091479	4.28691	7	20
[End_2023b]	8 h	2023	Days to end of flowering	36	YL-14c	67.7785	68.01	68.4028	4.25139	7	20
[End_2023b]	8 h	2023	Days to end of flowering	38	YL-15a	7.95692	9.01	9.07486	9.01	7	20
[End_2023b]	8 h	2023	Days to end of flowering	41	YL-16a	41.0487	48.01	53.7924	38.6422	7	20
[End_2023b]	8 h	2023	Days to end of flowering	43	YL-17	37.3821	43.01	53.6422	7.68607	7	20
[End_2023b]	8 h	2023	Days to end of flowering	49	YL-20a	0	0.01	10.2633	19.311	7	20
[End_2023b]	8 h	2023	Days to end of flowering	51	YL-21a	12.2447	18.01	19.4363	4.88603	7	20
[End_2023b]	8 h	2023	Days to end of flowering	57	YL-24	7.13784	2.01	9.04702	7.15689	7	20
[End_2023b]	8 h	2023	Days to end of flowering	62	YL-26b	17.1612	19.01	21.3115	6.25689	7	20
[End_2024]	16 h	2024	Days to end of flowering	22	YL-07b	0.189169	0.01	0.777615	4.86997	7	20
[End_2024]	16 h	2024	Days to end of flowering	22	YL-07b	6.47567	8.01	10.2054	9.88327	7	20
[End_2024]	16 h	2024	Days to end of flowering	32	YL-13b	10.6546	12.01	14.5607	4.18878	7	20
[End_2024]	16 h	2024	Days to end of flowering	41	YL-16a	41.427	47.01	52.7347	33.1973	7	20
[End_2024]	16 h	2024	Days to end of flowering	41	YL-16a	55.6087	57.01	57.9862	5.32674	7	20
[End_2024]	16 h	2024	Days to end of flowering	47	YL-19a	0.615222	2.01	2.33049	5.29747	7	20
[End_2024]	16 h	2024	Days to end of flowering	62	YL-26b	6.76113	7.01	8.82703	4.65496	7	20
[Start_2022]	16 h	2022	Days to start of flowering	1	YL-01a	0	0.01	1.62939	13.6289	7	20
[Start_2022]	16 h	2022	Days to start of flowering	6	YL-02d	0.729513	4.01	7.74423	6.69618	7	20
[Start_2022]	16 h	2022	Days to start of flowering	20	YL-06d	0.976374	8.01	9.85614	7.20836	7	20
[Start_2022]	16 h	2022	Days to start of flowering	20	YL-06d	10.1212	11.01	13.1008	4.81937	7	20
[Start_2022]	16 h	2022	Days to start of flowering	20	YL-06d	26.1928	30.01	26.1928	6.29718	7	20
[Start_2022]	16 h	2022	Days to start of flowering	33	YL-13c	0	0.01	7.05464	7.16852	7	20
[Start_2022]	16 h	2022	Days to start of flowering	36	YL-14c	58.7307	65.01	65.9563	7.44589	7	20
[Start_2022]	16 h	2022	Days to start of flowering	41	YL-16a	41.4611	48.01	54.2737	35.2047	7	20
[Start_2022]	16 h	2022	Days to start of flowering	42	YL-16b	0	0.01	2.36682	5.97122	7	20
[Start_2023]	16 h	2023	Days to start of flowering	2	YL-01b	1.02513	6.01	13.1132	9.74088	7	20
[Start_2023]	16 h	2023	Days to start of flowering	7	YL-03a	36.2496	42.01	42.7109	10.4428	7	20
[Start_2023]	16 h	2023	Days to start of flowering	35	YL-14b	0	0.01	0.623119	4.97545	7	20
[Start_2023]	16 h	2023	Days to start of flowering	36	YL-14c	31.2932	32.01	33.4276	5.06517	7	20
[Start_2023]	16 h	2023	Days to start of flowering	41	YL-16a	41.2816	48.01	57.6787	51.7254	7	20
[Start_2023]	16 h	2023	Days to start of flowering	42	YL-16b	0.232459	1.01	2.2098	5.88909	7	20
[Start_2023]	16 h	2023	Days to start of flowering	56	YL-23b	21.5188	29.01	44.5844	15.8437	7	20
[Start_2023]	16 h	2023	Days to start of flowering	61	YL-26a	44.9802	54.01	55.9527	10.7091	7	20
[Start_2023b]	8 h	2023	Days to start of flowering	6	YL-02d	0.6017	3.01	3.69385	4.74316	7	20
[Start_2023b]	8 h	2023	Days to start of flowering	37	YL-14d	1.85339	5.01	9.83344	8.15386	7	20
[Start_2023b]	8 h	2023	Days to start of flowering	41	YL-16a	41.4576	48.01	57.3179	36.1592	7	20
[Start_2023b]	8 h	2023	Days to start of flowering	55	YL-23a	15.0221	18.01	21.2138	5.42317	7	20
[Start_2023b]	8 h	2023	Days to start of flowering	57	YL-24	39.4102	48.01	49.105	5.13394	7	20
[Start_2023b]	8 h	2023	Days to start of flowering	57	YL-24	57.6351	58.01	58.2667	5.27465	7	20
[Start_2024]	16 h	2024	Days to start of flowering	22	YL-07b	7.22472	8.01	8.40069	5.40605	7	20
[Start_2024]	16 h	2024	Days to start of flowering	24	YL-09	94.9673	95.01	95.0233	4.22435	7	20
[Start_2024]	16 h	2024	Days to start of flowering	33	YL-13c	5.84669	11.01	13.3245	8.34899	7	20
[Start_2024]	16 h	2024	Days to start of flowering	41	YL-16a	40.2637	47.01	54.7163	55.0949	7	20
[Start_2024]	16 h	2024	Days to start of flowering	46	YL-18c	69.0326	70.01	70.2256	5.24035	7	20
[Start_2024]	16 h	2024	Days to start of flowering	51	YL-21a	37.5932	38.01	40.6223	5.1007	7	20
[Bud_2022]	16 h	2022	Days to floral bud emergence	7	YL-03a	3.65738	4.01	8.52185	4.95893	7	25
[Bud_2022]	16 h	2022	Days to floral bud emergence	22	YL-07b	10.7415	18.01	24.4927	9.16586	7	25
[Bud_2022]	16 h	2022	Days to floral bud emergence	24	YL-09	121.328	142.01	142.661	10.9535	7	25
[Bud_2022]	16 h	2022	Days to floral bud emergence	32	YL-13b	0.494627	2.01	2.83762	4.66593	7	25
[Bud_2022]	16 h	2022	Days to floral bud emergence	36	YL-14c	26.9442	27.01	27.0424	4.17961	7	25
[Bud_2022]	16 h	2022	Days to floral bud emergence	36	YL-14c	52.0987	56.01	58.8102	9.03997	7	25
[Bud_2022]	16 h	2022	Days to floral bud emergence	41	YL-16a	41.5982	48.01	54.6181	45.4681	7	25
[Bud_2022]	16 h	2022	Days to floral bud emergence	51	YL-21a	22.8265	39.01	43.6388	6.9243	7	25
[Bud_2022]	16 h	2022	Days to floral bud emergence	61	YL-26a	28.3811	34.01	34.847	8.9063	7	25
[Bud_2023]	16 h	2023	Days to floral bud emergence	2	YL-01b	0.284992	2.01	4.41564	8.16867	7	25
[Bud_2023]	16 h	2023	Days to floral bud emergence	15	YL-05c	1.39538	2.01	7.15364	4.94701	7	25
[Bud_2023]	16 h	2023	Days to floral bud emergence	41	YL-16a	41.2813	48.01	57.5042	52.4275	7	25
[Bud_2023]	16 h	2023	Days to floral bud emergence	47	YL-19a	0	2.01	2.32519	6.27427	7	25
[Bud_2023]	16 h	2023	Days to floral bud emergence	57	YL-24	41.4781	53.01	58.4504	16.1589	7	25
[Bud_2023b]	8 h	2023	Days to floral bud emergence	1	YL-01a	0.0120616	1.01	1.39104	6.09807	7	25
[Bud_2023b]	8 h	2023	Days to floral bud emergence	8	YL-03b	24.2718	25.01	1.53175	5.26843	7	25
[Bud_2023b]	8 h	2023	Days to floral bud emergence	8	YL-03b	45.5457	46.01	46.2554	4.72881	7	25
[Bud_2023b]	8 h	2023	Days to floral bud emergence	10	YL-04a	2.18968	1.01	3.65202	5.94058	7	25
[Bud_2023b]	8 h	2023	Days to floral bud emergence	15	YL-05c	69.2199	71.01	73.2699	5.05641	7	25
[Bud_2023b]	8 h	2023	Days to floral bud emergence	16	YL-05d	6.95354	7.01	7.03461	4.11494	7	25
[Bud_2023b]	8 h	2023	Days to floral bud emergence	16	YL-05d	9.00559	9.01	9.0141	4.07574	7	25
[Bud_2023b]	8 h	2023	Days to floral bud emergence	24	YL-09	131.052	135.01	139.559	4.7442	7	25
[Bud_2023b]	8 h	2023	Days to floral bud emergence	36	YL-14c	52.2893	55.01	58.5177	5.73477	7	25
[Bud_2023b]	8 h	2023	Days to floral bud emergence	37	YL-14d	1.21461	6.01	13.494	9.08548	7	25
[Bud_2023b]	8 h	2023	Days to floral bud emergence	41	YL-16a	41.6798	48.01	57.3756	30.9043	7	25
[Bud_2023b]	8 h	2023	Days to floral bud emergence	55	YL-23a	14.6295	17.01	22.5392	8.30823	7	25
[Bud_2024]	16 h	2024	Days to floral bud emergence	22	YL-07b	0	0.01	2.17333	7.81306	7	25
[Bud_2024]	16 h	2024	Days to floral bud emergence	41	YL-16a	41.1979	48.01	54.6961	51.9519	7	25
[End_2022]	16 h	2022	Days to end of flowering	41	YL-16a	41.416	48.01	54.551	42.9874	7	25
[End_2022]	16 h	2022	Days to end of flowering	45	YL-18b	25.9563	27.01	27.3419	5.56984	7	25
[End_2022]	16 h	2022	Days to end of flowering	57	YL-24	40.1199	54.01	57.6649	12.9146	7	25
[End_2023]	16 h	2023	Days to end of flowering	2	YL-01b	0.111883	7.01	11.5685	12.4017	7	25
[End_2023]	16 h	2023	Days to end of flowering	15	YL-05c	0	0.01	2.78411	4.50068	7	25
[End_2023]	16 h	2023	Days to end of flowering	33	YL-13c	0	0.01	1.61984	7.27423	7	25
[End_2023]	16 h	2023	Days to end of flowering	35	YL-14b	0	0.01	1.47913	5.28408	7	25
[End_2023]	16 h	2023	Days to end of flowering	36	YL-14c	25.7825	26.01	26.6498	5.14133	7	25
[End_2023]	16 h	2023	Days to end of flowering	36	YL-14c	27.1465	32.51	34.9177	9.60764	7	25
[End_2023]	16 h	2023	Days to end of flowering	36	YL-14c	75.6706	76.01	78.2574	4.98318	7	25
[End_2023]	16 h	2023	Days to end of flowering	41	YL-16a	41.2938	48.01	57.6512	58.1481	7	25
[End_2023]	16 h	2023	Days to end of flowering	56	YL-23b	22.9544	29.01	37.4014	9.89692	7	25
[End_2023]	16 h	2023	Days to end of flowering	57	YL-24	13.5109	29.01	36.1445	12.4501	7	25
[End_2023b]	8 h	2023	Days to end of flowering	10	YL-04a	1.62056	2.01	6.06964	8.53908	7	25
[End_2023b]	8 h	2023	Days to end of flowering	10	YL-04a	11.7046	12.01	12.6508	5.23642	7	25
[End_2023b]	8 h	2023	Days to end of flowering	16	YL-05d	5.78436	6.01	7.06391	5.63124	7	25
[End_2023b]	8 h	2023	Days to end of flowering	16	YL-05d	8.96181	9.01	9.058	4.44784	7	25
[End_2023b]	8 h	2023	Days to end of flowering	16	YL-05d	11.17	15.01	15.8659	9.93259	7	25
[End_2023b]	8 h	2023	Days to end of flowering	30	YL-12d	39.8119	46.01	50.148	8.16313	7	25
[End_2023b]	8 h	2023	Days to end of flowering	35	YL-14b	0	0.01	0.364583	5.41317	7	25
[End_2023b]	8 h	2023	Days to end of flowering	36	YL-14c	64.7994	65.01	65.6349	4.53898	7	25
[End_2023b]	8 h	2023	Days to end of flowering	36	YL-14c	66.0819	67.01	69.9881	5.66875	7	25
[End_2023b]	8 h	2023	Days to end of flowering	38	YL-15a	6.1116	9.01	11.7201	8.59659	7	25
[End_2023b]	8 h	2023	Days to end of flowering	41	YL-16a	41.3681	48.01	53.4955	35.8548	7	25
[End_2023b]	8 h	2023	Days to end of flowering	43	YL-17	5.98434	6.01	6.82415	4.47326	7	25
[End_2023b]	8 h	2023	Days to end of flowering	43	YL-17	12.9266	15.01	15.9974	6.14858	7	25
[End_2023b]	8 h	2023	Days to end of flowering	43	YL-17	39.9393	41.01	44.083	4.98902	7	25
[End_2023b]	8 h	2023	Days to end of flowering	45	YL-18b	0	0.01	10.0365	22.9115	7	25
[End_2023b]	8 h	2023	Days to end of flowering	51	YL-21a	8.43059	18.01	20.7663	7.62444	7	25
[End_2023b]	8 h	2023	Days to end of flowering	57	YL-24	0.361747	4.01	10.0902	6.87825	7	25
[End_2023b]	8 h	2023	Days to end of flowering	61	YL-26a	3.70186	6.01	9.43489	4.85524	7	25
[End_2023b]	8 h	2023	Days to end of flowering	62	YL-26b	17.7776	19.01	20.42	5.90456	7	25
[End_2024]	16 h	2024	Days to end of flowering	14	YL-05b	4.50855	7.01	8.46105	6.80835	7	25
[End_2024]	16 h	2024	Days to end of flowering	16	YL-05d	6.84809	8.01	9.05725	5.87073	7	25
[End_2024]	16 h	2024	Days to end of flowering	16	YL-05d	17.4991	18.01	18.1896	5.15037	7	25
[End_2024]	16 h	2024	Days to end of flowering	22	YL-07b	0.286244	0.01	1.34906	6.17877	7	25
[End_2024]	16 h	2024	Days to end of flowering	22	YL-07b	6.43669	8.01	10.0742	13.1058	7	25
[End_2024]	16 h	2024	Days to end of flowering	24	YL-09	107.859	108.01	109.426	4.83878	7	25
[End_2024]	16 h	2024	Days to end of flowering	32	YL-13b	8.43742	12.01	17.5616	5.8988	7	25
[End_2024]	16 h	2024	Days to end of flowering	41	YL-16a	41.4039	47.01	60.5253	38.7953	7	25
[End_2024]	16 h	2024	Days to end of flowering	43	YL-17	144.982	145.01	145.022	4.29687	7	25
[End_2024]	16 h	2024	Days to end of flowering	47	YL-19a	0.416639	2.01	2.33379	6.28554	7	25
[Start_2022]	16 h	2022	Days to start of flowering	1	YL-01a	0	0.01	1.66836	17.6448	7	25
[Start_2022]	16 h	2022	Days to start of flowering	6	YL-02d	0.0371059	2.01	9.14619	9.84771	7	25
[Start_2022]	16 h	2022	Days to start of flowering	8	YL-03b	9.45478	11.01	12.9893	6.2129	7	25
[Start_2022]	16 h	2022	Days to start of flowering	14	YL-05b	9.75769	10.01	11.0127	4.47563	7	25
[Start_2022]	16 h	2022	Days to start of flowering	18	YL-06b	10.422	11.01	12.0604	4.46096	7	25
[Start_2022]	16 h	2022	Days to start of flowering	20	YL-06d	3.27247	8.01	13.9909	11.2111	7	25
[Start_2022]	16 h	2022	Days to start of flowering	20	YL-06d	25.4772	29.01	33.9636	7.48372	7	25
[Start_2022]	16 h	2022	Days to start of flowering	30	YL-12d	47.6773	49.01	50.1281	4.79115	7	25
[Start_2022]	16 h	2022	Days to start of flowering	33	YL-13c	0	0.01	4.09725	9.89896	7	25
[Start_2022]	16 h	2022	Days to start of flowering	36	YL-14c	58.7464	65.01	66.4473	11.5613	7	25
[Start_2022]	16 h	2022	Days to start of flowering	41	YL-16a	41.565	48.01	54.2161	34.8065	7	25
[Start_2022]	16 h	2022	Days to start of flowering	42	YL-16b	0	0.01	3.39364	10.3615	7	25
[Start_2022]	16 h	2022	Days to start of flowering	51	YL-21a	52.2592	54.01	56.3617	5.56277	7	25
[Start_2023]	16 h	2023	Days to start of flowering	2	YL-01b	1.66527	7.01	10.776	12.5329	7	25
[Start_2023]	16 h	2023	Days to start of flowering	7	YL-03a	34.806	42.01	42.809	15.2774	7	25
[Start_2023]	16 h	2023	Days to start of flowering	26	YL-11	0	0.01	0.350601	4.64069	7	25
[Start_2023]	16 h	2023	Days to start of flowering	36	YL-14c	21.5521	22.01	24.2586	5.98237	7	25
[Start_2023]	16 h	2023	Days to start of flowering	36	YL-14c	27.6073	28.01	28.7008	6.7978	7	25
[Start_2023]	16 h	2023	Days to start of flowering	36	YL-14c	30.2792	32.01	33.9897	9.73074	7	25
[Start_2023]	16 h	2023	Days to start of flowering	41	YL-16a	41.1487	48.01	57.3753	49.4684	7	25
[Start_2023]	16 h	2023	Days to start of flowering	56	YL-23b	21.6005	29.01	44.77	18.0063	7	25
[Start_2023]	16 h	2023	Days to start of flowering	61	YL-26a	45.8402	53.01	56.8705	11.2227	7	25
[Start_2023]	16 h	2023	Days to start of flowering	61	YL-26a	65.8251	66.01	66.2005	4.97887	7	25
[Start_2023b]	8 h	2023	Days to start of flowering	16	YL-05d	11.4091	13.01	15.7713	7.9511	7	25
[Start_2023b]	8 h	2023	Days to start of flowering	16	YL-05d	16.8929	18.01	18.282	5.63761	7	25
[Start_2023b]	8 h	2023	Days to start of flowering	37	YL-14d	0.274661	6.01	15.058	11.4648	7	25
[Start_2023b]	8 h	2023	Days to start of flowering	41	YL-16a	41.5465	48.01	57.493	38.0004	7	25
[Start_2023b]	8 h	2023	Days to start of flowering	55	YL-23a	16.2672	17.01	19.7111	5.0486	7	25
[Start_2023b]	8 h	2023	Days to start of flowering	57	YL-24	56.7499	58.01	58.3587	6.28304	7	25
[Start_2023b]	8 h	2023	Days to start of flowering	61	YL-26a	16.6015	18.01	21.7426	5.42899	7	25
[Start_2024]	16 h	2024	Days to start of flowering	22	YL-07b	0	0.01	0.99219	5.12375	7	25
[Start_2024]	16 h	2024	Days to start of flowering	33	YL-13c	3.52582	11.01	13.1331	7.11553	7	25
[Start_2024]	16 h	2024	Days to start of flowering	41	YL-16a	40.2821	47.01	54.6321	56.1056	7	25
[Start_2024]	16 h	2024	Days to start of flowering	44	YL-18a	10.0328	13.01	14.9663	4.73952	7	25
[Start_2024]	16 h	2024	Days to start of flowering	46	YL-18c	64.5629	70.01	70.4558	7.17476	7	25
[Start_2024]	16 h	2024	Days to start of flowering	51	YL-21a	37.0467	40.01	41.5315	7.16762	7	25
[Bud_2022]	16 h	2022	Days to floral bud emergence	20	YL-06d	3.37682	8.01	13.0523	7.36191	10	5
[Bud_2022]	16 h	2022	Days to floral bud emergence	22	YL-07b	13.8979	14.01	14.0361	4.23307	10	5
[Bud_2022]	16 h	2022	Days to floral bud emergence	22	YL-07b	17.4272	18.01	18.5245	5.00008	10	5
[Bud_2022]	16 h	2022	Days to floral bud emergence	41	YL-16a	29.128	48.01	57.6435	37.4081	10	5
[Bud_2023]	16 h	2023	Days to floral bud emergence	41	YL-16a	29.7501	49.01	58.2198	34.1235	10	5
[Bud_2023]	16 h	2023	Days to floral bud emergence	62	YL-26b	0.351167	12.01	19.2107	9.49421	10	5
[Bud_2023b]	8 h	2023	Days to floral bud emergence	6	YL-02d	0	1.01	2.58775	6.79538	10	5
[Bud_2023b]	8 h	2023	Days to floral bud emergence	15	YL-05c	64.9308	70.01	72.0948	4.99576	10	5
[Bud_2023b]	8 h	2023	Days to floral bud emergence	37	YL-14d	0.651319	6.01	15.3214	14.3204	10	5
[Bud_2023b]	8 h	2023	Days to floral bud emergence	41	YL-16a	28.8793	48.01	58.677	32.4243	10	5
[Bud_2024]	16 h	2024	Days to floral bud emergence	39	YL-15b	9.36698	15.01	16.2815	5.0132	10	5
[Bud_2024]	16 h	2024	Days to floral bud emergence	41	YL-16a	30.1575	48.01	57.4424	38.4676	10	5
[End_2022]	16 h	2022	Days to end of flowering	20	YL-06d	7.9848	8.01	8.02577	4.25464	10	5
[End_2022]	16 h	2022	Days to end of flowering	41	YL-16a	28.7418	48.01	57.7032	43.8084	10	5
[End_2023]	16 h	2023	Days to end of flowering	2	YL-01b	5.728	6.01	7.64983	4.22801	10	5
[End_2023]	16 h	2023	Days to end of flowering	35	YL-14b	0	0.01	4.26379	6.18679	10	5
[End_2023]	16 h	2023	Days to end of flowering	41	YL-16a	28.7995	48.01	58.3507	41.881	10	5
[End_2023]	16 h	2023	Days to end of flowering	56	YL-23b	27.4582	29.01	31.4459	6.04544	10	5
[End_2023b]	8 h	2023	Days to end of flowering	16	YL-05d	12.7105	13.51	15.1121	4.40223	10	5
[End_2023b]	8 h	2023	Days to end of flowering	41	YL-16a	30.4157	48.01	58.3326	30.0556	10	5
[End_2023b]	8 h	2023	Days to end of flowering	49	YL-20a	8.04937	4.01	10.3723	11.5861	10	5
[End_2024]	16 h	2024	Days to end of flowering	16	YL-05d	6.63665	10.01	12.9116	6.18813	10	5
[End_2024]	16 h	2024	Days to end of flowering	20	YL-06d	24.9527	28.01	29.2514	4.375	10	5
[End_2024]	16 h	2024	Days to end of flowering	24	YL-09	1.45333	3.01	13.5741	10.9556	10	5
[End_2024]	16 h	2024	Days to end of flowering	41	YL-16a	29.3344	48.01	57.3973	33.1678	10	5
[End_2024]	16 h	2024	Days to end of flowering	62	YL-26b	8.05779	9.01	9.22558	4.20216	10	5
[Start_2022]	16 h	2022	Days to start of flowering	20	YL-06d	16.7265	8.01	18.6911	7.49443	10	5
[Start_2022]	16 h	2022	Days to start of flowering	36	YL-14c	62.5681	65.01	65.6573	4.93382	10	5
[Start_2022]	16 h	2022	Days to start of flowering	41	YL-16a	28.5008	48.01	57.7404	44.3379	10	5
[Start_2023]	16 h	2023	Days to start of flowering	2	YL-01b	0.606942	7.01	17.679	7.95724	10	5
[Start_2023]	16 h	2023	Days to start of flowering	41	YL-16a	29.8879	49.01	58.3566	31.8919	10	5
[Start_2023]	16 h	2023	Days to start of flowering	56	YL-23b	18.859	22.01	22.8529	4.43565	10	5
[Start_2023]	16 h	2023	Days to start of flowering	56	YL-23b	23.087	29.01	35.83	6.71251	10	5
[Start_2023b]	8 h	2023	Days to start of flowering	37	YL-14d	0.526043	6.01	15.0459	9.54902	10	5
[Start_2023b]	8 h	2023	Days to start of flowering	41	YL-16a	28.7994	48.01	58.5489	31.2253	10	5
[Start_2024]	16 h	2024	Days to start of flowering	41	YL-16a	28.8355	48.01	57.8999	48.0024	10	5
[Start_2024]	16 h	2024	Days to start of flowering	62	YL-26b	3.47471	7.01	18.5516	7.62044	10	5
[Bud_2022]	16 h	2022	Days to floral bud emergence	41	YL-16a	28.9292	48.01	57.6723	38.7415	10	10
[Bud_2023]	16 h	2023	Days to floral bud emergence	2	YL-01b	0.197748	2.01	4.80528	6.03924	10	10
[Bud_2023]	16 h	2023	Days to floral bud emergence	27	YL-12a	14.4789	16.01	16.5125	4.37569	10	10
[Bud_2023]	16 h	2023	Days to floral bud emergence	36	YL-14c	19.7079	21.01	21.6145	5.68375	10	10
[Bud_2023]	16 h	2023	Days to floral bud emergence	36	YL-14c	27.9526	28.01	28.1054	4.07224	10	10
[Bud_2023]	16 h	2023	Days to floral bud emergence	41	YL-16a	30.049	49.01	58.0824	40.1859	10	10
[Bud_2023]	16 h	2023	Days to floral bud emergence	57	YL-24	42.3319	46.01	48.5778	4.59302	10	10
[Bud_2023]	16 h	2023	Days to floral bud emergence	57	YL-24	50.701	53.01	55.7219	6.73807	10	10
[Bud_2023b]	8 h	2023	Days to floral bud emergence	1	YL-01a	0.200126	1.01	1.16847	4.66341	10	10
[Bud_2023b]	8 h	2023	Days to floral bud emergence	37	YL-14d	0.664546	6.01	15.4361	12.5652	10	10
[Bud_2023b]	8 h	2023	Days to floral bud emergence	41	YL-16a	31.5753	48.01	58.3682	27.1555	10	10
[Bud_2024]	16 h	2024	Days to floral bud emergence	16	YL-05d	6.45773	8.01	11.6209	6.91286	10	10
[Bud_2024]	16 h	2024	Days to floral bud emergence	22	YL-07b	0	1.01	1.74869	4.75149	10	10
[Bud_2024]	16 h	2024	Days to floral bud emergence	39	YL-15b	0.862378	10.01	16.8114	5.68504	10	10
[Bud_2024]	16 h	2024	Days to floral bud emergence	41	YL-16a	30.1427	48.01	57.5488	48.0667	10	10
[End_2022]	16 h	2022	Days to end of flowering	36	YL-14c	61.7376	65.01	65.7645	5.69264	10	10
[End_2022]	16 h	2022	Days to end of flowering	41	YL-16a	29.0684	48.01	57.5392	39.8991	10	10
[End_2022]	16 h	2022	Days to end of flowering	57	YL-24	53.6986	54.01	54.0807	4.32772	10	10
[End_2023]	16 h	2023	Days to end of flowering	2	YL-01b	3.49917	7.01	9.71745	6.60481	10	10
[End_2023]	16 h	2023	Days to end of flowering	35	YL-14b	0	0.01	2.08075	7.21312	10	10
[End_2023]	16 h	2023	Days to end of flowering	36	YL-14c	24.7661	25.01	25.1746	4.10306	10	10
[End_2023]	16 h	2023	Days to end of flowering	36	YL-14c	27.7714	28.01	28.8793	4.46148	10	10
[End_2023]	16 h	2023	Days to end of flowering	36	YL-14c	30.229	31.01	33.6416	5.24287	10	10
[End_2023]	16 h	2023	Days to end of flowering	41	YL-16a	29.2335	48.01	58.3157	40.5668	10	10
[End_2023]	16 h	2023	Days to end of flowering	56	YL-23b	21.4358	24.01	25.9074	6.82886	10	10
[End_2023]	16 h	2023	Days to end of flowering	56	YL-23b	26.3009	29.01	39.4542	8.22866	10	10
[End_2023]	16 h	2023	Days to end of flowering	57	YL-24	21.3932	29.01	30.9119	5.37467	10	10
[End_2023]	16 h	2023	Days to end of flowering	57	YL-24	32.346	33.01	33.0631	3.98168	10	10
[End_2023b]	8 h	2023	Days to end of flowering	16	YL-05d	4.27041	5.01	5.61762	4.44851	10	10
[End_2023b]	8 h	2023	Days to end of flowering	16	YL-05d	0	9.01	9.13971	3.94359	10	10
[End_2023b]	8 h	2023	Days to end of flowering	16	YL-05d	10.2547	13.01	18.2097	10.3085	10	10
[End_2023b]	8 h	2023	Days to end of flowering	41	YL-16a	30.1835	48.01	57.6614	32.8978	10	10
[End_2023b]	8 h	2023	Days to end of flowering	43	YL-17	42.6123	45.01	48.1379	3.99385	10	10
[End_2023b]	8 h	2023	Days to end of flowering	49	YL-20a	0	0.01	10.5273	15.2963	10	10
[End_2023b]	8 h	2023	Days to end of flowering	57	YL-24	1.43033	3.01	6.37905	4.32789	10	10
[End_2024]	16 h	2024	Days to end of flowering	22	YL-07b	0	0.01	1.28544	5.88167	10	10
[End_2024]	16 h	2024	Days to end of flowering	41	YL-16a	29.3972	48.01	57.6239	31.2036	10	10
[Start_2022]	16 h	2022	Days to start of flowering	1	YL-01a	0	0.01	1.07237	6.06431	10	10
[Start_2022]	16 h	2022	Days to start of flowering	18	YL-06b	0.150948	12.01	16.9194	5.91728	10	10
[Start_2022]	16 h	2022	Days to start of flowering	20	YL-06d	0.150948	8.01	16.9194	11.7067	10	10
[Start_2022]	16 h	2022	Days to start of flowering	36	YL-14c	60.9234	65.01	66.9494	8.96882	10	10
[Start_2022]	16 h	2022	Days to start of flowering	41	YL-16a	29.2722	48.01	57.6175	48.01	10	10
[Start_2023]	16 h	2023	Days to start of flowering	2	YL-01b	5.42442	7.01	9.39648	5.39653	10	10
[Start_2023]	16 h	2023	Days to start of flowering	7	YL-03a	36.8613	41.01	42.3959	6.67388	10	10
[Start_2023]	16 h	2023	Days to start of flowering	35	YL-14b	0	0.01	4.8414	8.82335	10	10
[Start_2023]	16 h	2023	Days to start of flowering	41	YL-16a	30.0698	48.01	58.4892	39.5954	10	10
[Start_2023]	16 h	2023	Days to start of flowering	56	YL-23b	16.6974	29.01	42.9797	11.5787	10	10
[Start_2023]	16 h	2023	Days to start of flowering	61	YL-26a	51.4131	54.01	54.24	4.65393	10	10
[Start_2023b]	8 h	2023	Days to start of flowering	6	YL-02d	1.8516	3.01	3.0977	4.20248	10	10
[Start_2023b]	8 h	2023	Days to start of flowering	15	YL-05c	60.0329	64.51	68.4488	4.52987	10	10
[Start_2023b]	8 h	2023	Days to start of flowering	37	YL-14d	0.437398	6.01	12.347	9.12202	10	10
[Start_2023b]	8 h	2023	Days to start of flowering	41	YL-16a	30.3805	48.01	58.2942	25.7351	10	10
[Start_2024]	16 h	2024	Days to start of flowering	41	YL-16a	29.0156	47.01	57.754	52.6184	10	10
[Start_2024]	16 h	2024	Days to start of flowering	44	YL-18a	11.6315	13.01	14.6169	4.41605	10	10
[Bud_2022]	16 h	2022	Days to floral bud emergence	22	YL-07b	17.9772	18.01	18.116	3.99488	10	15
[Bud_2022]	16 h	2022	Days to floral bud emergence	24	YL-09	120.971	123.01	125.365	4.15938	10	15
[Bud_2022]	16 h	2022	Days to floral bud emergence	41	YL-16a	29.0743	48.01	57.6981	42.2335	10	15
[Bud_2023]	16 h	2023	Days to floral bud emergence	2	YL-01b	0.268573	2.01	4.94186	6.43764	10	15
[Bud_2023]	16 h	2023	Days to floral bud emergence	2	YL-01b	5.12438	6.01	7.32795	4.6962	10	15
[Bud_2023]	16 h	2023	Days to floral bud emergence	27	YL-12a	15.8816	16.01	16.0529	4.31782	10	15
[Bud_2023]	16 h	2023	Days to floral bud emergence	41	YL-16a	29.1879	48.01	57.6123	44.9044	10	15
[Bud_2023]	16 h	2023	Days to floral bud emergence	57	YL-24	44.2706	53.01	56.5263	9.90625	10	15
[Bud_2023b]	8 h	2023	Days to floral bud emergence	1	YL-01a	0.954796	1.01	1.36137	6.25053	10	15
[Bud_2023b]	8 h	2023	Days to floral bud emergence	37	YL-14d	0.939492	6.01	15.1626	13.6122	10	15
[Bud_2023b]	8 h	2023	Days to floral bud emergence	41	YL-16a	31.3295	48.01	58.3655	30.4917	10	15
[Bud_2023b]	8 h	2023	Days to floral bud emergence	55	YL-23a	16.1767	17.01	19.9138	5.02935	10	15
[Bud_2024]	16 h	2024	Days to floral bud emergence	22	YL-07b	0	0.01	1.4561	4.87379	10	15
[Bud_2024]	16 h	2024	Days to floral bud emergence	39	YL-15b	6.92872	15.01	18.5834	6.7341	10	15
[Bud_2024]	16 h	2024	Days to floral bud emergence	41	YL-16a	29.3515	48.01	57.3398	42.615	10	15
[End_2022]	16 h	2022	Days to end of flowering	20	YL-06d	6.52922	8.01	8.56603	5.06967	10	15
[End_2022]	16 h	2022	Days to end of flowering	36	YL-14c	60.3832	63.01	65.4232	5.3084	10	15
[End_2022]	16 h	2022	Days to end of flowering	41	YL-16a	29.0403	48.01	57.7358	43.5942	10	15
[End_2022]	16 h	2022	Days to end of flowering	57	YL-24	47.3466	49.01	49.6498	4.67549	10	15
[End_2022]	16 h	2022	Days to end of flowering	57	YL-24	50.1556	54.01	58.0843	8.27746	10	15
[End_2023]	16 h	2023	Days to end of flowering	2	YL-01b	3.76274	7.01	9.77749	8.16744	10	15
[End_2023]	16 h	2023	Days to end of flowering	35	YL-14b	3.37173	1.01	3.67238	7.4801	10	15
[End_2023]	16 h	2023	Days to end of flowering	36	YL-14c	23.0681	25.01	26.6519	6.8779	10	15
[End_2023]	16 h	2023	Days to end of flowering	36	YL-14c	27.1559	33.01	36.0421	8.34524	10	15
[End_2023]	16 h	2023	Days to end of flowering	41	YL-16a	29.3934	48.01	58.1824	45.9351	10	15
[End_2023]	16 h	2023	Days to end of flowering	56	YL-23b	27.4719	28.01	29.4975	5.58848	10	15
[End_2023]	16 h	2023	Days to end of flowering	57	YL-24	13.8394	29.01	33.7881	8.9732	10	15
[End_2023b]	8 h	2023	Days to end of flowering	10	YL-04a	0	0.01	2.21838	4.7938	10	15
[End_2023b]	8 h	2023	Days to end of flowering	16	YL-05d	3.75749	5.01	9.98465	8.07953	10	15
[End_2023b]	8 h	2023	Days to end of flowering	16	YL-05d	10.0397	15.01	18.447	12.6461	10	15
[End_2023b]	8 h	2023	Days to end of flowering	41	YL-16a	30.3458	48.01	57.5971	32.6419	10	15
[End_2023b]	8 h	2023	Days to end of flowering	43	YL-17	39.6871	43.01	47.8656	5.65817	10	15
[End_2023b]	8 h	2023	Days to end of flowering	49	YL-20a	0	0.01	10.3204	16.0684	10	15
[End_2023b]	8 h	2023	Days to end of flowering	57	YL-24	1.18086	3.01	8.8244	7.8687	10	15
[End_2024]	16 h	2024	Days to end of flowering	16	YL-05d	6.7588	8.01	8.78623	5.80557	10	15
[End_2024]	16 h	2024	Days to end of flowering	16	YL-05d	9.23394	10.01	11.2112	5.80372	10	15
[End_2024]	16 h	2024	Days to end of flowering	22	YL-07b	0	0.01	0.74498	4.77442	10	15
[End_2024]	16 h	2024	Days to end of flowering	41	YL-16a	29.4527	48.01	57.7937	29.2999	10	15
[End_2024]	16 h	2024	Days to end of flowering	47	YL-19a	0.715692	2.01	2.23342	4.94711	10	15
[End_2024]	16 h	2024	Days to end of flowering	62	YL-26b	6.92801	9.01	9.29792	4.23063	10	15
[Start_2022]	16 h	2022	Days to start of flowering	1	YL-01a	0	0.01	1.25523	8.81127	10	15
[Start_2022]	16 h	2022	Days to start of flowering	6	YL-02d	1.31956	2.01	5.79695	5.29048	10	15
[Start_2022]	16 h	2022	Days to start of flowering	18	YL-06b	10.608	12.01	12.1728	4.44616	10	15
[Start_2022]	16 h	2022	Days to start of flowering	20	YL-06d	0.207941	8.01	17.2732	13.4806	10	15
[Start_2022]	16 h	2022	Days to start of flowering	36	YL-14c	58.8283	65.01	66.4793	8.44214	10	15
[Start_2022]	16 h	2022	Days to start of flowering	41	YL-16a	29.2992	48.01	57.5263	39.4899	10	15
[Start_2023]	16 h	2023	Days to start of flowering	2	YL-01b	5.13278	7.01	9.68012	5.8117	10	15
[Start_2023]	16 h	2023	Days to start of flowering	7	YL-03a	37.2352	42.01	42.5133	8.05156	10	15
[Start_2023]	16 h	2023	Days to start of flowering	35	YL-14b	0	0.01	0.912827	5.31932	10	15
[Start_2023]	16 h	2023	Days to start of flowering	41	YL-16a	30.0398	48.01	58.5338	46.5588	10	15
[Start_2023]	16 h	2023	Days to start of flowering	42	YL-16b	0.675558	1.01	2.12869	5.06682	10	15
[Start_2023]	16 h	2023	Days to start of flowering	56	YL-23b	17.6018	29.01	42.4747	12.4031	10	15
[Start_2023]	16 h	2023	Days to start of flowering	61	YL-26a	48.359	54.01	55.444	6.66519	10	15
[Start_2023b]	8 h	2023	Days to start of flowering	6	YL-02d	0.593867	2.01	7.44796	8.39481	10	15
[Start_2023b]	8 h	2023	Days to start of flowering	15	YL-05c	61.5165	66.01	68.5262	4.81408	10	15
[Start_2023b]	8 h	2023	Days to start of flowering	37	YL-14d	0.842203	5.01	11.1276	8.28313	10	15
[Start_2023b]	8 h	2023	Days to start of flowering	41	YL-16a	30.1415	48.01	58.2583	30.6739	10	15
[Start_2024]	16 h	2024	Days to start of flowering	33	YL-13c	8.17078	11.01	13.1934	6.93912	10	15
[Start_2024]	16 h	2024	Days to start of flowering	41	YL-16a	28.9601	47.01	57.7453	54.9576	10	15
[Bud_2022]	16 h	2022	Days to floral bud emergence	7	YL-03a	3.87483	5.01	7.87869	4.10112	10	20
[Bud_2022]	16 h	2022	Days to floral bud emergence	22	YL-07b	13.3285	18.01	19.5553	5.31545	10	20
[Bud_2022]	16 h	2022	Days to floral bud emergence	22	YL-07b	20.9252	21.01	21.0677	3.851	10	20
[Bud_2022]	16 h	2022	Days to floral bud emergence	24	YL-09	121.47	142.01	142.485	7.17187	10	20
[Bud_2022]	16 h	2022	Days to floral bud emergence	36	YL-14c	52.1875	56.01	58.8444	7.11405	10	20
[Bud_2022]	16 h	2022	Days to floral bud emergence	41	YL-16a	29.098	48.01	57.755	45.7635	10	20
[Bud_2022]	16 h	2022	Days to floral bud emergence	61	YL-26a	28.7649	33.01	34.8233	6.84802	10	20
[Bud_2023]	16 h	2023	Days to floral bud emergence	2	YL-01b	0.230203	2.01	4.624	6.65534	10	20
[Bud_2023]	16 h	2023	Days to floral bud emergence	41	YL-16a	29.1632	48.01	58.2424	46.2553	10	20
[Bud_2023]	16 h	2023	Days to floral bud emergence	57	YL-24	8.35956	10.01	11.8073	3.9522	10	20
[Bud_2023]	16 h	2023	Days to floral bud emergence	57	YL-24	0.705755	25.01	1.53175	4.78476	10	20
[Bud_2023]	16 h	2023	Days to floral bud emergence	57	YL-24	42.3828	53.01	58.3757	10.5603	10	20
[Bud_2023b]	8 h	2023	Days to floral bud emergence	1	YL-01a	0.610026	1.01	1.50229	8.32788	10	20
[Bud_2023b]	8 h	2023	Days to floral bud emergence	8	YL-03b	23.901	25.01	25.4077	5.99846	10	20
[Bud_2023b]	8 h	2023	Days to floral bud emergence	15	YL-05c	65.9744	70.51	66.8353	5.86201	10	20
[Bud_2023b]	8 h	2023	Days to floral bud emergence	16	YL-05d	3.36721	4.01	4.67723	5.49702	10	20
[Bud_2023b]	8 h	2023	Days to floral bud emergence	36	YL-14c	53.53	55.01	56.3424	5.07496	10	20
[Bud_2023b]	8 h	2023	Days to floral bud emergence	37	YL-14d	0.116607	6.01	14.8396	10.7574	10	20
[Bud_2023b]	8 h	2023	Days to floral bud emergence	41	YL-16a	31.9999	48.01	58.261	27.9049	10	20
[Bud_2023b]	8 h	2023	Days to floral bud emergence	55	YL-23a	15.0137	18.01	21.4346	6.34271	10	20
[Bud_2024]	16 h	2024	Days to floral bud emergence	22	YL-07b	0	0.01	2.26923	7.56933	10	20
[Bud_2024]	16 h	2024	Days to floral bud emergence	41	YL-16a	29.185	48.01	57.7711	44.7385	10	20
[End_2022]	16 h	2022	Days to end of flowering	20	YL-06d	6.12889	8.01	8.56711	5.28211	10	20
[End_2022]	16 h	2022	Days to end of flowering	41	YL-16a	29.329	48.01	57.5652	41.6688	10	20
[End_2022]	16 h	2022	Days to end of flowering	57	YL-24	41.6965	54.01	58.3151	12.2037	10	20
[End_2023]	16 h	2023	Days to end of flowering	2	YL-01b	0.126753	7.01	11.4647	10.3042	10	20
[End_2023]	16 h	2023	Days to end of flowering	35	YL-14b	0	0.01	3.28158	6.44738	10	20
[End_2023]	16 h	2023	Days to end of flowering	36	YL-14c	22.6849	33.01	36.2078	10.054	10	20
[End_2023]	16 h	2023	Days to end of flowering	41	YL-16a	30.1626	48.01	58.5064	50.9937	10	20
[End_2023]	16 h	2023	Days to end of flowering	56	YL-23b	23.1936	25.01	25.5418	4.62286	10	20
[End_2023]	16 h	2023	Days to end of flowering	56	YL-23b	26.4304	29.01	33.6218	6.92523	10	20
[End_2023]	16 h	2023	Days to end of flowering	57	YL-24	13.6368	28.01	34.4948	9.36558	10	20
[End_2023b]	8 h	2023	Days to end of flowering	10	YL-04a	1.29671	2.01	4.79549	7.11859	10	20
[End_2023b]	8 h	2023	Days to end of flowering	10	YL-04a	6.35268	9.01	9.42964	5.86883	10	20
[End_2023b]	8 h	2023	Days to end of flowering	16	YL-05d	4.71357	6.01	6.85809	5.06427	10	20
[End_2023b]	8 h	2023	Days to end of flowering	16	YL-05d	8.97299	9.01	9.04692	4.24767	10	20
[End_2023b]	8 h	2023	Days to end of flowering	16	YL-05d	10.7908	13.01	15.89	9.07244	10	20
[End_2023b]	8 h	2023	Days to end of flowering	16	YL-05d	16.8318	17.01	17.139	4.32454	10	20
[End_2023b]	8 h	2023	Days to end of flowering	30	YL-12d	42.7001	45.01	48.0311	4.75703	10	20
[End_2023b]	8 h	2023	Days to end of flowering	35	YL-14b	0	0.01	0.0555796	4.28691	10	20
[End_2023b]	8 h	2023	Days to end of flowering	36	YL-14c	67.9051	68.01	68.1879	4.25139	10	20
[End_2023b]	8 h	2023	Days to end of flowering	41	YL-16a	30.3561	48.01	57.5466	38.6422	10	20
[End_2023b]	8 h	2023	Days to end of flowering	43	YL-17	37.5442	43.01	53.4679	7.68607	10	20
[End_2023b]	8 h	2023	Days to end of flowering	49	YL-20a	0	0.01	10.2461	19.311	10	20
[End_2023b]	8 h	2023	Days to end of flowering	51	YL-21a	12.6678	18.01	19.3105	4.88603	10	20
[End_2023b]	8 h	2023	Days to end of flowering	57	YL-24	6.92367	2.01	8.9054	7.15689	10	20
[End_2023b]	8 h	2023	Days to end of flowering	62	YL-26b	17.2168	19.01	21.2713	6.25689	10	20
[End_2024]	16 h	2024	Days to end of flowering	22	YL-07b	0	0.01	0.740459	4.86997	10	20
[End_2024]	16 h	2024	Days to end of flowering	22	YL-07b	10.8866	12.01	12.156	4.51891	10	20
[End_2024]	16 h	2024	Days to end of flowering	32	YL-13b	10.7533	12.01	14.2857	4.18878	10	20
[End_2024]	16 h	2024	Days to end of flowering	41	YL-16a	29.2847	47.01	58.4925	33.1973	10	20
[End_2024]	16 h	2024	Days to end of flowering	47	YL-19a	0.648941	2.01	2.31998	5.29747	10	20
[End_2024]	16 h	2024	Days to end of flowering	62	YL-26b	6.77697	7.01	8.7196	4.65496	10	20
[Start_2022]	16 h	2022	Days to start of flowering	1	YL-01a	0	0.01	1.61463	13.6289	10	20
[Start_2022]	16 h	2022	Days to start of flowering	6	YL-02d	0.816491	4.01	7.40888	6.69618	10	20
[Start_2022]	16 h	2022	Days to start of flowering	20	YL-06d	1.48361	8.01	9.62835	7.20836	10	20
[Start_2022]	16 h	2022	Days to start of flowering	20	YL-06d	10.2859	11.01	12.7773	4.81937	10	20
[Start_2022]	16 h	2022	Days to start of flowering	20	YL-06d	26.4232	30.01	33.1752	6.29718	10	20
[Start_2022]	16 h	2022	Days to start of flowering	33	YL-13c	0	0.01	7.00203	7.16852	10	20
[Start_2022]	16 h	2022	Days to start of flowering	36	YL-14c	58.9083	65.01	65.911	7.44589	10	20
[Start_2022]	16 h	2022	Days to start of flowering	41	YL-16a	30.079	48.01	56.4891	35.2047	10	20
[Start_2022]	16 h	2022	Days to start of flowering	42	YL-16b	0	0.01	2.26754	5.97122	10	20
[Start_2023]	16 h	2023	Days to start of flowering	2	YL-01b	0.831837	6.01	15.541	9.74088	10	20
[Start_2023]	16 h	2023	Days to start of flowering	7	YL-03a	36.1619	42.01	42.7264	10.4428	10	20
[Start_2023]	16 h	2023	Days to start of flowering	35	YL-14b	0	0.01	0.719918	4.97545	10	20
[Start_2023]	16 h	2023	Days to start of flowering	36	YL-14c	18.6802	19.01	19.1433	4.38584	10	20
[Start_2023]	16 h	2023	Days to start of flowering	36	YL-14c	31.1903	32.01	33.4418	5.06517	10	20
[Start_2023]	16 h	2023	Days to start of flowering	41	YL-16a	29.1028	48.01	58.6188	51.7254	10	20
[Start_2023]	16 h	2023	Days to start of flowering	42	YL-16b	0.327966	1.01	2.25386	5.88909	10	20
[Start_2023]	16 h	2023	Days to start of flowering	56	YL-23b	16.8287	29.01	44.8508	15.8437	10	20
[Start_2023]	16 h	2023	Days to start of flowering	61	YL-26a	40.9911	54.01	55.9889	10.7091	10	20
[Start_2023b]	8 h	2023	Days to start of flowering	6	YL-02d	0.563813	3.01	3.74438	4.74316	10	20
[Start_2023b]	8 h	2023	Days to start of flowering	37	YL-14d	1.89188	5.01	10.0303	8.15386	10	20
[Start_2023b]	8 h	2023	Days to start of flowering	41	YL-16a	29.8712	48.01	58.2011	36.1592	10	20
[Start_2023b]	8 h	2023	Days to start of flowering	55	YL-23a	14.8923	18.01	21.2816	5.42317	10	20
[Start_2023b]	8 h	2023	Days to start of flowering	57	YL-24	39.0324	48.01	48.2756	5.13394	10	20
[Start_2024]	16 h	2024	Days to start of flowering	24	YL-09	94.3314	95.01	95.5292	5.66552	10	20
[Start_2024]	16 h	2024	Days to start of flowering	33	YL-13c	5.60465	11.01	13.34	8.34899	10	20
[Start_2024]	16 h	2024	Days to start of flowering	41	YL-16a	29.0402	47.01	57.6944	55.0949	10	20
[Start_2024]	16 h	2024	Days to start of flowering	46	YL-18c	68.6426	70.01	70.2448	5.24035	10	20
[Start_2024]	16 h	2024	Days to start of flowering	51	YL-21a	37.5505	38.01	40.7081	5.1007	10	20
[Bud_2022]	16 h	2022	Days to floral bud emergence	7	YL-03a	3.68289	4.01	8.32943	4.95893	10	25
[Bud_2022]	16 h	2022	Days to floral bud emergence	22	YL-07b	7.85457	8.01	8.82505	4.8068	10	25
[Bud_2022]	16 h	2022	Days to floral bud emergence	22	YL-07b	9.63679	18.01	24.4776	9.16586	10	25
[Bud_2022]	16 h	2022	Days to floral bud emergence	24	YL-09	121.522	142.01	142.655	10.9535	10	25
[Bud_2022]	16 h	2022	Days to floral bud emergence	32	YL-13b	0.560467	2.01	2.74578	4.66593	10	25
[Bud_2022]	16 h	2022	Days to floral bud emergence	36	YL-14c	17.9602	18.01	18.1974	4.26697	10	25
[Bud_2022]	16 h	2022	Days to floral bud emergence	36	YL-14c	27.0086	27.01	27.0104	4.17961	10	25
[Bud_2022]	16 h	2022	Days to floral bud emergence	36	YL-14c	52.1271	56.01	58.1815	9.03997	10	25
[Bud_2022]	16 h	2022	Days to floral bud emergence	41	YL-16a	29.8463	48.01	57.5275	45.4681	10	25
[Bud_2022]	16 h	2022	Days to floral bud emergence	51	YL-21a	22.8428	39.01	43.5099	6.9243	10	25
[Bud_2022]	16 h	2022	Days to floral bud emergence	61	YL-26a	28.4348	34.01	34.8364	8.9063	10	25
[Bud_2023]	16 h	2023	Days to floral bud emergence	2	YL-01b	0.435747	2.01	4.94353	8.16867	10	25
[Bud_2023]	16 h	2023	Days to floral bud emergence	2	YL-01b	5.23915	6.01	6.42724	4.06417	10	25
[Bud_2023]	16 h	2023	Days to floral bud emergence	15	YL-05c	3.14084	2.01	10.8641	4.94701	10	25
[Bud_2023]	16 h	2023	Days to floral bud emergence	24	YL-09	94.3758	95.01	95.3368	4.20654	10	25
[Bud_2023]	16 h	2023	Days to floral bud emergence	31	YL-13a	4.98744	5.01	5.03752	3.92114	10	25
[Bud_2023]	16 h	2023	Days to floral bud emergence	41	YL-16a	29.1537	48.01	58.3131	52.4275	10	25
[Bud_2023]	16 h	2023	Days to floral bud emergence	47	YL-19a	5.11706	2.01	2.3987	6.27427	10	25
[Bud_2023]	16 h	2023	Days to floral bud emergence	57	YL-24	40.5262	53.01	58.5107	16.1589	10	25
[Bud_2023b]	8 h	2023	Days to floral bud emergence	1	YL-01a	0.119504	1.01	1.34861	6.09807	10	25
[Bud_2023b]	8 h	2023	Days to floral bud emergence	8	YL-03b	24.4108	25.01	25.2592	5.26843	10	25
[Bud_2023b]	8 h	2023	Days to floral bud emergence	8	YL-03b	45.7044	46.01	46.1715	4.72881	10	25
[Bud_2023b]	8 h	2023	Days to floral bud emergence	10	YL-04a	1.80591	1.01	3.4935	5.94058	10	25
[Bud_2023b]	8 h	2023	Days to floral bud emergence	15	YL-05c	69.5339	71.01	72.0082	5.05641	10	25
[Bud_2023b]	8 h	2023	Days to floral bud emergence	16	YL-05d	3.61552	4.01	5.4729	6.82534	10	25
[Bud_2023b]	8 h	2023	Days to floral bud emergence	16	YL-05d	12.4925	13.01	13.2344	5.33217	10	25
[Bud_2023b]	8 h	2023	Days to floral bud emergence	24	YL-09	127.578	135.01	139.063	5.85359	10	25
[Bud_2023b]	8 h	2023	Days to floral bud emergence	36	YL-14c	52.5015	55.01	58.3437	5.73477	10	25
[Bud_2023b]	8 h	2023	Days to floral bud emergence	37	YL-14d	1.11529	6.01	13.298	9.08548	10	25
[Bud_2023b]	8 h	2023	Days to floral bud emergence	41	YL-16a	31.3178	48.01	58.2092	30.9043	10	25
[Bud_2023b]	8 h	2023	Days to floral bud emergence	55	YL-23a	14.8165	17.01	22.3419	8.30823	10	25
[Bud_2024]	16 h	2024	Days to floral bud emergence	9	YL-03c	32.3267	33.01	33.1037	4.2412	10	25
[Bud_2024]	16 h	2024	Days to floral bud emergence	22	YL-07b	0	0.01	2.25459	7.81306	10	25
[Bud_2024]	16 h	2024	Days to floral bud emergence	41	YL-16a	29.205	48.01	57.744	51.9519	10	25
[End_2022]	16 h	2022	Days to end of flowering	41	YL-16a	29.4435	48.01	57.5095	42.9874	10	25
[End_2022]	16 h	2022	Days to end of flowering	45	YL-18b	26.0247	27.01	27.3327	5.56984	10	25
[End_2022]	16 h	2022	Days to end of flowering	57	YL-24	40.1533	54.01	58.3002	12.9146	10	25
[End_2023]	16 h	2023	Days to end of flowering	2	YL-01b	0.118135	7.01	11.586	12.4017	10	25
[End_2023]	16 h	2023	Days to end of flowering	15	YL-05c	0	0.01	3.05311	4.50068	10	25
[End_2023]	16 h	2023	Days to end of flowering	33	YL-13c	0	0.01	1.64859	7.27423	10	25
[End_2023]	16 h	2023	Days to end of flowering	35	YL-14b	0	0.01	1.52952	5.28408	10	25
[End_2023]	16 h	2023	Days to end of flowering	36	YL-14c	23.5913	25.01	26.4263	7.5766	10	25
[End_2023]	16 h	2023	Days to end of flowering	36	YL-14c	27.2487	32.51	34.9376	9.60764	10	25
[End_2023]	16 h	2023	Days to end of flowering	36	YL-14c	75.6545	76.01	78.2815	4.98318	10	25
[End_2023]	16 h	2023	Days to end of flowering	41	YL-16a	29.2176	48.01	58.5769	58.1481	10	25
[End_2023]	16 h	2023	Days to end of flowering	56	YL-23b	22.9295	29.01	37.4949	9.89692	10	25
[End_2023]	16 h	2023	Days to end of flowering	57	YL-24	13.5047	29.01	36.4385	12.4501	10	25
[End_2023b]	8 h	2023	Days to end of flowering	10	YL-04a	1.83301	2.01	9.39649	8.53908	10	25
[End_2023b]	8 h	2023	Days to end of flowering	10	YL-04a	11.5848	12.01	12.9021	5.23642	10	25
[End_2023b]	8 h	2023	Days to end of flowering	16	YL-05d	4.54005	6.01	7.27741	5.63124	10	25
[End_2023b]	8 h	2023	Days to end of flowering	16	YL-05d	8.74702	9.01	9.2719	4.44784	10	25
[End_2023b]	8 h	2023	Days to end of flowering	16	YL-05d	10.8679	15.01	15.9181	9.93259	10	25
[End_2023b]	8 h	2023	Days to end of flowering	30	YL-12d	39.6371	46.01	50.256	8.16313	10	25
[End_2023b]	8 h	2023	Days to end of flowering	35	YL-14b	0	0.01	0.480048	5.41317	10	25
[End_2023b]	8 h	2023	Days to end of flowering	36	YL-14c	64.3724	67.01	70.9511	5.66875	10	25
[End_2023b]	8 h	2023	Days to end of flowering	36	YL-14c	72.62	74.01	75.0069	4.33863	10	25
[End_2023b]	8 h	2023	Days to end of flowering	38	YL-15a	3.91722	9.01	11.8266	8.59659	10	25
[End_2023b]	8 h	2023	Days to end of flowering	41	YL-16a	30.4211	48.01	57.1334	35.8548	10	25
[End_2023b]	8 h	2023	Days to end of flowering	43	YL-17	5.64155	6.01	7.87734	4.47326	10	25
[End_2023b]	8 h	2023	Days to end of flowering	43	YL-17	12.7525	15.01	16.9812	6.14858	10	25
[End_2023b]	8 h	2023	Days to end of flowering	43	YL-17	39.7538	41.01	45.7071	4.98902	10	25
[End_2023b]	8 h	2023	Days to end of flowering	49	YL-20a	0	0.01	10.1184	22.9115	10	25
[End_2023b]	8 h	2023	Days to end of flowering	51	YL-21a	7.75992	18.01	20.925	7.62444	10	25
[End_2023b]	8 h	2023	Days to end of flowering	57	YL-24	0.544637	4.01	10.61	6.87825	10	25
[End_2023b]	8 h	2023	Days to end of flowering	61	YL-26a	0.865908	1.01	1.15771	4.12012	10	25
[End_2023b]	8 h	2023	Days to end of flowering	61	YL-26a	2.92747	6.01	10.3103	4.85524	10	25
[End_2023b]	8 h	2023	Days to end of flowering	62	YL-26b	17.6006	19.01	20.6859	5.90456	10	25
[End_2024]	16 h	2024	Days to end of flowering	14	YL-05b	4.40878	7.01	8.55101	6.80835	10	25
[End_2024]	16 h	2024	Days to end of flowering	16	YL-05d	6.80145	7.01	7.29	4.74061	10	25
[End_2024]	16 h	2024	Days to end of flowering	16	YL-05d	17.7819	18.01	18.2174	5.15037	10	25
[End_2024]	16 h	2024	Days to end of flowering	22	YL-07b	0	0.01	1.41549	6.17877	10	25
[End_2024]	16 h	2024	Days to end of flowering	24	YL-09	107.823	108.01	109.716	4.83878	10	25
[End_2024]	16 h	2024	Days to end of flowering	32	YL-13b	8.2594	12.01	17.8476	5.8988	10	25
[End_2024]	16 h	2024	Days to end of flowering	41	YL-16a	5.50298	7.01	8.39238	4.20805	10	25
[End_2024]	16 h	2024	Days to end of flowering	41	YL-16a	29.2291	47.01	60.5409	38.7953	10	25
[End_2024]	16 h	2024	Days to end of flowering	43	YL-17	144.859	145.01	145.074	4.29687	10	25
[End_2024]	16 h	2024	Days to end of flowering	47	YL-19a	0.313636	2.01	2.35574	6.28554	10	25
[Start_2022]	16 h	2022	Days to start of flowering	1	YL-01a	0	0.01	1.63174	17.6448	10	25
[Start_2022]	16 h	2022	Days to start of flowering	6	YL-02d	0.0739566	2.01	9.17568	9.84771	10	25
[Start_2022]	16 h	2022	Days to start of flowering	8	YL-03b	9.60272	11.01	12.6958	6.2129	10	25
[Start_2022]	16 h	2022	Days to start of flowering	20	YL-06d	3.89288	8.01	13.6089	11.2111	10	25
[Start_2022]	16 h	2022	Days to start of flowering	20	YL-06d	25.6968	29.01	33.5998	7.48372	10	25
[Start_2022]	16 h	2022	Days to start of flowering	30	YL-12d	48.0078	49.01	50.0359	4.79115	10	25
[Start_2022]	16 h	2022	Days to start of flowering	33	YL-13c	0	0.01	3.15856	9.89896	10	25
[Start_2022]	16 h	2022	Days to start of flowering	36	YL-14c	56.9109	57.01	57.7775	4.62035	10	25
[Start_2022]	16 h	2022	Days to start of flowering	36	YL-14c	58.0319	65.01	66.2924	11.5613	10	25
[Start_2022]	16 h	2022	Days to start of flowering	41	YL-16a	29.7201	48.01	57.0133	34.8065	10	25
[Start_2022]	16 h	2022	Days to start of flowering	42	YL-16b	0	0.01	3.27597	10.3615	10	25
[Start_2022]	16 h	2022	Days to start of flowering	51	YL-21a	52.5431	54.01	56.1646	5.56277	10	25
[Start_2023]	16 h	2023	Days to start of flowering	2	YL-01b	1.57059	7.01	11.2138	12.5329	10	25
[Start_2023]	16 h	2023	Days to start of flowering	2	YL-01b	12.7822	14.01	14.7078	4.30186	10	25
[Start_2023]	16 h	2023	Days to start of flowering	7	YL-03a	28.7744	42.01	42.8242	15.2774	10	25
[Start_2023]	16 h	2023	Days to start of flowering	26	YL-11	0	0.01	0.508893	4.64069	10	25
[Start_2023]	16 h	2023	Days to start of flowering	30	YL-12d	49.133	50.01	50.0468	4.11957	10	25
[Start_2023]	16 h	2023	Days to start of flowering	36	YL-14c	18.2377	19.01	19.5372	6.25164	10	25
[Start_2023]	16 h	2023	Days to start of flowering	36	YL-14c	27.5592	28.01	28.9825	5.85866	10	25
[Start_2023]	16 h	2023	Days to start of flowering	36	YL-14c	30.1544	32.01	34.2969	9.73074	10	25
[Start_2023]	16 h	2023	Days to start of flowering	41	YL-16a	30.1752	48.01	58.252	49.4684	10	25
[Start_2023]	16 h	2023	Days to start of flowering	56	YL-23b	16.8823	29.01	45.3782	18.0063	10	25
[Start_2023]	16 h	2023	Days to start of flowering	61	YL-26a	43.4903	44.01	44.2194	4.12982	10	25
[Start_2023]	16 h	2023	Days to start of flowering	61	YL-26a	45.6189	53.01	57.1929	11.2227	10	25
[Start_2023]	16 h	2023	Days to start of flowering	61	YL-26a	65.7759	66.01	66.2512	4.97887	10	25
[Start_2023b]	8 h	2023	Days to start of flowering	16	YL-05d	4.62099	5.01	5.34234	4.42939	10	25
[Start_2023b]	8 h	2023	Days to start of flowering	16	YL-05d	11.3916	13.01	15.7775	7.9511	10	25
[Start_2023b]	8 h	2023	Days to start of flowering	16	YL-05d	16.8699	18.01	18.2867	5.63761	10	25
[Start_2023b]	8 h	2023	Days to start of flowering	37	YL-14d	0.27916	6.01	15.0641	11.4648	10	25
[Start_2023b]	8 h	2023	Days to start of flowering	41	YL-16a	29.4702	48.01	58.4388	38.0004	10	25
[Start_2023b]	8 h	2023	Days to start of flowering	55	YL-23a	16.2461	17.01	19.7645	5.0486	10	25
[Start_2023b]	8 h	2023	Days to start of flowering	57	YL-24	56.6649	57.01	57.1125	4.21023	10	25
[Start_2023b]	8 h	2023	Days to start of flowering	61	YL-26a	16.591	18.01	21.7834	5.42899	10	25
[Start_2024]	16 h	2024	Days to start of flowering	22	YL-07b	0	0.01	0.903913	5.12375	10	25
[Start_2024]	16 h	2024	Days to start of flowering	33	YL-13c	3.67786	11.01	13.1151	7.11553	10	25
[Start_2024]	16 h	2024	Days to start of flowering	41	YL-16a	29.0786	47.01	57.5858	56.1056	10	25
[Start_2024]	16 h	2024	Days to start of flowering	44	YL-18a	10.3249	13.01	14.7101	4.73952	10	25
[Start_2024]	16 h	2024	Days to start of flowering	46	YL-18c	64.8079	70.01	70.4432	7.17476	10	25
[Start_2024]	16 h	2024	Days to start of flowering	51	YL-21a	37.0748	40.01	41.5065	7.16762	10	25
