# Supplementary material for: QTL mapping of vernalization-insensitive and photoperiod-independent early flowering in yellow lupin (Lupinus luteus L.)
Source: Front Plant Sci. 2026 Apr 23;17:1829334. doi: 10.3389/fpls.2026.1829334 (PMC13149415; doi:10.3389/fpls.2026.1829334)
Supplement: Supplementary Table S10 — Results of QTL mapping of yellow lupin flowering phenology traits for 10 cM window size and 15 background markers. [file Table10.xlsx]

## Sheet: Table S10
Ishani Dogra, Allen Eldho-Paul, Anna Surma, Sandra Rychel-Bielska, Bartosz Kozak, Michał Książkiewicz
QTL mapping of vernalization-insensitive and photoperiod-independent early flowering in yellow lupin (Lupinus luteus L.)
Frontiers in Plant Science
Supplementary Table S10. Results of QTL mapping of yellow lupin flowering phenology traits for 10 cM window size and 15 background markers.
No	Trait name	Photoperiod	Year	Trait	Linkage group	Marker	Position	LOD	R2 (%)	Additive effect
1	[Bud_2022]	16 h	2022	Days to floral bud emergence	YL-01a	1	0.01	4.2641	1.19702	-1.04262
2	[Bud_2022]	16 h	2022	Days to floral bud emergence	YL-01a	1	0.51	4.02361	1.15264	-1.04277
3	[Bud_2022]	16 h	2022	Days to floral bud emergence	YL-01a	1	1.01	3.71268	1.06177	-1.03609
4	[Bud_2022]	16 h	2022	Days to floral bud emergence	YL-01a	2	1.14	3.61297	1.02632	-1.03189
5	[Bud_2022]	16 h	2022	Days to floral bud emergence	YL-01a	3	1.51	2.96984	0.85261	-0.942215
6	[Bud_2022]	16 h	2022	Days to floral bud emergence	YL-01a	4	1.88	2.49951	0.72334	-0.829468
7	[Bud_2022]	16 h	2022	Days to floral bud emergence	YL-01b	1	0.01	0.35741	0.09332	-0.254294
8	[Bud_2022]	16 h	2022	Days to floral bud emergence	YL-01b	2	0.38	0.0793338	0.02066	-0.120669
9	[Bud_2022]	16 h	2022	Days to floral bud emergence	YL-01b	3	0.75	0.0893839	0.02332	-0.13071
10	[Bud_2022]	16 h	2022	Days to floral bud emergence	YL-01b	4	1.12	0.173289	0.04509	-0.183343
11	[Bud_2022]	16 h	2022	Days to floral bud emergence	YL-01b	5	1.49	0.112867	0.02939	-0.154791
12	[Bud_2022]	16 h	2022	Days to floral bud emergence	YL-01b	6	1.86	0.0761259	0.01983	-0.131901
13	[Bud_2022]	16 h	2022	Days to floral bud emergence	YL-01b	7	2.23	0.0441073	0.01156	-0.10361
14	[Bud_2022]	16 h	2022	Days to floral bud emergence	YL-01b	8	2.6	0.000500478	0.00013	0.0109917
15	[Bud_2022]	16 h	2022	Days to floral bud emergence	YL-01b	9	2.97	0.00247159	0.00064	0.0242936
16	[Bud_2022]	16 h	2022	Days to floral bud emergence	YL-01b	10	3.34	0.014841	0.00064	0.0597258
17	[Bud_2022]	16 h	2022	Days to floral bud emergence	YL-01b	11	3.71	0.000741283	0.00019	0.0131829
18	[Bud_2022]	16 h	2022	Days to floral bud emergence	YL-01b	12	4.08	0.0186058	0.00485	-0.0659639
19	[Bud_2022]	16 h	2022	Days to floral bud emergence	YL-01b	13	4.45	0.00604443	0.00157	-0.0376493
20	[Bud_2022]	16 h	2022	Days to floral bud emergence	YL-01b	14	4.82	0.000193957	5e-05	-0.00667
21	[Bud_2022]	16 h	2022	Days to floral bud emergence	YL-01b	15	5.2	0.00256565	0.00067	-0.0242727
22	[Bud_2022]	16 h	2022	Days to floral bud emergence	YL-01b	15	5.7	0.000240196	7e-05	-0.0075812
23	[Bud_2022]	16 h	2022	Days to floral bud emergence	YL-01b	15	6.2	0.00044187	0.00013	0.0103761
24	[Bud_2022]	16 h	2022	Days to floral bud emergence	YL-01b	15	6.7	0.00328002	0.00093	0.0281264
25	[Bud_2022]	16 h	2022	Days to floral bud emergence	YL-01b	15	7.2	0.00840139	0.00228	0.044041
26	[Bud_2022]	16 h	2022	Days to floral bud emergence	YL-01b	16	7.5	0.0122518	0.00319	0.0522385
27	[Bud_2022]	16 h	2022	Days to floral bud emergence	YL-01b	16	8	0.0172815	0.00463	0.0627144
28	[Bud_2022]	16 h	2022	Days to floral bud emergence	YL-01b	16	8.5	0.0231992	0.00633	0.0732431
29	[Bud_2022]	16 h	2022	Days to floral bud emergence	YL-01b	16	9	0.0299556	0.00823	0.0836572
30	[Bud_2022]	16 h	2022	Days to floral bud emergence	YL-01b	16	9.5	0.0374727	0.01025	0.0937807
31	[Bud_2022]	16 h	2022	Days to floral bud emergence	YL-01b	16	10	0.0456481	0.0123	0.103442
32	[Bud_2022]	16 h	2022	Days to floral bud emergence	YL-01b	16	10.5	0.054362	0.01427	0.112521
33	[Bud_2022]	16 h	2022	Days to floral bud emergence	YL-01b	17	10.63	0.0574894	0.01498	0.115508
34	[Bud_2022]	16 h	2022	Days to floral bud emergence	YL-01b	18	11	0.0953087	0.02487	0.145019
35	[Bud_2022]	16 h	2022	Days to floral bud emergence	YL-01b	18	11.5	0.0754101	0.02145	0.13569
36	[Bud_2022]	16 h	2022	Days to floral bud emergence	YL-01b	18	12	0.0530981	0.01552	0.116572
37	[Bud_2022]	16 h	2022	Days to floral bud emergence	YL-01b	18	12.5	0.0320173	0.00901	0.0900213
38	[Bud_2022]	16 h	2022	Days to floral bud emergence	YL-01b	19	12.91	0.0193035	0.00504	0.0682817
39	[Bud_2022]	16 h	2022	Days to floral bud emergence	YL-01b	19	13.41	0.0981999	0.02725	0.157102
40	[Bud_2022]	16 h	2022	Days to floral bud emergence	YL-01b	19	13.91	0.223994	0.05938	0.230924
41	[Bud_2022]	16 h	2022	Days to floral bud emergence	YL-01b	20	14.04	0.256941	0.06678	0.244807
42	[Bud_2022]	16 h	2022	Days to floral bud emergence	YL-01b	20	14.54	0.20985	0.05742	0.227214
43	[Bud_2022]	16 h	2022	Days to floral bud emergence	YL-01b	20	15.04	0.164839	0.04717	0.206594
44	[Bud_2022]	16 h	2022	Days to floral bud emergence	YL-01b	20	15.54	0.122903	0.03649	0.182729
45	[Bud_2022]	16 h	2022	Days to floral bud emergence	YL-01b	20	16.04	0.0851813	0.02599	0.155504
46	[Bud_2022]	16 h	2022	Days to floral bud emergence	YL-01b	20	16.54	0.0529079	0.01641	0.124968
47	[Bud_2022]	16 h	2022	Days to floral bud emergence	YL-01b	20	17.04	0.02734	0.00851	0.0913291
48	[Bud_2022]	16 h	2022	Days to floral bud emergence	YL-01b	20	17.54	0.0096585	0.00298	0.0549987
49	[Bud_2022]	16 h	2022	Days to floral bud emergence	YL-01b	20	18.04	0.000861652	0.00026	0.0165481
50	[Bud_2022]	16 h	2022	Days to floral bud emergence	YL-01b	20	18.54	0.00166293	0.00048	-0.023154
51	[Bud_2022]	16 h	2022	Days to floral bud emergence	YL-01b	20	19.04	0.0124153	0.00338	-0.0635392
52	[Bud_2022]	16 h	2022	Days to floral bud emergence	YL-01b	21	19.35	0.0236033	0.00615	-0.0875783
53	[Bud_2022]	16 h	2022	Days to floral bud emergence	YL-01b	21	19.85	0.0217639	0.00578	-0.082515
54	[Bud_2022]	16 h	2022	Days to floral bud emergence	YL-01b	21	20.35	0.0201917	0.00535	-0.0782125
55	[Bud_2022]	16 h	2022	Days to floral bud emergence	YL-01b	22	20.86	0.0189433	0.00494	-0.0747969
56	[Bud_2022]	16 h	2022	Days to floral bud emergence	YL-01b	22	21.36	0.0246484	0.00722	-0.0878983
57	[Bud_2022]	16 h	2022	Days to floral bud emergence	YL-01b	22	21.86	0.0313678	0.0102	-0.101893
58	[Bud_2022]	16 h	2022	Days to floral bud emergence	YL-01b	22	22.36	0.0391267	0.01396	-0.116598
59	[Bud_2022]	16 h	2022	Days to floral bud emergence	YL-01b	22	22.86	0.0479072	0.01853	-0.131763
60	[Bud_2022]	16 h	2022	Days to floral bud emergence	YL-01b	22	23.36	0.0576399	0.0239	-0.147077
61	[Bud_2022]	16 h	2022	Days to floral bud emergence	YL-01b	22	23.86	0.0681992	0.02997	-0.162205
62	[Bud_2022]	16 h	2022	Days to floral bud emergence	YL-01b	22	24.36	0.0794045	0.03655	-0.176782
63	[Bud_2022]	16 h	2022	Days to floral bud emergence	YL-01b	22	24.86	0.0910266	0.0434	-0.190436
64	[Bud_2022]	16 h	2022	Days to floral bud emergence	YL-01b	22	25.36	0.1028	0.05021	-0.202828
65	[Bud_2022]	16 h	2022	Days to floral bud emergence	YL-01b	22	25.86	0.114441	0.05666	-0.21367
66	[Bud_2022]	16 h	2022	Days to floral bud emergence	YL-01b	22	26.36	0.125664	0.0624	-0.222715
67	[Bud_2022]	16 h	2022	Days to floral bud emergence	YL-01b	22	26.86	0.136201	0.06717	-0.229796
68	[Bud_2022]	16 h	2022	Days to floral bud emergence	YL-01b	22	27.36	0.145824	0.07071	-0.234805
69	[Bud_2022]	16 h	2022	Days to floral bud emergence	YL-01b	22	27.86	0.15435	0.0729	-0.237723
70	[Bud_2022]	16 h	2022	Days to floral bud emergence	YL-01b	22	28.36	0.161658	0.07368	-0.238587
71	[Bud_2022]	16 h	2022	Days to floral bud emergence	YL-01b	22	28.86	0.167688	0.07309	-0.237522
72	[Bud_2022]	16 h	2022	Days to floral bud emergence	YL-01b	22	29.36	0.172441	0.07125	-0.234699
73	[Bud_2022]	16 h	2022	Days to floral bud emergence	YL-01b	22	29.86	0.175969	0.06837	-0.230353
74	[Bud_2022]	16 h	2022	Days to floral bud emergence	YL-01b	22	30.36	0.17837	0.06466	-0.224745
75	[Bud_2022]	16 h	2022	Days to floral bud emergence	YL-01b	22	30.86	0.179769	0.06036	-0.218142
76	[Bud_2022]	16 h	2022	Days to floral bud emergence	YL-01b	22	31.36	0.180307	0.05573	-0.210832
77	[Bud_2022]	16 h	2022	Days to floral bud emergence	YL-01b	22	31.86	0.180129	0.05094	-0.203047
78	[Bud_2022]	16 h	2022	Days to floral bud emergence	YL-01b	23	32.32	0.178858	0.0466	-0.195664
79	[Bud_2022]	16 h	2022	Days to floral bud emergence	YL-01b	23	32.82	0.136662	0.0373	-0.171967
80	[Bud_2022]	16 h	2022	Days to floral bud emergence	YL-02a	1	0.01	0.0458261	0.01195	-0.101507
81	[Bud_2022]	16 h	2022	Days to floral bud emergence	YL-02a	2	0.38	0.0898422	0.02339	-0.141885
82	[Bud_2022]	16 h	2022	Days to floral bud emergence	YL-02a	3	0.75	0.101441	0.0264	-0.147403
83	[Bud_2022]	16 h	2022	Days to floral bud emergence	YL-02a	4	1.12	0.110766	0.02883	-0.155915
84	[Bud_2022]	16 h	2022	Days to floral bud emergence	YL-02a	5	1.49	0.130178	0.03387	-0.170437
85	[Bud_2022]	16 h	2022	Days to floral bud emergence	YL-02b	1	0.01	0.0143851	0.00375	-0.0587763
86	[Bud_2022]	16 h	2022	Days to floral bud emergence	YL-02b	2	0.38	0.037225	0.00972	-0.0909288
87	[Bud_2022]	16 h	2022	Days to floral bud emergence	YL-02b	2	0.88	0.0514847	0.01474	-0.110722
88	[Bud_2022]	16 h	2022	Days to floral bud emergence	YL-02b	2	1.38	0.0662115	0.01967	-0.126941
89	[Bud_2022]	16 h	2022	Days to floral bud emergence	YL-02b	2	1.88	0.07954	0.02324	-0.137393
90	[Bud_2022]	16 h	2022	Days to floral bud emergence	YL-02b	2	2.38	0.0901425	0.02476	-0.141695
91	[Bud_2022]	16 h	2022	Days to floral bud emergence	YL-02b	3	2.69	0.0952157	0.02484	-0.142013
92	[Bud_2022]	16 h	2022	Days to floral bud emergence	YL-02b	3	3.19	0.106513	0.03091	-0.155176
93	[Bud_2022]	16 h	2022	Days to floral bud emergence	YL-02b	3	3.69	0.11561	0.03577	-0.164502
94	[Bud_2022]	16 h	2022	Days to floral bud emergence	YL-02b	3	4.19	0.121404	0.03836	-0.16876
95	[Bud_2022]	16 h	2022	Days to floral bud emergence	YL-02b	3	4.69	0.123352	0.03821	-0.167596
96	[Bud_2022]	16 h	2022	Days to floral bud emergence	YL-02b	3	5.19	0.121618	0.03556	-0.161575
97	[Bud_2022]	16 h	2022	Days to floral bud emergence	YL-02b	3	5.69	0.116933	0.03123	-0.15193
98	[Bud_2022]	16 h	2022	Days to floral bud emergence	YL-02b	4	5.82	0.115795	0.03013	-0.149478
99	[Bud_2022]	16 h	2022	Days to floral bud emergence	YL-02b	5	6.19	0.128447	0.03348	-0.159243
100	[Bud_2022]	16 h	2022	Days to floral bud emergence	YL-02b	5	6.69	0.136936	0.0389	-0.169715
101	[Bud_2022]	16 h	2022	Days to floral bud emergence	YL-02b	5	7.19	0.144736	0.04412	-0.179094
102	[Bud_2022]	16 h	2022	Days to floral bud emergence	YL-02b	5	7.69	0.151466	0.04876	-0.186938
103	[Bud_2022]	16 h	2022	Days to floral bud emergence	YL-02b	5	8.19	0.156785	0.05246	-0.192887
104	[Bud_2022]	16 h	2022	Days to floral bud emergence	YL-02b	5	8.69	0.160428	0.05493	-0.196722
105	[Bud_2022]	16 h	2022	Days to floral bud emergence	YL-02b	5	9.19	0.16223	0.056	-0.198324
106	[Bud_2022]	16 h	2022	Days to floral bud emergence	YL-02b	5	9.69	0.162135	0.0556	-0.197683
107	[Bud_2022]	16 h	2022	Days to floral bud emergence	YL-02b	5	10.19	0.160197	0.05382	-0.194897
108	[Bud_2022]	16 h	2022	Days to floral bud emergence	YL-02b	5	10.69	0.15657	0.05081	-0.19011
109	[Bud_2022]	16 h	2022	Days to floral bud emergence	YL-02b	5	11.19	0.15149	0.04684	-0.183585
110	[Bud_2022]	16 h	2022	Days to floral bud emergence	YL-02b	5	11.69	0.145253	0.04222	-0.175642
111	[Bud_2022]	16 h	2022	Days to floral bud emergence	YL-02b	5	12.19	0.138182	0.03728	-0.166645
112	[Bud_2022]	16 h	2022	Days to floral bud emergence	YL-02b	6	12.42	0.136921	0.03566	-0.163913
113	[Bud_2022]	16 h	2022	Days to floral bud emergence	YL-02b	7	12.79	0.213405	0.05563	-0.211454
114	[Bud_2022]	16 h	2022	Days to floral bud emergence	YL-02b	8	13.16	0.0795708	0.02074	-0.128266
115	[Bud_2022]	16 h	2022	Days to floral bud emergence	YL-02b	8	13.66	0.126252	0.03475	-0.163282
116	[Bud_2022]	16 h	2022	Days to floral bud emergence	YL-02b	8	14.16	0.182132	0.05158	-0.196341
117	[Bud_2022]	16 h	2022	Days to floral bud emergence	YL-02b	8	14.66	0.244847	0.06964	-0.225942
118	[Bud_2022]	16 h	2022	Days to floral bud emergence	YL-02b	8	15.16	0.311859	0.08737	-0.25141
119	[Bud_2022]	16 h	2022	Days to floral bud emergence	YL-02b	8	15.66	0.380968	0.10363	-0.272759
120	[Bud_2022]	16 h	2022	Days to floral bud emergence	YL-02b	8	16.16	0.450531	0.1178	-0.290412
121	[Bud_2022]	16 h	2022	Days to floral bud emergence	YL-02b	9	16.29	0.466556	0.12072	-0.2938
122	[Bud_2022]	16 h	2022	Days to floral bud emergence	YL-02b	10	16.66	0.46739	0.12093	-0.294207
123	[Bud_2022]	16 h	2022	Days to floral bud emergence	YL-02b	11	17.03	0.47956	0.12411	-0.297175
124	[Bud_2022]	16 h	2022	Days to floral bud emergence	YL-02b	11	17.53	0.591088	0.15371	-0.326316
125	[Bud_2022]	16 h	2022	Days to floral bud emergence	YL-02c	1	0.01	0.208717	0.05427	0.196409
126	[Bud_2022]	16 h	2022	Days to floral bud emergence	YL-02c	1	0.51	0.164857	0.04394	0.176811
127	[Bud_2022]	16 h	2022	Days to floral bud emergence	YL-02c	1	1.01	0.123805	0.0333	0.154436
128	[Bud_2022]	16 h	2022	Days to floral bud emergence	YL-02c	1	1.51	0.0870552	0.02319	0.129719
129	[Bud_2022]	16 h	2022	Days to floral bud emergence	YL-02c	2	1.92	0.0611205	0.01592	0.108353
130	[Bud_2022]	16 h	2022	Days to floral bud emergence	YL-02c	3	2.29	0.0410702	0.01071	0.0907149
131	[Bud_2022]	16 h	2022	Days to floral bud emergence	YL-02c	4	2.66	0.0110867	0.0029	0.0479531
132	[Bud_2022]	16 h	2022	Days to floral bud emergence	YL-02c	5	3.03	0.00531865	0.00138	-0.0328672
133	[Bud_2022]	16 h	2022	Days to floral bud emergence	YL-02c	6	3.4	0.0178316	0.00464	-0.0603498
134	[Bud_2022]	16 h	2022	Days to floral bud emergence	YL-02c	7	3.77	0.0173277	0.00452	-0.059564
135	[Bud_2022]	16 h	2022	Days to floral bud emergence	YL-02c	8	4.14	0.00335957	0.00088	-0.0263738
136	[Bud_2022]	16 h	2022	Days to floral bud emergence	YL-02c	8	4.64	0.00311261	0.00086	-0.0256099
137	[Bud_2022]	16 h	2022	Days to floral bud emergence	YL-02c	8	5.14	0.00285746	0.00082	-0.0246895
138	[Bud_2022]	16 h	2022	Days to floral bud emergence	YL-02c	8	5.64	0.0025977	0.00077	-0.0236216
139	[Bud_2022]	16 h	2022	Days to floral bud emergence	YL-02c	8	6.14	0.00233728	0.0007	-0.0224127
140	[Bud_2022]	16 h	2022	Days to floral bud emergence	YL-02c	8	6.64	0.0020802	0.00063	-0.0210901
141	[Bud_2022]	16 h	2022	Days to floral bud emergence	YL-02c	8	7.14	0.00183035	0.00055	-0.019677
142	[Bud_2022]	16 h	2022	Days to floral bud emergence	YL-02c	8	7.64	0.0015913	0.00047	-0.018199
143	[Bud_2022]	16 h	2022	Days to floral bud emergence	YL-02c	8	8.14	0.00136613	0.00039	-0.0166826
144	[Bud_2022]	16 h	2022	Days to floral bud emergence	YL-02c	8	8.64	0.00115726	0.00031	-0.0151536
145	[Bud_2022]	16 h	2022	Days to floral bud emergence	YL-02c	9	9	0.00107343	0.00028	-0.0144503
146	[Bud_2022]	16 h	2022	Days to floral bud emergence	YL-02c	9	9.5	0.00544789	0.00147	-0.0337334
147	[Bud_2022]	16 h	2022	Days to floral bud emergence	YL-02c	9	10	0.013308	0.00351	-0.0534663
148	[Bud_2022]	16 h	2022	Days to floral bud emergence	YL-02c	10	10.12	0.0154448	0.00403	-0.0576718
149	[Bud_2022]	16 h	2022	Days to floral bud emergence	YL-02c	10	10.62	0.0147221	0.00388	-0.0580422
150	[Bud_2022]	16 h	2022	Days to floral bud emergence	YL-02c	11	10.87	0.014705	0.00383	-0.058515
151	[Bud_2022]	16 h	2022	Days to floral bud emergence	YL-02c	12	11.24	0.0386077	0.01007	-0.0933357
152	[Bud_2022]	16 h	2022	Days to floral bud emergence	YL-02c	13	11.61	0.0769063	0.02003	-0.13256
153	[Bud_2022]	16 h	2022	Days to floral bud emergence	YL-02c	14	11.98	0.0870032	0.02265	-0.144959
154	[Bud_2022]	16 h	2022	Days to floral bud emergence	YL-02c	15	12.35	0.083044	0.02163	-0.145877
155	[Bud_2022]	16 h	2022	Days to floral bud emergence	YL-02c	16	12.72	0.0454829	0.01185	-0.109851
156	[Bud_2022]	16 h	2022	Days to floral bud emergence	YL-02c	17	13.09	0.0726537	0.01894	-0.141719
157	[Bud_2022]	16 h	2022	Days to floral bud emergence	YL-02c	18	13.46	0.0255107	0.00666	-0.0864329
158	[Bud_2022]	16 h	2022	Days to floral bud emergence	YL-02c	19	13.83	0.00122148	0.00032	-0.0196891
159	[Bud_2022]	16 h	2022	Days to floral bud emergence	YL-02c	20	14.2	0.00442789	0.00115	-0.0395209
160	[Bud_2022]	16 h	2022	Days to floral bud emergence	YL-02d	1	0.01	2.40057	0.6963	1.0429
161	[Bud_2022]	16 h	2022	Days to floral bud emergence	YL-02d	2	0.38	2.38555	0.69221	1.01464
162	[Bud_2022]	16 h	2022	Days to floral bud emergence	YL-02d	3	0.75	2.50214	0.72472	1.01755
163	[Bud_2022]	16 h	2022	Days to floral bud emergence	YL-02d	4	1.12	2.36508	0.68662	0.98063
164	[Bud_2022]	16 h	2022	Days to floral bud emergence	YL-02d	5	1.49	2.21881	0.64709	0.945429
165	[Bud_2022]	16 h	2022	Days to floral bud emergence	YL-02d	6	1.86	2.76907	0.88886	1.11977
166	[Bud_2022]	16 h	2022	Days to floral bud emergence	YL-02d	7	2.23	4.00719	1.13287	1.23256
167	[Bud_2022]	16 h	2022	Days to floral bud emergence	YL-02d	8	2.6	4.32325	1.21675	1.29791
168	[Bud_2022]	16 h	2022	Days to floral bud emergence	YL-02d	9	2.97	3.45658	0.9867	1.11888
169	[Bud_2022]	16 h	2022	Days to floral bud emergence	YL-02d	9	3.47	2.8258	0.88229	1.04401
170	[Bud_2022]	16 h	2022	Days to floral bud emergence	YL-02d	10	3.72	2.2986	0.67252	0.885827
171	[Bud_2022]	16 h	2022	Days to floral bud emergence	YL-02d	11	4.09	2.70487	0.81066	0.939625
172	[Bud_2022]	16 h	2022	Days to floral bud emergence	YL-02d	12	4.46	0.001468	0.00047	-0.0203784
173	[Bud_2022]	16 h	2022	Days to floral bud emergence	YL-02d	13	4.83	2.8095	0.81057	0.919193
174	[Bud_2022]	16 h	2022	Days to floral bud emergence	YL-02d	14	5.2	2.32163	0.6743	0.836962
175	[Bud_2022]	16 h	2022	Days to floral bud emergence	YL-02d	15	5.57	2.34883	0.68264	0.83601
176	[Bud_2022]	16 h	2022	Days to floral bud emergence	YL-02d	16	5.94	1.9925	0.58286	0.772367
177	[Bud_2022]	16 h	2022	Days to floral bud emergence	YL-02d	16	6.44	1.90831	0.6016	0.772157
178	[Bud_2022]	16 h	2022	Days to floral bud emergence	YL-02d	16	6.94	1.79323	0.59736	0.760009
179	[Bud_2022]	16 h	2022	Days to floral bud emergence	YL-02d	16	7.44	1.64887	0.56884	0.734157
180	[Bud_2022]	16 h	2022	Days to floral bud emergence	YL-02d	16	7.94	1.48007	0.51622	0.693343
181	[Bud_2022]	16 h	2022	Days to floral bud emergence	YL-02d	16	8.44	1.29574	0.44352	0.638344
182	[Bud_2022]	16 h	2022	Days to floral bud emergence	YL-02d	16	8.94	1.10803	0.36027	0.573333
183	[Bud_2022]	16 h	2022	Days to floral bud emergence	YL-02d	16	9.44	0.928896	0.27833	0.504629
184	[Bud_2022]	16 h	2022	Days to floral bud emergence	YL-02d	17	9.49	0.245837	0.06429	-0.319023
185	[Bud_2022]	16 h	2022	Days to floral bud emergence	YL-02d	18	9.86	0.038703	0.01008	-0.13033
186	[Bud_2022]	16 h	2022	Days to floral bud emergence	YL-02d	19	10.23	0.0269369	0.00703	-0.108725
187	[Bud_2022]	16 h	2022	Days to floral bud emergence	YL-02d	20	10.6	0.0831415	0.02176	-0.189462
188	[Bud_2022]	16 h	2022	Days to floral bud emergence	YL-02d	21	10.97	0.238187	0.06202	-0.324044
189	[Bud_2022]	16 h	2022	Days to floral bud emergence	YL-02d	22	11.34	0.388804	0.10115	-0.403304
190	[Bud_2022]	16 h	2022	Days to floral bud emergence	YL-02d	23	11.71	0.624841	0.16131	-0.530015
191	[Bud_2022]	16 h	2022	Days to floral bud emergence	YL-02d	24	12.08	0.531585	0.1379	-0.471651
192	[Bud_2022]	16 h	2022	Days to floral bud emergence	YL-02d	24	12.58	0.236757	0.07062	-0.326575
193	[Bud_2022]	16 h	2022	Days to floral bud emergence	YL-02d	24	13.08	0.0445957	0.0122	-0.131643
194	[Bud_2022]	16 h	2022	Days to floral bud emergence	YL-03a	1	0.01	5.23913e-06	0	0.0014453
195	[Bud_2022]	16 h	2022	Days to floral bud emergence	YL-03a	2	0.38	0.011362	0.00296	-0.0738703
196	[Bud_2022]	16 h	2022	Days to floral bud emergence	YL-03a	3	0.75	0.000213109	6e-05	-0.0100277
197	[Bud_2022]	16 h	2022	Days to floral bud emergence	YL-03a	4	1.12	0.0235804	0.00615	-0.106408
198	[Bud_2022]	16 h	2022	Days to floral bud emergence	YL-03a	4	1.62	0.0399053	0.01064	-0.136117
199	[Bud_2022]	16 h	2022	Days to floral bud emergence	YL-03a	5	1.87	0.0488922	0.01275	-0.148211
200	[Bud_2022]	16 h	2022	Days to floral bud emergence	YL-03a	6	2.24	0.098396	0.02565	-0.220794
201	[Bud_2022]	16 h	2022	Days to floral bud emergence	YL-03a	7	2.61	0.166968	0.04361	-0.279592
202	[Bud_2022]	16 h	2022	Days to floral bud emergence	YL-03a	8	2.98	0.0448827	0.01185	-0.141913
203	[Bud_2022]	16 h	2022	Days to floral bud emergence	YL-03a	9	3.35	0.246853	0.06413	-0.311972
204	[Bud_2022]	16 h	2022	Days to floral bud emergence	YL-03a	10	3.72	0.312975	0.08122	-0.337786
205	[Bud_2022]	16 h	2022	Days to floral bud emergence	YL-03a	11	4.09	0.382001	0.09907	-0.355413
206	[Bud_2022]	16 h	2022	Days to floral bud emergence	YL-03a	11	4.59	0.333131	0.0879	-0.326447
207	[Bud_2022]	16 h	2022	Days to floral bud emergence	YL-03a	12	4.84	0.305014	0.07933	-0.306488
208	[Bud_2022]	16 h	2022	Days to floral bud emergence	YL-03a	12	5.34	0.295978	0.08657	-0.307457
209	[Bud_2022]	16 h	2022	Days to floral bud emergence	YL-03a	12	5.84	0.285922	0.09261	-0.30702
210	[Bud_2022]	16 h	2022	Days to floral bud emergence	YL-03a	12	6.34	0.274924	0.0973	-0.305198
211	[Bud_2022]	16 h	2022	Days to floral bud emergence	YL-03a	12	6.84	0.263084	0.10057	-0.302041
212	[Bud_2022]	16 h	2022	Days to floral bud emergence	YL-03a	12	7.34	0.250518	0.10239	-0.297614
213	[Bud_2022]	16 h	2022	Days to floral bud emergence	YL-03a	12	7.84	0.23735	0.10278	-0.292012
214	[Bud_2022]	16 h	2022	Days to floral bud emergence	YL-03a	12	8.34	0.223713	0.10181	-0.285323
215	[Bud_2022]	16 h	2022	Days to floral bud emergence	YL-03a	12	8.84	0.20974	0.09957	-0.277639
216	[Bud_2022]	16 h	2022	Days to floral bud emergence	YL-03a	12	9.34	0.195563	0.0962	-0.269045
217	[Bud_2022]	16 h	2022	Days to floral bud emergence	YL-03a	12	9.84	0.181313	0.09182	-0.259627
218	[Bud_2022]	16 h	2022	Days to floral bud emergence	YL-03a	12	10.34	0.167116	0.08659	-0.249458
219	[Bud_2022]	16 h	2022	Days to floral bud emergence	YL-03a	12	10.84	0.153092	0.08069	-0.238644
220	[Bud_2022]	16 h	2022	Days to floral bud emergence	YL-03a	12	11.34	0.139355	0.07427	-0.227251
221	[Bud_2022]	16 h	2022	Days to floral bud emergence	YL-03a	12	11.84	0.126011	0.06752	-0.215378
222	[Bud_2022]	16 h	2022	Days to floral bud emergence	YL-03a	12	12.34	0.113158	0.06061	-0.203122
223	[Bud_2022]	16 h	2022	Days to floral bud emergence	YL-03a	12	12.84	0.100881	0.0537	-0.190584
224	[Bud_2022]	16 h	2022	Days to floral bud emergence	YL-03a	12	13.34	0.0892535	0.04694	-0.177869
225	[Bud_2022]	16 h	2022	Days to floral bud emergence	YL-03a	12	13.84	0.0783364	0.04047	-0.165086
226	[Bud_2022]	16 h	2022	Days to floral bud emergence	YL-03a	12	14.34	0.0681755	0.0344	-0.152336
227	[Bud_2022]	16 h	2022	Days to floral bud emergence	YL-03a	12	14.84	0.0588017	0.02881	-0.139733
228	[Bud_2022]	16 h	2022	Days to floral bud emergence	YL-03a	12	15.34	0.0502312	0.02376	-0.127377
229	[Bud_2022]	16 h	2022	Days to floral bud emergence	YL-03a	12	15.84	0.0424662	0.01929	-0.115359
230	[Bud_2022]	16 h	2022	Days to floral bud emergence	YL-03a	12	16.34	0.0354957	0.0154	-0.103755
231	[Bud_2022]	16 h	2022	Days to floral bud emergence	YL-03a	12	16.84	0.0292979	0.01207	-0.0926293
232	[Bud_2022]	16 h	2022	Days to floral bud emergence	YL-03a	12	17.34	0.0238415	0.00928	-0.0820202
233	[Bud_2022]	16 h	2022	Days to floral bud emergence	YL-03a	12	17.84	0.0190883	0.00698	-0.0719813
234	[Bud_2022]	16 h	2022	Days to floral bud emergence	YL-03a	12	18.34	0.0149945	0.00513	-0.0625235
235	[Bud_2022]	16 h	2022	Days to floral bud emergence	YL-03a	12	18.84	0.0115133	0.00366	-0.0536483
236	[Bud_2022]	16 h	2022	Days to floral bud emergence	YL-03a	12	19.34	0.00859617	0.00252	-0.0453636
237	[Bud_2022]	16 h	2022	Days to floral bud emergence	YL-03a	12	19.84	0.00619413	0.00167	-0.0376703
238	[Bud_2022]	16 h	2022	Days to floral bud emergence	YL-03a	13	20.05	0.00570648	0.00162	-0.0366624
239	[Bud_2022]	16 h	2022	Days to floral bud emergence	YL-03a	14	20.42	0.0194952	0.00598	-0.0941506
240	[Bud_2022]	16 h	2022	Days to floral bud emergence	YL-03a	15	20.79	0.0575627	0.015	-0.117018
241	[Bud_2022]	16 h	2022	Days to floral bud emergence	YL-03a	16	21.16	0.0917965	0.0239	-0.146372
242	[Bud_2022]	16 h	2022	Days to floral bud emergence	YL-03a	17	21.53	0.0677449	0.01766	-0.124831
243	[Bud_2022]	16 h	2022	Days to floral bud emergence	YL-03a	18	21.9	0.0271992	0.00709	-0.0796721
244	[Bud_2022]	16 h	2022	Days to floral bud emergence	YL-03a	18	22.4	0.00888043	0.00237	-0.0456207
245	[Bud_2022]	16 h	2022	Days to floral bud emergence	YL-03a	19	22.65	0.00326952	0.00085	-0.0273302
246	[Bud_2022]	16 h	2022	Days to floral bud emergence	YL-03a	20	23.02	0.000841391	0.00022	0.014235
247	[Bud_2022]	16 h	2022	Days to floral bud emergence	YL-03a	20	23.52	0.0509065	0.01528	0.117752
248	[Bud_2022]	16 h	2022	Days to floral bud emergence	YL-03a	21	23.77	0.0875886	0.02284	0.144043
249	[Bud_2022]	16 h	2022	Days to floral bud emergence	YL-03a	21	24.27	0.0796085	0.02239	0.141078
250	[Bud_2022]	16 h	2022	Days to floral bud emergence	YL-03a	21	24.77	0.0714517	0.02158	0.137219
251	[Bud_2022]	16 h	2022	Days to floral bud emergence	YL-03a	21	25.27	0.0631857	0.0204	0.132395
252	[Bud_2022]	16 h	2022	Days to floral bud emergence	YL-03a	21	25.77	0.0548948	0.01887	0.126509
253	[Bud_2022]	16 h	2022	Days to floral bud emergence	YL-03a	21	26.27	0.0466809	0.01699	0.119479
254	[Bud_2022]	16 h	2022	Days to floral bud emergence	YL-03a	21	26.77	0.0386641	0.01483	0.111225
255	[Bud_2022]	16 h	2022	Days to floral bud emergence	YL-03a	21	27.27	0.0309821	0.01246	0.101715
256	[Bud_2022]	16 h	2022	Days to floral bud emergence	YL-03a	21	27.77	0.0237883	0.00997	0.0909022
257	[Bud_2022]	16 h	2022	Days to floral bud emergence	YL-03a	21	28.27	0.0172474	0.00749	0.0788021
258	[Bud_2022]	16 h	2022	Days to floral bud emergence	YL-03a	21	28.77	0.0115301	0.00515	0.0654541
259	[Bud_2022]	16 h	2022	Days to floral bud emergence	YL-03a	21	29.27	0.0068047	0.0031	0.0509553
260	[Bud_2022]	16 h	2022	Days to floral bud emergence	YL-03a	21	29.77	0.0032272	0.00149	0.0354582
261	[Bud_2022]	16 h	2022	Days to floral bud emergence	YL-03a	21	30.27	0.000930717	0.00043	0.0191671
262	[Bud_2022]	16 h	2022	Days to floral bud emergence	YL-03a	21	30.77	1.43696e-05	1e-05	0.0023337
263	[Bud_2022]	16 h	2022	Days to floral bud emergence	YL-03a	21	31.27	0.000534283	0.00024	-0.0146186
264	[Bud_2022]	16 h	2022	Days to floral bud emergence	YL-03a	21	31.77	0.00249748	0.00111	-0.0316577
265	[Bud_2022]	16 h	2022	Days to floral bud emergence	YL-03a	21	32.27	0.00586017	0.00253	-0.0483329
266	[Bud_2022]	16 h	2022	Days to floral bud emergence	YL-03a	21	32.77	0.0105305	0.00436	-0.0643514
267	[Bud_2022]	16 h	2022	Days to floral bud emergence	YL-03a	21	33.27	0.0163755	0.00645	-0.0794478
268	[Bud_2022]	16 h	2022	Days to floral bud emergence	YL-03a	21	33.77	0.0232316	0.0086	-0.0934072
269	[Bud_2022]	16 h	2022	Days to floral bud emergence	YL-03a	21	34.27	0.030916	0.01066	-0.10607
270	[Bud_2022]	16 h	2022	Days to floral bud emergence	YL-03a	21	34.77	0.0392385	0.01247	-0.117344
271	[Bud_2022]	16 h	2022	Days to floral bud emergence	YL-03a	21	35.27	0.0480122	0.01393	-0.127181
272	[Bud_2022]	16 h	2022	Days to floral bud emergence	YL-03a	21	35.77	0.0570617	0.01495	-0.135572
273	[Bud_2022]	16 h	2022	Days to floral bud emergence	YL-03a	22	35.81	0.0572	0.0149	-0.135584
274	[Bud_2022]	16 h	2022	Days to floral bud emergence	YL-03a	22	36.31	0.0386103	0.01011	-0.113339
275	[Bud_2022]	16 h	2022	Days to floral bud emergence	YL-03a	23	36.56	0.0310192	0.00809	-0.102761
276	[Bud_2022]	16 h	2022	Days to floral bud emergence	YL-03a	23	37.06	0.0338696	0.00959	-0.108467
277	[Bud_2022]	16 h	2022	Days to floral bud emergence	YL-03a	23	37.56	0.0368728	0.01113	-0.114223
278	[Bud_2022]	16 h	2022	Days to floral bud emergence	YL-03a	23	38.06	0.0400275	0.01266	-0.11999
279	[Bud_2022]	16 h	2022	Days to floral bud emergence	YL-03a	23	38.56	0.043333	0.01415	-0.125775
280	[Bud_2022]	16 h	2022	Days to floral bud emergence	YL-03a	23	39.06	0.0467891	0.01555	-0.131552
281	[Bud_2022]	16 h	2022	Days to floral bud emergence	YL-03a	23	39.56	0.0503972	0.01682	-0.13733
282	[Bud_2022]	16 h	2022	Days to floral bud emergence	YL-03a	23	40.06	0.0541607	0.01791	-0.143118
283	[Bud_2022]	16 h	2022	Days to floral bud emergence	YL-03a	23	40.56	0.0580852	0.01876	-0.148934
284	[Bud_2022]	16 h	2022	Days to floral bud emergence	YL-03a	23	41.06	0.0621794	0.01932	-0.154804
285	[Bud_2022]	16 h	2022	Days to floral bud emergence	YL-03a	23	41.56	0.0664555	0.01953	-0.160762
286	[Bud_2022]	16 h	2022	Days to floral bud emergence	YL-03a	23	42.06	0.07093	0.01934	-0.166854
287	[Bud_2022]	16 h	2022	Days to floral bud emergence	YL-03a	24	42.32	0.0740875	0.01929	-0.171181
288	[Bud_2022]	16 h	2022	Days to floral bud emergence	YL-03a	24	42.82	0.13032	0.03432	-0.248291
289	[Bud_2022]	16 h	2022	Days to floral bud emergence	YL-03a	25	43.07	0.173199	0.04509	-0.299127
290	[Bud_2022]	16 h	2022	Days to floral bud emergence	YL-03b	1	0.01	0.364227	0.09454	-0.311813
291	[Bud_2022]	16 h	2022	Days to floral bud emergence	YL-03b	2	0.38	0.239184	0.06223	-0.25055
292	[Bud_2022]	16 h	2022	Days to floral bud emergence	YL-03b	2	0.88	0.232279	0.06546	-0.252132
293	[Bud_2022]	16 h	2022	Days to floral bud emergence	YL-03b	2	1.38	0.224408	0.06753	-0.252142
294	[Bud_2022]	16 h	2022	Days to floral bud emergence	YL-03b	2	1.88	0.215711	0.06843	-0.250703
295	[Bud_2022]	16 h	2022	Days to floral bud emergence	YL-03b	2	2.38	0.20635	0.06822	-0.247966
296	[Bud_2022]	16 h	2022	Days to floral bud emergence	YL-03b	2	2.88	0.196493	0.06704	-0.244141
297	[Bud_2022]	16 h	2022	Days to floral bud emergence	YL-03b	2	3.38	0.186303	0.06502	-0.239429
298	[Bud_2022]	16 h	2022	Days to floral bud emergence	YL-03b	2	3.88	0.175925	0.06233	-0.234021
299	[Bud_2022]	16 h	2022	Days to floral bud emergence	YL-03b	2	4.38	0.165486	0.05909	-0.228068
300	[Bud_2022]	16 h	2022	Days to floral bud emergence	YL-03b	2	4.88	0.155093	0.05548	-0.221728
301	[Bud_2022]	16 h	2022	Days to floral bud emergence	YL-03b	2	5.38	0.144829	0.05158	-0.215098
302	[Bud_2022]	16 h	2022	Days to floral bud emergence	YL-03b	2	5.88	0.134764	0.0475	-0.20825
303	[Bud_2022]	16 h	2022	Days to floral bud emergence	YL-03b	2	6.38	0.124949	0.04334	-0.201271
304	[Bud_2022]	16 h	2022	Days to floral bud emergence	YL-03b	2	6.88	0.115423	0.03915	-0.194193
305	[Bud_2022]	16 h	2022	Days to floral bud emergence	YL-03b	2	7.38	0.106215	0.03501	-0.187046
306	[Bud_2022]	16 h	2022	Days to floral bud emergence	YL-03b	2	7.88	0.0973461	0.03094	-0.179837
307	[Bud_2022]	16 h	2022	Days to floral bud emergence	YL-03b	2	8.38	0.0888297	0.027	-0.172597
308	[Bud_2022]	16 h	2022	Days to floral bud emergence	YL-03b	2	8.88	0.0806751	0.02322	-0.165312
309	[Bud_2022]	16 h	2022	Days to floral bud emergence	YL-03b	2	9.38	0.072888	0.01963	-0.157973
310	[Bud_2022]	16 h	2022	Days to floral bud emergence	YL-03b	3	9.61	0.0687407	0.01794	-0.153881
311	[Bud_2022]	16 h	2022	Days to floral bud emergence	YL-03b	3	10.11	0.0318143	0.00912	-0.106906
312	[Bud_2022]	16 h	2022	Days to floral bud emergence	YL-03b	3	10.61	0.007975	0.00238	-0.0534225
313	[Bud_2022]	16 h	2022	Days to floral bud emergence	YL-03b	3	11.11	4.13043e-07	0	-0.0003473
314	[Bud_2022]	16 h	2022	Days to floral bud emergence	YL-03b	3	11.61	0.00678285	0.00186	0.0460231
315	[Bud_2022]	16 h	2022	Days to floral bud emergence	YL-03b	4	11.92	0.0161511	0.00421	0.0689876
316	[Bud_2022]	16 h	2022	Days to floral bud emergence	YL-03b	4	12.42	0.00485476	0.0013	0.0385972
317	[Bud_2022]	16 h	2022	Days to floral bud emergence	YL-03b	4	12.92	9.66957e-05	3e-05	0.0055481
318	[Bud_2022]	16 h	2022	Days to floral bud emergence	YL-03b	4	13.42	0.00279259	0.00075	-0.0306834
319	[Bud_2022]	16 h	2022	Days to floral bud emergence	YL-03b	5	13.83	0.0109374	0.00285	-0.0619036
320	[Bud_2022]	16 h	2022	Days to floral bud emergence	YL-03b	5	14.33	0.00564867	0.00161	-0.0455404
321	[Bud_2022]	16 h	2022	Days to floral bud emergence	YL-03b	5	14.83	0.0019272	0.00058	-0.0269944
322	[Bud_2022]	16 h	2022	Days to floral bud emergence	YL-03b	5	15.33	0.000133804	4e-05	-0.0071145
323	[Bud_2022]	16 h	2022	Days to floral bud emergence	YL-03b	5	15.83	0.000435957	0.00013	0.0128203
324	[Bud_2022]	16 h	2022	Days to floral bud emergence	YL-03b	5	16.33	0.00275148	0.00079	0.0317665
325	[Bud_2022]	16 h	2022	Days to floral bud emergence	YL-03b	5	16.83	0.00677817	0.00181	0.0486781
326	[Bud_2022]	16 h	2022	Days to floral bud emergence	YL-03b	6	16.96	0.00735567	0.00192	0.0503932
327	[Bud_2022]	16 h	2022	Days to floral bud emergence	YL-03b	7	17.33	0.0014432	0.00038	-0.0220809
328	[Bud_2022]	16 h	2022	Days to floral bud emergence	YL-03b	7	17.83	8.02174e-06	0	0.0016397
329	[Bud_2022]	16 h	2022	Days to floral bud emergence	YL-03b	7	18.33	0.00203187	0.00065	0.0271457
330	[Bud_2022]	16 h	2022	Days to floral bud emergence	YL-03b	7	18.83	0.00764274	0.00256	0.0527331
331	[Bud_2022]	16 h	2022	Days to floral bud emergence	YL-03b	7	19.33	0.0164905	0.00561	0.0766005
332	[Bud_2022]	16 h	2022	Days to floral bud emergence	YL-03b	7	19.83	0.0278287	0.0093	0.0973047
333	[Bud_2022]	16 h	2022	Days to floral bud emergence	YL-03b	7	20.33	0.0407457	0.01305	0.114185
334	[Bud_2022]	16 h	2022	Days to floral bud emergence	YL-03b	7	20.83	0.0543865	0.01638	0.127203
335	[Bud_2022]	16 h	2022	Days to floral bud emergence	YL-03b	7	21.33	0.0680684	0.01899	0.136699
336	[Bud_2022]	16 h	2022	Days to floral bud emergence	YL-03b	8	21.74	0.0822293	0.02169	0.146183
337	[Bud_2022]	16 h	2022	Days to floral bud emergence	YL-03b	8	22.24	0.313568	0.09173	0.302697
338	[Bud_2022]	16 h	2022	Days to floral bud emergence	YL-03b	9	22.49	0.417489	0.10928	0.331222
339	[Bud_2022]	16 h	2022	Days to floral bud emergence	YL-03b	10	22.86	0.765985	0.19759	0.439796
340	[Bud_2022]	16 h	2022	Days to floral bud emergence	YL-03b	10	23.36	0.750443	0.20979	0.460301
341	[Bud_2022]	16 h	2022	Days to floral bud emergence	YL-03b	10	23.86	0.685874	0.19799	0.45398
342	[Bud_2022]	16 h	2022	Days to floral bud emergence	YL-03b	10	24.36	0.554668	0.14399	0.39376
343	[Bud_2022]	16 h	2022	Days to floral bud emergence	YL-03b	11	24.38	0.549229	0.14196	0.391144
344	[Bud_2022]	16 h	2022	Days to floral bud emergence	YL-03b	12	24.75	0.468551	0.12129	0.364269
345	[Bud_2022]	16 h	2022	Days to floral bud emergence	YL-03b	13	25.12	0.388468	0.10102	0.344881
346	[Bud_2022]	16 h	2022	Days to floral bud emergence	YL-03b	13	25.62	0.589176	0.16442	0.435346
347	[Bud_2022]	16 h	2022	Days to floral bud emergence	YL-03b	13	26.12	0.748282	0.19659	0.473863
348	[Bud_2022]	16 h	2022	Days to floral bud emergence	YL-03b	14	26.25	0.78016	0.20158	0.47928
349	[Bud_2022]	16 h	2022	Days to floral bud emergence	YL-03b	14	26.75	0.818623	0.25351	0.517131
350	[Bud_2022]	16 h	2022	Days to floral bud emergence	YL-03b	14	27.25	0.854745	0.30715	0.550863
351	[Bud_2022]	16 h	2022	Days to floral bud emergence	YL-03b	14	27.75	0.88615	0.35664	0.577329
352	[Bud_2022]	16 h	2022	Days to floral bud emergence	YL-03b	14	28.25	0.911517	0.39879	0.596161
353	[Bud_2022]	16 h	2022	Days to floral bud emergence	YL-03b	14	28.75	0.930641	0.43315	0.608675
354	[Bud_2022]	16 h	2022	Days to floral bud emergence	YL-03b	14	29.25	0.943962	0.4605	0.616416
355	[Bud_2022]	16 h	2022	Days to floral bud emergence	YL-03b	14	29.75	0.952161	0.48182	0.620625
356	[Bud_2022]	16 h	2022	Days to floral bud emergence	YL-03b	14	30.25	0.955945	0.49793	0.622153
357	[Bud_2022]	16 h	2022	Days to floral bud emergence	YL-03b	14	30.75	0.955972	0.50948	0.621613
358	[Bud_2022]	16 h	2022	Days to floral bud emergence	YL-03b	14	31.25	0.952831	0.51704	0.619445
359	[Bud_2022]	16 h	2022	Days to floral bud emergence	YL-03b	14	31.75	0.947037	0.52101	0.615951
360	[Bud_2022]	16 h	2022	Days to floral bud emergence	YL-03b	14	32.25	0.93904	0.52179	0.611386
361	[Bud_2022]	16 h	2022	Days to floral bud emergence	YL-03b	14	32.75	0.929235	0.51973	0.60595
362	[Bud_2022]	16 h	2022	Days to floral bud emergence	YL-03b	14	33.25	0.917969	0.51516	0.59981
363	[Bud_2022]	16 h	2022	Days to floral bud emergence	YL-03b	14	33.75	0.905546	0.50839	0.59311
364	[Bud_2022]	16 h	2022	Days to floral bud emergence	YL-03b	14	34.25	0.89223	0.49969	0.585979
365	[Bud_2022]	16 h	2022	Days to floral bud emergence	YL-03b	14	34.75	0.878254	0.48936	0.578529
366	[Bud_2022]	16 h	2022	Days to floral bud emergence	YL-03b	14	35.25	0.863818	0.47762	0.57086
367	[Bud_2022]	16 h	2022	Days to floral bud emergence	YL-03b	14	35.75	0.849096	0.46472	0.563059
368	[Bud_2022]	16 h	2022	Days to floral bud emergence	YL-03b	14	36.25	0.834235	0.45085	0.555196
369	[Bud_2022]	16 h	2022	Days to floral bud emergence	YL-03b	14	36.75	0.819363	0.43622	0.547355
370	[Bud_2022]	16 h	2022	Days to floral bud emergence	YL-03b	14	37.25	0.804585	0.42098	0.539584
371	[Bud_2022]	16 h	2022	Days to floral bud emergence	YL-03b	14	37.75	0.78999	0.40527	0.531932
372	[Bud_2022]	16 h	2022	Days to floral bud emergence	YL-03b	14	38.25	0.775651	0.3892	0.524441
373	[Bud_2022]	16 h	2022	Days to floral bud emergence	YL-03b	14	38.75	0.761631	0.37287	0.517145
374	[Bud_2022]	16 h	2022	Days to floral bud emergence	YL-03b	14	39.25	0.747977	0.35637	0.510074
375	[Bud_2022]	16 h	2022	Days to floral bud emergence	YL-03b	14	39.75	0.734729	0.33975	0.503251
376	[Bud_2022]	16 h	2022	Days to floral bud emergence	YL-03b	14	40.25	0.72192	0.32306	0.496698
377	[Bud_2022]	16 h	2022	Days to floral bud emergence	YL-03b	14	40.75	0.709574	0.30636	0.490439
378	[Bud_2022]	16 h	2022	Days to floral bud emergence	YL-03b	14	41.25	0.697712	0.28963	0.484475
379	[Bud_2022]	16 h	2022	Days to floral bud emergence	YL-03b	14	41.75	0.686348	0.27291	0.478828
380	[Bud_2022]	16 h	2022	Days to floral bud emergence	YL-03b	14	42.25	0.675495	0.2562	0.473518
381	[Bud_2022]	16 h	2022	Days to floral bud emergence	YL-03b	14	42.75	0.665163	0.23949	0.468543
382	[Bud_2022]	16 h	2022	Days to floral bud emergence	YL-03b	14	43.25	0.655359	0.22277	0.463933
383	[Bud_2022]	16 h	2022	Days to floral bud emergence	YL-03b	14	43.75	0.646089	0.20602	0.459695
384	[Bud_2022]	16 h	2022	Days to floral bud emergence	YL-03b	14	44.25	0.637361	0.1892	0.455837
385	[Bud_2022]	16 h	2022	Days to floral bud emergence	YL-03b	14	44.75	0.62918	0.17227	0.452395
386	[Bud_2022]	16 h	2022	Days to floral bud emergence	YL-03b	15	45.09	0.623122	0.161	0.449946
387	[Bud_2022]	16 h	2022	Days to floral bud emergence	YL-03b	15	45.59	0.575109	0.15647	0.427994
388	[Bud_2022]	16 h	2022	Days to floral bud emergence	YL-03b	15	46.09	0.528408	0.14718	0.40451
389	[Bud_2022]	16 h	2022	Days to floral bud emergence	YL-03b	15	46.59	0.484395	0.13496	0.380999
390	[Bud_2022]	16 h	2022	Days to floral bud emergence	YL-03b	15	47.09	0.443935	0.12139	0.358759
391	[Bud_2022]	16 h	2022	Days to floral bud emergence	YL-03b	15	47.59	0.407381	0.10757	0.338582
392	[Bud_2022]	16 h	2022	Days to floral bud emergence	YL-03b	16	47.81	0.391322	0.10142	0.330286
393	[Bud_2022]	16 h	2022	Days to floral bud emergence	YL-03b	16	48.31	0.296188	0.07773	0.298549
394	[Bud_2022]	16 h	2022	Days to floral bud emergence	YL-03b	17	48.55	0.253008	0.06569	0.28069
395	[Bud_2022]	16 h	2022	Days to floral bud emergence	YL-03b	18	48.92	0.29036	0.0754	0.309929
396	[Bud_2022]	16 h	2022	Days to floral bud emergence	YL-03b	19	49.29	0.389608	0.10099	0.349425
397	[Bud_2022]	16 h	2022	Days to floral bud emergence	YL-03b	20	49.66	0.484716	0.12542	0.378901
398	[Bud_2022]	16 h	2022	Days to floral bud emergence	YL-03b	20	50.16	0.601715	0.15651	0.426191
399	[Bud_2022]	16 h	2022	Days to floral bud emergence	YL-03b	21	50.41	0.662517	0.17096	0.447918
400	[Bud_2022]	16 h	2022	Days to floral bud emergence	YL-03b	21	50.91	0.726035	0.19243	0.464028
401	[Bud_2022]	16 h	2022	Days to floral bud emergence	YL-03b	21	51.41	0.792332	0.21216	0.480228
402	[Bud_2022]	16 h	2022	Days to floral bud emergence	YL-03b	21	51.91	0.860051	0.22904	0.495258
403	[Bud_2022]	16 h	2022	Days to floral bud emergence	YL-03b	21	52.41	0.927834	0.24229	0.508224
404	[Bud_2022]	16 h	2022	Days to floral bud emergence	YL-03b	22	52.72	0.969856	0.24885	0.515364
405	[Bud_2022]	16 h	2022	Days to floral bud emergence	YL-03b	23	53.09	1.03645	0.26605	0.536979
406	[Bud_2022]	16 h	2022	Days to floral bud emergence	YL-03b	24	53.46	0.773163	0.19922	0.473108
407	[Bud_2022]	16 h	2022	Days to floral bud emergence	YL-03b	25	53.83	0.920506	0.23657	0.502046
408	[Bud_2022]	16 h	2022	Days to floral bud emergence	YL-03b	26	54.2	0.739911	0.19069	0.455616
409	[Bud_2022]	16 h	2022	Days to floral bud emergence	YL-03b	27	54.57	0.601312	0.15524	0.423899
410	[Bud_2022]	16 h	2022	Days to floral bud emergence	YL-03b	28	54.94	0.554887	0.14344	0.403558
411	[Bud_2022]	16 h	2022	Days to floral bud emergence	YL-03b	29	55.31	0.66374	0.17117	0.431399
412	[Bud_2022]	16 h	2022	Days to floral bud emergence	YL-03b	30	55.68	0.634141	0.16367	0.428475
413	[Bud_2022]	16 h	2022	Days to floral bud emergence	YL-03b	31	56.05	0.542082	0.14022	0.396906
414	[Bud_2022]	16 h	2022	Days to floral bud emergence	YL-03b	32	56.42	0.401752	0.10412	0.341847
415	[Bud_2022]	16 h	2022	Days to floral bud emergence	YL-03b	32	56.92	0.336157	0.0885	0.316126
416	[Bud_2022]	16 h	2022	Days to floral bud emergence	YL-03b	33	57.17	0.296363	0.07728	0.295604
417	[Bud_2022]	16 h	2022	Days to floral bud emergence	YL-03b	33	57.67	0.0656253	0.02026	0.153868
418	[Bud_2022]	16 h	2022	Days to floral bud emergence	YL-03b	34	57.91	0.00857022	0.00223	0.0517347
419	[Bud_2022]	16 h	2022	Days to floral bud emergence	YL-03b	34	58.41	0.00803998	0.00214	0.0509549
420	[Bud_2022]	16 h	2022	Days to floral bud emergence	YL-03b	34	58.91	0.00761259	0.00204	0.0507724
421	[Bud_2022]	16 h	2022	Days to floral bud emergence	YL-03b	34	59.41	0.00728437	0.00193	0.0512515
422	[Bud_2022]	16 h	2022	Days to floral bud emergence	YL-03b	35	59.82	0.0791154	0.02102	-0.153943
423	[Bud_2022]	16 h	2022	Days to floral bud emergence	YL-03b	35	60.32	0.105578	0.03201	-0.190806
424	[Bud_2022]	16 h	2022	Days to floral bud emergence	YL-03b	35	60.82	0.13892	0.04759	-0.234428
425	[Bud_2022]	16 h	2022	Days to floral bud emergence	YL-03b	35	61.32	0.179349	0.06788	-0.282983
426	[Bud_2022]	16 h	2022	Days to floral bud emergence	YL-03b	35	61.82	0.225666	0.09105	-0.332195
427	[Bud_2022]	16 h	2022	Days to floral bud emergence	YL-03b	35	62.32	0.275284	0.11366	-0.377186
428	[Bud_2022]	16 h	2022	Days to floral bud emergence	YL-03b	35	62.82	0.325205	0.13263	-0.415195
429	[Bud_2022]	16 h	2022	Days to floral bud emergence	YL-03b	35	63.32	0.372995	0.14638	-0.44588
430	[Bud_2022]	16 h	2022	Days to floral bud emergence	YL-03b	35	63.82	0.417057	0.15448	-0.470059
431	[Bud_2022]	16 h	2022	Days to floral bud emergence	YL-03b	35	64.32	0.456438	0.15697	-0.488634
432	[Bud_2022]	16 h	2022	Days to floral bud emergence	YL-03b	35	64.82	0.490562	0.15406	-0.502228
433	[Bud_2022]	16 h	2022	Days to floral bud emergence	YL-03b	35	65.32	0.519057	0.14598	-0.511124
434	[Bud_2022]	16 h	2022	Days to floral bud emergence	YL-03b	36	65.59	0.533904	0.14183	-0.516968
435	[Bud_2022]	16 h	2022	Days to floral bud emergence	YL-03b	36	66.09	0.667205	0.27632	-0.688545
436	[Bud_2022]	16 h	2022	Days to floral bud emergence	YL-03b	36	66.59	0.787626	0.39485	-0.798603
437	[Bud_2022]	16 h	2022	Days to floral bud emergence	YL-03b	36	67.09	0.853619	0.45305	-0.837777
438	[Bud_2022]	16 h	2022	Days to floral bud emergence	YL-03b	36	67.59	0.870126	0.47603	-0.846118
439	[Bud_2022]	16 h	2022	Days to floral bud emergence	YL-03b	36	68.09	0.846572	0.4747	-0.836332
440	[Bud_2022]	16 h	2022	Days to floral bud emergence	YL-03b	36	68.59	0.78929	0.4525	-0.811426
441	[Bud_2022]	16 h	2022	Days to floral bud emergence	YL-03b	36	69.09	0.702623	0.40937	-0.769904
442	[Bud_2022]	16 h	2022	Days to floral bud emergence	YL-03b	36	69.59	0.59112	0.34226	-0.705251
443	[Bud_2022]	16 h	2022	Days to floral bud emergence	YL-03b	36	70.09	0.464462	0.2485	-0.605538
444	[Bud_2022]	16 h	2022	Days to floral bud emergence	YL-03b	36	70.59	0.343988	0.14773	-0.475126
445	[Bud_2022]	16 h	2022	Days to floral bud emergence	YL-03b	36	71.09	0.250046	0.07819	-0.356425
446	[Bud_2022]	16 h	2022	Days to floral bud emergence	YL-03b	37	71.35	0.00104046	0.00027	-0.0267021
447	[Bud_2022]	16 h	2022	Days to floral bud emergence	YL-03b	38	71.72	0.00449113	0.00117	-0.0573223
448	[Bud_2022]	16 h	2022	Days to floral bud emergence	YL-03b	39	72.09	0.00387396	0.00101	-0.0534682
449	[Bud_2022]	16 h	2022	Days to floral bud emergence	YL-03b	40	72.46	0.0144793	0.00379	0.103922
450	[Bud_2022]	16 h	2022	Days to floral bud emergence	YL-03b	40	72.96	0.00499457	0.00153	0.062658
451	[Bud_2022]	16 h	2022	Days to floral bud emergence	YL-03b	40	73.46	0.000268391	7e-05	0.0133267
452	[Bud_2022]	16 h	2022	Days to floral bud emergence	YL-03b	41	73.59	3.56522e-05	1e-05	0.0046362
453	[Bud_2022]	16 h	2022	Days to floral bud emergence	YL-03b	41	74.09	0.00608963	0.00166	0.0606907
454	[Bud_2022]	16 h	2022	Days to floral bud emergence	YL-03c	1	0.01	0.00392372	0.00102	0.0319306
455	[Bud_2022]	16 h	2022	Days to floral bud emergence	YL-03c	2	0.38	0.0014705	0.00038	0.0195258
456	[Bud_2022]	16 h	2022	Days to floral bud emergence	YL-03c	3	0.75	0.0299395	0.0078	-0.0882036
457	[Bud_2022]	16 h	2022	Days to floral bud emergence	YL-03c	3	1.25	0.0394149	0.01032	-0.101676
458	[Bud_2022]	16 h	2022	Days to floral bud emergence	YL-03c	4	1.5	0.0434793	0.01133	-0.107071
459	[Bud_2022]	16 h	2022	Days to floral bud emergence	YL-03c	5	1.87	0.0134323	0.0035	-0.0582532
460	[Bud_2022]	16 h	2022	Days to floral bud emergence	YL-03c	5	2.37	0.00308574	0.00082	-0.02764
461	[Bud_2022]	16 h	2022	Days to floral bud emergence	YL-03c	5	2.87	1.32174e-05	0	0.0017353
462	[Bud_2022]	16 h	2022	Days to floral bud emergence	YL-03c	6	3.38	0.00340417	0.00089	0.0278418
463	[Bud_2022]	16 h	2022	Days to floral bud emergence	YL-03c	7	3.75	0.000217783	6e-05	-0.0069413
464	[Bud_2022]	16 h	2022	Days to floral bud emergence	YL-03c	8	4.12	0.00152296	0.0004	-0.0183133
465	[Bud_2022]	16 h	2022	Days to floral bud emergence	YL-03c	8	4.62	0.000346957	9e-05	0.0088821
466	[Bud_2022]	16 h	2022	Days to floral bud emergence	YL-03c	8	5.12	0.00563963	0.0015	0.0350389
467	[Bud_2022]	16 h	2022	Days to floral bud emergence	YL-03c	9	5.25	0.00766757	0.002	0.0404069
468	[Bud_2022]	16 h	2022	Days to floral bud emergence	YL-03c	9	5.75	0.00634515	0.00182	0.0376751
469	[Bud_2022]	16 h	2022	Days to floral bud emergence	YL-03c	9	6.25	0.00508135	0.00159	0.0345308
470	[Bud_2022]	16 h	2022	Days to floral bud emergence	YL-03c	9	6.75	0.003898	0.00133	0.0309631
471	[Bud_2022]	16 h	2022	Days to floral bud emergence	YL-03c	9	7.25	0.00281959	0.00104	0.0269326
472	[Bud_2022]	16 h	2022	Days to floral bud emergence	YL-03c	9	7.75	0.00187307	0.00075	0.0224295
473	[Bud_2022]	16 h	2022	Days to floral bud emergence	YL-03c	9	8.25	0.00108741	0.00046	0.0174433
474	[Bud_2022]	16 h	2022	Days to floral bud emergence	YL-03c	9	8.75	0.000492978	0.00022	0.0119581
475	[Bud_2022]	16 h	2022	Days to floral bud emergence	YL-03c	9	9.25	0.000120609	6e-05	0.0059941
476	[Bud_2022]	16 h	2022	Days to floral bud emergence	YL-03c	9	9.75	4.13043e-07	0	-0.0003063
477	[Bud_2022]	16 h	2022	Days to floral bud emergence	YL-03c	9	10.25	0.000160174	8e-05	-0.0071447
478	[Bud_2022]	16 h	2022	Days to floral bud emergence	YL-03c	9	10.75	0.000623696	0.00035	-0.014337
479	[Bud_2022]	16 h	2022	Days to floral bud emergence	YL-03c	9	11.25	0.00140893	0.00082	-0.0218219
480	[Bud_2022]	16 h	2022	Days to floral bud emergence	YL-03c	9	11.75	0.00252626	0.00151	-0.0294868
481	[Bud_2022]	16 h	2022	Days to floral bud emergence	YL-03c	9	12.25	0.00397711	0.00244	-0.0372373
482	[Bud_2022]	16 h	2022	Days to floral bud emergence	YL-03c	9	12.75	0.00575296	0.00359	-0.0449446
483	[Bud_2022]	16 h	2022	Days to floral bud emergence	YL-03c	9	13.25	0.00783539	0.00494	-0.0524952
484	[Bud_2022]	16 h	2022	Days to floral bud emergence	YL-03c	9	13.75	0.0101966	0.00644	-0.0597619
485	[Bud_2022]	16 h	2022	Days to floral bud emergence	YL-03c	9	14.25	0.012801	0.00805	-0.0666463
486	[Bud_2022]	16 h	2022	Days to floral bud emergence	YL-03c	9	14.75	0.0156072	0.00972	-0.0730576
487	[Bud_2022]	16 h	2022	Days to floral bud emergence	YL-03c	9	15.25	0.0185702	0.01137	-0.0789163
488	[Bud_2022]	16 h	2022	Days to floral bud emergence	YL-03c	9	15.75	0.0216442	0.01295	-0.084182
489	[Bud_2022]	16 h	2022	Days to floral bud emergence	YL-03c	9	16.25	0.0247842	0.01442	-0.0888181
490	[Bud_2022]	16 h	2022	Days to floral bud emergence	YL-03c	9	16.75	0.0279483	0.01573	-0.0928337
491	[Bud_2022]	16 h	2022	Days to floral bud emergence	YL-03c	9	17.25	0.0310985	0.01685	-0.096219
492	[Bud_2022]	16 h	2022	Days to floral bud emergence	YL-03c	9	17.75	0.0342022	0.01776	-0.0990039
493	[Bud_2022]	16 h	2022	Days to floral bud emergence	YL-03c	9	18.25	0.0372317	0.01846	-0.10122
494	[Bud_2022]	16 h	2022	Days to floral bud emergence	YL-03c	9	18.75	0.040165	0.01895	-0.102913
495	[Bud_2022]	16 h	2022	Days to floral bud emergence	YL-03c	9	19.25	0.0429849	0.01923	-0.104109
496	[Bud_2022]	16 h	2022	Days to floral bud emergence	YL-03c	9	19.75	0.0456791	0.01932	-0.104861
497	[Bud_2022]	16 h	2022	Days to floral bud emergence	YL-03c	9	20.25	0.0482394	0.01922	-0.105214
498	[Bud_2022]	16 h	2022	Days to floral bud emergence	YL-03c	9	20.75	0.0506612	0.01897	-0.105212
499	[Bud_2022]	16 h	2022	Days to floral bud emergence	YL-03c	9	21.25	0.0529427	0.01857	-0.104898
500	[Bud_2022]	16 h	2022	Days to floral bud emergence	YL-03c	9	21.75	0.0550846	0.01806	-0.10432
501	[Bud_2022]	16 h	2022	Days to floral bud emergence	YL-03c	9	22.25	0.0570896	0.01744	-0.1035
502	[Bud_2022]	16 h	2022	Days to floral bud emergence	YL-03c	9	22.75	0.0589618	0.01675	-0.102479
503	[Bud_2022]	16 h	2022	Days to floral bud emergence	YL-03c	9	23.25	0.0607064	0.01598	-0.101297
504	[Bud_2022]	16 h	2022	Days to floral bud emergence	YL-03c	10	23.33	0.0607613	0.01583	-0.100991
505	[Bud_2022]	16 h	2022	Days to floral bud emergence	YL-03c	10	23.83	0.0519586	0.01383	-0.0942086
506	[Bud_2022]	16 h	2022	Days to floral bud emergence	YL-03c	10	24.33	0.0435649	0.01178	-0.0868504
507	[Bud_2022]	16 h	2022	Days to floral bud emergence	YL-03c	10	24.83	0.0356892	0.00975	-0.0789761
508	[Bud_2022]	16 h	2022	Days to floral bud emergence	YL-03c	10	25.33	0.0284358	0.00779	-0.0706582
509	[Bud_2022]	16 h	2022	Days to floral bud emergence	YL-03c	10	25.83	0.0218983	0.00598	-0.0620124
510	[Bud_2022]	16 h	2022	Days to floral bud emergence	YL-03c	10	26.33	0.0161549	0.00437	-0.0531356
511	[Bud_2022]	16 h	2022	Days to floral bud emergence	YL-03c	10	26.83	0.0112637	0.003	-0.0441667
512	[Bud_2022]	16 h	2022	Days to floral bud emergence	YL-03c	11	27.3	0.00748015	0.00195	-0.0357837
513	[Bud_2022]	16 h	2022	Days to floral bud emergence	YL-03c	11	27.8	0.0044387	0.00121	-0.0282795
514	[Bud_2022]	16 h	2022	Days to floral bud emergence	YL-03c	11	28.3	0.00208483	0.00059	-0.0198628
515	[Bud_2022]	16 h	2022	Days to floral bud emergence	YL-03c	11	28.8	0.000556239	0.00016	-0.0105031
516	[Bud_2022]	16 h	2022	Days to floral bud emergence	YL-03c	11	29.3	1.52174e-07	0	-0.0001583
517	[Bud_2022]	16 h	2022	Days to floral bud emergence	YL-03c	11	29.8	0.000570696	0.00018	0.0111454
518	[Bud_2022]	16 h	2022	Days to floral bud emergence	YL-03c	11	30.3	0.00242483	0.00077	0.0235141
519	[Bud_2022]	16 h	2022	Days to floral bud emergence	YL-03c	11	30.8	0.00571635	0.00185	0.0368713
520	[Bud_2022]	16 h	2022	Days to floral bud emergence	YL-03c	11	31.3	0.0105878	0.00345	0.051155
521	[Bud_2022]	16 h	2022	Days to floral bud emergence	YL-03c	11	31.8	0.0171597	0.00558	0.0662697
522	[Bud_2022]	16 h	2022	Days to floral bud emergence	YL-03c	11	32.3	0.0255171	0.0082	0.0820548
523	[Bud_2022]	16 h	2022	Days to floral bud emergence	YL-03c	11	32.8	0.0356945	0.0112	0.0982821
524	[Bud_2022]	16 h	2022	Days to floral bud emergence	YL-03c	11	33.3	0.0476596	0.01442	0.114641
525	[Bud_2022]	16 h	2022	Days to floral bud emergence	YL-03c	11	33.8	0.0612992	0.01762	0.130772
526	[Bud_2022]	16 h	2022	Days to floral bud emergence	YL-03c	11	34.3	0.0764109	0.02051	0.146248
527	[Bud_2022]	16 h	2022	Days to floral bud emergence	YL-03c	12	34.5	0.082451	0.02147	0.151968
528	[Bud_2022]	16 h	2022	Days to floral bud emergence	YL-04a	1	0.01	0.0126445	0.0033	0.0549107
529	[Bud_2022]	16 h	2022	Days to floral bud emergence	YL-04a	1	0.51	0.00861748	0.00236	0.0458531
530	[Bud_2022]	16 h	2022	Days to floral bud emergence	YL-04a	1	1.01	0.00528154	0.0015	0.0362629
531	[Bud_2022]	16 h	2022	Days to floral bud emergence	YL-04a	1	1.51	0.00270761	0.00079	0.0261931
532	[Bud_2022]	16 h	2022	Days to floral bud emergence	YL-04a	1	2.01	0.000959717	0.00029	0.0156996
533	[Bud_2022]	16 h	2022	Days to floral bud emergence	YL-04a	1	2.51	9.19348e-05	3e-05	0.0048569
534	[Bud_2022]	16 h	2022	Days to floral bud emergence	YL-04a	1	3.01	0.000145043	4e-05	-0.0061439
535	[Bud_2022]	16 h	2022	Days to floral bud emergence	YL-04a	1	3.51	0.00114359	0.00035	-0.0173835
536	[Bud_2022]	16 h	2022	Days to floral bud emergence	YL-04a	1	4.01	0.00309354	0.00092	-0.0286498
537	[Bud_2022]	16 h	2022	Days to floral bud emergence	YL-04a	1	4.51	0.00598089	0.00174	-0.0398146
538	[Bud_2022]	16 h	2022	Days to floral bud emergence	YL-04a	1	5.01	0.00977137	0.00275	-0.0507532
539	[Bud_2022]	16 h	2022	Days to floral bud emergence	YL-04a	1	5.51	0.0144117	0.00386	-0.0613307
540	[Bud_2022]	16 h	2022	Days to floral bud emergence	YL-04a	2	5.77	0.0191034	0.00502	-0.0707355
541	[Bud_2022]	16 h	2022	Days to floral bud emergence	YL-04a	3	6.14	0.157515	0.04096	-0.204673
542	[Bud_2022]	16 h	2022	Days to floral bud emergence	YL-04a	4	6.51	0.141024	0.03739	-0.192049
543	[Bud_2022]	16 h	2022	Days to floral bud emergence	YL-04a	5	6.88	0.479685	0.12408	-0.345412
544	[Bud_2022]	16 h	2022	Days to floral bud emergence	YL-04a	6	7.25	0.485975	0.12593	-0.342485
545	[Bud_2022]	16 h	2022	Days to floral bud emergence	YL-04a	7	7.63	0.655083	0.16895	-0.399564
546	[Bud_2022]	16 h	2022	Days to floral bud emergence	YL-04a	8	8	0.664827	0.17145	-0.394412
547	[Bud_2022]	16 h	2022	Days to floral bud emergence	YL-04a	9	8.37	0.712984	0.18371	-0.405517
548	[Bud_2022]	16 h	2022	Days to floral bud emergence	YL-04a	10	8.74	0.703216	0.18122	-0.41044
549	[Bud_2022]	16 h	2022	Days to floral bud emergence	YL-04a	11	9.11	0.708368	0.18258	-0.419664
550	[Bud_2022]	16 h	2022	Days to floral bud emergence	YL-04a	12	9.48	0.785605	0.20244	-0.452259
551	[Bud_2022]	16 h	2022	Days to floral bud emergence	YL-04a	13	9.85	0.596017	0.15393	-0.392046
552	[Bud_2022]	16 h	2022	Days to floral bud emergence	YL-04a	14	10.22	0.684037	0.17634	-0.416129
553	[Bud_2022]	16 h	2022	Days to floral bud emergence	YL-04a	15	10.59	0.671161	0.17323	-0.403066
554	[Bud_2022]	16 h	2022	Days to floral bud emergence	YL-04a	16	10.96	0.517665	0.13382	-0.349962
555	[Bud_2022]	16 h	2022	Days to floral bud emergence	YL-04a	17	11.33	0.510623	0.13314	-0.355838
556	[Bud_2022]	16 h	2022	Days to floral bud emergence	YL-04a	18	11.7	0.856657	0.22046	-0.466975
557	[Bud_2022]	16 h	2022	Days to floral bud emergence	YL-04a	19	12.07	0.66704	0.17209	-0.405838
558	[Bud_2022]	16 h	2022	Days to floral bud emergence	YL-04a	20	12.44	0.572164	0.14778	-0.378577
559	[Bud_2022]	16 h	2022	Days to floral bud emergence	YL-04a	21	12.81	0.601458	0.15626	-0.391088
560	[Bud_2022]	16 h	2022	Days to floral bud emergence	YL-04a	22	13.18	0.203033	0.05275	-0.230645
561	[Bud_2022]	16 h	2022	Days to floral bud emergence	YL-04a	23	13.55	0.204282	0.05313	-0.225553
562	[Bud_2022]	16 h	2022	Days to floral bud emergence	YL-04a	24	13.92	0.141455	0.03743	-0.185146
563	[Bud_2022]	16 h	2022	Days to floral bud emergence	YL-04a	25	14.29	0.469477	0.12196	-0.328844
564	[Bud_2022]	16 h	2022	Days to floral bud emergence	YL-04a	26	14.66	0.698776	0.18011	-0.390544
565	[Bud_2022]	16 h	2022	Days to floral bud emergence	YL-04b	1	0.01	0.00126787	0.00033	-0.0198884
566	[Bud_2022]	16 h	2022	Days to floral bud emergence	YL-04b	2	0.38	2.51957e-05	1e-05	0.0027249
567	[Bud_2022]	16 h	2022	Days to floral bud emergence	YL-04b	3	0.75	0.000713565	0.00019	0.0146601
568	[Bud_2022]	16 h	2022	Days to floral bud emergence	YL-04b	3	1.25	0.000761283	0.0002	0.0152612
569	[Bud_2022]	16 h	2022	Days to floral bud emergence	YL-04b	4	1.5	0.000723196	0.00019	0.0146924
570	[Bud_2022]	16 h	2022	Days to floral bud emergence	YL-04b	4	2	6.38913e-05	2e-05	-0.0045771
571	[Bud_2022]	16 h	2022	Days to floral bud emergence	YL-04b	4	2.5	0.00220341	0.00078	-0.0287391
572	[Bud_2022]	16 h	2022	Days to floral bud emergence	YL-04b	4	3	0.00809328	0.00327	-0.0581713
573	[Bud_2022]	16 h	2022	Days to floral bud emergence	YL-04b	4	3.5	0.018642	0.00847	-0.0925244
574	[Bud_2022]	16 h	2022	Days to floral bud emergence	YL-04b	4	4	0.0343378	0.01697	-0.129819
575	[Bud_2022]	16 h	2022	Days to floral bud emergence	YL-04b	4	4.5	0.054802	0.02826	-0.166428
576	[Bud_2022]	16 h	2022	Days to floral bud emergence	YL-04b	4	5	0.0787005	0.04057	-0.198619
577	[Bud_2022]	16 h	2022	Days to floral bud emergence	YL-04b	4	5.5	0.104226	0.05192	-0.224327
578	[Bud_2022]	16 h	2022	Days to floral bud emergence	YL-04b	4	6	0.129716	0.06103	-0.24334
579	[Bud_2022]	16 h	2022	Days to floral bud emergence	YL-04b	4	6.5	0.153968	0.0674	-0.256427
580	[Bud_2022]	16 h	2022	Days to floral bud emergence	YL-04b	4	7	0.176243	0.07105	-0.264585
581	[Bud_2022]	16 h	2022	Days to floral bud emergence	YL-04b	4	7.5	0.196163	0.07228	-0.268766
582	[Bud_2022]	16 h	2022	Days to floral bud emergence	YL-04b	4	8	0.213596	0.07144	-0.269732
583	[Bud_2022]	16 h	2022	Days to floral bud emergence	YL-04b	4	8.5	0.228574	0.06893	-0.268142
584	[Bud_2022]	16 h	2022	Days to floral bud emergence	YL-04b	4	9	0.241228	0.06514	-0.264522
585	[Bud_2022]	16 h	2022	Days to floral bud emergence	YL-04b	5	9.18	0.242872	0.06314	-0.261761
586	[Bud_2022]	16 h	2022	Days to floral bud emergence	YL-04b	5	9.68	0.145811	0.03957	-0.201777
587	[Bud_2022]	16 h	2022	Days to floral bud emergence	YL-04b	5	10.18	0.0731912	0.02007	-0.140463
588	[Bud_2022]	16 h	2022	Days to floral bud emergence	YL-04b	5	10.68	0.0262993	0.00708	-0.0820873
589	[Bud_2022]	16 h	2022	Days to floral bud emergence	YL-04b	6	11.09	0.0031547	0.00095	-0.0287339
590	[Bud_2022]	16 h	2022	Days to floral bud emergence	YL-04b	7	11.46	0.742056	0.20274	0.439374
591	[Bud_2022]	16 h	2022	Days to floral bud emergence	YL-04b	7	11.96	2.13913e-05	2e-05	-0.0035403
592	[Bud_2022]	16 h	2022	Days to floral bud emergence	YL-04c	1	0.01	0.0856379	0.02232	0.137808
593	[Bud_2022]	16 h	2022	Days to floral bud emergence	YL-04c	2	0.38	0.0385251	0.01008	0.0936446
594	[Bud_2022]	16 h	2022	Days to floral bud emergence	YL-04c	3	0.75	5.76087e-06	0	-0.0010814
595	[Bud_2022]	16 h	2022	Days to floral bud emergence	YL-04c	3	1.25	0.00516754	0.00136	-0.0338094
596	[Bud_2022]	16 h	2022	Days to floral bud emergence	YL-04c	4	1.5	0.0112476	0.00293	-0.0500808
597	[Bud_2022]	16 h	2022	Days to floral bud emergence	YL-04c	4	2	0.0165318	0.00446	-0.0619577
598	[Bud_2022]	16 h	2022	Days to floral bud emergence	YL-04c	4	2.5	0.0226386	0.00616	-0.0732275
599	[Bud_2022]	16 h	2022	Days to floral bud emergence	YL-04c	4	3	0.0292175	0.00784	-0.0831135
600	[Bud_2022]	16 h	2022	Days to floral bud emergence	YL-04c	5	3.41	0.0349919	0.00912	-0.0900768
601	[Bud_2022]	16 h	2022	Days to floral bud emergence	YL-04c	6	3.78	0.0533018	0.0139	-0.107918
602	[Bud_2022]	16 h	2022	Days to floral bud emergence	YL-04c	6	4.28	0.0641367	0.01757	-0.119562
603	[Bud_2022]	16 h	2022	Days to floral bud emergence	YL-04c	6	4.78	0.0754952	0.02121	-0.130296
604	[Bud_2022]	16 h	2022	Days to floral bud emergence	YL-04c	6	5.28	0.087066	0.02453	-0.139778
605	[Bud_2022]	16 h	2022	Days to floral bud emergence	YL-04c	6	5.78	0.0985427	0.02724	-0.147769
606	[Bud_2022]	16 h	2022	Days to floral bud emergence	YL-04c	6	6.28	0.109664	0.02915	-0.154201
607	[Bud_2022]	16 h	2022	Days to floral bud emergence	YL-04c	7	6.49	0.113307	0.02953	-0.155983
608	[Bud_2022]	16 h	2022	Days to floral bud emergence	YL-04c	7	6.99	0.0799158	0.02211	-0.133557
609	[Bud_2022]	16 h	2022	Days to floral bud emergence	YL-04c	7	7.49	0.04874	0.01353	-0.103955
610	[Bud_2022]	16 h	2022	Days to floral bud emergence	YL-04c	7	7.99	0.0240767	0.00628	-0.0708275
611	[Bud_2022]	16 h	2022	Days to floral bud emergence	YL-04c	8	8.01	0.0231329	0.00603	-0.0693989
612	[Bud_2022]	16 h	2022	Days to floral bud emergence	YL-04c	8	8.51	0.00378517	0.00101	-0.0287248
613	[Bud_2022]	16 h	2022	Days to floral bud emergence	YL-04c	8	9.01	0.00110552	0.00029	0.0157929
614	[Bud_2022]	16 h	2022	Days to floral bud emergence	YL-04c	9	9.52	0.0189678	0.00498	0.0664751
615	[Bud_2022]	16 h	2022	Days to floral bud emergence	YL-04c	10	9.89	0.145464	0.03788	0.184806
616	[Bud_2022]	16 h	2022	Days to floral bud emergence	YL-04c	10	10.39	0.175951	0.04862	0.211372
617	[Bud_2022]	16 h	2022	Days to floral bud emergence	YL-04c	10	10.89	0.21103	0.06118	0.240264
618	[Bud_2022]	16 h	2022	Days to floral bud emergence	YL-04c	10	11.39	0.250779	0.07524	0.271036
619	[Bud_2022]	16 h	2022	Days to floral bud emergence	YL-04c	10	11.89	0.295039	0.09016	0.303021
620	[Bud_2022]	16 h	2022	Days to floral bud emergence	YL-04c	10	12.39	0.343403	0.10505	0.335475
621	[Bud_2022]	16 h	2022	Days to floral bud emergence	YL-04c	10	12.89	0.395271	0.11885	0.367669
622	[Bud_2022]	16 h	2022	Days to floral bud emergence	YL-04c	10	13.39	0.449928	0.1305	0.399047
623	[Bud_2022]	16 h	2022	Days to floral bud emergence	YL-04c	10	13.89	0.506628	0.13904	0.429247
624	[Bud_2022]	16 h	2022	Days to floral bud emergence	YL-04c	11	14.31	0.550726	0.14242	0.451916
625	[Bud_2022]	16 h	2022	Days to floral bud emergence	YL-04c	11	14.81	0.376521	0.09967	0.385315
626	[Bud_2022]	16 h	2022	Days to floral bud emergence	YL-04c	12	15.05	0.29435	0.07648	0.343044
627	[Bud_2022]	16 h	2022	Days to floral bud emergence	YL-04c	13	15.42	0.171001	0.04452	0.267848
628	[Bud_2022]	16 h	2022	Days to floral bud emergence	YL-04c	14	15.79	0.0846003	0.02218	0.180638
629	[Bud_2022]	16 h	2022	Days to floral bud emergence	YL-05a	1	0.01	0.00478952	0.00125	0.0341441
630	[Bud_2022]	16 h	2022	Days to floral bud emergence	YL-05a	2	0.38	0.00103115	0.00027	0.0157969
631	[Bud_2022]	16 h	2022	Days to floral bud emergence	YL-05a	3	0.75	0.000949717	0.00025	-0.0150762
632	[Bud_2022]	16 h	2022	Days to floral bud emergence	YL-05a	3	1.25	0.0294835	0.00786	-0.0845569
633	[Bud_2022]	16 h	2022	Days to floral bud emergence	YL-05a	4	1.5	0.0562658	0.01465	-0.115284
634	[Bud_2022]	16 h	2022	Days to floral bud emergence	YL-05a	5	1.87	0.0737513	0.01923	-0.131449
635	[Bud_2022]	16 h	2022	Days to floral bud emergence	YL-05a	6	2.24	0.0282748	0.00737	-0.0802082
636	[Bud_2022]	16 h	2022	Days to floral bud emergence	YL-05a	7	2.61	0.0428635	0.01118	-0.0962281
637	[Bud_2022]	16 h	2022	Days to floral bud emergence	YL-05a	8	2.98	0.0995234	0.0261	-0.148658
638	[Bud_2022]	16 h	2022	Days to floral bud emergence	YL-05a	9	3.35	0.287035	0.07456	-0.252483
639	[Bud_2022]	16 h	2022	Days to floral bud emergence	YL-05b	1	0.01	0.317255	0.08234	0.227973
640	[Bud_2022]	16 h	2022	Days to floral bud emergence	YL-05b	1	0.51	0.339891	0.09064	0.241059
641	[Bud_2022]	16 h	2022	Days to floral bud emergence	YL-05b	1	1.01	0.362342	0.0983	0.253451
642	[Bud_2022]	16 h	2022	Days to floral bud emergence	YL-05b	1	1.51	0.38416	0.10492	0.264861
643	[Bud_2022]	16 h	2022	Days to floral bud emergence	YL-05b	1	2.01	0.404901	0.11013	0.275019
644	[Bud_2022]	16 h	2022	Days to floral bud emergence	YL-05b	1	2.51	0.424172	0.11363	0.283732
645	[Bud_2022]	16 h	2022	Days to floral bud emergence	YL-05b	1	3.01	0.441657	0.11523	0.290923
646	[Bud_2022]	16 h	2022	Days to floral bud emergence	YL-05b	2	3.14	0.444925	0.11524	0.292369
647	[Bud_2022]	16 h	2022	Days to floral bud emergence	YL-05b	2	3.64	0.412175	0.11058	0.289059
648	[Bud_2022]	16 h	2022	Days to floral bud emergence	YL-05b	2	4.14	0.377747	0.10454	0.284044
649	[Bud_2022]	16 h	2022	Days to floral bud emergence	YL-05b	2	4.64	0.341846	0.09714	0.277101
650	[Bud_2022]	16 h	2022	Days to floral bud emergence	YL-05b	2	5.14	0.304772	0.08842	0.268001
651	[Bud_2022]	16 h	2022	Days to floral bud emergence	YL-05b	2	5.64	0.266935	0.07854	0.256523
652	[Bud_2022]	16 h	2022	Days to floral bud emergence	YL-05b	2	6.14	0.228873	0.06774	0.242469
653	[Bud_2022]	16 h	2022	Days to floral bud emergence	YL-05b	2	6.64	0.19125	0.05639	0.225686
654	[Bud_2022]	16 h	2022	Days to floral bud emergence	YL-05b	2	7.14	0.154861	0.04495	0.206139
655	[Bud_2022]	16 h	2022	Days to floral bud emergence	YL-05b	2	7.64	0.120591	0.03399	0.183934
656	[Bud_2022]	16 h	2022	Days to floral bud emergence	YL-05b	2	8.14	0.0893644	0.02407	0.159363
657	[Bud_2022]	16 h	2022	Days to floral bud emergence	YL-05b	3	8.44	0.0719166	0.01873	0.14334
658	[Bud_2022]	16 h	2022	Days to floral bud emergence	YL-05b	4	8.81	0.0370969	0.00967	0.106568
659	[Bud_2022]	16 h	2022	Days to floral bud emergence	YL-05b	5	9.18	0.0725095	0.01891	0.143819
660	[Bud_2022]	16 h	2022	Days to floral bud emergence	YL-05b	5	9.68	0.048229	0.01325	0.118056
661	[Bud_2022]	16 h	2022	Days to floral bud emergence	YL-05b	5	10.18	0.0267374	0.00711	0.0854111
662	[Bud_2022]	16 h	2022	Days to floral bud emergence	YL-05b	6	10.31	0.0227876	0.00594	0.0778533
663	[Bud_2022]	16 h	2022	Days to floral bud emergence	YL-05b	6	10.81	0.044107	0.01202	0.106779
664	[Bud_2022]	16 h	2022	Days to floral bud emergence	YL-05b	6	11.31	0.0706661	0.01942	0.132409
665	[Bud_2022]	16 h	2022	Days to floral bud emergence	YL-05b	6	11.81	0.101004	0.02718	0.154436
666	[Bud_2022]	16 h	2022	Days to floral bud emergence	YL-05c	1	0.01	0.00167741	0.00044	0.0191519
667	[Bud_2022]	16 h	2022	Days to floral bud emergence	YL-05c	2	0.38	0.00407602	0.00106	0.0297016
668	[Bud_2022]	16 h	2022	Days to floral bud emergence	YL-05c	2	0.88	0.00408365	0.00115	0.0301197
669	[Bud_2022]	16 h	2022	Days to floral bud emergence	YL-05c	2	1.38	0.0040902	0.00124	0.0305374
670	[Bud_2022]	16 h	2022	Days to floral bud emergence	YL-05c	2	1.88	0.00409557	0.00132	0.0309371
671	[Bud_2022]	16 h	2022	Days to floral bud emergence	YL-05c	2	2.38	0.00409963	0.00141	0.031325
672	[Bud_2022]	16 h	2022	Days to floral bud emergence	YL-05c	2	2.88	0.00410228	0.00149	0.0317086
673	[Bud_2022]	16 h	2022	Days to floral bud emergence	YL-05c	2	3.38	0.00410337	0.00157	0.032069
674	[Bud_2022]	16 h	2022	Days to floral bud emergence	YL-05c	2	3.88	0.00410276	0.00165	0.0324125
675	[Bud_2022]	16 h	2022	Days to floral bud emergence	YL-05c	2	4.38	0.00410037	0.00173	0.0327467
676	[Bud_2022]	16 h	2022	Days to floral bud emergence	YL-05c	2	4.88	0.004096	0.0018	0.0330521
677	[Bud_2022]	16 h	2022	Days to floral bud emergence	YL-05c	2	5.38	0.00408959	0.00187	0.0333353
678	[Bud_2022]	16 h	2022	Days to floral bud emergence	YL-05c	2	5.88	0.00408096	0.00193	0.0335944
679	[Bud_2022]	16 h	2022	Days to floral bud emergence	YL-05c	2	6.38	0.00407002	0.00199	0.0338276
680	[Bud_2022]	16 h	2022	Days to floral bud emergence	YL-05c	2	6.88	0.00405665	0.00205	0.0340421
681	[Bud_2022]	16 h	2022	Days to floral bud emergence	YL-05c	2	7.38	0.00404074	0.00209	0.0342179
682	[Bud_2022]	16 h	2022	Days to floral bud emergence	YL-05c	2	7.88	0.0040222	0.00213	0.0343622
683	[Bud_2022]	16 h	2022	Days to floral bud emergence	YL-05c	2	8.38	0.00400093	0.00217	0.0344733
684	[Bud_2022]	16 h	2022	Days to floral bud emergence	YL-05c	2	8.88	0.00397689	0.00219	0.0345401
685	[Bud_2022]	16 h	2022	Days to floral bud emergence	YL-05c	2	9.38	0.00395002	0.00221	0.0345802
686	[Bud_2022]	16 h	2022	Days to floral bud emergence	YL-05c	2	9.88	0.00392026	0.00222	0.0345827
687	[Bud_2022]	16 h	2022	Days to floral bud emergence	YL-05c	2	10.38	0.00388765	0.00223	0.0345465
688	[Bud_2022]	16 h	2022	Days to floral bud emergence	YL-05c	2	10.88	0.00385215	0.00222	0.0344708
689	[Bud_2022]	16 h	2022	Days to floral bud emergence	YL-05c	2	11.38	0.0038138	0.00221	0.0343457
690	[Bud_2022]	16 h	2022	Days to floral bud emergence	YL-05c	2	11.88	0.0037727	0.00218	0.0341899
691	[Bud_2022]	16 h	2022	Days to floral bud emergence	YL-05c	2	12.38	0.00372887	0.00215	0.033984
692	[Bud_2022]	16 h	2022	Days to floral bud emergence	YL-05c	2	12.88	0.00368246	0.00212	0.0337482
693	[Bud_2022]	16 h	2022	Days to floral bud emergence	YL-05c	2	13.38	0.00363357	0.00207	0.0334632
694	[Bud_2022]	16 h	2022	Days to floral bud emergence	YL-05c	2	13.88	0.00358235	0.00202	0.03315
695	[Bud_2022]	16 h	2022	Days to floral bud emergence	YL-05c	2	14.38	0.00352898	0.00196	0.0327901
696	[Bud_2022]	16 h	2022	Days to floral bud emergence	YL-05c	2	14.88	0.00347365	0.00189	0.0323947
697	[Bud_2022]	16 h	2022	Days to floral bud emergence	YL-05c	2	15.38	0.00341657	0.00183	0.0319763
698	[Bud_2022]	16 h	2022	Days to floral bud emergence	YL-05c	2	15.88	0.00335791	0.00175	0.0315169
699	[Bud_2022]	16 h	2022	Days to floral bud emergence	YL-05c	2	16.38	0.00329796	0.00167	0.0310286
700	[Bud_2022]	16 h	2022	Days to floral bud emergence	YL-05c	2	16.88	0.00323689	0.00159	0.0305142
701	[Bud_2022]	16 h	2022	Days to floral bud emergence	YL-05c	2	17.38	0.00317498	0.00151	0.0299762
702	[Bud_2022]	16 h	2022	Days to floral bud emergence	YL-05c	2	17.88	0.00311246	0.00142	0.0294277
703	[Bud_2022]	16 h	2022	Days to floral bud emergence	YL-05c	2	18.38	0.00304952	0.00134	0.0288517
704	[Bud_2022]	16 h	2022	Days to floral bud emergence	YL-05c	2	18.88	0.00298641	0.00125	0.0282608
705	[Bud_2022]	16 h	2022	Days to floral bud emergence	YL-05c	2	19.38	0.00292333	0.00117	0.0276578
706	[Bud_2022]	16 h	2022	Days to floral bud emergence	YL-05c	2	19.88	0.0028605	0.00108	0.0270455
707	[Bud_2022]	16 h	2022	Days to floral bud emergence	YL-05c	2	20.38	0.00279811	0.001	0.0264265
708	[Bud_2022]	16 h	2022	Days to floral bud emergence	YL-05c	2	20.88	0.0027363	0.00092	0.0258033
709	[Bud_2022]	16 h	2022	Days to floral bud emergence	YL-05c	2	21.38	0.00267528	0.00084	0.0251784
710	[Bud_2022]	16 h	2022	Days to floral bud emergence	YL-05c	2	21.88	0.00261517	0.00076	0.0245538
711	[Bud_2022]	16 h	2022	Days to floral bud emergence	YL-05c	2	22.38	0.00255609	0.00068	0.0239317
712	[Bud_2022]	16 h	2022	Days to floral bud emergence	YL-05c	3	22.56	0.00265591	0.00069	0.024289
713	[Bud_2022]	16 h	2022	Days to floral bud emergence	YL-05c	3	23.06	0.012353	0.00324	0.0533792
714	[Bud_2022]	16 h	2022	Days to floral bud emergence	YL-05c	4	23.31	0.0199143	0.00519	0.0681244
715	[Bud_2022]	16 h	2022	Days to floral bud emergence	YL-05c	5	23.68	0.0344118	0.00901	0.0901824
716	[Bud_2022]	16 h	2022	Days to floral bud emergence	YL-05c	6	24.05	0.140728	0.03669	0.184798
717	[Bud_2022]	16 h	2022	Days to floral bud emergence	YL-05c	6	24.55	0.127545	0.03688	0.182223
718	[Bud_2022]	16 h	2022	Days to floral bud emergence	YL-05c	6	25.05	0.113727	0.03627	0.178017
719	[Bud_2022]	16 h	2022	Days to floral bud emergence	YL-05c	6	25.55	0.0994207	0.03478	0.171941
720	[Bud_2022]	16 h	2022	Days to floral bud emergence	YL-05c	6	26.05	0.0848335	0.03234	0.163767
721	[Bud_2022]	16 h	2022	Days to floral bud emergence	YL-05c	6	26.55	0.070239	0.02899	0.153292
722	[Bud_2022]	16 h	2022	Days to floral bud emergence	YL-05c	6	27.05	0.0559771	0.02482	0.140405
723	[Bud_2022]	16 h	2022	Days to floral bud emergence	YL-05c	6	27.55	0.0424464	0.02005	0.125042
724	[Bud_2022]	16 h	2022	Days to floral bud emergence	YL-05c	6	28.05	0.0300872	0.01501	0.107284
725	[Bud_2022]	16 h	2022	Days to floral bud emergence	YL-05c	6	28.55	0.0193532	0.0101	0.08734
726	[Bud_2022]	16 h	2022	Days to floral bud emergence	YL-05c	6	29.05	0.0106746	0.00577	0.0655422
727	[Bud_2022]	16 h	2022	Days to floral bud emergence	YL-05c	6	29.55	0.00441648	0.00244	0.042402
728	[Bud_2022]	16 h	2022	Days to floral bud emergence	YL-05c	6	30.05	0.000840174	0.00047	0.0184884
729	[Bud_2022]	16 h	2022	Days to floral bud emergence	YL-05c	6	30.55	7.41304e-05	4e-05	-0.005434
730	[Bud_2022]	16 h	2022	Days to floral bud emergence	YL-05c	6	31.05	0.00210235	0.00117	-0.0289652
731	[Bud_2022]	16 h	2022	Days to floral bud emergence	YL-05c	6	31.55	0.00677141	0.00371	-0.0514307
732	[Bud_2022]	16 h	2022	Days to floral bud emergence	YL-05c	6	32.05	0.013814	0.00738	-0.0723473
733	[Bud_2022]	16 h	2022	Days to floral bud emergence	YL-05c	6	32.55	0.0228826	0.01182	-0.0914172
734	[Bud_2022]	16 h	2022	Days to floral bud emergence	YL-05c	6	33.05	0.0335856	0.01665	-0.108398
735	[Bud_2022]	16 h	2022	Days to floral bud emergence	YL-05c	6	33.55	0.0455213	0.02153	-0.123227
736	[Bud_2022]	16 h	2022	Days to floral bud emergence	YL-05c	6	34.05	0.0583038	0.02615	-0.135879
737	[Bud_2022]	16 h	2022	Days to floral bud emergence	YL-05c	6	34.55	0.0715822	0.0303	-0.146435
738	[Bud_2022]	16 h	2022	Days to floral bud emergence	YL-05c	6	35.05	0.0850514	0.03383	-0.155003
739	[Bud_2022]	16 h	2022	Days to floral bud emergence	YL-05c	6	35.55	0.0984571	0.03667	-0.161755
740	[Bud_2022]	16 h	2022	Days to floral bud emergence	YL-05c	6	36.05	0.111596	0.03877	-0.166852
741	[Bud_2022]	16 h	2022	Days to floral bud emergence	YL-05c	6	36.55	0.124313	0.04016	-0.170464
742	[Bud_2022]	16 h	2022	Days to floral bud emergence	YL-05c	6	37.05	0.136496	0.04088	-0.172788
743	[Bud_2022]	16 h	2022	Days to floral bud emergence	YL-05c	6	37.55	0.148068	0.041	-0.17398
744	[Bud_2022]	16 h	2022	Days to floral bud emergence	YL-05c	7	37.95	0.158042	0.04118	-0.175201
745	[Bud_2022]	16 h	2022	Days to floral bud emergence	YL-05c	7	38.45	0.231131	0.06284	-0.217971
746	[Bud_2022]	16 h	2022	Days to floral bud emergence	YL-05c	7	38.95	0.30267	0.07962	-0.247605
747	[Bud_2022]	16 h	2022	Days to floral bud emergence	YL-05c	8	39.08	0.315751	0.08203	-0.251942
748	[Bud_2022]	16 h	2022	Days to floral bud emergence	YL-05c	8	39.58	0.167711	0.04501	-0.187628
749	[Bud_2022]	16 h	2022	Days to floral bud emergence	YL-05c	9	39.82	0.108406	0.02824	-0.149791
750	[Bud_2022]	16 h	2022	Days to floral bud emergence	YL-05c	10	40.19	0.0657721	0.01714	-0.118662
751	[Bud_2022]	16 h	2022	Days to floral bud emergence	YL-05c	11	40.56	0.111103	0.02895	-0.158061
752	[Bud_2022]	16 h	2022	Days to floral bud emergence	YL-05c	11	41.06	0.0614828	0.01663	-0.120702
753	[Bud_2022]	16 h	2022	Days to floral bud emergence	YL-05c	11	41.56	0.0238813	0.00632	-0.0756314
754	[Bud_2022]	16 h	2022	Days to floral bud emergence	YL-05c	12	41.69	0.0174983	0.00456	-0.0645636
755	[Bud_2022]	16 h	2022	Days to floral bud emergence	YL-05c	12	42.19	0.0287032	0.00771	-0.0817505
756	[Bud_2022]	16 h	2022	Days to floral bud emergence	YL-05c	12	42.69	0.0420837	0.01146	-0.0975416
757	[Bud_2022]	16 h	2022	Days to floral bud emergence	YL-05c	12	43.19	0.0572332	0.01559	-0.111782
758	[Bud_2022]	16 h	2022	Days to floral bud emergence	YL-05c	12	43.69	0.0737441	0.01985	-0.124396
759	[Bud_2022]	16 h	2022	Days to floral bud emergence	YL-05c	12	44.19	0.0912365	0.02403	-0.135424
760	[Bud_2022]	16 h	2022	Days to floral bud emergence	YL-05c	13	44.41	0.0988745	0.0258	-0.139781
761	[Bud_2022]	16 h	2022	Days to floral bud emergence	YL-05c	13	44.91	0.102995	0.02991	-0.149304
762	[Bud_2022]	16 h	2022	Days to floral bud emergence	YL-05c	13	45.41	0.107258	0.03452	-0.159435
763	[Bud_2022]	16 h	2022	Days to floral bud emergence	YL-05c	13	45.91	0.111589	0.03963	-0.170086
764	[Bud_2022]	16 h	2022	Days to floral bud emergence	YL-05c	13	46.41	0.115884	0.04516	-0.181091
765	[Bud_2022]	16 h	2022	Days to floral bud emergence	YL-05c	13	46.91	0.120001	0.05099	-0.192256
766	[Bud_2022]	16 h	2022	Days to floral bud emergence	YL-05c	13	47.41	0.123757	0.05692	-0.203283
767	[Bud_2022]	16 h	2022	Days to floral bud emergence	YL-05c	13	47.91	0.126926	0.06266	-0.213815
768	[Bud_2022]	16 h	2022	Days to floral bud emergence	YL-05c	13	48.41	0.129252	0.06785	-0.223432
769	[Bud_2022]	16 h	2022	Days to floral bud emergence	YL-05c	13	48.91	0.130456	0.07209	-0.231664
770	[Bud_2022]	16 h	2022	Days to floral bud emergence	YL-05c	13	49.41	0.130261	0.07493	-0.237995
771	[Bud_2022]	16 h	2022	Days to floral bud emergence	YL-05c	13	49.91	0.128418	0.07594	-0.241907
772	[Bud_2022]	16 h	2022	Days to floral bud emergence	YL-05c	13	50.41	0.124739	0.07477	-0.242839
773	[Bud_2022]	16 h	2022	Days to floral bud emergence	YL-05c	13	50.91	0.119147	0.07119	-0.240285
774	[Bud_2022]	16 h	2022	Days to floral bud emergence	YL-05c	13	51.41	0.111713	0.06523	-0.233834
775	[Bud_2022]	16 h	2022	Days to floral bud emergence	YL-05c	13	51.91	0.102699	0.05724	-0.223337
776	[Bud_2022]	16 h	2022	Days to floral bud emergence	YL-05c	13	52.41	0.0925548	0.04794	-0.209107
777	[Bud_2022]	16 h	2022	Days to floral bud emergence	YL-05c	13	52.91	0.0818619	0.03829	-0.191941
778	[Bud_2022]	16 h	2022	Days to floral bud emergence	YL-05c	13	53.41	0.0712243	0.02925	-0.173093
779	[Bud_2022]	16 h	2022	Days to floral bud emergence	YL-05c	13	53.91	0.0611472	0.0215	-0.153894
780	[Bud_2022]	16 h	2022	Days to floral bud emergence	YL-05c	13	54.41	0.0519652	0.01528	-0.135412
781	[Bud_2022]	16 h	2022	Days to floral bud emergence	YL-05c	14	54.73	0.0456818	0.01191	-0.123308
782	[Bud_2022]	16 h	2022	Days to floral bud emergence	YL-05c	15	55.1	0.0133698	0.00348	-0.0690625
783	[Bud_2022]	16 h	2022	Days to floral bud emergence	YL-05c	16	55.47	0.0457522	0.01192	-0.124733
784	[Bud_2022]	16 h	2022	Days to floral bud emergence	YL-05c	17	55.84	0.0682629	0.0178	-0.156771
785	[Bud_2022]	16 h	2022	Days to floral bud emergence	YL-05c	17	56.34	0.0273778	0.00744	-0.0995748
786	[Bud_2022]	16 h	2022	Days to floral bud emergence	YL-05c	17	56.84	0.00456872	0.00121	-0.0396232
787	[Bud_2022]	16 h	2022	Days to floral bud emergence	YL-05c	18	56.97	0.00196787	0.00051	-0.0257269
788	[Bud_2022]	16 h	2022	Days to floral bud emergence	YL-05c	18	57.47	0.000852065	0.00024	-0.0167722
789	[Bud_2022]	16 h	2022	Days to floral bud emergence	YL-05c	18	57.97	0.000204043	6e-05	-0.0081062
790	[Bud_2022]	16 h	2022	Days to floral bud emergence	YL-05c	18	58.47	1.30435e-07	0	0.0001494
791	[Bud_2022]	16 h	2022	Days to floral bud emergence	YL-05c	18	58.97	0.000217304	7e-05	0.0082176
792	[Bud_2022]	16 h	2022	Days to floral bud emergence	YL-05c	18	59.47	0.000833217	0.00028	0.0159993
793	[Bud_2022]	16 h	2022	Days to floral bud emergence	YL-05c	18	59.97	0.00182617	0.00062	0.0234898
794	[Bud_2022]	16 h	2022	Days to floral bud emergence	YL-05c	18	60.47	0.003175	0.00111	0.0307013
795	[Bud_2022]	16 h	2022	Days to floral bud emergence	YL-05c	18	60.97	0.00485915	0.00172	0.0376246
796	[Bud_2022]	16 h	2022	Days to floral bud emergence	YL-05c	18	61.47	0.00685867	0.00245	0.0442616
797	[Bud_2022]	16 h	2022	Days to floral bud emergence	YL-05c	18	61.97	0.00915407	0.0033	0.0506332
798	[Bud_2022]	16 h	2022	Days to floral bud emergence	YL-05c	18	62.47	0.0117264	0.00423	0.0567236
799	[Bud_2022]	16 h	2022	Days to floral bud emergence	YL-05c	18	62.97	0.0145573	0.00524	0.0625542
800	[Bud_2022]	16 h	2022	Days to floral bud emergence	YL-05c	18	63.47	0.0176289	0.00632	0.0681103
801	[Bud_2022]	16 h	2022	Days to floral bud emergence	YL-05c	18	63.97	0.0209235	0.00743	0.0734039
802	[Bud_2022]	16 h	2022	Days to floral bud emergence	YL-05c	18	64.47	0.0244245	0.00857	0.0784387
803	[Bud_2022]	16 h	2022	Days to floral bud emergence	YL-05c	18	64.97	0.0281152	0.00972	0.0832183
804	[Bud_2022]	16 h	2022	Days to floral bud emergence	YL-05c	18	65.47	0.0319797	0.01086	0.0877467
805	[Bud_2022]	16 h	2022	Days to floral bud emergence	YL-05c	18	65.97	0.0360025	0.01197	0.0920282
806	[Bud_2022]	16 h	2022	Days to floral bud emergence	YL-05c	18	66.47	0.0401687	0.01304	0.096067
807	[Bud_2022]	16 h	2022	Days to floral bud emergence	YL-05c	18	66.97	0.0444639	0.01405	0.0998678
808	[Bud_2022]	16 h	2022	Days to floral bud emergence	YL-05c	18	67.47	0.0488742	0.01498	0.103436
809	[Bud_2022]	16 h	2022	Days to floral bud emergence	YL-05c	18	67.97	0.0533862	0.01584	0.106775
810	[Bud_2022]	16 h	2022	Days to floral bud emergence	YL-05c	18	68.47	0.057987	0.01659	0.109893
811	[Bud_2022]	16 h	2022	Days to floral bud emergence	YL-05c	18	68.97	0.0626646	0.01724	0.112794
812	[Bud_2022]	16 h	2022	Days to floral bud emergence	YL-05c	18	69.47	0.0674071	0.01778	0.115492
813	[Bud_2022]	16 h	2022	Days to floral bud emergence	YL-05c	19	69.62	0.0684426	0.01791	0.116255
814	[Bud_2022]	16 h	2022	Days to floral bud emergence	YL-05c	19	70.12	0.0463724	0.01406	0.104034
815	[Bud_2022]	16 h	2022	Days to floral bud emergence	YL-05c	19	70.62	0.0199552	0.00549	0.0659897
816	[Bud_2022]	16 h	2022	Days to floral bud emergence	YL-05c	20	70.74	0.0164793	0.00431	0.0586903
817	[Bud_2022]	16 h	2022	Days to floral bud emergence	YL-05c	21	71.11	0.0817002	0.02127	0.128765
818	[Bud_2022]	16 h	2022	Days to floral bud emergence	YL-05c	22	71.49	0.0739931	0.01933	0.122424
819	[Bud_2022]	16 h	2022	Days to floral bud emergence	YL-05c	23	71.86	0.178074	0.04632	0.187324
820	[Bud_2022]	16 h	2022	Days to floral bud emergence	YL-05c	24	72.23	0.225011	0.05847	0.212863
821	[Bud_2022]	16 h	2022	Days to floral bud emergence	YL-05c	24	72.73	0.214608	0.05592	0.209297
822	[Bud_2022]	16 h	2022	Days to floral bud emergence	YL-05c	25	72.97	0.211204	0.05489	0.208906
823	[Bud_2022]	16 h	2022	Days to floral bud emergence	YL-05d	1	0.01	0.0434597	0.01132	0.147663
824	[Bud_2022]	16 h	2022	Days to floral bud emergence	YL-05d	2	0.38	0.0842257	0.02195	0.210875
825	[Bud_2022]	16 h	2022	Days to floral bud emergence	YL-05d	2	0.88	0.067097	0.01865	0.195899
826	[Bud_2022]	16 h	2022	Days to floral bud emergence	YL-05d	2	1.38	0.0507417	0.01466	0.178218
827	[Bud_2022]	16 h	2022	Days to floral bud emergence	YL-05d	2	1.88	0.0354321	0.01028	0.156462
828	[Bud_2022]	16 h	2022	Days to floral bud emergence	YL-05d	2	2.38	0.0216752	0.00601	0.128932
829	[Bud_2022]	16 h	2022	Days to floral bud emergence	YL-05d	3	2.69	0.013641	0.00355	0.105924
830	[Bud_2022]	16 h	2022	Days to floral bud emergence	YL-05d	4	3.06	0.000974935	0.00025	-0.0316943
831	[Bud_2022]	16 h	2022	Days to floral bud emergence	YL-05d	5	3.43	0.00117089	0.0003	0.0306268
832	[Bud_2022]	16 h	2022	Days to floral bud emergence	YL-05d	5	3.93	0.0127432	0.00423	-0.109556
833	[Bud_2022]	16 h	2022	Days to floral bud emergence	YL-05d	5	4.43	0.0581398	0.01629	-0.214524
834	[Bud_2022]	16 h	2022	Days to floral bud emergence	YL-05d	6	4.56	0.0685036	0.01785	-0.225118
835	[Bud_2022]	16 h	2022	Days to floral bud emergence	YL-05d	6	5.06	0.0158782	0.00432	-0.108921
836	[Bud_2022]	16 h	2022	Days to floral bud emergence	YL-05d	6	5.56	0.000118152	3e-05	0.0092521
837	[Bud_2022]	16 h	2022	Days to floral bud emergence	YL-05d	7	5.69	0.00201696	0.00052	0.0387918
838	[Bud_2022]	16 h	2022	Days to floral bud emergence	YL-05d	7	6.19	0.0105308	0.00283	0.0908398
839	[Bud_2022]	16 h	2022	Days to floral bud emergence	YL-05d	8	6.43	0.0171778	0.00447	0.116186
840	[Bud_2022]	16 h	2022	Days to floral bud emergence	YL-05d	9	6.8	0.0439243	0.01146	0.196889
841	[Bud_2022]	16 h	2022	Days to floral bud emergence	YL-05d	9	7.3	0.00200522	0.00056	0.0420494
842	[Bud_2022]	16 h	2022	Days to floral bud emergence	YL-05d	9	7.8	0.0143939	0.00405	-0.112332
843	[Bud_2022]	16 h	2022	Days to floral bud emergence	YL-05d	9	8.3	0.0807058	0.02104	-0.265821
844	[Bud_2022]	16 h	2022	Days to floral bud emergence	YL-05d	10	8.32	0.0811708	0.02114	-0.26601
845	[Bud_2022]	16 h	2022	Days to floral bud emergence	YL-05d	10	8.82	0.0320162	0.00842	-0.151818
846	[Bud_2022]	16 h	2022	Days to floral bud emergence	YL-05d	11	9.07	0.018646	0.00486	-0.112718
847	[Bud_2022]	16 h	2022	Days to floral bud emergence	YL-05d	11	9.57	0.0138713	0.0038	-0.105376
848	[Bud_2022]	16 h	2022	Days to floral bud emergence	YL-05d	11	10.07	0.00928752	0.00247	-0.0949436
849	[Bud_2022]	16 h	2022	Days to floral bud emergence	YL-05d	12	10.19	0.00942083	0.00246	-0.0978443
850	[Bud_2022]	16 h	2022	Days to floral bud emergence	YL-05d	13	10.56	0.0817726	0.02131	-0.267589
851	[Bud_2022]	16 h	2022	Days to floral bud emergence	YL-05d	13	11.06	0.0460717	0.01305	-0.202246
852	[Bud_2022]	16 h	2022	Days to floral bud emergence	YL-05d	13	11.56	0.0198952	0.00578	-0.133009
853	[Bud_2022]	16 h	2022	Days to floral bud emergence	YL-05d	13	12.06	0.00445872	0.00125	-0.0623603
854	[Bud_2022]	16 h	2022	Days to floral bud emergence	YL-05d	14	12.47	4.28696e-05	1e-05	-0.0058405
855	[Bud_2022]	16 h	2022	Days to floral bud emergence	YL-05d	14	12.97	0.00481978	0.00126	0.0554515
856	[Bud_2022]	16 h	2022	Days to floral bud emergence	YL-05d	15	13.22	0.0135981	0.00367	0.090851
857	[Bud_2022]	16 h	2022	Days to floral bud emergence	YL-05d	16	13.59	0.316723	0.08311	0.404838
858	[Bud_2022]	16 h	2022	Days to floral bud emergence	YL-05d	17	13.96	0.011558	0.00302	0.0825938
859	[Bud_2022]	16 h	2022	Days to floral bud emergence	YL-05d	18	14.33	0.094161	0.0246	0.223328
860	[Bud_2022]	16 h	2022	Days to floral bud emergence	YL-05d	19	14.7	0.00990059	0.00258	0.0763106
861	[Bud_2022]	16 h	2022	Days to floral bud emergence	YL-05d	19	15.2	0.000263478	7e-05	0.0120793
862	[Bud_2022]	16 h	2022	Days to floral bud emergence	YL-05d	19	15.7	0.00410798	0.00114	-0.0474562
863	[Bud_2022]	16 h	2022	Days to floral bud emergence	YL-05d	19	16.2	0.0207556	0.00565	-0.106671
864	[Bud_2022]	16 h	2022	Days to floral bud emergence	YL-05d	20	16.61	0.0424821	0.01108	-0.153747
865	[Bud_2022]	16 h	2022	Days to floral bud emergence	YL-05d	21	16.98	0.00692335	0.0018	-0.0630174
866	[Bud_2022]	16 h	2022	Days to floral bud emergence	YL-05d	22	17.35	0.0449917	0.01176	-0.158264
867	[Bud_2022]	16 h	2022	Days to floral bud emergence	YL-05d	22	17.85	0.114627	0.03307	-0.256101
868	[Bud_2022]	16 h	2022	Days to floral bud emergence	YL-05d	22	18.35	0.19045	0.05107	-0.312289
869	[Bud_2022]	16 h	2022	Days to floral bud emergence	YL-05d	23	18.48	0.204219	0.05314	-0.317581
870	[Bud_2022]	16 h	2022	Days to floral bud emergence	YL-05d	24	18.85	0.108718	0.02843	-0.231703
871	[Bud_2022]	16 h	2022	Days to floral bud emergence	YL-05d	25	19.22	0.00964943	0.00251	-0.072356
872	[Bud_2022]	16 h	2022	Days to floral bud emergence	YL-06a	1	0.01	0.0210037	0.00548	0.0851574
873	[Bud_2022]	16 h	2022	Days to floral bud emergence	YL-06a	2	0.38	0.084258	0.02205	0.188071
874	[Bud_2022]	16 h	2022	Days to floral bud emergence	YL-06a	3	0.75	0.00485354	0.00128	0.0446737
875	[Bud_2022]	16 h	2022	Days to floral bud emergence	YL-06a	4	1.12	0.138768	0.03626	0.231397
876	[Bud_2022]	16 h	2022	Days to floral bud emergence	YL-06a	5	1.49	0.0243045	0.00634	0.0952624
877	[Bud_2022]	16 h	2022	Days to floral bud emergence	YL-06a	6	1.86	0.00255511	0.00067	0.0294177
878	[Bud_2022]	16 h	2022	Days to floral bud emergence	YL-06a	7	2.23	0.0545211	0.01462	-0.135284
879	[Bud_2022]	16 h	2022	Days to floral bud emergence	YL-06a	8	2.6	0.396501	0.10279	-0.345249
880	[Bud_2022]	16 h	2022	Days to floral bud emergence	YL-06a	8	3.1	0.340899	0.09126	-0.318715
881	[Bud_2022]	16 h	2022	Days to floral bud emergence	YL-06a	8	3.6	0.286672	0.07752	-0.288614
882	[Bud_2022]	16 h	2022	Days to floral bud emergence	YL-06a	8	4.1	0.235586	0.06287	-0.256176
883	[Bud_2022]	16 h	2022	Days to floral bud emergence	YL-06a	9	4.51	0.197347	0.05129	-0.229317
884	[Bud_2022]	16 h	2022	Days to floral bud emergence	YL-06a	10	4.88	0.175048	0.04551	-0.217024
885	[Bud_2022]	16 h	2022	Days to floral bud emergence	YL-06a	11	5.25	0.182884	0.0478	-0.223433
886	[Bud_2022]	16 h	2022	Days to floral bud emergence	YL-06a	12	5.62	0.0322823	0.00844	-0.0954809
887	[Bud_2022]	16 h	2022	Days to floral bud emergence	YL-06a	13	5.99	6.30435e-06	0	-0.0012826
888	[Bud_2022]	16 h	2022	Days to floral bud emergence	YL-06a	14	6.36	0.0127785	0.00335	-0.0563186
889	[Bud_2022]	16 h	2022	Days to floral bud emergence	YL-06a	15	6.73	0.0970062	0.02525	-0.151607
890	[Bud_2022]	16 h	2022	Days to floral bud emergence	YL-06a	16	7.1	0.0834812	0.02181	-0.138047
891	[Bud_2022]	16 h	2022	Days to floral bud emergence	YL-06b	1	0.01	0.399139	0.1036	0.341944
892	[Bud_2022]	16 h	2022	Days to floral bud emergence	YL-06b	1	0.51	0.386096	0.10959	0.353363
893	[Bud_2022]	16 h	2022	Days to floral bud emergence	YL-06b	1	1.01	0.359516	0.10713	0.355817
894	[Bud_2022]	16 h	2022	Days to floral bud emergence	YL-06b	1	1.51	0.314072	0.09112	0.339286
895	[Bud_2022]	16 h	2022	Days to floral bud emergence	YL-06b	2	1.92	0.264245	0.06879	0.307473
896	[Bud_2022]	16 h	2022	Days to floral bud emergence	YL-06b	2	2.42	0.224115	0.06159	0.29561
897	[Bud_2022]	16 h	2022	Days to floral bud emergence	YL-06b	3	2.67	0.22263	0.06108	-0.22932
898	[Bud_2022]	16 h	2022	Days to floral bud emergence	YL-06b	3	3.17	0.260345	0.07225	-0.24613
899	[Bud_2022]	16 h	2022	Days to floral bud emergence	YL-06b	3	3.67	0.298109	0.08258	-0.260562
900	[Bud_2022]	16 h	2022	Days to floral bud emergence	YL-06b	4	4.18	0.338074	0.09265	-0.274088
901	[Bud_2022]	16 h	2022	Days to floral bud emergence	YL-06b	4	4.68	0.484952	0.13935	-0.3353
902	[Bud_2022]	16 h	2022	Days to floral bud emergence	YL-06b	4	5.18	0.651956	0.19027	-0.391768
903	[Bud_2022]	16 h	2022	Days to floral bud emergence	YL-06b	4	5.68	0.829008	0.23851	-0.438876
904	[Bud_2022]	16 h	2022	Days to floral bud emergence	YL-06b	4	6.18	1.00651	0.27948	-0.475035
905	[Bud_2022]	16 h	2022	Days to floral bud emergence	YL-06b	5	6.49	1.10706	0.29926	-0.491093
906	[Bud_2022]	16 h	2022	Days to floral bud emergence	YL-06b	5	6.99	0.937429	0.25636	-0.444742
907	[Bud_2022]	16 h	2022	Days to floral bud emergence	YL-06b	6	7.24	0.867737	0.2368	-0.42276
908	[Bud_2022]	16 h	2022	Days to floral bud emergence	YL-06b	6	7.74	1.40917	0.39568	-0.54988
909	[Bud_2022]	16 h	2022	Days to floral bud emergence	YL-06b	7	7.98	1.59001	0.42663	-0.571844
910	[Bud_2022]	16 h	2022	Days to floral bud emergence	YL-06b	7	8.48	1.29959	0.36821	-0.529684
911	[Bud_2022]	16 h	2022	Days to floral bud emergence	YL-06b	7	8.98	0.955796	0.26688	-0.450036
912	[Bud_2022]	16 h	2022	Days to floral bud emergence	YL-06b	8	9.11	0.86818	0.23569	-0.423139
913	[Bud_2022]	16 h	2022	Days to floral bud emergence	YL-06b	8	9.61	0.841669	0.23727	-0.427943
914	[Bud_2022]	16 h	2022	Days to floral bud emergence	YL-06b	8	10.11	0.813141	0.23718	-0.432559
915	[Bud_2022]	16 h	2022	Days to floral bud emergence	YL-06b	8	10.61	0.782004	0.2349	-0.436607
916	[Bud_2022]	16 h	2022	Days to floral bud emergence	YL-06b	8	11.11	0.747535	0.22975	-0.439524
917	[Bud_2022]	16 h	2022	Days to floral bud emergence	YL-06b	8	11.61	0.708895	0.22091	-0.440522
918	[Bud_2022]	16 h	2022	Days to floral bud emergence	YL-06b	8	12.11	0.665187	0.20739	-0.438458
919	[Bud_2022]	16 h	2022	Days to floral bud emergence	YL-06b	8	12.61	0.615608	0.18832	-0.431888
920	[Bud_2022]	16 h	2022	Days to floral bud emergence	YL-06b	8	13.11	0.559745	0.16326	-0.419104
921	[Bud_2022]	16 h	2022	Days to floral bud emergence	YL-06b	9	13.52	0.063078	0.01649	0.196713
922	[Bud_2022]	16 h	2022	Days to floral bud emergence	YL-06b	9	14.02	0.0471784	0.01456	0.17791
923	[Bud_2022]	16 h	2022	Days to floral bud emergence	YL-06b	9	14.52	0.0311611	0.01085	0.149426
924	[Bud_2022]	16 h	2022	Days to floral bud emergence	YL-06b	9	15.02	0.0169308	0.0063	0.111821
925	[Bud_2022]	16 h	2022	Days to floral bud emergence	YL-06b	9	15.52	0.00647754	0.00241	0.0685662
926	[Bud_2022]	16 h	2022	Days to floral bud emergence	YL-06b	9	16.02	0.000972543	0.00034	0.0256413
927	[Bud_2022]	16 h	2022	Days to floral bud emergence	YL-06b	9	16.52	0.000209283	6e-05	-0.0112264
928	[Bud_2022]	16 h	2022	Days to floral bud emergence	YL-06b	9	17.02	0.00297596	0.00079	-0.0396885
929	[Bud_2022]	16 h	2022	Days to floral bud emergence	YL-06b	10	17.07	0.00336759	0.00088	-0.0420166
930	[Bud_2022]	16 h	2022	Days to floral bud emergence	YL-06b	10	17.57	0.00693048	0.00188	-0.0612803
931	[Bud_2022]	16 h	2022	Days to floral bud emergence	YL-06b	11	17.82	0.00897098	0.00234	-0.0687702
932	[Bud_2022]	16 h	2022	Days to floral bud emergence	YL-06c	1	0.01	0.227123	0.05903	0.215158
933	[Bud_2022]	16 h	2022	Days to floral bud emergence	YL-06c	2	0.38	0.168137	0.04379	0.183403
934	[Bud_2022]	16 h	2022	Days to floral bud emergence	YL-06c	3	0.75	0.0860368	0.02281	0.133161
935	[Bud_2022]	16 h	2022	Days to floral bud emergence	YL-06d	1	0.01	0.00743983	0.00194	-0.050079
936	[Bud_2022]	16 h	2022	Days to floral bud emergence	YL-06d	2	0.38	3.15192	1.22627	-1.13303
937	[Bud_2022]	16 h	2022	Days to floral bud emergence	YL-06d	2	0.88	3.4991	1.49051	-1.23276
938	[Bud_2022]	16 h	2022	Days to floral bud emergence	YL-06d	2	1.38	3.87104	1.77442	-1.33662
939	[Bud_2022]	16 h	2022	Days to floral bud emergence	YL-06d	2	1.88	4.26805	2.076	-1.44424
940	[Bud_2022]	16 h	2022	Days to floral bud emergence	YL-06d	2	2.38	4.68834	2.38373	-1.55154
941	[Bud_2022]	16 h	2022	Days to floral bud emergence	YL-06d	2	2.88	5.12834	2.68164	-1.65448
942	[Bud_2022]	16 h	2022	Days to floral bud emergence	YL-06d	2	3.38	5.58685	2.96869	-1.75626
943	[Bud_2022]	16 h	2022	Days to floral bud emergence	YL-06d	2	3.88	6.06648	3.25907	-1.86484
944	[Bud_2022]	16 h	2022	Days to floral bud emergence	YL-06d	2	4.38	6.5638	3.53912	-1.97436
945	[Bud_2022]	16 h	2022	Days to floral bud emergence	YL-06d	2	4.88	7.05907	3.7613	-2.06496
946	[Bud_2022]	16 h	2022	Days to floral bud emergence	YL-06d	2	5.38	7.52727	3.90118	-2.12803
947	[Bud_2022]	16 h	2022	Days to floral bud emergence	YL-06d	2	5.88	7.94932	3.95544	-2.16473
948	[Bud_2022]	16 h	2022	Days to floral bud emergence	YL-06d	2	6.38	8.31306	3.9255	-2.17838
949	[Bud_2022]	16 h	2022	Days to floral bud emergence	YL-06d	2	6.88	8.61123	3.80935	-2.17112
950	[Bud_2022]	16 h	2022	Days to floral bud emergence	YL-06d	2	7.38	8.84153	3.60155	-2.14389
951	[Bud_2022]	16 h	2022	Days to floral bud emergence	YL-06d	2	7.88	9.01002	3.31081	-2.1002
952	[Bud_2022]	16 h	2022	Days to floral bud emergence	YL-06d	3	8.07	9.09468	3.21497	-2.08979
953	[Bud_2022]	16 h	2022	Days to floral bud emergence	YL-06d	3	8.57	10.3112	3.62898	-2.24956
954	[Bud_2022]	16 h	2022	Days to floral bud emergence	YL-06d	4	8.81	10.5696	3.64123	-2.2587
955	[Bud_2022]	16 h	2022	Days to floral bud emergence	YL-06d	5	9.18	6.79733	2.4874	-1.80676
956	[Bud_2022]	16 h	2022	Days to floral bud emergence	YL-06d	6	9.55	6.63178	2.43603	-1.75664
957	[Bud_2022]	16 h	2022	Days to floral bud emergence	YL-06d	6	10.05	5.97246	2.36928	-1.73337
958	[Bud_2022]	16 h	2022	Days to floral bud emergence	YL-06d	7	10.3	5.54262	2.90506	-2.07366
959	[Bud_2022]	16 h	2022	Days to floral bud emergence	YL-06d	7	10.8	7.00515	3.27908	-2.13898
960	[Bud_2022]	16 h	2022	Days to floral bud emergence	YL-06d	7	11.3	7.04373	3.46524	-2.14349
961	[Bud_2022]	16 h	2022	Days to floral bud emergence	YL-06d	7	11.8	6.92054	3.58441	-2.13639
962	[Bud_2022]	16 h	2022	Days to floral bud emergence	YL-06d	7	12.3	6.71227	3.65832	-2.12315
963	[Bud_2022]	16 h	2022	Days to floral bud emergence	YL-06d	7	12.8	6.44329	3.69767	-2.10743
964	[Bud_2022]	16 h	2022	Days to floral bud emergence	YL-06d	7	13.3	6.12127	3.70153	-2.08929
965	[Bud_2022]	16 h	2022	Days to floral bud emergence	YL-06d	7	13.8	5.74772	3.66411	-2.06636
966	[Bud_2022]	16 h	2022	Days to floral bud emergence	YL-06d	7	14.3	5.32312	3.57846	-2.03546
967	[Bud_2022]	16 h	2022	Days to floral bud emergence	YL-06d	7	14.8	4.84935	3.43494	-1.99264
968	[Bud_2022]	16 h	2022	Days to floral bud emergence	YL-06d	7	15.3	4.33154	3.21881	-1.93207
969	[Bud_2022]	16 h	2022	Days to floral bud emergence	YL-06d	7	15.8	3.78053	2.91168	-1.84515
970	[Bud_2022]	16 h	2022	Days to floral bud emergence	YL-06d	7	16.3	3.21509	2.50825	-1.72333
971	[Bud_2022]	16 h	2022	Days to floral bud emergence	YL-06d	7	16.8	2.65873	2.04101	-1.56593
972	[Bud_2022]	16 h	2022	Days to floral bud emergence	YL-06d	7	17.3	2.13253	1.55301	-1.37558
973	[Bud_2022]	16 h	2022	Days to floral bud emergence	YL-06d	7	17.8	1.66015	1.07213	-1.14953
974	[Bud_2022]	16 h	2022	Days to floral bud emergence	YL-06d	7	18.3	1.27163	0.67821	-0.920512
975	[Bud_2022]	16 h	2022	Days to floral bud emergence	YL-06d	7	18.8	0.973185	0.42387	-0.736786
976	[Bud_2022]	16 h	2022	Days to floral bud emergence	YL-06d	8	19.01	0.0053697	0.0014	-0.0442749
977	[Bud_2022]	16 h	2022	Days to floral bud emergence	YL-06d	9	19.38	0.00358222	0.00093	-0.0356638
978	[Bud_2022]	16 h	2022	Days to floral bud emergence	YL-06d	10	19.75	0.000343304	9e-05	-0.0107836
979	[Bud_2022]	16 h	2022	Days to floral bud emergence	YL-06d	10	20.25	0.000181913	5e-05	-0.0079311
980	[Bud_2022]	16 h	2022	Days to floral bud emergence	YL-06d	10	20.75	6.88478e-05	2e-05	-0.0049001
981	[Bud_2022]	16 h	2022	Days to floral bud emergence	YL-06d	10	21.25	8.93478e-06	0	-0.0017279
982	[Bud_2022]	16 h	2022	Days to floral bud emergence	YL-06d	10	21.75	5.69565e-06	0	0.00137
983	[Bud_2022]	16 h	2022	Days to floral bud emergence	YL-06d	10	22.25	6.09565e-05	2e-05	0.004678
984	[Bud_2022]	16 h	2022	Days to floral bud emergence	YL-06d	10	22.75	0.00017487	5e-05	0.0079786
985	[Bud_2022]	16 h	2022	Days to floral bud emergence	YL-06d	10	23.25	0.000345717	9e-05	0.0112224
986	[Bud_2022]	16 h	2022	Days to floral bud emergence	YL-06d	11	23.73	0.000496652	0.00013	0.0134239
987	[Bud_2022]	16 h	2022	Days to floral bud emergence	YL-06d	11	24.23	0.00199259	0.00054	-0.0278927
988	[Bud_2022]	16 h	2022	Days to floral bud emergence	YL-06d	12	24.47	0.00584567	0.00152	-0.0475304
989	[Bud_2022]	16 h	2022	Days to floral bud emergence	YL-06d	12	24.97	0.0192176	0.00561	-0.0893398
990	[Bud_2022]	16 h	2022	Days to floral bud emergence	YL-06d	12	25.47	0.0417531	0.01339	-0.135663
991	[Bud_2022]	16 h	2022	Days to floral bud emergence	YL-06d	12	25.97	0.0743138	0.02559	-0.185255
992	[Bud_2022]	16 h	2022	Days to floral bud emergence	YL-06d	12	26.47	0.117122	0.04239	-0.236568
993	[Bud_2022]	16 h	2022	Days to floral bud emergence	YL-06d	12	26.97	0.169619	0.06315	-0.287798
994	[Bud_2022]	16 h	2022	Days to floral bud emergence	YL-06d	12	27.47	0.230402	0.08637	-0.33704
995	[Bud_2022]	16 h	2022	Days to floral bud emergence	YL-06d	12	27.97	0.297243	0.10983	-0.382276
996	[Bud_2022]	16 h	2022	Days to floral bud emergence	YL-06d	12	28.47	0.367206	0.13085	-0.421483
997	[Bud_2022]	16 h	2022	Days to floral bud emergence	YL-06d	12	28.97	0.436905	0.14673	-0.452791
998	[Bud_2022]	16 h	2022	Days to floral bud emergence	YL-06d	12	29.47	0.502906	0.1553	-0.474809
999	[Bud_2022]	16 h	2022	Days to floral bud emergence	YL-06d	12	29.97	0.562217	0.15546	-0.486922
1000	[Bud_2022]	16 h	2022	Days to floral bud emergence	YL-06d	13	30.24	0.587788	0.15179	-0.488343
1001	[Bud_2022]	16 h	2022	Days to floral bud emergence	YL-06d	14	30.61	0.524928	0.13585	-0.454551
1002	[Bud_2022]	16 h	2022	Days to floral bud emergence	YL-06d	15	30.98	0.374025	0.09691	-0.38469
1003	[Bud_2022]	16 h	2022	Days to floral bud emergence	YL-06d	16	31.35	0.418955	0.10874	-0.413008
1004	[Bud_2022]	16 h	2022	Days to floral bud emergence	YL-06d	16	31.85	0.385232	0.11294	-0.405283
1005	[Bud_2022]	16 h	2022	Days to floral bud emergence	YL-06d	16	32.35	0.348293	0.11313	-0.393244
1006	[Bud_2022]	16 h	2022	Days to floral bud emergence	YL-06d	16	32.85	0.308808	0.10919	-0.376591
1007	[Bud_2022]	16 h	2022	Days to floral bud emergence	YL-06d	16	33.35	0.267697	0.10128	-0.355152
1008	[Bud_2022]	16 h	2022	Days to floral bud emergence	YL-06d	16	33.85	0.226113	0.08992	-0.328961
1009	[Bud_2022]	16 h	2022	Days to floral bud emergence	YL-06d	16	34.35	0.185392	0.07602	-0.298383
1010	[Bud_2022]	16 h	2022	Days to floral bud emergence	YL-06d	16	34.85	0.146932	0.06088	-0.264251
1011	[Bud_2022]	16 h	2022	Days to floral bud emergence	YL-06d	16	35.35	0.112025	0.04593	-0.227857
1012	[Bud_2022]	16 h	2022	Days to floral bud emergence	YL-06d	16	35.85	0.0816656	0.03247	-0.190767
1013	[Bud_2022]	16 h	2022	Days to floral bud emergence	YL-06d	16	36.35	0.0564181	0.02135	-0.154535
1014	[Bud_2022]	16 h	2022	Days to floral bud emergence	YL-06d	16	36.85	0.0364022	0.0129	-0.120393
1015	[Bud_2022]	16 h	2022	Days to floral bud emergence	YL-06d	16	37.35	0.0213707	0.007	-0.0891438
1016	[Bud_2022]	16 h	2022	Days to floral bud emergence	YL-06d	16	37.85	0.0108358	0.00324	-0.0611791
1017	[Bud_2022]	16 h	2022	Days to floral bud emergence	YL-06d	16	38.35	0.00418913	0.00113	-0.0365885
1018	[Bud_2022]	16 h	2022	Days to floral bud emergence	YL-06d	17	38.54	0.00262924	0.00068	-0.0285863
1019	[Bud_2022]	16 h	2022	Days to floral bud emergence	YL-06d	17	39.04	0.00285693	0.00082	-0.0306064
1020	[Bud_2022]	16 h	2022	Days to floral bud emergence	YL-06d	17	39.54	0.00307972	0.00096	-0.0325068
1021	[Bud_2022]	16 h	2022	Days to floral bud emergence	YL-06d	17	40.04	0.00328948	0.00109	-0.034199
1022	[Bud_2022]	16 h	2022	Days to floral bud emergence	YL-06d	17	40.54	0.00347754	0.0012	-0.035611
1023	[Bud_2022]	16 h	2022	Days to floral bud emergence	YL-06d	17	41.04	0.0036358	0.00127	-0.0366637
1024	[Bud_2022]	16 h	2022	Days to floral bud emergence	YL-06d	17	41.54	0.00375748	0.00131	-0.0373136
1025	[Bud_2022]	16 h	2022	Days to floral bud emergence	YL-06d	17	42.04	0.00383822	0.00131	-0.0375265
1026	[Bud_2022]	16 h	2022	Days to floral bud emergence	YL-06d	17	42.54	0.00387648	0.00126	-0.0373065
1027	[Bud_2022]	16 h	2022	Days to floral bud emergence	YL-06d	17	43.04	0.00387361	0.00117	-0.0366936
1028	[Bud_2022]	16 h	2022	Days to floral bud emergence	YL-06d	17	43.54	0.00383348	0.00106	-0.035733
1029	[Bud_2022]	16 h	2022	Days to floral bud emergence	YL-06d	18	43.84	0.0035657	0.00093	-0.033966
1030	[Bud_2022]	16 h	2022	Days to floral bud emergence	YL-06d	19	44.21	0.00013213	3e-05	0.0064538
1031	[Bud_2022]	16 h	2022	Days to floral bud emergence	YL-06d	19	44.71	0.0311773	0.0088	0.100311
1032	[Bud_2022]	16 h	2022	Days to floral bud emergence	YL-06d	19	45.21	0.111162	0.03097	0.184202
1033	[Bud_2022]	16 h	2022	Days to floral bud emergence	YL-06d	19	45.71	0.224475	0.0584	0.251394
1034	[Bud_2022]	16 h	2022	Days to floral bud emergence	YL-06d	20	45.73	0.225133	0.05851	0.251608
1035	[Bud_2022]	16 h	2022	Days to floral bud emergence	YL-06d	21	46.1	0.160828	0.04182	0.212608
1036	[Bud_2022]	16 h	2022	Days to floral bud emergence	YL-06d	22	46.47	0.156754	0.041	0.210658
1037	[Bud_2022]	16 h	2022	Days to floral bud emergence	YL-07a	1	0.01	0.0534746	0.01395	-0.117207
1038	[Bud_2022]	16 h	2022	Days to floral bud emergence	YL-07a	1	0.51	0.0971712	0.02604	-0.166972
1039	[Bud_2022]	16 h	2022	Days to floral bud emergence	YL-07a	2	0.76	0.119096	0.031	-0.18603
1040	[Bud_2022]	16 h	2022	Days to floral bud emergence	YL-07a	3	1.13	0.0834398	0.02172	-0.156719
1041	[Bud_2022]	16 h	2022	Days to floral bud emergence	YL-07a	4	1.5	0.0822909	0.02142	-0.162103
1042	[Bud_2022]	16 h	2022	Days to floral bud emergence	YL-07a	5	1.87	0.0947416	0.02472	-0.166206
1043	[Bud_2022]	16 h	2022	Days to floral bud emergence	YL-07a	5	2.37	0.101097	0.02985	-0.178368
1044	[Bud_2022]	16 h	2022	Days to floral bud emergence	YL-07a	5	2.87	0.107903	0.03584	-0.191394
1045	[Bud_2022]	16 h	2022	Days to floral bud emergence	YL-07a	5	3.37	0.115132	0.04276	-0.205199
1046	[Bud_2022]	16 h	2022	Days to floral bud emergence	YL-07a	5	3.87	0.122735	0.05063	-0.219664
1047	[Bud_2022]	16 h	2022	Days to floral bud emergence	YL-07a	5	4.37	0.130625	0.05942	-0.234567
1048	[Bud_2022]	16 h	2022	Days to floral bud emergence	YL-07a	5	4.87	0.138679	0.069	-0.249604
1049	[Bud_2022]	16 h	2022	Days to floral bud emergence	YL-07a	5	5.37	0.146734	0.07915	-0.264417
1050	[Bud_2022]	16 h	2022	Days to floral bud emergence	YL-07a	5	5.87	0.154594	0.08955	-0.27859
1051	[Bud_2022]	16 h	2022	Days to floral bud emergence	YL-07a	5	6.37	0.162036	0.09976	-0.291684
1052	[Bud_2022]	16 h	2022	Days to floral bud emergence	YL-07a	5	6.87	0.168827	0.10934	-0.303306
1053	[Bud_2022]	16 h	2022	Days to floral bud emergence	YL-07a	5	7.37	0.174744	0.11782	-0.313097
1054	[Bud_2022]	16 h	2022	Days to floral bud emergence	YL-07a	5	7.87	0.179586	0.12478	-0.320781
1055	[Bud_2022]	16 h	2022	Days to floral bud emergence	YL-07a	5	8.37	0.18319	0.12987	-0.326159
1056	[Bud_2022]	16 h	2022	Days to floral bud emergence	YL-07a	5	8.87	0.185442	0.13285	-0.329122
1057	[Bud_2022]	16 h	2022	Days to floral bud emergence	YL-07a	5	9.37	0.186285	0.1336	-0.329618
1058	[Bud_2022]	16 h	2022	Days to floral bud emergence	YL-07a	5	9.87	0.185715	0.13211	-0.327677
1059	[Bud_2022]	16 h	2022	Days to floral bud emergence	YL-07a	5	10.37	0.183787	0.12851	-0.323411
1060	[Bud_2022]	16 h	2022	Days to floral bud emergence	YL-07a	5	10.87	0.180604	0.12302	-0.31698
1061	[Bud_2022]	16 h	2022	Days to floral bud emergence	YL-07a	5	11.37	0.176314	0.11595	-0.308614
1062	[Bud_2022]	16 h	2022	Days to floral bud emergence	YL-07a	5	11.87	0.171091	0.1077	-0.298613
1063	[Bud_2022]	16 h	2022	Days to floral bud emergence	YL-07a	5	12.37	0.165129	0.09866	-0.287272
1064	[Bud_2022]	16 h	2022	Days to floral bud emergence	YL-07a	5	12.87	0.158626	0.08922	-0.274927
1065	[Bud_2022]	16 h	2022	Days to floral bud emergence	YL-07a	5	13.37	0.151772	0.07975	-0.26193
1066	[Bud_2022]	16 h	2022	Days to floral bud emergence	YL-07a	5	13.87	0.144741	0.07053	-0.248577
1067	[Bud_2022]	16 h	2022	Days to floral bud emergence	YL-07a	5	14.37	0.137682	0.0618	-0.235168
1068	[Bud_2022]	16 h	2022	Days to floral bud emergence	YL-07a	5	14.87	0.130718	0.05371	-0.221919
1069	[Bud_2022]	16 h	2022	Days to floral bud emergence	YL-07a	5	15.37	0.123946	0.04634	-0.209038
1070	[Bud_2022]	16 h	2022	Days to floral bud emergence	YL-07a	5	15.87	0.117434	0.03973	-0.196654
1071	[Bud_2022]	16 h	2022	Days to floral bud emergence	YL-07a	5	16.37	0.111229	0.03386	-0.184862
1072	[Bud_2022]	16 h	2022	Days to floral bud emergence	YL-07a	5	16.87	0.10536	0.02871	-0.173726
1073	[Bud_2022]	16 h	2022	Days to floral bud emergence	YL-07a	6	17.08	0.103686	0.02699	-0.170067
1074	[Bud_2022]	16 h	2022	Days to floral bud emergence	YL-07a	7	17.45	0.125204	0.0326	-0.192798
1075	[Bud_2022]	16 h	2022	Days to floral bud emergence	YL-07a	8	17.82	0.0751243	0.0196	-0.145548
1076	[Bud_2022]	16 h	2022	Days to floral bud emergence	YL-07a	8	18.32	0.154443	0.0429	-0.209866
1077	[Bud_2022]	16 h	2022	Days to floral bud emergence	YL-07a	8	18.82	0.252375	0.06915	-0.263035
1078	[Bud_2022]	16 h	2022	Days to floral bud emergence	YL-07a	8	19.32	0.360336	0.09351	-0.305312
1079	[Bud_2022]	16 h	2022	Days to floral bud emergence	YL-07a	9	19.34	0.362083	0.09385	-0.306051
1080	[Bud_2022]	16 h	2022	Days to floral bud emergence	YL-07b	1	0.01	0.04604	0.01202	0.114567
1081	[Bud_2022]	16 h	2022	Days to floral bud emergence	YL-07b	2	0.38	0.00366976	0.00095	0.0324989
1082	[Bud_2022]	16 h	2022	Days to floral bud emergence	YL-07b	2	0.88	0.00312187	0.00083	0.0301588
1083	[Bud_2022]	16 h	2022	Days to floral bud emergence	YL-07b	2	1.38	0.002634	0.00071	0.0279797
1084	[Bud_2022]	16 h	2022	Days to floral bud emergence	YL-07b	2	1.88	0.0021982	0.0006	0.0259179
1085	[Bud_2022]	16 h	2022	Days to floral bud emergence	YL-07b	2	2.38	0.00180796	0.00049	0.0239455
1086	[Bud_2022]	16 h	2022	Days to floral bud emergence	YL-07b	2	2.88	0.00145809	0.00038	0.0220069
1087	[Bud_2022]	16 h	2022	Days to floral bud emergence	YL-07b	3	3.1	0.00131896	0.00034	0.0211493
1088	[Bud_2022]	16 h	2022	Days to floral bud emergence	YL-07b	4	3.47	0.00144578	0.00037	0.0221535
1089	[Bud_2022]	16 h	2022	Days to floral bud emergence	YL-07b	5	3.84	0.0091603	0.00239	0.0540635
1090	[Bud_2022]	16 h	2022	Days to floral bud emergence	YL-07b	5	4.34	0.00823237	0.00228	0.0518851
1091	[Bud_2022]	16 h	2022	Days to floral bud emergence	YL-07b	5	4.84	0.00733502	0.0021	0.0495684
1092	[Bud_2022]	16 h	2022	Days to floral bud emergence	YL-07b	5	5.34	0.00647287	0.00189	0.0471258
1093	[Bud_2022]	16 h	2022	Days to floral bud emergence	YL-07b	5	5.84	0.00564976	0.00163	0.044566
1094	[Bud_2022]	16 h	2022	Days to floral bud emergence	YL-07b	5	6.34	0.00486902	0.00137	0.041893
1095	[Bud_2022]	16 h	2022	Days to floral bud emergence	YL-07b	5	6.84	0.00413357	0.00109	0.0391054
1096	[Bud_2022]	16 h	2022	Days to floral bud emergence	YL-07b	6	6.97	0.00431359	0.00112	0.0400657
1097	[Bud_2022]	16 h	2022	Days to floral bud emergence	YL-07b	7	7.34	0.0255994	0.00667	0.0952467
1098	[Bud_2022]	16 h	2022	Days to floral bud emergence	YL-07b	8	7.71	0.025275	0.00658	0.0948054
1099	[Bud_2022]	16 h	2022	Days to floral bud emergence	YL-07b	9	8.08	0.0125692	0.00327	0.0685274
1100	[Bud_2022]	16 h	2022	Days to floral bud emergence	YL-07b	10	8.45	0.000234	6e-05	0.009533
1101	[Bud_2022]	16 h	2022	Days to floral bud emergence	YL-07b	11	8.82	0.0036767	0.00096	0.0369974
1102	[Bud_2022]	16 h	2022	Days to floral bud emergence	YL-07b	12	9.19	0.00052137	0.00013	-0.0137423
1103	[Bud_2022]	16 h	2022	Days to floral bud emergence	YL-07b	13	9.56	0.000351957	9e-05	-0.0113075
1104	[Bud_2022]	16 h	2022	Days to floral bud emergence	YL-07b	14	9.93	0.0164402	0.00428	0.0778193
1105	[Bud_2022]	16 h	2022	Days to floral bud emergence	YL-07b	15	10.3	0.00289283	0.00075	0.0333145
1106	[Bud_2022]	16 h	2022	Days to floral bud emergence	YL-07b	16	10.67	0.00235761	0.0008	0.0325264
1107	[Bud_2022]	16 h	2022	Days to floral bud emergence	YL-07b	17	11.04	0.0891602	0.02669	-0.137175
1108	[Bud_2022]	16 h	2022	Days to floral bud emergence	YL-07b	18	11.41	0.000182043	5e-05	0.0090058
1109	[Bud_2022]	16 h	2022	Days to floral bud emergence	YL-07b	19	11.78	0.00044037	0.00011	-0.0147333
1110	[Bud_2022]	16 h	2022	Days to floral bud emergence	YL-07b	20	12.15	0.0527795	0.01374	-0.172513
1111	[Bud_2022]	16 h	2022	Days to floral bud emergence	YL-07b	21	12.52	0.0376782	0.00981	-0.156669
1112	[Bud_2022]	16 h	2022	Days to floral bud emergence	YL-07b	22	12.89	0.012745	0.00332	-0.0968913
1113	[Bud_2022]	16 h	2022	Days to floral bud emergence	YL-07b	23	13.26	0.0266041	0.00696	0.0912127
1114	[Bud_2022]	16 h	2022	Days to floral bud emergence	YL-07b	24	13.63	0.0422145	0.01106	0.111539
1115	[Bud_2022]	16 h	2022	Days to floral bud emergence	YL-07b	25	14	0.106239	0.02779	0.182037
1116	[Bud_2022]	16 h	2022	Days to floral bud emergence	YL-07b	26	14.37	0.0446853	0.01169	0.115677
1117	[Bud_2022]	16 h	2022	Days to floral bud emergence	YL-07b	27	14.74	0.0162624	0.00425	0.0710981
1118	[Bud_2022]	16 h	2022	Days to floral bud emergence	YL-07b	28	15.11	0.0462195	0.01208	0.118377
1119	[Bud_2022]	16 h	2022	Days to floral bud emergence	YL-07b	29	15.48	0.0449446	0.01177	0.116831
1120	[Bud_2022]	16 h	2022	Days to floral bud emergence	YL-07b	30	15.86	0.00890828	0.00233	0.0499276
1121	[Bud_2022]	16 h	2022	Days to floral bud emergence	YL-07b	30	16.36	0.0410875	0.01093	0.112121
1122	[Bud_2022]	16 h	2022	Days to floral bud emergence	YL-07b	31	16.6	0.0638688	0.0167	0.141203
1123	[Bud_2022]	16 h	2022	Days to floral bud emergence	YL-07b	32	16.97	0.048257	0.01263	0.121839
1124	[Bud_2022]	16 h	2022	Days to floral bud emergence	YL-07b	33	17.34	0.0144991	0.00379	0.0647429
1125	[Bud_2022]	16 h	2022	Days to floral bud emergence	YL-07b	33	17.84	0.0718211	0.01926	0.150714
1126	[Bud_2022]	16 h	2022	Days to floral bud emergence	YL-07b	34	18.09	0.114746	0.02997	0.191476
1127	[Bud_2022]	16 h	2022	Days to floral bud emergence	YL-07b	35	18.46	0.1159	0.03028	0.192745
1128	[Bud_2022]	16 h	2022	Days to floral bud emergence	YL-07b	36	18.83	0.149139	0.03901	0.222945
1129	[Bud_2022]	16 h	2022	Days to floral bud emergence	YL-07b	37	19.2	0.0658755	0.01722	0.143315
1130	[Bud_2022]	16 h	2022	Days to floral bud emergence	YL-07b	38	19.57	0.0813467	0.02126	0.159731
1131	[Bud_2022]	16 h	2022	Days to floral bud emergence	YL-07b	39	19.94	0.0618404	0.01618	0.136772
1132	[Bud_2022]	16 h	2022	Days to floral bud emergence	YL-07b	40	20.31	0.108858	0.02844	0.177532
1133	[Bud_2022]	16 h	2022	Days to floral bud emergence	YL-07b	41	20.68	0.0897435	0.02345	0.159722
1134	[Bud_2022]	16 h	2022	Days to floral bud emergence	YL-07b	41	21.18	0.0916522	0.02402	0.161129
1135	[Bud_2022]	16 h	2022	Days to floral bud emergence	YL-07b	42	21.43	0.0940764	0.02461	0.163306
1136	[Bud_2022]	16 h	2022	Days to floral bud emergence	YL-07b	42	21.93	0.175078	0.04652	0.231242
1137	[Bud_2022]	16 h	2022	Days to floral bud emergence	YL-07b	43	22.17	0.217885	0.05687	0.259944
1138	[Bud_2022]	16 h	2022	Days to floral bud emergence	YL-07b	44	22.54	0.145737	0.03805	0.21535
1139	[Bud_2022]	16 h	2022	Days to floral bud emergence	YL-07b	45	22.91	0.169646	0.04429	0.230956
1140	[Bud_2022]	16 h	2022	Days to floral bud emergence	YL-07b	46	23.28	0.217562	0.05679	0.253405
1141	[Bud_2022]	16 h	2022	Days to floral bud emergence	YL-07b	47	23.66	0.252336	0.06568	0.525134
1142	[Bud_2022]	16 h	2022	Days to floral bud emergence	YL-07b	47	24.16	0.142239	0.03979	0.359305
1143	[Bud_2022]	16 h	2022	Days to floral bud emergence	YL-07b	47	24.66	0.0725513	0.01925	0.225861
1144	[Bud_2022]	16 h	2022	Days to floral bud emergence	YL-07b	48	24.78	0.0650837	0.01704	0.208323
1145	[Bud_2022]	16 h	2022	Days to floral bud emergence	YL-08	1	0.01	0.0309189	0.00805	-0.110116
1146	[Bud_2022]	16 h	2022	Days to floral bud emergence	YL-08	2	0.38	1.98615	0.56554	-0.701038
1147	[Bud_2022]	16 h	2022	Days to floral bud emergence	YL-08	2	0.88	2.00293	0.57339	-0.704396
1148	[Bud_2022]	16 h	2022	Days to floral bud emergence	YL-08	2	1.38	2.02044	0.57609	-0.704271
1149	[Bud_2022]	16 h	2022	Days to floral bud emergence	YL-08	3	1.51	2.02795	0.57745	-0.704353
1150	[Bud_2022]	16 h	2022	Days to floral bud emergence	YL-08	3	2.01	2.18446	0.64577	-0.732878
1151	[Bud_2022]	16 h	2022	Days to floral bud emergence	YL-08	3	2.51	2.34514	0.71167	-0.760571
1152	[Bud_2022]	16 h	2022	Days to floral bud emergence	YL-08	3	3.01	2.50835	0.77296	-0.786679
1153	[Bud_2022]	16 h	2022	Days to floral bud emergence	YL-08	3	3.51	2.67255	0.82786	-0.810684
1154	[Bud_2022]	16 h	2022	Days to floral bud emergence	YL-08	3	4.01	2.83648	0.87528	-0.832391
1155	[Bud_2022]	16 h	2022	Days to floral bud emergence	YL-08	3	4.51	2.99918	0.91474	-0.851815
1156	[Bud_2022]	16 h	2022	Days to floral bud emergence	YL-08	3	5.01	3.15993	0.94612	-0.869065
1157	[Bud_2022]	16 h	2022	Days to floral bud emergence	YL-08	3	5.51	3.31816	0.96957	-0.88425
1158	[Bud_2022]	16 h	2022	Days to floral bud emergence	YL-08	3	6.01	3.47336	0.98529	-0.897442
1159	[Bud_2022]	16 h	2022	Days to floral bud emergence	YL-08	4	6.36	3.57798	0.99384	-0.905793
1160	[Bud_2022]	16 h	2022	Days to floral bud emergence	YL-08	4	6.86	3.58543	1.07484	-0.924281
1161	[Bud_2022]	16 h	2022	Days to floral bud emergence	YL-08	4	7.36	3.49494	1.11107	-0.929851
1162	[Bud_2022]	16 h	2022	Days to floral bud emergence	YL-08	4	7.86	3.28743	1.10357	-0.918983
1163	[Bud_2022]	16 h	2022	Days to floral bud emergence	YL-08	4	8.36	2.91688	1.02878	-0.877991
1164	[Bud_2022]	16 h	2022	Days to floral bud emergence	YL-08	4	8.86	2.28307	0.77296	-0.750228
1165	[Bud_2022]	16 h	2022	Days to floral bud emergence	YL-08	5	9.08	1.92537	0.54969	-0.632169
1166	[Bud_2022]	16 h	2022	Days to floral bud emergence	YL-08	5	9.58	1.91491	0.59595	-0.650697
1167	[Bud_2022]	16 h	2022	Days to floral bud emergence	YL-08	5	10.08	1.89766	0.63771	-0.666439
1168	[Bud_2022]	16 h	2022	Days to floral bud emergence	YL-08	5	10.58	1.87329	0.67368	-0.679072
1169	[Bud_2022]	16 h	2022	Days to floral bud emergence	YL-08	5	11.08	1.84178	0.70319	-0.688545
1170	[Bud_2022]	16 h	2022	Days to floral bud emergence	YL-08	5	11.58	1.80332	0.7259	-0.694918
1171	[Bud_2022]	16 h	2022	Days to floral bud emergence	YL-08	5	12.08	1.75828	0.7418	-0.698348
1172	[Bud_2022]	16 h	2022	Days to floral bud emergence	YL-08	5	12.58	1.70712	0.75098	-0.698995
1173	[Bud_2022]	16 h	2022	Days to floral bud emergence	YL-08	5	13.08	1.65036	0.75365	-0.697007
1174	[Bud_2022]	16 h	2022	Days to floral bud emergence	YL-08	5	13.58	1.58858	0.75004	-0.692515
1175	[Bud_2022]	16 h	2022	Days to floral bud emergence	YL-08	5	14.08	1.52239	0.7404	-0.685622
1176	[Bud_2022]	16 h	2022	Days to floral bud emergence	YL-08	5	14.58	1.45238	0.72509	-0.676445
1177	[Bud_2022]	16 h	2022	Days to floral bud emergence	YL-08	5	15.08	1.3792	0.70444	-0.665055
1178	[Bud_2022]	16 h	2022	Days to floral bud emergence	YL-08	5	15.58	1.30349	0.67887	-0.651549
1179	[Bud_2022]	16 h	2022	Days to floral bud emergence	YL-08	5	16.08	1.22589	0.64888	-0.636026
1180	[Bud_2022]	16 h	2022	Days to floral bud emergence	YL-08	5	16.58	1.14708	0.61497	-0.618562
1181	[Bud_2022]	16 h	2022	Days to floral bud emergence	YL-08	5	17.08	1.06769	0.57775	-0.599274
1182	[Bud_2022]	16 h	2022	Days to floral bud emergence	YL-08	5	17.58	0.988377	0.53787	-0.578274
1183	[Bud_2022]	16 h	2022	Days to floral bud emergence	YL-08	5	18.08	0.909768	0.49604	-0.555721
1184	[Bud_2022]	16 h	2022	Days to floral bud emergence	YL-08	5	18.58	0.832468	0.453	-0.53176
1185	[Bud_2022]	16 h	2022	Days to floral bud emergence	YL-08	5	19.08	0.757053	0.40945	-0.506557
1186	[Bud_2022]	16 h	2022	Days to floral bud emergence	YL-08	5	19.58	0.684052	0.36617	-0.480325
1187	[Bud_2022]	16 h	2022	Days to floral bud emergence	YL-08	5	20.08	0.613947	0.32384	-0.453254
1188	[Bud_2022]	16 h	2022	Days to floral bud emergence	YL-08	5	20.58	0.547158	0.28311	-0.425577
1189	[Bud_2022]	16 h	2022	Days to floral bud emergence	YL-08	5	21.08	0.48404	0.24454	-0.397524
1190	[Bud_2022]	16 h	2022	Days to floral bud emergence	YL-08	5	21.58	0.424876	0.20861	-0.369333
1191	[Bud_2022]	16 h	2022	Days to floral bud emergence	YL-08	5	22.08	0.369872	0.17567	-0.341233
1192	[Bud_2022]	16 h	2022	Days to floral bud emergence	YL-08	5	22.58	0.319161	0.14594	-0.313446
1193	[Bud_2022]	16 h	2022	Days to floral bud emergence	YL-08	5	23.08	0.2728	0.11954	-0.286177
1194	[Bud_2022]	16 h	2022	Days to floral bud emergence	YL-08	5	23.58	0.23078	0.09646	-0.259608
1195	[Bud_2022]	16 h	2022	Days to floral bud emergence	YL-08	5	24.08	0.19303	0.07661	-0.233898
1196	[Bud_2022]	16 h	2022	Days to floral bud emergence	YL-08	5	24.58	0.159427	0.0598	-0.209175
1197	[Bud_2022]	16 h	2022	Days to floral bud emergence	YL-08	5	25.08	0.129803	0.04582	-0.185542
1198	[Bud_2022]	16 h	2022	Days to floral bud emergence	YL-08	5	25.58	0.103957	0.03436	-0.163066
1199	[Bud_2022]	16 h	2022	Days to floral bud emergence	YL-08	5	26.08	0.0816639	0.02517	-0.141819
1200	[Bud_2022]	16 h	2022	Days to floral bud emergence	YL-08	6	26.41	0.0890995	0.02339	0.144315
1201	[Bud_2022]	16 h	2022	Days to floral bud emergence	YL-08	6	26.91	0.170149	0.05859	0.223761
1202	[Bud_2022]	16 h	2022	Days to floral bud emergence	YL-08	6	27.41	0.240484	0.08079	0.258767
1203	[Bud_2022]	16 h	2022	Days to floral bud emergence	YL-08	6	27.91	0.278701	0.08217	0.25782
1204	[Bud_2022]	16 h	2022	Days to floral bud emergence	YL-08	7	28.32	0.292601	0.07597	0.245749
1205	[Bud_2022]	16 h	2022	Days to floral bud emergence	YL-08	7	28.82	0.387602	0.10214	0.279637
1206	[Bud_2022]	16 h	2022	Days to floral bud emergence	YL-08	7	29.32	0.493804	0.12985	0.312388
1207	[Bud_2022]	16 h	2022	Days to floral bud emergence	YL-08	8	29.83	0.60388	0.15623	0.341857
1208	[Bud_2022]	16 h	2022	Days to floral bud emergence	YL-08	9	30.2	0.387943	0.10052	0.27465
1209	[Bud_2022]	16 h	2022	Days to floral bud emergence	YL-08	10	30.57	0.366789	0.09522	0.267842
1210	[Bud_2022]	16 h	2022	Days to floral bud emergence	YL-08	10	31.07	0.394153	0.10916	0.287014
1211	[Bud_2022]	16 h	2022	Days to floral bud emergence	YL-08	10	31.57	0.417861	0.12032	0.302487
1212	[Bud_2022]	16 h	2022	Days to floral bud emergence	YL-08	10	32.07	0.436857	0.12767	0.313734
1213	[Bud_2022]	16 h	2022	Days to floral bud emergence	YL-08	10	32.57	0.450729	0.13097	0.320913
1214	[Bud_2022]	16 h	2022	Days to floral bud emergence	YL-08	10	33.07	0.45961	0.13051	0.324599
1215	[Bud_2022]	16 h	2022	Days to floral bud emergence	YL-08	10	33.57	0.463974	0.12688	0.325512
1216	[Bud_2022]	16 h	2022	Days to floral bud emergence	YL-08	10	34.07	0.464461	0.12073	0.324303
1217	[Bud_2022]	16 h	2022	Days to floral bud emergence	YL-08	11	34.12	0.4676	0.12109	0.325618
1218	[Bud_2022]	16 h	2022	Days to floral bud emergence	YL-08	12	34.49	0.577413	0.14924	0.368979
1219	[Bud_2022]	16 h	2022	Days to floral bud emergence	YL-08	13	34.86	0.450086	0.1165	0.334
1220	[Bud_2022]	16 h	2022	Days to floral bud emergence	YL-08	14	35.23	0.421793	0.10923	0.332056
1221	[Bud_2022]	16 h	2022	Days to floral bud emergence	YL-08	15	35.6	0.471779	0.1221	0.343407
1222	[Bud_2022]	16 h	2022	Days to floral bud emergence	YL-08	15	36.1	0.392138	0.1026	0.315616
1223	[Bud_2022]	16 h	2022	Days to floral bud emergence	YL-08	15	36.6	0.322787	0.08402	0.290677
1224	[Bud_2022]	16 h	2022	Days to floral bud emergence	YL-08	16	36.73	0.306541	0.07954	0.285013
1225	[Bud_2022]	16 h	2022	Days to floral bud emergence	YL-08	17	37.1	0.261452	0.06805	0.272266
1226	[Bud_2022]	16 h	2022	Days to floral bud emergence	YL-08	18	37.47	0.122361	0.03188	0.191208
1227	[Bud_2022]	16 h	2022	Days to floral bud emergence	YL-08	19	37.84	0.2081	0.05409	0.255055
1228	[Bud_2022]	16 h	2022	Days to floral bud emergence	YL-08	20	38.21	0.253159	0.06579	0.272491
1229	[Bud_2022]	16 h	2022	Days to floral bud emergence	YL-08	21	38.58	0.169961	0.04443	0.236386
1230	[Bud_2022]	16 h	2022	Days to floral bud emergence	YL-08	21	39.08	0.264649	0.0734	0.308586
1231	[Bud_2022]	16 h	2022	Days to floral bud emergence	YL-08	22	39.33	0.291624	0.07567	0.318146
1232	[Bud_2022]	16 h	2022	Days to floral bud emergence	YL-08	23	39.7	0.295356	0.07672	0.320563
1233	[Bud_2022]	16 h	2022	Days to floral bud emergence	YL-08	24	40.07	0.401442	0.10402	0.369739
1234	[Bud_2022]	16 h	2022	Days to floral bud emergence	YL-08	24	40.57	0.329591	0.08609	0.328843
1235	[Bud_2022]	16 h	2022	Days to floral bud emergence	YL-08	25	40.82	0.29881	0.0776	0.310541
1236	[Bud_2022]	16 h	2022	Days to floral bud emergence	YL-08	25	41.32	0.266347	0.07217	0.294305
1237	[Bud_2022]	16 h	2022	Days to floral bud emergence	YL-08	25	41.82	0.234679	0.06489	0.276276
1238	[Bud_2022]	16 h	2022	Days to floral bud emergence	YL-08	25	42.32	0.204167	0.05627	0.25668
1239	[Bud_2022]	16 h	2022	Days to floral bud emergence	YL-08	25	42.82	0.175213	0.04693	0.235938
1240	[Bud_2022]	16 h	2022	Days to floral bud emergence	YL-09	1	0.01	0.00155402	0.0004	-0.0251785
1241	[Bud_2022]	16 h	2022	Days to floral bud emergence	YL-09	2	0.38	0.00234748	0.00061	0.0302327
1242	[Bud_2022]	16 h	2022	Days to floral bud emergence	YL-09	2	0.88	0.011455	0.003	0.0640635
1243	[Bud_2022]	16 h	2022	Days to floral bud emergence	YL-09	3	1.13	0.0181265	0.00473	0.0800748
1244	[Bud_2022]	16 h	2022	Days to floral bud emergence	YL-09	3	1.63	0.0116095	0.00335	0.0643049
1245	[Bud_2022]	16 h	2022	Days to floral bud emergence	YL-09	3	2.13	0.00644954	0.00202	0.0479649
1246	[Bud_2022]	16 h	2022	Days to floral bud emergence	YL-09	3	2.63	0.00276587	0.00092	0.0313161
1247	[Bud_2022]	16 h	2022	Days to floral bud emergence	YL-09	3	3.13	0.000622196	0.00021	0.0147172
1248	[Bud_2022]	16 h	2022	Days to floral bud emergence	YL-09	3	3.63	5e-06	0	-0.0012493
1249	[Bud_2022]	16 h	2022	Days to floral bud emergence	YL-09	3	4.13	0.000816326	0.00029	-0.0163556
1250	[Bud_2022]	16 h	2022	Days to floral bud emergence	YL-09	3	4.63	0.00288561	0.001	-0.0301097
1251	[Bud_2022]	16 h	2022	Days to floral bud emergence	YL-09	3	5.13	0.00599683	0.00202	-0.0422646
1252	[Bud_2022]	16 h	2022	Days to floral bud emergence	YL-09	3	5.63	0.00992013	0.0032	-0.0527614
1253	[Bud_2022]	16 h	2022	Days to floral bud emergence	YL-09	3	6.13	0.0144377	0.00441	-0.0616342
1254	[Bud_2022]	16 h	2022	Days to floral bud emergence	YL-09	3	6.63	0.0193593	0.00557	-0.0690178
1255	[Bud_2022]	16 h	2022	Days to floral bud emergence	YL-09	3	7.13	0.0245286	0.00659	-0.0750764
1256	[Bud_2022]	16 h	2022	Days to floral bud emergence	YL-09	4	7.36	0.0268513	0.007	-0.0773761
1257	[Bud_2022]	16 h	2022	Days to floral bud emergence	YL-09	4	7.86	0.0269853	0.00748	-0.0778845
1258	[Bud_2022]	16 h	2022	Days to floral bud emergence	YL-09	4	8.36	0.027128	0.00793	-0.0783959
1259	[Bud_2022]	16 h	2022	Days to floral bud emergence	YL-09	4	8.86	0.0272789	0.00834	-0.0789002
1260	[Bud_2022]	16 h	2022	Days to floral bud emergence	YL-09	4	9.36	0.0274377	0.00873	-0.0794119
1261	[Bud_2022]	16 h	2022	Days to floral bud emergence	YL-09	4	9.86	0.027604	0.00908	-0.07992
1262	[Bud_2022]	16 h	2022	Days to floral bud emergence	YL-09	4	10.36	0.0277772	0.00939	-0.0804135
1263	[Bud_2022]	16 h	2022	Days to floral bud emergence	YL-09	4	10.86	0.0279568	0.00966	-0.0809067
1264	[Bud_2022]	16 h	2022	Days to floral bud emergence	YL-09	4	11.36	0.0281422	0.0099	-0.0813878
1265	[Bud_2022]	16 h	2022	Days to floral bud emergence	YL-09	4	11.86	0.0283328	0.01009	-0.0818452
1266	[Bud_2022]	16 h	2022	Days to floral bud emergence	YL-09	4	12.36	0.0285278	0.01024	-0.0822926
1267	[Bud_2022]	16 h	2022	Days to floral bud emergence	YL-09	4	12.86	0.0287266	0.01035	-0.0827174
1268	[Bud_2022]	16 h	2022	Days to floral bud emergence	YL-09	4	13.36	0.0289282	0.0104	-0.0831079
1269	[Bud_2022]	16 h	2022	Days to floral bud emergence	YL-09	4	13.86	0.0291317	0.01041	-0.0834767
1270	[Bud_2022]	16 h	2022	Days to floral bud emergence	YL-09	4	14.36	0.0293363	0.01036	-0.0838027
1271	[Bud_2022]	16 h	2022	Days to floral bud emergence	YL-09	4	14.86	0.0295409	0.01025	-0.084099
1272	[Bud_2022]	16 h	2022	Days to floral bud emergence	YL-09	4	15.36	0.0297446	0.01009	-0.0843441
1273	[Bud_2022]	16 h	2022	Days to floral bud emergence	YL-09	4	15.86	0.0299463	0.00988	-0.084551
1274	[Bud_2022]	16 h	2022	Days to floral bud emergence	YL-09	4	16.36	0.0301449	0.0096	-0.0846987
1275	[Bud_2022]	16 h	2022	Days to floral bud emergence	YL-09	4	16.86	0.0303394	0.00926	-0.0847997
1276	[Bud_2022]	16 h	2022	Days to floral bud emergence	YL-09	4	17.36	0.0305287	0.00886	-0.0848344
1277	[Bud_2022]	16 h	2022	Days to floral bud emergence	YL-09	4	17.86	0.0307117	0.00841	-0.0848071
1278	[Bud_2022]	16 h	2022	Days to floral bud emergence	YL-09	5	18.24	0.0302174	0.00788	-0.0839383
1279	[Bud_2022]	16 h	2022	Days to floral bud emergence	YL-09	5	18.74	0.00647	0.00171	-0.0398421
1280	[Bud_2022]	16 h	2022	Days to floral bud emergence	YL-09	6	18.99	0.00120363	0.00031	-0.0172446
1281	[Bud_2022]	16 h	2022	Days to floral bud emergence	YL-09	7	19.36	0.00522604	0.00136	-0.0352492
1282	[Bud_2022]	16 h	2022	Days to floral bud emergence	YL-09	7	19.86	0.00473054	0.00132	-0.0341695
1283	[Bud_2022]	16 h	2022	Days to floral bud emergence	YL-09	7	20.36	0.00424015	0.00127	-0.0329517
1284	[Bud_2022]	16 h	2022	Days to floral bud emergence	YL-09	7	20.86	0.00375765	0.0012	-0.031588
1285	[Bud_2022]	16 h	2022	Days to floral bud emergence	YL-09	7	21.36	0.0032862	0.00111	-0.0300706
1286	[Bud_2022]	16 h	2022	Days to floral bud emergence	YL-09	7	21.86	0.00282917	0.00101	-0.0283924
1287	[Bud_2022]	16 h	2022	Days to floral bud emergence	YL-09	7	22.36	0.00239035	0.0009	-0.0265381
1288	[Bud_2022]	16 h	2022	Days to floral bud emergence	YL-09	7	22.86	0.0019738	0.00078	-0.0245186
1289	[Bud_2022]	16 h	2022	Days to floral bud emergence	YL-09	7	23.36	0.00158383	0.00066	-0.0223115
1290	[Bud_2022]	16 h	2022	Days to floral bud emergence	YL-09	7	23.86	0.00122509	0.00053	-0.0199306
1291	[Bud_2022]	16 h	2022	Days to floral bud emergence	YL-09	7	24.36	0.000902391	0.00041	-0.0173561
1292	[Bud_2022]	16 h	2022	Days to floral bud emergence	YL-09	7	24.86	0.000620783	0.00029	-0.0145963
1293	[Bud_2022]	16 h	2022	Days to floral bud emergence	YL-09	7	25.36	0.000385413	0.00019	-0.011645
1294	[Bud_2022]	16 h	2022	Days to floral bud emergence	YL-09	7	25.86	0.000201478	0.0001	-0.0085076
1295	[Bud_2022]	16 h	2022	Days to floral bud emergence	YL-09	7	26.36	7.41304e-05	4e-05	-0.0051969
1296	[Bud_2022]	16 h	2022	Days to floral bud emergence	YL-09	7	26.86	8.32609e-06	0	-0.0017094
1297	[Bud_2022]	16 h	2022	Days to floral bud emergence	YL-09	7	27.36	8.78261e-06	0	0.0017788
1298	[Bud_2022]	16 h	2022	Days to floral bud emergence	YL-09	7	27.86	7.98478e-05	4e-05	0.0055625
1299	[Bud_2022]	16 h	2022	Days to floral bud emergence	YL-09	7	28.36	0.000225283	0.00012	0.0094851
1300	[Bud_2022]	16 h	2022	Days to floral bud emergence	YL-09	7	28.86	0.000448283	0.00025	0.0135142
1301	[Bud_2022]	16 h	2022	Days to floral bud emergence	YL-09	7	29.36	0.000751196	0.00042	0.0176303
1302	[Bud_2022]	16 h	2022	Days to floral bud emergence	YL-09	7	29.86	0.00113561	0.00063	0.0218069
1303	[Bud_2022]	16 h	2022	Days to floral bud emergence	YL-09	7	30.36	0.00160207	0.00089	0.0260258
1304	[Bud_2022]	16 h	2022	Days to floral bud emergence	YL-09	7	30.86	0.00215022	0.00119	0.0302594
1305	[Bud_2022]	16 h	2022	Days to floral bud emergence	YL-09	7	31.36	0.00277865	0.00152	0.0344796
1306	[Bud_2022]	16 h	2022	Days to floral bud emergence	YL-09	7	31.86	0.00348496	0.00187	0.0386499
1307	[Bud_2022]	16 h	2022	Days to floral bud emergence	YL-09	7	32.36	0.00426578	0.00224	0.0427516
1308	[Bud_2022]	16 h	2022	Days to floral bud emergence	YL-09	7	32.86	0.00511689	0.00262	0.0467587
1309	[Bud_2022]	16 h	2022	Days to floral bud emergence	YL-09	7	33.36	0.00603326	0.00299	0.0506383
1310	[Bud_2022]	16 h	2022	Days to floral bud emergence	YL-09	7	33.86	0.00700922	0.00335	0.0543857
1311	[Bud_2022]	16 h	2022	Days to floral bud emergence	YL-09	7	34.36	0.00803857	0.00368	0.0579642
1312	[Bud_2022]	16 h	2022	Days to floral bud emergence	YL-09	7	34.86	0.00911476	0.00398	0.0613656
1313	[Bud_2022]	16 h	2022	Days to floral bud emergence	YL-09	7	35.36	0.010231	0.00422	0.0645675
1314	[Bud_2022]	16 h	2022	Days to floral bud emergence	YL-09	7	35.86	0.0113804	0.00442	0.0675767
1315	[Bud_2022]	16 h	2022	Days to floral bud emergence	YL-09	7	36.36	0.0125562	0.00455	0.0703765
1316	[Bud_2022]	16 h	2022	Days to floral bud emergence	YL-09	7	36.86	0.0137516	0.00461	0.0729532
1317	[Bud_2022]	16 h	2022	Days to floral bud emergence	YL-09	7	37.36	0.0149603	0.0046	0.0753129
1318	[Bud_2022]	16 h	2022	Days to floral bud emergence	YL-09	7	37.86	0.0161762	0.00452	0.0774645
1319	[Bud_2022]	16 h	2022	Days to floral bud emergence	YL-09	8	38.2	0.0162357	0.00423	0.0770819
1320	[Bud_2022]	16 h	2022	Days to floral bud emergence	YL-09	9	38.57	0.000582543	0.00015	0.0147612
1321	[Bud_2022]	16 h	2022	Days to floral bud emergence	YL-09	10	38.94	0.0409097	0.01065	0.128709
1322	[Bud_2022]	16 h	2022	Days to floral bud emergence	YL-09	11	39.31	0.0701038	0.01827	0.174659
1323	[Bud_2022]	16 h	2022	Days to floral bud emergence	YL-09	12	39.68	0.13856	0.03603	0.244669
1324	[Bud_2022]	16 h	2022	Days to floral bud emergence	YL-09	13	40.05	0.124137	0.03235	0.241754
1325	[Bud_2022]	16 h	2022	Days to floral bud emergence	YL-09	13	40.55	0.0662657	0.01892	0.179861
1326	[Bud_2022]	16 h	2022	Days to floral bud emergence	YL-09	13	41.05	0.0246725	0.00738	0.110447
1327	[Bud_2022]	16 h	2022	Days to floral bud emergence	YL-09	13	41.55	0.00301711	0.00089	0.0381104
1328	[Bud_2022]	16 h	2022	Days to floral bud emergence	YL-09	13	42.05	0.00195026	0.00054	-0.0297809
1329	[Bud_2022]	16 h	2022	Days to floral bud emergence	YL-09	14	42.36	0.0103	0.00268	-0.0670807
1330	[Bud_2022]	16 h	2022	Days to floral bud emergence	YL-09	15	42.73	0.017363	0.00453	-0.0837064
1331	[Bud_2022]	16 h	2022	Days to floral bud emergence	YL-09	15	43.23	0.0146735	0.00425	-0.077491
1332	[Bud_2022]	16 h	2022	Days to floral bud emergence	YL-09	15	43.73	0.0121437	0.00384	-0.0708378
1333	[Bud_2022]	16 h	2022	Days to floral bud emergence	YL-09	15	44.23	0.00980474	0.00334	-0.0638265
1334	[Bud_2022]	16 h	2022	Days to floral bud emergence	YL-09	15	44.73	0.00768383	0.00278	-0.0565352
1335	[Bud_2022]	16 h	2022	Days to floral bud emergence	YL-09	15	45.23	0.00580283	0.0022	-0.0490539
1336	[Bud_2022]	16 h	2022	Days to floral bud emergence	YL-09	15	45.73	0.00417802	0.00164	-0.0414798
1337	[Bud_2022]	16 h	2022	Days to floral bud emergence	YL-09	15	46.23	0.00281978	0.00114	-0.0338903
1338	[Bud_2022]	16 h	2022	Days to floral bud emergence	YL-09	15	46.73	0.00173265	0.00071	-0.0263736
1339	[Bud_2022]	16 h	2022	Days to floral bud emergence	YL-09	15	47.23	0.000915717	0.00038	-0.0189945
1340	[Bud_2022]	16 h	2022	Days to floral bud emergence	YL-09	15	47.73	0.000363174	0.00015	-0.0118205
1341	[Bud_2022]	16 h	2022	Days to floral bud emergence	YL-09	15	48.23	6.48913e-05	3e-05	-0.0048992
1342	[Bud_2022]	16 h	2022	Days to floral bud emergence	YL-09	15	48.73	7.28261e-06	0	0.0015741
1343	[Bud_2022]	16 h	2022	Days to floral bud emergence	YL-09	15	49.23	0.000173957	7e-05	0.0078685
1344	[Bud_2022]	16 h	2022	Days to floral bud emergence	YL-09	15	49.73	0.000546435	0.00022	0.0138004
1345	[Bud_2022]	16 h	2022	Days to floral bud emergence	YL-09	15	50.23	0.00110496	0.00043	0.0193453
1346	[Bud_2022]	16 h	2022	Days to floral bud emergence	YL-09	15	50.73	0.001829	0.00068	0.0245058
1347	[Bud_2022]	16 h	2022	Days to floral bud emergence	YL-09	15	51.23	0.0026978	0.00097	0.029264
1348	[Bud_2022]	16 h	2022	Days to floral bud emergence	YL-09	15	51.73	0.00369096	0.00127	0.0336257
1349	[Bud_2022]	16 h	2022	Days to floral bud emergence	YL-09	15	52.23	0.00478867	0.00158	0.0375861
1350	[Bud_2022]	16 h	2022	Days to floral bud emergence	YL-09	15	52.73	0.00597213	0.00187	0.0411609
1351	[Bud_2022]	16 h	2022	Days to floral bud emergence	YL-09	15	53.23	0.00722372	0.00213	0.0443617
1352	[Bud_2022]	16 h	2022	Days to floral bud emergence	YL-09	15	53.73	0.00852722	0.00236	0.0472029
1353	[Bud_2022]	16 h	2022	Days to floral bud emergence	YL-09	16	54.19	0.00967759	0.00252	0.049338
1354	[Bud_2022]	16 h	2022	Days to floral bud emergence	YL-09	16	54.69	0.00707167	0.00195	0.0426092
1355	[Bud_2022]	16 h	2022	Days to floral bud emergence	YL-09	16	55.19	0.00479417	0.00138	0.03529
1356	[Bud_2022]	16 h	2022	Days to floral bud emergence	YL-09	16	55.69	0.00291533	0.00086	0.0275523
1357	[Bud_2022]	16 h	2022	Days to floral bud emergence	YL-09	16	56.19	0.00148604	0.00044	0.0195998
1358	[Bud_2022]	16 h	2022	Days to floral bud emergence	YL-09	16	56.69	0.000533913	0.00016	0.0116449
1359	[Bud_2022]	16 h	2022	Days to floral bud emergence	YL-09	16	57.19	6.17391e-05	2e-05	0.0038871
1360	[Bud_2022]	16 h	2022	Days to floral bud emergence	YL-09	16	57.69	4.92826e-05	1e-05	-0.0034145
1361	[Bud_2022]	16 h	2022	Days to floral bud emergence	YL-09	17	58.17	0.000411804	0.00011	-0.0097949
1362	[Bud_2022]	16 h	2022	Days to floral bud emergence	YL-09	18	58.54	0.000139	4e-05	-0.0057997
1363	[Bud_2022]	16 h	2022	Days to floral bud emergence	YL-09	18	59.04	0.00107098	0.00029	-0.0161404
1364	[Bud_2022]	16 h	2022	Days to floral bud emergence	YL-09	18	59.54	0.00283152	0.00079	-0.026026
1365	[Bud_2022]	16 h	2022	Days to floral bud emergence	YL-09	18	60.04	0.0053085	0.00148	-0.0350889
1366	[Bud_2022]	16 h	2022	Days to floral bud emergence	YL-09	18	60.54	0.00834754	0.00229	-0.0430615
1367	[Bud_2022]	16 h	2022	Days to floral bud emergence	YL-09	18	61.04	0.0117795	0.00312	-0.0498221
1368	[Bud_2022]	16 h	2022	Days to floral bud emergence	YL-09	19	61.25	0.0131891	0.00344	-0.0521363
1369	[Bud_2022]	16 h	2022	Days to floral bud emergence	YL-09	19	61.75	0.0113563	0.00325	-0.0499053
1370	[Bud_2022]	16 h	2022	Days to floral bud emergence	YL-09	19	62.25	0.0095358	0.00298	-0.0471201
1371	[Bud_2022]	16 h	2022	Days to floral bud emergence	YL-09	19	62.75	0.00775774	0.00262	-0.0437438
1372	[Bud_2022]	16 h	2022	Days to floral bud emergence	YL-09	19	63.25	0.00605737	0.0022	-0.0397368
1373	[Bud_2022]	16 h	2022	Days to floral bud emergence	YL-09	19	63.75	0.00447496	0.00174	-0.0350582
1374	[Bud_2022]	16 h	2022	Days to floral bud emergence	YL-09	19	64.25	0.00305537	0.00126	-0.0297021
1375	[Bud_2022]	16 h	2022	Days to floral bud emergence	YL-09	19	64.75	0.00184709	0.0008	-0.0236297
1376	[Bud_2022]	16 h	2022	Days to floral bud emergence	YL-09	19	65.25	0.000901239	0.00041	-0.0168595
1377	[Bud_2022]	16 h	2022	Days to floral bud emergence	YL-09	19	65.75	0.000270065	0.00013	-0.009402
1378	[Bud_2022]	16 h	2022	Days to floral bud emergence	YL-09	19	66.25	5.08696e-06	0	-0.0012685
1379	[Bud_2022]	16 h	2022	Days to floral bud emergence	YL-09	19	66.75	0.000154978	8e-05	0.0073675
1380	[Bud_2022]	16 h	2022	Days to floral bud emergence	YL-09	19	67.25	0.000762957	0.00039	0.0166815
1381	[Bud_2022]	16 h	2022	Days to floral bud emergence	YL-09	19	67.75	0.00186383	0.00097	0.0264633
1382	[Bud_2022]	16 h	2022	Days to floral bud emergence	YL-09	19	68.25	0.00348096	0.00182	0.0366173
1383	[Bud_2022]	16 h	2022	Days to floral bud emergence	YL-09	19	68.75	0.00562272	0.00292	0.0469895
1384	[Bud_2022]	16 h	2022	Days to floral bud emergence	YL-09	19	69.25	0.0082793	0.00424	0.0574065
1385	[Bud_2022]	16 h	2022	Days to floral bud emergence	YL-09	19	69.75	0.0114199	0.0057	0.0676742
1386	[Bud_2022]	16 h	2022	Days to floral bud emergence	YL-09	19	70.25	0.0149908	0.00719	0.0775507
1387	[Bud_2022]	16 h	2022	Days to floral bud emergence	YL-09	19	70.75	0.0189156	0.0086	0.0867952
1388	[Bud_2022]	16 h	2022	Days to floral bud emergence	YL-09	19	71.25	0.0230976	0.0098	0.0951522
1389	[Bud_2022]	16 h	2022	Days to floral bud emergence	YL-09	19	71.75	0.0274252	0.01067	0.102366
1390	[Bud_2022]	16 h	2022	Days to floral bud emergence	YL-09	19	72.25	0.0317805	0.01112	0.108264
1391	[Bud_2022]	16 h	2022	Days to floral bud emergence	YL-09	19	72.75	0.0360491	0.01109	0.112727
1392	[Bud_2022]	16 h	2022	Days to floral bud emergence	YL-09	19	73.25	0.0401307	0.01059	0.115716
1393	[Bud_2022]	16 h	2022	Days to floral bud emergence	YL-09	20	73.3	0.0396688	0.01034	0.11485
1394	[Bud_2022]	16 h	2022	Days to floral bud emergence	YL-09	21	73.67	0.0164045	0.00428	0.0757731
1395	[Bud_2022]	16 h	2022	Days to floral bud emergence	YL-09	21	74.17	0.0243676	0.00705	0.0950972
1396	[Bud_2022]	16 h	2022	Days to floral bud emergence	YL-09	21	74.67	0.034459	0.01097	0.116435
1397	[Bud_2022]	16 h	2022	Days to floral bud emergence	YL-09	21	75.17	0.0469525	0.01635	0.139917
1398	[Bud_2022]	16 h	2022	Days to floral bud emergence	YL-09	21	75.67	0.0621276	0.02351	0.165624
1399	[Bud_2022]	16 h	2022	Days to floral bud emergence	YL-09	21	76.17	0.0802585	0.03279	0.193638
1400	[Bud_2022]	16 h	2022	Days to floral bud emergence	YL-09	21	76.67	0.101596	0.04453	0.223944
1401	[Bud_2022]	16 h	2022	Days to floral bud emergence	YL-09	21	77.17	0.126346	0.05901	0.256486
1402	[Bud_2022]	16 h	2022	Days to floral bud emergence	YL-09	21	77.67	0.154636	0.07639	0.291056
1403	[Bud_2022]	16 h	2022	Days to floral bud emergence	YL-09	21	78.17	0.186482	0.09666	0.327301
1404	[Bud_2022]	16 h	2022	Days to floral bud emergence	YL-09	21	78.67	0.221745	0.1195	0.364665
1405	[Bud_2022]	16 h	2022	Days to floral bud emergence	YL-09	21	79.17	0.260088	0.14424	0.402359
1406	[Bud_2022]	16 h	2022	Days to floral bud emergence	YL-09	21	79.67	0.300954	0.16975	0.439329
1407	[Bud_2022]	16 h	2022	Days to floral bud emergence	YL-09	21	80.17	0.343551	0.1945	0.474328
1408	[Bud_2022]	16 h	2022	Days to floral bud emergence	YL-09	21	80.67	0.386894	0.21664	0.505961
1409	[Bud_2022]	16 h	2022	Days to floral bud emergence	YL-09	21	81.17	0.429885	0.23432	0.532939
1410	[Bud_2022]	16 h	2022	Days to floral bud emergence	YL-09	21	81.67	0.471431	0.24604	0.554269
1411	[Bud_2022]	16 h	2022	Days to floral bud emergence	YL-09	21	82.17	0.510579	0.25097	0.569454
1412	[Bud_2022]	16 h	2022	Days to floral bud emergence	YL-09	21	82.67	0.546622	0.2491	0.578583
1413	[Bud_2022]	16 h	2022	Days to floral bud emergence	YL-09	21	83.17	0.579139	0.24114	0.582256
1414	[Bud_2022]	16 h	2022	Days to floral bud emergence	YL-09	21	83.67	0.607979	0.22818	0.581339
1415	[Bud_2022]	16 h	2022	Days to floral bud emergence	YL-09	21	84.17	0.633206	0.21146	0.576787
1416	[Bud_2022]	16 h	2022	Days to floral bud emergence	YL-09	21	84.67	0.655023	0.19211	0.569483
1417	[Bud_2022]	16 h	2022	Days to floral bud emergence	YL-09	22	85.13	0.66822	0.17247	0.56056
1418	[Bud_2022]	16 h	2022	Days to floral bud emergence	YL-09	23	85.5	0.514553	0.13327	0.526732
1419	[Bud_2022]	16 h	2022	Days to floral bud emergence	YL-09	23	86	0.516059	0.14451	0.5119
1420	[Bud_2022]	16 h	2022	Days to floral bud emergence	YL-09	23	86.5	0.514265	0.14988	0.502822
1421	[Bud_2022]	16 h	2022	Days to floral bud emergence	YL-09	23	87	0.499057	0.14232	0.486876
1422	[Bud_2022]	16 h	2022	Days to floral bud emergence	YL-09	24	87.41	0.474162	0.12275	0.460766
1423	[Bud_2022]	16 h	2022	Days to floral bud emergence	YL-09	25	87.78	0.577501	0.14928	0.486018
1424	[Bud_2022]	16 h	2022	Days to floral bud emergence	YL-09	26	88.15	0.717897	0.18506	0.554608
1425	[Bud_2022]	16 h	2022	Days to floral bud emergence	YL-09	27	88.52	0.614898	0.15889	0.538421
1426	[Bud_2022]	16 h	2022	Days to floral bud emergence	YL-09	28	88.89	0.765326	0.19752	0.583449
1427	[Bud_2022]	16 h	2022	Days to floral bud emergence	YL-09	29	89.26	0.503274	0.13035	0.457439
1428	[Bud_2022]	16 h	2022	Days to floral bud emergence	YL-09	30	89.63	0.34781	0.0905	0.390637
1429	[Bud_2022]	16 h	2022	Days to floral bud emergence	YL-09	31	90	0.55954	0.14469	0.51318
1430	[Bud_2022]	16 h	2022	Days to floral bud emergence	YL-09	32	90.37	0.727893	0.20638	-0.413778
1431	[Bud_2022]	16 h	2022	Days to floral bud emergence	YL-09	33	90.74	0.804951	0.2283	-0.43013
1432	[Bud_2022]	16 h	2022	Days to floral bud emergence	YL-09	33	91.24	0.991423	0.30342	-0.487275
1433	[Bud_2022]	16 h	2022	Days to floral bud emergence	YL-09	33	91.74	1.19393	0.38366	-0.541507
1434	[Bud_2022]	16 h	2022	Days to floral bud emergence	YL-09	33	92.24	1.40727	0.46299	-0.590827
1435	[Bud_2022]	16 h	2022	Days to floral bud emergence	YL-09	33	92.74	1.62642	0.53653	-0.634295
1436	[Bud_2022]	16 h	2022	Days to floral bud emergence	YL-09	33	93.24	1.84723	0.60137	-0.671916
1437	[Bud_2022]	16 h	2022	Days to floral bud emergence	YL-09	33	93.74	2.06657	0.65637	-0.704211
1438	[Bud_2022]	16 h	2022	Days to floral bud emergence	YL-09	33	94.24	2.28207	0.70126	-0.731716
1439	[Bud_2022]	16 h	2022	Days to floral bud emergence	YL-09	33	94.74	2.49177	0.73621	-0.754808
1440	[Bud_2022]	16 h	2022	Days to floral bud emergence	YL-09	33	95.24	2.69401	0.76159	-0.773767
1441	[Bud_2022]	16 h	2022	Days to floral bud emergence	YL-09	34	95.59	2.81988	0.77251	-0.783926
1442	[Bud_2022]	16 h	2022	Days to floral bud emergence	YL-09	35	95.96	2.48266	0.6835	-0.742776
1443	[Bud_2022]	16 h	2022	Days to floral bud emergence	YL-09	36	96.33	2.36921	0.65519	-0.736264
1444	[Bud_2022]	16 h	2022	Days to floral bud emergence	YL-09	37	96.71	1.62307	0.4533	-0.625663
1445	[Bud_2022]	16 h	2022	Days to floral bud emergence	YL-09	38	97.08	1.70951	0.47673	-0.650854
1446	[Bud_2022]	16 h	2022	Days to floral bud emergence	YL-09	39	97.45	1.64081	0.45882	-0.654456
1447	[Bud_2022]	16 h	2022	Days to floral bud emergence	YL-09	40	97.82	1.27873	0.3592	-0.586887
1448	[Bud_2022]	16 h	2022	Days to floral bud emergence	YL-09	40	98.32	1.34773	0.3792	-0.608483
1449	[Bud_2022]	16 h	2022	Days to floral bud emergence	YL-09	41	98.56	0.486833	0.1409	-0.328552
1450	[Bud_2022]	16 h	2022	Days to floral bud emergence	YL-09	41	99.06	0.451478	0.13868	-0.325305
1451	[Bud_2022]	16 h	2022	Days to floral bud emergence	YL-09	41	99.56	0.414252	0.13458	-0.320171
1452	[Bud_2022]	16 h	2022	Days to floral bud emergence	YL-09	41	100.06	0.375344	0.12851	-0.312903
1453	[Bud_2022]	16 h	2022	Days to floral bud emergence	YL-09	41	100.56	0.335032	0.1204	-0.303221
1454	[Bud_2022]	16 h	2022	Days to floral bud emergence	YL-09	41	101.06	0.293705	0.11025	-0.29081
1455	[Bud_2022]	16 h	2022	Days to floral bud emergence	YL-09	41	101.56	0.2519	0.09817	-0.275332
1456	[Bud_2022]	16 h	2022	Days to floral bud emergence	YL-09	41	102.06	0.210329	0.08442	-0.256476
1457	[Bud_2022]	16 h	2022	Days to floral bud emergence	YL-09	41	102.56	0.169901	0.06948	-0.234039
1458	[Bud_2022]	16 h	2022	Days to floral bud emergence	YL-09	41	103.06	0.131707	0.05414	-0.208093
1459	[Bud_2022]	16 h	2022	Days to floral bud emergence	YL-09	41	103.56	0.096932	0.03941	-0.179107
1460	[Bud_2022]	16 h	2022	Days to floral bud emergence	YL-09	41	104.06	0.0666973	0.02634	-0.148006
1461	[Bud_2022]	16 h	2022	Days to floral bud emergence	YL-09	41	104.56	0.0418679	0.01578	-0.116025
1462	[Bud_2022]	16 h	2022	Days to floral bud emergence	YL-09	41	105.06	0.0229072	0.00811	-0.084435
1463	[Bud_2022]	16 h	2022	Days to floral bud emergence	YL-09	41	105.56	0.00985126	0.00323	-0.054268
1464	[Bud_2022]	16 h	2022	Days to floral bud emergence	YL-09	41	106.06	0.00239098	0.00072	-0.0261251
1465	[Bud_2022]	16 h	2022	Days to floral bud emergence	YL-09	42	106.25	0.560751	0.15353	0.451972
1466	[Bud_2022]	16 h	2022	Days to floral bud emergence	YL-09	43	106.62	0.579116	0.15862	0.452013
1467	[Bud_2022]	16 h	2022	Days to floral bud emergence	YL-09	44	106.99	0.464336	0.12737	0.404168
1468	[Bud_2022]	16 h	2022	Days to floral bud emergence	YL-09	45	107.36	0.531095	0.14569	0.40769
1469	[Bud_2022]	16 h	2022	Days to floral bud emergence	YL-09	46	107.73	0.757618	0.229	0.524908
1470	[Bud_2022]	16 h	2022	Days to floral bud emergence	YL-09	47	108.1	1.70718	0.46024	0.724503
1471	[Bud_2022]	16 h	2022	Days to floral bud emergence	YL-09	48	108.47	1.03437	0.28145	0.563343
1472	[Bud_2022]	16 h	2022	Days to floral bud emergence	YL-09	48	108.97	1.05497	0.31181	0.580719
1473	[Bud_2022]	16 h	2022	Days to floral bud emergence	YL-09	48	109.47	1.07436	0.34217	0.598023
1474	[Bud_2022]	16 h	2022	Days to floral bud emergence	YL-09	48	109.97	1.09205	0.37206	0.615044
1475	[Bud_2022]	16 h	2022	Days to floral bud emergence	YL-09	48	110.47	1.10741	0.40084	0.631507
1476	[Bud_2022]	16 h	2022	Days to floral bud emergence	YL-09	48	110.97	1.11974	0.42774	0.647066
1477	[Bud_2022]	16 h	2022	Days to floral bud emergence	YL-09	48	111.47	1.12816	0.45185	0.661297
1478	[Bud_2022]	16 h	2022	Days to floral bud emergence	YL-09	48	111.97	1.13172	0.47215	0.673705
1479	[Bud_2022]	16 h	2022	Days to floral bud emergence	YL-09	48	112.47	1.12931	0.48751	0.683725
1480	[Bud_2022]	16 h	2022	Days to floral bud emergence	YL-09	48	112.97	1.11972	0.49675	0.690727
1481	[Bud_2022]	16 h	2022	Days to floral bud emergence	YL-09	48	113.47	1.10163	0.49877	0.694048
1482	[Bud_2022]	16 h	2022	Days to floral bud emergence	YL-09	48	113.97	1.07359	0.4924	0.692888
1483	[Bud_2022]	16 h	2022	Days to floral bud emergence	YL-09	48	114.47	1.03398	0.47651	0.686265
1484	[Bud_2022]	16 h	2022	Days to floral bud emergence	YL-09	48	114.97	0.980973	0.44965	0.67271
1485	[Bud_2022]	16 h	2022	Days to floral bud emergence	YL-09	48	115.47	0.912493	0.40959	0.649635
1486	[Bud_2022]	16 h	2022	Days to floral bud emergence	YL-09	48	115.97	0.826712	0.35249	0.612014
1487	[Bud_2022]	16 h	2022	Days to floral bud emergence	YL-09	48	116.47	0.724591	0.27477	0.551794
1488	[Bud_2022]	16 h	2022	Days to floral bud emergence	YL-09	48	116.97	0.61605	0.18782	0.469371
1489	[Bud_2022]	16 h	2022	Days to floral bud emergence	YL-09	49	117.18	0.0227184	0.00593	0.0968272
1490	[Bud_2022]	16 h	2022	Days to floral bud emergence	YL-09	50	117.55	0.0736338	0.01919	0.177629
1491	[Bud_2022]	16 h	2022	Days to floral bud emergence	YL-09	51	117.92	0.0398258	0.01038	0.135877
1492	[Bud_2022]	16 h	2022	Days to floral bud emergence	YL-09	52	118.29	0.0146222	0.00382	0.0856269
1493	[Bud_2022]	16 h	2022	Days to floral bud emergence	YL-09	52	118.79	0.0159249	0.00503	0.0922839
1494	[Bud_2022]	16 h	2022	Days to floral bud emergence	YL-09	52	119.29	0.0173432	0.00649	0.0994633
1495	[Bud_2022]	16 h	2022	Days to floral bud emergence	YL-09	52	119.79	0.0188815	0.00825	0.107174
1496	[Bud_2022]	16 h	2022	Days to floral bud emergence	YL-09	52	120.29	0.0205424	0.01035	0.115381
1497	[Bud_2022]	16 h	2022	Days to floral bud emergence	YL-09	52	120.79	0.0223249	0.01282	0.124085
1498	[Bud_2022]	16 h	2022	Days to floral bud emergence	YL-09	52	121.29	0.0242237	0.01569	0.133214
1499	[Bud_2022]	16 h	2022	Days to floral bud emergence	YL-09	52	121.79	0.0262277	0.019	0.142693
1500	[Bud_2022]	16 h	2022	Days to floral bud emergence	YL-09	52	122.29	0.0283189	0.02272	0.152358
1501	[Bud_2022]	16 h	2022	Days to floral bud emergence	YL-09	52	122.79	0.0304711	0.02683	0.162055
1502	[Bud_2022]	16 h	2022	Days to floral bud emergence	YL-09	52	123.29	0.0326499	0.03123	0.171532
1503	[Bud_2022]	16 h	2022	Days to floral bud emergence	YL-09	52	123.79	0.0348133	0.0358	0.180543
1504	[Bud_2022]	16 h	2022	Days to floral bud emergence	YL-09	52	124.29	0.0369133	0.04037	0.188814
1505	[Bud_2022]	16 h	2022	Days to floral bud emergence	YL-09	52	124.79	0.0388997	0.04474	0.19607
1506	[Bud_2022]	16 h	2022	Days to floral bud emergence	YL-09	52	125.29	0.0407234	0.0487	0.202092
1507	[Bud_2022]	16 h	2022	Days to floral bud emergence	YL-09	52	125.79	0.0423409	0.05208	0.206735
1508	[Bud_2022]	16 h	2022	Days to floral bud emergence	YL-09	52	126.29	0.0437177	0.05473	0.209899
1509	[Bud_2022]	16 h	2022	Days to floral bud emergence	YL-09	52	126.79	0.0448305	0.05655	0.211574
1510	[Bud_2022]	16 h	2022	Days to floral bud emergence	YL-09	52	127.29	0.0456676	0.05752	0.211821
1511	[Bud_2022]	16 h	2022	Days to floral bud emergence	YL-09	52	127.79	0.046229	0.05765	0.210725
1512	[Bud_2022]	16 h	2022	Days to floral bud emergence	YL-09	52	128.29	0.0465242	0.057	0.208415
1513	[Bud_2022]	16 h	2022	Days to floral bud emergence	YL-09	52	128.79	0.0465709	0.05567	0.205066
1514	[Bud_2022]	16 h	2022	Days to floral bud emergence	YL-09	52	129.29	0.0463925	0.05376	0.200811
1515	[Bud_2022]	16 h	2022	Days to floral bud emergence	YL-09	52	129.79	0.0460161	0.05138	0.195808
1516	[Bud_2022]	16 h	2022	Days to floral bud emergence	YL-09	52	130.29	0.0454707	0.04866	0.190236
1517	[Bud_2022]	16 h	2022	Days to floral bud emergence	YL-09	52	130.79	0.0447854	0.0457	0.184216
1518	[Bud_2022]	16 h	2022	Days to floral bud emergence	YL-09	52	131.29	0.0439885	0.04261	0.17789
1519	[Bud_2022]	16 h	2022	Days to floral bud emergence	YL-09	52	131.79	0.0431061	0.03948	0.171377
1520	[Bud_2022]	16 h	2022	Days to floral bud emergence	YL-09	52	132.29	0.042162	0.03637	0.164792
1521	[Bud_2022]	16 h	2022	Days to floral bud emergence	YL-09	52	132.79	0.0411771	0.03334	0.158197
1522	[Bud_2022]	16 h	2022	Days to floral bud emergence	YL-09	52	133.29	0.0401693	0.03043	0.151676
1523	[Bud_2022]	16 h	2022	Days to floral bud emergence	YL-09	52	133.79	0.0391535	0.02766	0.145287
1524	[Bud_2022]	16 h	2022	Days to floral bud emergence	YL-09	52	134.29	0.038142	0.02507	0.139071
1525	[Bud_2022]	16 h	2022	Days to floral bud emergence	YL-09	52	134.79	0.0371445	0.02265	0.133074
1526	[Bud_2022]	16 h	2022	Days to floral bud emergence	YL-09	52	135.29	0.0361685	0.02041	0.127295
1527	[Bud_2022]	16 h	2022	Days to floral bud emergence	YL-09	52	135.79	0.0352198	0.01836	0.12177
1528	[Bud_2022]	16 h	2022	Days to floral bud emergence	YL-09	52	136.29	0.0343023	0.01647	0.116496
1529	[Bud_2022]	16 h	2022	Days to floral bud emergence	YL-09	52	136.79	0.0334188	0.01474	0.111473
1530	[Bud_2022]	16 h	2022	Days to floral bud emergence	YL-09	52	137.29	0.0325711	0.01317	0.106701
1531	[Bud_2022]	16 h	2022	Days to floral bud emergence	YL-09	52	137.79	0.03176	0.01174	0.102174
1532	[Bud_2022]	16 h	2022	Days to floral bud emergence	YL-09	52	138.29	0.0309857	0.01044	0.0978832
1533	[Bud_2022]	16 h	2022	Days to floral bud emergence	YL-09	52	138.79	0.0302479	0.00926	0.0938207
1534	[Bud_2022]	16 h	2022	Days to floral bud emergence	YL-09	52	139.29	0.029546	0.00819	0.089986
1535	[Bud_2022]	16 h	2022	Days to floral bud emergence	YL-09	53	139.6	0.0290818	0.00759	0.0877124
1536	[Bud_2022]	16 h	2022	Days to floral bud emergence	YL-09	53	140.1	0.0260407	0.00722	0.0838664
1537	[Bud_2022]	16 h	2022	Days to floral bud emergence	YL-09	53	140.6	0.022946	0.00662	0.0792522
1538	[Bud_2022]	16 h	2022	Days to floral bud emergence	YL-09	53	141.1	0.0198643	0.00585	0.0739309
1539	[Bud_2022]	16 h	2022	Days to floral bud emergence	YL-09	53	141.6	0.0168647	0.00497	0.0680185
1540	[Bud_2022]	16 h	2022	Days to floral bud emergence	YL-09	53	142.1	0.0140141	0.00405	0.0616547
1541	[Bud_2022]	16 h	2022	Days to floral bud emergence	YL-09	53	142.6	0.011372	0.00316	0.0550016
1542	[Bud_2022]	16 h	2022	Days to floral bud emergence	YL-09	53	143.1	0.00898559	0.00235	0.0482208
1543	[Bud_2022]	16 h	2022	Days to floral bud emergence	YL-09	54	143.15	0.00927289	0.00242	0.0489671
1544	[Bud_2022]	16 h	2022	Days to floral bud emergence	YL-09	54	143.65	0.0469147	0.0126	0.110946
1545	[Bud_2022]	16 h	2022	Days to floral bud emergence	YL-10	1	0.01	0.156906	0.04083	0.186862
1546	[Bud_2022]	16 h	2022	Days to floral bud emergence	YL-10	1	0.51	0.211998	0.0556	0.213481
1547	[Bud_2022]	16 h	2022	Days to floral bud emergence	YL-10	2	0.76	0.240828	0.0626	0.226678
1548	[Bud_2022]	16 h	2022	Days to floral bud emergence	YL-10	2	1.26	0.166206	0.04447	0.184551
1549	[Bud_2022]	16 h	2022	Days to floral bud emergence	YL-10	2	1.76	0.104938	0.02759	0.141624
1550	[Bud_2022]	16 h	2022	Days to floral bud emergence	YL-10	3	1.88	0.0970907	0.0254	0.13534
1551	[Bud_2022]	16 h	2022	Days to floral bud emergence	YL-10	4	2.25	0.247318	0.06423	0.218249
1552	[Bud_2022]	16 h	2022	Days to floral bud emergence	YL-10	5	2.63	0.216821	0.05638	0.200002
1553	[Bud_2022]	16 h	2022	Days to floral bud emergence	YL-10	6	3	0.140502	0.03655	0.163501
1554	[Bud_2022]	16 h	2022	Days to floral bud emergence	YL-10	7	3.37	0.121886	0.03174	0.154008
1555	[Bud_2022]	16 h	2022	Days to floral bud emergence	YL-10	7	3.87	0.195547	0.05132	0.19577
1556	[Bud_2022]	16 h	2022	Days to floral bud emergence	YL-10	8	4.11	0.230536	0.05999	0.212158
1557	[Bud_2022]	16 h	2022	Days to floral bud emergence	YL-10	9	4.48	0.124601	0.03246	0.157405
1558	[Bud_2022]	16 h	2022	Days to floral bud emergence	YL-10	9	4.98	0.132977	0.03678	0.166302
1559	[Bud_2022]	16 h	2022	Days to floral bud emergence	YL-10	9	5.48	0.141266	0.04092	0.174761
1560	[Bud_2022]	16 h	2022	Days to floral bud emergence	YL-10	9	5.98	0.149317	0.04468	0.18259
1561	[Bud_2022]	16 h	2022	Days to floral bud emergence	YL-10	9	6.48	0.156984	0.04787	0.189656
1562	[Bud_2022]	16 h	2022	Days to floral bud emergence	YL-10	9	6.98	0.16414	0.05032	0.195837
1563	[Bud_2022]	16 h	2022	Days to floral bud emergence	YL-10	9	7.48	0.170682	0.05187	0.201092
1564	[Bud_2022]	16 h	2022	Days to floral bud emergence	YL-10	9	7.98	0.176539	0.05246	0.205417
1565	[Bud_2022]	16 h	2022	Days to floral bud emergence	YL-10	9	8.48	0.181671	0.05205	0.208849
1566	[Bud_2022]	16 h	2022	Days to floral bud emergence	YL-10	9	8.98	0.186066	0.05062	0.211457
1567	[Bud_2022]	16 h	2022	Days to floral bud emergence	YL-11	1	0.01	0.159755	0.04158	0.194526
1568	[Bud_2022]	16 h	2022	Days to floral bud emergence	YL-11	2	0.38	0.0963051	0.02507	0.157524
1569	[Bud_2022]	16 h	2022	Days to floral bud emergence	YL-11	3	0.75	0.123682	0.03223	0.180569
1570	[Bud_2022]	16 h	2022	Days to floral bud emergence	YL-11	4	1.12	0.217035	0.05659	0.253463
1571	[Bud_2022]	16 h	2022	Days to floral bud emergence	YL-11	5	1.49	0.0775137	0.02021	0.149536
1572	[Bud_2022]	16 h	2022	Days to floral bud emergence	YL-11	6	1.86	0.149688	0.03897	0.204086
1573	[Bud_2022]	16 h	2022	Days to floral bud emergence	YL-11	7	2.23	0.235491	0.06116	0.261657
1574	[Bud_2022]	16 h	2022	Days to floral bud emergence	YL-11	8	2.6	0.26678	0.06968	0.278085
1575	[Bud_2022]	16 h	2022	Days to floral bud emergence	YL-11	9	2.97	0.502184	0.12998	0.385385
1576	[Bud_2022]	16 h	2022	Days to floral bud emergence	YL-11	10	3.34	0.380016	0.09851	0.33567
1577	[Bud_2022]	16 h	2022	Days to floral bud emergence	YL-11	11	3.71	0.46015	0.11912	0.363691
1578	[Bud_2022]	16 h	2022	Days to floral bud emergence	YL-11	11	4.21	0.354711	0.0928	0.317239
1579	[Bud_2022]	16 h	2022	Days to floral bud emergence	YL-11	12	4.46	0.315322	0.08226	0.29802
1580	[Bud_2022]	16 h	2022	Days to floral bud emergence	YL-11	13	4.83	0.558916	0.14443	0.398465
1581	[Bud_2022]	16 h	2022	Days to floral bud emergence	YL-11	14	5.2	0.482567	0.12509	0.3653
1582	[Bud_2022]	16 h	2022	Days to floral bud emergence	YL-11	14	5.7	0.472699	0.13589	0.375604
1583	[Bud_2022]	16 h	2022	Days to floral bud emergence	YL-11	14	6.2	0.457786	0.1436	0.382153
1584	[Bud_2022]	16 h	2022	Days to floral bud emergence	YL-11	14	6.7	0.437553	0.14735	0.38426
1585	[Bud_2022]	16 h	2022	Days to floral bud emergence	YL-11	14	7.2	0.412084	0.14661	0.381531
1586	[Bud_2022]	16 h	2022	Days to floral bud emergence	YL-11	14	7.7	0.381833	0.14133	0.373859
1587	[Bud_2022]	16 h	2022	Days to floral bud emergence	YL-11	14	8.2	0.34758	0.13182	0.361331
1588	[Bud_2022]	16 h	2022	Days to floral bud emergence	YL-11	14	8.7	0.310375	0.11875	0.344197
1589	[Bud_2022]	16 h	2022	Days to floral bud emergence	YL-11	14	9.2	0.271456	0.10308	0.322847
1590	[Bud_2022]	16 h	2022	Days to floral bud emergence	YL-11	14	9.7	0.232175	0.08597	0.297842
1591	[Bud_2022]	16 h	2022	Days to floral bud emergence	YL-11	14	10.2	0.193893	0.06867	0.269922
1592	[Bud_2022]	16 h	2022	Days to floral bud emergence	YL-11	14	10.7	0.157864	0.05239	0.240042
1593	[Bud_2022]	16 h	2022	Days to floral bud emergence	YL-11	14	11.2	0.125117	0.03809	0.209308
1594	[Bud_2022]	16 h	2022	Days to floral bud emergence	YL-11	14	11.7	0.0963587	0.02634	0.178852
1595	[Bud_2022]	16 h	2022	Days to floral bud emergence	YL-11	15	11.91	0.08619	0.02247	0.167233
1596	[Bud_2022]	16 h	2022	Days to floral bud emergence	YL-11	15	12.41	0.0925147	0.02631	0.179648
1597	[Bud_2022]	16 h	2022	Days to floral bud emergence	YL-11	15	12.91	0.0983828	0.02995	0.19112
1598	[Bud_2022]	16 h	2022	Days to floral bud emergence	YL-11	15	13.41	0.103429	0.03303	0.200953
1599	[Bud_2022]	16 h	2022	Days to floral bud emergence	YL-11	15	13.91	0.107276	0.03517	0.208435
1600	[Bud_2022]	16 h	2022	Days to floral bud emergence	YL-11	15	14.41	0.109589	0.03602	0.212893
1601	[Bud_2022]	16 h	2022	Days to floral bud emergence	YL-11	15	14.91	0.110134	0.03538	0.213845
1602	[Bud_2022]	16 h	2022	Days to floral bud emergence	YL-11	15	15.41	0.108838	0.03327	0.211115
1603	[Bud_2022]	16 h	2022	Days to floral bud emergence	YL-11	15	15.91	0.10581	0.02992	0.204852
1604	[Bud_2022]	16 h	2022	Days to floral bud emergence	YL-11	16	16.32	0.101926	0.02656	0.197445
1605	[Bud_2022]	16 h	2022	Days to floral bud emergence	YL-11	16	16.82	0.0818971	0.02296	0.184247
1606	[Bud_2022]	16 h	2022	Days to floral bud emergence	YL-11	16	17.32	0.06212	0.01822	0.16635
1607	[Bud_2022]	16 h	2022	Days to floral bud emergence	YL-11	16	17.82	0.0434955	0.01294	0.143681
1608	[Bud_2022]	16 h	2022	Days to floral bud emergence	YL-11	16	18.32	0.0270165	0.00785	0.116368
1609	[Bud_2022]	16 h	2022	Days to floral bud emergence	YL-11	16	18.82	0.0136984	0.00372	0.0847643
1610	[Bud_2022]	16 h	2022	Days to floral bud emergence	YL-11	17	19.03	0.00999141	0.0026	0.0728731
1611	[Bud_2022]	16 h	2022	Days to floral bud emergence	YL-11	18	19.41	0.0366175	0.00955	0.133655
1612	[Bud_2022]	16 h	2022	Days to floral bud emergence	YL-11	18	19.91	0.0328205	0.00968	0.127524
1613	[Bud_2022]	16 h	2022	Days to floral bud emergence	YL-11	18	20.41	0.0291218	0.00951	0.120993
1614	[Bud_2022]	16 h	2022	Days to floral bud emergence	YL-11	18	20.91	0.0255432	0.00911	0.114066
1615	[Bud_2022]	16 h	2022	Days to floral bud emergence	YL-11	18	21.41	0.0221084	0.00848	0.106723
1616	[Bud_2022]	16 h	2022	Days to floral bud emergence	YL-11	18	21.91	0.018843	0.00769	0.0989723
1617	[Bud_2022]	16 h	2022	Days to floral bud emergence	YL-11	18	22.41	0.0157736	0.00676	0.0908512
1618	[Bud_2022]	16 h	2022	Days to floral bud emergence	YL-11	18	22.91	0.0129265	0.00577	0.082381
1619	[Bud_2022]	16 h	2022	Days to floral bud emergence	YL-11	18	23.41	0.0103272	0.00474	0.0736178
1620	[Bud_2022]	16 h	2022	Days to floral bud emergence	YL-11	18	23.91	0.00799815	0.00374	0.0646452
1621	[Bud_2022]	16 h	2022	Days to floral bud emergence	YL-11	18	24.41	0.00595791	0.00281	0.0555549
1622	[Bud_2022]	16 h	2022	Days to floral bud emergence	YL-11	18	24.91	0.00421937	0.00198	0.0464343
1623	[Bud_2022]	16 h	2022	Days to floral bud emergence	YL-11	18	25.41	0.00278893	0.0013	0.0374099
1624	[Bud_2022]	16 h	2022	Days to floral bud emergence	YL-11	18	25.91	0.00166604	0.00076	0.0285814
1625	[Bud_2022]	16 h	2022	Days to floral bud emergence	YL-11	18	26.41	0.000843413	0.00037	0.0200493
1626	[Bud_2022]	16 h	2022	Days to floral bud emergence	YL-11	18	26.91	0.000307609	0.00013	0.0118949
1627	[Bud_2022]	16 h	2022	Days to floral bud emergence	YL-11	18	27.41	4.03913e-05	2e-05	0.0041745
1628	[Bud_2022]	16 h	2022	Days to floral bud emergence	YL-11	18	27.91	1.99565e-05	1e-05	-0.0028605
1629	[Bud_2022]	16 h	2022	Days to floral bud emergence	YL-11	18	28.41	0.00022237	8e-05	-0.0095922
1630	[Bud_2022]	16 h	2022	Days to floral bud emergence	YL-11	18	28.91	0.000622826	0.00021	-0.0158065
1631	[Bud_2022]	16 h	2022	Days to floral bud emergence	YL-11	18	29.41	0.0011967	0.00037	-0.0215051
1632	[Bud_2022]	16 h	2022	Days to floral bud emergence	YL-11	18	29.91	0.00192028	0.00054	-0.0267163
1633	[Bud_2022]	16 h	2022	Days to floral bud emergence	YL-11	19	30.29	0.00219983	0.00057	-0.0281684
1634	[Bud_2022]	16 h	2022	Days to floral bud emergence	YL-11	19	30.79	0.0155987	0.0042	0.0732808
1635	[Bud_2022]	16 h	2022	Days to floral bud emergence	YL-12a	1	0.01	0.575043	0.14859	-0.400645
1636	[Bud_2022]	16 h	2022	Days to floral bud emergence	YL-12a	2	0.38	0.46527	0.1206	-0.365987
1637	[Bud_2022]	16 h	2022	Days to floral bud emergence	YL-12a	2	0.88	0.457422	0.12998	-0.377462
1638	[Bud_2022]	16 h	2022	Days to floral bud emergence	YL-12a	2	1.38	0.445378	0.13776	-0.386782
1639	[Bud_2022]	16 h	2022	Days to floral bud emergence	YL-12a	2	1.88	0.428374	0.1431	-0.393021
1640	[Bud_2022]	16 h	2022	Days to floral bud emergence	YL-12a	2	2.38	0.40571	0.14508	-0.395134
1641	[Bud_2022]	16 h	2022	Days to floral bud emergence	YL-12a	2	2.88	0.376882	0.14275	-0.39191
1642	[Bud_2022]	16 h	2022	Days to floral bud emergence	YL-12a	2	3.38	0.341747	0.13531	-0.382052
1643	[Bud_2022]	16 h	2022	Days to floral bud emergence	YL-12a	2	3.88	0.300766	0.12233	-0.364214
1644	[Bud_2022]	16 h	2022	Days to floral bud emergence	YL-12a	2	4.38	0.255293	0.10401	-0.337255
1645	[Bud_2022]	16 h	2022	Days to floral bud emergence	YL-12a	2	4.88	0.207831	0.08185	-0.300999
1646	[Bud_2022]	16 h	2022	Days to floral bud emergence	YL-12a	2	5.38	0.161877	0.05897	-0.257633
1647	[Bud_2022]	16 h	2022	Days to floral bud emergence	YL-12a	2	5.88	0.120909	0.03908	-0.212034
1648	[Bud_2022]	16 h	2022	Days to floral bud emergence	YL-12a	2	6.38	0.0870155	0.02428	-0.169391
1649	[Bud_2022]	16 h	2022	Days to floral bud emergence	YL-12a	3	6.61	0.0735794	0.01916	-0.151482
1650	[Bud_2022]	16 h	2022	Days to floral bud emergence	YL-12a	4	6.98	0.0437034	0.01138	-0.116443
1651	[Bud_2022]	16 h	2022	Days to floral bud emergence	YL-12a	5	7.35	0.019907	0.00518	-0.0812482
1652	[Bud_2022]	16 h	2022	Days to floral bud emergence	YL-12a	6	7.72	0.0171138	0.00445	-0.0765015
1653	[Bud_2022]	16 h	2022	Days to floral bud emergence	YL-12a	7	8.09	0.0126477	0.0033	-0.0659711
1654	[Bud_2022]	16 h	2022	Days to floral bud emergence	YL-12a	8	8.46	0.00244283	0.00063	0.0290347
1655	[Bud_2022]	16 h	2022	Days to floral bud emergence	YL-12a	8	8.96	0.000896217	0.00023	0.0172184
1656	[Bud_2022]	16 h	2022	Days to floral bud emergence	YL-12a	9	9.21	0.000371826	0.0001	0.0111599
1657	[Bud_2022]	16 h	2022	Days to floral bud emergence	YL-12a	9	9.71	0.00715326	0.00224	-0.0535437
1658	[Bud_2022]	16 h	2022	Days to floral bud emergence	YL-12a	9	10.21	0.0366102	0.01125	-0.121325
1659	[Bud_2022]	16 h	2022	Days to floral bud emergence	YL-12a	10	10.72	0.0779208	0.02031	-0.166993
1660	[Bud_2022]	16 h	2022	Days to floral bud emergence	YL-12a	10	11.22	0.0584275	0.01646	-0.147107
1661	[Bud_2022]	16 h	2022	Days to floral bud emergence	YL-12a	10	11.72	0.0411412	0.01236	-0.125434
1662	[Bud_2022]	16 h	2022	Days to floral bud emergence	YL-12a	10	12.22	0.0264247	0.00836	-0.102016
1663	[Bud_2022]	16 h	2022	Days to floral bud emergence	YL-12a	10	12.72	0.014635	0.00481	-0.0769385
1664	[Bud_2022]	16 h	2022	Days to floral bud emergence	YL-12a	10	13.22	0.0061138	0.00206	-0.0503118
1665	[Bud_2022]	16 h	2022	Days to floral bud emergence	YL-12a	10	13.72	0.00117798	0.0004	-0.0222733
1666	[Bud_2022]	16 h	2022	Days to floral bud emergence	YL-12a	10	14.22	0.000110174	4e-05	0.0068133
1667	[Bud_2022]	16 h	2022	Days to floral bud emergence	YL-12a	10	14.72	0.00314939	0.00106	0.0371329
1668	[Bud_2022]	16 h	2022	Days to floral bud emergence	YL-12a	10	15.22	0.0104812	0.00345	0.0682875
1669	[Bud_2022]	16 h	2022	Days to floral bud emergence	YL-12a	10	15.72	0.022228	0.007	0.100003
1670	[Bud_2022]	16 h	2022	Days to floral bud emergence	YL-12a	10	16.22	0.0384395	0.01138	0.132008
1671	[Bud_2022]	16 h	2022	Days to floral bud emergence	YL-12a	10	16.72	0.0590841	0.0161	0.163992
1672	[Bud_2022]	16 h	2022	Days to floral bud emergence	YL-12a	11	16.96	0.068599	0.01788	0.177149
1673	[Bud_2022]	16 h	2022	Days to floral bud emergence	YL-12a	12	17.33	0.0223706	0.00584	0.108867
1674	[Bud_2022]	16 h	2022	Days to floral bud emergence	YL-12a	12	17.83	0.00357554	0.00108	0.0455461
1675	[Bud_2022]	16 h	2022	Days to floral bud emergence	YL-12a	12	18.33	0.00145507	0.00048	-0.0297845
1676	[Bud_2022]	16 h	2022	Days to floral bud emergence	YL-12a	12	18.83	0.0190182	0.00653	-0.108157
1677	[Bud_2022]	16 h	2022	Days to floral bud emergence	YL-12a	12	19.33	0.0539005	0.01793	-0.177827
1678	[Bud_2022]	16 h	2022	Days to floral bud emergence	YL-12a	12	19.83	0.0994002	0.03035	-0.230883
1679	[Bud_2022]	16 h	2022	Days to floral bud emergence	YL-12a	12	20.33	0.147816	0.03972	-0.264718
1680	[Bud_2022]	16 h	2022	Days to floral bud emergence	YL-12a	13	20.45	0.153873	0.04023	-0.266954
1681	[Bud_2022]	16 h	2022	Days to floral bud emergence	YL-12a	14	20.82	0.0188705	0.00491	-0.0995878
1682	[Bud_2022]	16 h	2022	Days to floral bud emergence	YL-12a	15	21.2	0.0535462	0.01399	-0.15841
1683	[Bud_2022]	16 h	2022	Days to floral bud emergence	YL-12a	15	21.7	0.0714627	0.02211	-0.190919
1684	[Bud_2022]	16 h	2022	Days to floral bud emergence	YL-12a	15	22.2	0.0916956	0.03232	-0.222923
1685	[Bud_2022]	16 h	2022	Days to floral bud emergence	YL-12a	15	22.7	0.112983	0.04369	-0.251973
1686	[Bud_2022]	16 h	2022	Days to floral bud emergence	YL-12a	15	23.2	0.133652	0.05479	-0.275854
1687	[Bud_2022]	16 h	2022	Days to floral bud emergence	YL-12a	15	23.7	0.151894	0.06394	-0.292795
1688	[Bud_2022]	16 h	2022	Days to floral bud emergence	YL-12a	15	24.2	0.166052	0.06959	-0.301429
1689	[Bud_2022]	16 h	2022	Days to floral bud emergence	YL-12a	15	24.7	0.174917	0.07061	-0.300779
1690	[Bud_2022]	16 h	2022	Days to floral bud emergence	YL-12a	15	25.2	0.178032	0.06669	-0.290621
1691	[Bud_2022]	16 h	2022	Days to floral bud emergence	YL-12a	15	25.7	0.175917	0.05876	-0.27218
1692	[Bud_2022]	16 h	2022	Days to floral bud emergence	YL-12a	15	26.2	0.169952	0.04883	-0.248434
1693	[Bud_2022]	16 h	2022	Days to floral bud emergence	YL-12a	16	26.5	0.165142	0.04303	-0.233532
1694	[Bud_2022]	16 h	2022	Days to floral bud emergence	YL-12a	16	27	0.151367	0.04353	-0.223264
1695	[Bud_2022]	16 h	2022	Days to floral bud emergence	YL-12a	16	27.5	0.136914	0.04214	-0.210623
1696	[Bud_2022]	16 h	2022	Days to floral bud emergence	YL-12a	16	28	0.122339	0.0393	-0.196345
1697	[Bud_2022]	16 h	2022	Days to floral bud emergence	YL-12a	16	28.5	0.108118	0.0355	-0.181161
1698	[Bud_2022]	16 h	2022	Days to floral bud emergence	YL-12a	16	29	0.0946118	0.03122	-0.165709
1699	[Bud_2022]	16 h	2022	Days to floral bud emergence	YL-12a	16	29.5	0.0820613	0.02682	-0.150476
1700	[Bud_2022]	16 h	2022	Days to floral bud emergence	YL-12a	16	30	0.0706017	0.02259	-0.135804
1701	[Bud_2022]	16 h	2022	Days to floral bud emergence	YL-12a	16	30.5	0.0602855	0.01869	-0.121911
1702	[Bud_2022]	16 h	2022	Days to floral bud emergence	YL-12a	16	31	0.0511055	0.01522	-0.108926
1703	[Bud_2022]	16 h	2022	Days to floral bud emergence	YL-12a	16	31.5	0.0430152	0.0122	-0.0968871
1704	[Bud_2022]	16 h	2022	Days to floral bud emergence	YL-12a	16	32	0.0359446	0.00965	-0.0858192
1705	[Bud_2022]	16 h	2022	Days to floral bud emergence	YL-12a	17	32.26	0.0310889	0.00813	-0.0787243
1706	[Bud_2022]	16 h	2022	Days to floral bud emergence	YL-12a	18	32.63	3.91522e-05	1e-05	0.0028084
1707	[Bud_2022]	16 h	2022	Days to floral bud emergence	YL-12a	19	33	0.00558387	0.00145	-0.0338673
1708	[Bud_2022]	16 h	2022	Days to floral bud emergence	YL-12a	20	33.37	0.0037108	0.00097	-0.0279181
1709	[Bud_2022]	16 h	2022	Days to floral bud emergence	YL-12a	21	33.74	0.0434139	0.01131	-0.0957231
1710	[Bud_2022]	16 h	2022	Days to floral bud emergence	YL-12b	1	0.01	0.0773643	0.02014	-0.165983
1711	[Bud_2022]	16 h	2022	Days to floral bud emergence	YL-12b	1	0.51	0.0961813	0.02507	-0.171602
1712	[Bud_2022]	16 h	2022	Days to floral bud emergence	YL-12b	2	0.76	0.1065	0.02777	-0.17628
1713	[Bud_2022]	16 h	2022	Days to floral bud emergence	YL-12b	2	1.26	0.0884379	0.02517	-0.162057
1714	[Bud_2022]	16 h	2022	Days to floral bud emergence	YL-12b	2	1.76	0.0710065	0.02141	-0.145254
1715	[Bud_2022]	16 h	2022	Days to floral bud emergence	YL-12b	2	2.26	0.0549175	0.0171	-0.126872
1716	[Bud_2022]	16 h	2022	Days to floral bud emergence	YL-12b	2	2.76	0.0406866	0.01279	-0.10783
1717	[Bud_2022]	16 h	2022	Days to floral bud emergence	YL-12b	2	3.26	0.0286156	0.00891	-0.0888898
1718	[Bud_2022]	16 h	2022	Days to floral bud emergence	YL-12b	2	3.76	0.0188172	0.00571	-0.0705961
1719	[Bud_2022]	16 h	2022	Days to floral bud emergence	YL-12b	2	4.26	0.0112598	0.00327	-0.0533284
1720	[Bud_2022]	16 h	2022	Days to floral bud emergence	YL-12b	2	4.76	0.00581135	0.0016	-0.0373206
1721	[Bud_2022]	16 h	2022	Days to floral bud emergence	YL-12b	3	5.17	0.00252665	0.00066	-0.024089
1722	[Bud_2022]	16 h	2022	Days to floral bud emergence	YL-12b	4	5.54	0.00378433	0.00099	0.0305048
1723	[Bud_2022]	16 h	2022	Days to floral bud emergence	YL-12b	5	5.91	0.00202572	0.00053	-0.0235369
1724	[Bud_2022]	16 h	2022	Days to floral bud emergence	YL-12b	5	6.41	0.000707413	0.00018	-0.0139476
1725	[Bud_2022]	16 h	2022	Days to floral bud emergence	YL-12b	6	6.65	0.000324087	8e-05	-0.0094503
1726	[Bud_2022]	16 h	2022	Days to floral bud emergence	YL-12b	6	7.15	0.000188413	5e-05	-0.0072022
1727	[Bud_2022]	16 h	2022	Days to floral bud emergence	YL-12b	6	7.65	8.91304e-05	3e-05	-0.0049465
1728	[Bud_2022]	16 h	2022	Days to floral bud emergence	YL-12b	6	8.15	2.65e-05	1e-05	-0.0026822
1729	[Bud_2022]	16 h	2022	Days to floral bud emergence	YL-12b	6	8.65	7.17391e-07	0	-0.0004036
1730	[Bud_2022]	16 h	2022	Days to floral bud emergence	YL-12b	6	9.15	1.19348e-05	0	0.001784
1731	[Bud_2022]	16 h	2022	Days to floral bud emergence	YL-12b	6	9.65	6.02609e-05	2e-05	0.004069
1732	[Bud_2022]	16 h	2022	Days to floral bud emergence	YL-12b	6	10.15	0.000145739	5e-05	0.0063542
1733	[Bud_2022]	16 h	2022	Days to floral bud emergence	YL-12b	6	10.65	0.00026837	0.0001	0.0086348
1734	[Bud_2022]	16 h	2022	Days to floral bud emergence	YL-12b	6	11.15	0.000428043	0.00016	0.0109143
1735	[Bud_2022]	16 h	2022	Days to floral bud emergence	YL-12b	6	11.65	0.000624696	0.00023	0.0131884
1736	[Bud_2022]	16 h	2022	Days to floral bud emergence	YL-12b	6	12.15	0.000858065	0.00033	0.0154444
1737	[Bud_2022]	16 h	2022	Days to floral bud emergence	YL-12b	6	12.65	0.00112796	0.00043	0.0176975
1738	[Bud_2022]	16 h	2022	Days to floral bud emergence	YL-12b	6	13.15	0.00143402	0.00055	0.0199265
1739	[Bud_2022]	16 h	2022	Days to floral bud emergence	YL-12b	6	13.65	0.00177589	0.00069	0.0221374
1740	[Bud_2022]	16 h	2022	Days to floral bud emergence	YL-12b	6	14.15	0.00215313	0.00083	0.0243271
1741	[Bud_2022]	16 h	2022	Days to floral bud emergence	YL-12b	6	14.65	0.00256524	0.00099	0.026493
1742	[Bud_2022]	16 h	2022	Days to floral bud emergence	YL-12b	6	15.15	0.00301163	0.00115	0.028623
1743	[Bud_2022]	16 h	2022	Days to floral bud emergence	YL-12b	6	15.65	0.00349174	0.00132	0.0307332
1744	[Bud_2022]	16 h	2022	Days to floral bud emergence	YL-12b	6	16.15	0.00400483	0.00149	0.0328113
1745	[Bud_2022]	16 h	2022	Days to floral bud emergence	YL-12b	6	16.65	0.00455022	0.00167	0.0348547
1746	[Bud_2022]	16 h	2022	Days to floral bud emergence	YL-12b	6	17.15	0.00512707	0.00184	0.0368519
1747	[Bud_2022]	16 h	2022	Days to floral bud emergence	YL-12b	6	17.65	0.00573459	0.00201	0.0388194
1748	[Bud_2022]	16 h	2022	Days to floral bud emergence	YL-12b	6	18.15	0.00637187	0.00217	0.0407449
1749	[Bud_2022]	16 h	2022	Days to floral bud emergence	YL-12b	6	18.65	0.00703798	0.00232	0.0426178
1750	[Bud_2022]	16 h	2022	Days to floral bud emergence	YL-12b	6	19.15	0.00773196	0.00246	0.044454
1751	[Bud_2022]	16 h	2022	Days to floral bud emergence	YL-12b	6	19.65	0.00845278	0.00258	0.0462334
1752	[Bud_2022]	16 h	2022	Days to floral bud emergence	YL-12b	6	20.15	0.00919939	0.00268	0.0479726
1753	[Bud_2022]	16 h	2022	Days to floral bud emergence	YL-12b	6	20.65	0.00997067	0.00276	0.0496516
1754	[Bud_2022]	16 h	2022	Days to floral bud emergence	YL-12b	6	21.15	0.0107656	0.00282	0.0512869
1755	[Bud_2022]	16 h	2022	Days to floral bud emergence	YL-12b	7	21.2	0.010966	0.00286	0.0517211
1756	[Bud_2022]	16 h	2022	Days to floral bud emergence	YL-12b	8	21.57	0.0159959	0.00417	0.0619821
1757	[Bud_2022]	16 h	2022	Days to floral bud emergence	YL-12b	9	21.94	0.00328117	0.00086	0.0282163
1758	[Bud_2022]	16 h	2022	Days to floral bud emergence	YL-12b	10	22.31	0.0073252	0.00191	-0.0422061
1759	[Bud_2022]	16 h	2022	Days to floral bud emergence	YL-12b	11	22.68	0.00140328	0.00037	-0.0185538
1760	[Bud_2022]	16 h	2022	Days to floral bud emergence	YL-12b	12	23.05	0.0292223	0.00763	-0.0850222
1761	[Bud_2022]	16 h	2022	Days to floral bud emergence	YL-12b	12	23.55	0.059598	0.01673	-0.125159
1762	[Bud_2022]	16 h	2022	Days to floral bud emergence	YL-12b	12	24.05	0.0937177	0.02508	-0.154126
1763	[Bud_2022]	16 h	2022	Days to floral bud emergence	YL-12b	13	24.18	0.101868	0.02652	-0.158982
1764	[Bud_2022]	16 h	2022	Days to floral bud emergence	YL-12b	14	24.55	0.118909	0.03096	-0.172976
1765	[Bud_2022]	16 h	2022	Days to floral bud emergence	YL-12b	15	24.92	0.0804645	0.02096	-0.142505
1766	[Bud_2022]	16 h	2022	Days to floral bud emergence	YL-12c	1	0.01	0.00329678	0.00086	0.0292658
1767	[Bud_2022]	16 h	2022	Days to floral bud emergence	YL-12c	1	0.51	0.0349775	0.00934	0.0952557
1768	[Bud_2022]	16 h	2022	Days to floral bud emergence	YL-12d	1	0.01	0.116173	0.03307	0.135882
1769	[Bud_2022]	16 h	2022	Days to floral bud emergence	YL-12d	2	0.38	0.33579	0.10437	0.348181
1770	[Bud_2022]	16 h	2022	Days to floral bud emergence	YL-12d	3	0.75	0.00805676	0.00211	0.0350543
1771	[Bud_2022]	16 h	2022	Days to floral bud emergence	YL-12d	3	1.25	0.00331361	0.00091	0.0232061
1772	[Bud_2022]	16 h	2022	Days to floral bud emergence	YL-12d	4	1.5	0.00158539	0.00041	0.015682
1773	[Bud_2022]	16 h	2022	Days to floral bud emergence	YL-12d	4	2	0.00177176	0.00048	0.0169969
1774	[Bud_2022]	16 h	2022	Days to floral bud emergence	YL-12d	4	2.5	0.00191215	0.00052	0.0178042
1775	[Bud_2022]	16 h	2022	Days to floral bud emergence	YL-12d	5	3.01	0.0021005	0.00055	0.018502
1776	[Bud_2022]	16 h	2022	Days to floral bud emergence	YL-12d	5	3.51	0.0117421	0.00314	0.0453866
1777	[Bud_2022]	16 h	2022	Days to floral bud emergence	YL-12d	6	3.76	0.0191587	0.00499	0.0579949
1778	[Bud_2022]	16 h	2022	Days to floral bud emergence	YL-12d	7	4.13	0.0273116	0.00712	0.0703726
1779	[Bud_2022]	16 h	2022	Days to floral bud emergence	YL-12d	8	4.5	0.00558633	0.00146	0.0325174
1780	[Bud_2022]	16 h	2022	Days to floral bud emergence	YL-12d	9	4.87	0.014447	0.00377	0.0515997
1781	[Bud_2022]	16 h	2022	Days to floral bud emergence	YL-12d	10	5.24	0.0268799	0.00701	0.069826
1782	[Bud_2022]	16 h	2022	Days to floral bud emergence	YL-12d	10	5.74	0.0243087	0.00639	0.0663864
1783	[Bud_2022]	16 h	2022	Days to floral bud emergence	YL-12d	11	5.99	0.023485	0.00612	0.0649508
1784	[Bud_2022]	16 h	2022	Days to floral bud emergence	YL-12d	12	6.36	0.0479328	0.01249	0.0929279
1785	[Bud_2022]	16 h	2022	Days to floral bud emergence	YL-12d	13	6.73	0.027025	0.00704	0.0699841
1786	[Bud_2022]	16 h	2022	Days to floral bud emergence	YL-12d	14	7.1	0.0264467	0.0076	0.070562
1787	[Bud_2022]	16 h	2022	Days to floral bud emergence	YL-12d	15	7.47	0.628266	0.21513	-0.582853
1788	[Bud_2022]	16 h	2022	Days to floral bud emergence	YL-12d	16	7.84	0.00484615	0.00126	0.0291506
1789	[Bud_2022]	16 h	2022	Days to floral bud emergence	YL-12d	17	8.21	0.00377574	0.00099	0.0259565
1790	[Bud_2022]	16 h	2022	Days to floral bud emergence	YL-12d	17	8.71	0.0656284	0.01781	0.10999
1791	[Bud_2022]	16 h	2022	Days to floral bud emergence	YL-12d	18	8.96	0.117141	0.03049	0.143916
1792	[Bud_2022]	16 h	2022	Days to floral bud emergence	YL-12d	18	9.46	0.126547	0.03299	0.1506
1793	[Bud_2022]	16 h	2022	Days to floral bud emergence	YL-12d	19	9.7	0.132982	0.03463	0.154914
1794	[Bud_2022]	16 h	2022	Days to floral bud emergence	YL-12d	20	10.07	0.216057	0.05789	0.197864
1795	[Bud_2022]	16 h	2022	Days to floral bud emergence	YL-12d	21	10.44	0.690728	0.17846	0.346548
1796	[Bud_2022]	16 h	2022	Days to floral bud emergence	YL-12d	22	10.81	0.453679	0.11797	0.287216
1797	[Bud_2022]	16 h	2022	Days to floral bud emergence	YL-12d	23	11.18	0.699986	0.18055	0.348478
1798	[Bud_2022]	16 h	2022	Days to floral bud emergence	YL-12d	24	11.55	0.820418	0.21121	0.377487
1799	[Bud_2022]	16 h	2022	Days to floral bud emergence	YL-12d	25	11.92	0.670391	0.17293	0.336424
1800	[Bud_2022]	16 h	2022	Days to floral bud emergence	YL-12d	25	12.42	0.567589	0.14734	0.303159
1801	[Bud_2022]	16 h	2022	Days to floral bud emergence	YL-12d	27	12.67	0.520319	0.1346	0.287033
1802	[Bud_2022]	16 h	2022	Days to floral bud emergence	YL-12d	28	13.04	0.414653	0.10743	0.26021
1803	[Bud_2022]	16 h	2022	Days to floral bud emergence	YL-12d	29	13.41	0.342971	0.08896	0.23553
1804	[Bud_2022]	16 h	2022	Days to floral bud emergence	YL-12d	30	13.78	0.40773	0.10569	0.2647
1805	[Bud_2022]	16 h	2022	Days to floral bud emergence	YL-12d	31	14.15	0.303432	0.07877	0.224189
1806	[Bud_2022]	16 h	2022	Days to floral bud emergence	YL-12d	32	14.52	0.232749	0.06047	0.196827
1807	[Bud_2022]	16 h	2022	Days to floral bud emergence	YL-12d	33	14.89	0.197378	0.05134	0.184591
1808	[Bud_2022]	16 h	2022	Days to floral bud emergence	YL-12d	34	15.26	0.268285	0.06966	0.211698
1809	[Bud_2022]	16 h	2022	Days to floral bud emergence	YL-12d	35	15.63	0.232849	0.06054	0.199567
1810	[Bud_2022]	16 h	2022	Days to floral bud emergence	YL-12d	36	16	0.318933	0.08273	0.23107
1811	[Bud_2022]	16 h	2022	Days to floral bud emergence	YL-12d	37	16.37	0.323892	0.08404	0.233649
1812	[Bud_2022]	16 h	2022	Days to floral bud emergence	YL-12d	37	16.87	0.274871	0.07183	0.213274
1813	[Bud_2022]	16 h	2022	Days to floral bud emergence	YL-12d	38	17.12	0.250622	0.06509	0.201864
1814	[Bud_2022]	16 h	2022	Days to floral bud emergence	YL-12d	39	17.49	0.219952	0.05719	0.187814
1815	[Bud_2022]	16 h	2022	Days to floral bud emergence	YL-12d	40	17.86	0.147416	0.03844	0.155403
1816	[Bud_2022]	16 h	2022	Days to floral bud emergence	YL-12d	41	18.23	0.0568187	0.01481	0.0963203
1817	[Bud_2022]	16 h	2022	Days to floral bud emergence	YL-12d	42	18.6	0.10117	0.02635	0.127094
1818	[Bud_2022]	16 h	2022	Days to floral bud emergence	YL-12d	43	18.97	0.0607758	0.01583	0.0990972
1819	[Bud_2022]	16 h	2022	Days to floral bud emergence	YL-12d	44	19.34	0.0743076	0.01936	0.110429
1820	[Bud_2022]	16 h	2022	Days to floral bud emergence	YL-12d	45	19.71	0.0437959	0.01141	0.0848616
1821	[Bud_2022]	16 h	2022	Days to floral bud emergence	YL-12d	46	20.08	0.0511325	0.01332	0.0915449
1822	[Bud_2022]	16 h	2022	Days to floral bud emergence	YL-12d	47	20.45	0.0381753	0.00995	0.0793608
1823	[Bud_2022]	16 h	2022	Days to floral bud emergence	YL-12d	48	20.82	0.0488667	0.01274	0.0892087
1824	[Bud_2022]	16 h	2022	Days to floral bud emergence	YL-12d	49	21.19	0.0812626	0.02117	0.114657
1825	[Bud_2022]	16 h	2022	Days to floral bud emergence	YL-12d	50	21.57	0.106513	0.02774	0.131383
1826	[Bud_2022]	16 h	2022	Days to floral bud emergence	YL-12d	51	21.94	0.0662151	0.01725	0.10252
1827	[Bud_2022]	16 h	2022	Days to floral bud emergence	YL-12d	52	22.31	0.0456509	0.0119	0.086066
1828	[Bud_2022]	16 h	2022	Days to floral bud emergence	YL-12d	53	22.68	0.0219794	0.00573	0.0599378
1829	[Bud_2022]	16 h	2022	Days to floral bud emergence	YL-12d	54	23.05	0.00428609	0.00112	0.0266637
1830	[Bud_2022]	16 h	2022	Days to floral bud emergence	YL-12d	55	23.42	0.0179801	0.00469	0.0542794
1831	[Bud_2022]	16 h	2022	Days to floral bud emergence	YL-12d	56	23.79	0.0448661	0.0117	0.0870471
1832	[Bud_2022]	16 h	2022	Days to floral bud emergence	YL-12d	57	24.16	0.0821186	0.02139	0.118004
1833	[Bud_2022]	16 h	2022	Days to floral bud emergence	YL-12d	58	24.53	0.0535796	0.01396	0.0956612
1834	[Bud_2022]	16 h	2022	Days to floral bud emergence	YL-12d	59	24.9	0.0774464	0.02017	0.113589
1835	[Bud_2022]	16 h	2022	Days to floral bud emergence	YL-12d	60	25.27	0.110308	0.02873	0.136249
1836	[Bud_2022]	16 h	2022	Days to floral bud emergence	YL-12d	60	25.77	0.0758232	0.02041	0.11578
1837	[Bud_2022]	16 h	2022	Days to floral bud emergence	YL-12d	60	26.27	0.045344	0.01224	0.0907043
1838	[Bud_2022]	16 h	2022	Days to floral bud emergence	YL-12d	61	26.78	0.0210481	0.00549	0.0616974
1839	[Bud_2022]	16 h	2022	Days to floral bud emergence	YL-12d	62	27.15	0.0068872	0.0018	0.0357274
1840	[Bud_2022]	16 h	2022	Days to floral bud emergence	YL-12d	63	27.53	0.0527513	0.01374	0.0975272
1841	[Bud_2022]	16 h	2022	Days to floral bud emergence	YL-12d	63	28.03	0.0922711	0.02417	0.12741
1842	[Bud_2022]	16 h	2022	Days to floral bud emergence	YL-12d	64	28.27	0.111872	0.02913	0.139129
1843	[Bud_2022]	16 h	2022	Days to floral bud emergence	YL-12d	65	28.64	0.0713678	0.01859	0.110351
1844	[Bud_2022]	16 h	2022	Days to floral bud emergence	YL-12d	66	29.01	0.0481784	0.01256	0.0919578
1845	[Bud_2022]	16 h	2022	Days to floral bud emergence	YL-12d	66	29.51	0.0143565	0.00378	0.0499074
1846	[Bud_2022]	16 h	2022	Days to floral bud emergence	YL-12d	67	29.76	0.0048947	0.00128	0.028902
1847	[Bud_2022]	16 h	2022	Days to floral bud emergence	YL-12d	68	30.13	4.67391e-05	1e-05	-0.00282
1848	[Bud_2022]	16 h	2022	Days to floral bud emergence	YL-12d	68	30.63	0.00212315	0.00056	-0.0190974
1849	[Bud_2022]	16 h	2022	Days to floral bud emergence	YL-12d	68	31.13	0.0072415	0.00192	-0.0351885
1850	[Bud_2022]	16 h	2022	Days to floral bud emergence	YL-12d	69	31.64	0.0152853	0.00399	-0.0508964
1851	[Bud_2022]	16 h	2022	Days to floral bud emergence	YL-12d	69	32.14	0.0150674	0.00397	-0.0518314
1852	[Bud_2022]	16 h	2022	Days to floral bud emergence	YL-12d	70	32.39	0.0144502	0.00377	-0.0511575
1853	[Bud_2022]	16 h	2022	Days to floral bud emergence	YL-12d	70	32.89	0.00193687	0.00051	-0.0186809
1854	[Bud_2022]	16 h	2022	Days to floral bud emergence	YL-12d	71	33.14	2.91087e-05	1e-05	-0.0022606
1855	[Bud_2022]	16 h	2022	Days to floral bud emergence	YL-12d	72	33.51	0.00516167	0.00134	0.0306557
1856	[Bud_2022]	16 h	2022	Days to floral bud emergence	YL-12d	73	33.88	0.00234024	0.00061	0.0204069
1857	[Bud_2022]	16 h	2022	Days to floral bud emergence	YL-12d	74	34.25	0.0405094	0.01056	0.0844922
1858	[Bud_2022]	16 h	2022	Days to floral bud emergence	YL-12d	75	34.62	0.0532593	0.01387	0.0980519
1859	[Bud_2022]	16 h	2022	Days to floral bud emergence	YL-12d	76	34.99	0.0534758	0.01394	0.0991799
1860	[Bud_2022]	16 h	2022	Days to floral bud emergence	YL-12d	77	35.36	0.0859545	0.02244	0.126088
1861	[Bud_2022]	16 h	2022	Days to floral bud emergence	YL-12d	77	35.86	0.16539	0.04464	0.176147
1862	[Bud_2022]	16 h	2022	Days to floral bud emergence	YL-12d	78	36.11	0.201616	0.05243	0.190899
1863	[Bud_2022]	16 h	2022	Days to floral bud emergence	YL-12d	79	36.48	0.138504	0.03603	0.158822
1864	[Bud_2022]	16 h	2022	Days to floral bud emergence	YL-12d	80	36.85	0.14012	0.03646	0.158641
1865	[Bud_2022]	16 h	2022	Days to floral bud emergence	YL-12d	81	37.22	0.177561	0.04619	0.177035
1866	[Bud_2022]	16 h	2022	Days to floral bud emergence	YL-12d	81	37.72	0.17752	0.04651	0.180765
1867	[Bud_2022]	16 h	2022	Days to floral bud emergence	YL-12d	82	37.96	0.176884	0.04599	0.181997
1868	[Bud_2022]	16 h	2022	Days to floral bud emergence	YL-12d	83	38.33	0.165898	0.04314	0.176463
1869	[Bud_2022]	16 h	2022	Days to floral bud emergence	YL-12d	84	38.7	0.14767	0.03846	0.167641
1870	[Bud_2022]	16 h	2022	Days to floral bud emergence	YL-12d	84	39.2	0.216595	0.05718	0.205056
1871	[Bud_2022]	16 h	2022	Days to floral bud emergence	YL-12d	85	39.45	0.25495	0.06643	0.221722
1872	[Bud_2022]	16 h	2022	Days to floral bud emergence	YL-12d	86	39.82	0.42123	0.10921	0.27925
1873	[Bud_2022]	16 h	2022	Days to floral bud emergence	YL-12d	86	40.32	0.403383	0.11071	0.277466
1874	[Bud_2022]	16 h	2022	Days to floral bud emergence	YL-12d	86	40.82	0.383658	0.11047	0.27413
1875	[Bud_2022]	16 h	2022	Days to floral bud emergence	YL-12d	86	41.32	0.362245	0.10847	0.269217
1876	[Bud_2022]	16 h	2022	Days to floral bud emergence	YL-12d	86	41.82	0.339396	0.10479	0.262737
1877	[Bud_2022]	16 h	2022	Days to floral bud emergence	YL-12d	86	42.32	0.315415	0.09958	0.254734
1878	[Bud_2022]	16 h	2022	Days to floral bud emergence	YL-12d	86	42.82	0.29065	0.09304	0.245298
1879	[Bud_2022]	16 h	2022	Days to floral bud emergence	YL-12d	86	43.32	0.265479	0.08545	0.234556
1880	[Bud_2022]	16 h	2022	Days to floral bud emergence	YL-12d	86	43.82	0.240288	0.07711	0.222667
1881	[Bud_2022]	16 h	2022	Days to floral bud emergence	YL-12d	86	44.32	0.21546	0.06837	0.209839
1882	[Bud_2022]	16 h	2022	Days to floral bud emergence	YL-12d	86	44.82	0.19135	0.05956	0.196302
1883	[Bud_2022]	16 h	2022	Days to floral bud emergence	YL-12d	86	45.32	0.168273	0.05095	0.18227
1884	[Bud_2022]	16 h	2022	Days to floral bud emergence	YL-12d	86	45.82	0.146493	0.0428	0.167984
1885	[Bud_2022]	16 h	2022	Days to floral bud emergence	YL-12d	86	46.32	0.126214	0.0353	0.153656
1886	[Bud_2022]	16 h	2022	Days to floral bud emergence	YL-12d	86	46.82	0.107576	0.02858	0.139505
1887	[Bud_2022]	16 h	2022	Days to floral bud emergence	YL-12d	87	47.01	0.101453	0.02643	0.134622
1888	[Bud_2022]	16 h	2022	Days to floral bud emergence	YL-12d	87	47.51	0.109027	0.02933	0.140083
1889	[Bud_2022]	16 h	2022	Days to floral bud emergence	YL-12d	87	48.01	0.114843	0.03116	0.143021
1890	[Bud_2022]	16 h	2022	Days to floral bud emergence	YL-12d	87	48.51	0.118604	0.03173	0.143288
1891	[Bud_2022]	16 h	2022	Days to floral bud emergence	YL-12d	88	48.92	0.119826	0.03119	0.141463
1892	[Bud_2022]	16 h	2022	Days to floral bud emergence	YL-12d	88	49.42	0.110247	0.02872	0.135317
1893	[Bud_2022]	16 h	2022	Days to floral bud emergence	YL-12d	89	49.67	0.108692	0.02831	0.135232
1894	[Bud_2022]	16 h	2022	Days to floral bud emergence	YL-12d	90	50.04	0.153516	0.04002	0.160132
1895	[Bud_2022]	16 h	2022	Days to floral bud emergence	YL-12d	90	50.54	0.102662	0.02798	0.132721
1896	[Bud_2022]	16 h	2022	Days to floral bud emergence	YL-12d	91	50.79	0.0780509	0.02034	0.112998
1897	[Bud_2022]	16 h	2022	Days to floral bud emergence	YL-13a	1	0.01	0.028025	0.0073	0.118703
1898	[Bud_2022]	16 h	2022	Days to floral bud emergence	YL-13a	2	0.38	0.0505908	0.01321	0.17059
1899	[Bud_2022]	16 h	2022	Days to floral bud emergence	YL-13a	2	0.88	0.0249543	0.00768	0.126253
1900	[Bud_2022]	16 h	2022	Days to floral bud emergence	YL-13a	2	1.38	0.00654589	0.00224	0.0672941
1901	[Bud_2022]	16 h	2022	Days to floral bud emergence	YL-13a	2	1.88	6.13043e-06	0	-0.0019464
1902	[Bud_2022]	16 h	2022	Days to floral bud emergence	YL-13a	2	2.38	0.00715967	0.00236	-0.0697703
1903	[Bud_2022]	16 h	2022	Days to floral bud emergence	YL-13a	2	2.88	0.024928	0.00704	-0.123139
1904	[Bud_2022]	16 h	2022	Days to floral bud emergence	YL-13a	3	3.1	0.0341054	0.00888	-0.13953
1905	[Bud_2022]	16 h	2022	Days to floral bud emergence	YL-13a	4	3.47	0.0353187	0.0092	-0.142269
1906	[Bud_2022]	16 h	2022	Days to floral bud emergence	YL-13a	5	3.84	0.0810288	0.02112	-0.212662
1907	[Bud_2022]	16 h	2022	Days to floral bud emergence	YL-13a	6	4.21	0.0252183	0.00657	-0.117118
1908	[Bud_2022]	16 h	2022	Days to floral bud emergence	YL-13a	7	4.58	0.0102776	0.00267	-0.0709057
1909	[Bud_2022]	16 h	2022	Days to floral bud emergence	YL-13a	8	4.95	0.00309289	0.0008	-0.0379148
1910	[Bud_2022]	16 h	2022	Days to floral bud emergence	YL-13a	9	5.32	0.0362269	0.00943	-0.135865
1911	[Bud_2022]	16 h	2022	Days to floral bud emergence	YL-13a	10	5.69	0.0591227	0.0154	-0.172183
1912	[Bud_2022]	16 h	2022	Days to floral bud emergence	YL-13a	11	6.06	0.0282084	0.00739	-0.108114
1913	[Bud_2022]	16 h	2022	Days to floral bud emergence	YL-13a	12	6.43	0.00783583	0.00204	0.0586412
1914	[Bud_2022]	16 h	2022	Days to floral bud emergence	YL-13a	13	6.8	0.045748	0.01192	0.148021
1915	[Bud_2022]	16 h	2022	Days to floral bud emergence	YL-13a	13	7.3	0.00785004	0.00208	0.0594444
1916	[Bud_2022]	16 h	2022	Days to floral bud emergence	YL-13a	14	7.55	0.000976674	0.00025	0.020536
1917	[Bud_2022]	16 h	2022	Days to floral bud emergence	YL-13a	14	8.05	0.00168554	0.00048	0.0268905
1918	[Bud_2022]	16 h	2022	Days to floral bud emergence	YL-13a	14	8.55	0.00257785	0.0008	0.0331183
1919	[Bud_2022]	16 h	2022	Days to floral bud emergence	YL-13a	14	9.05	0.00364791	0.00121	0.0392187
1920	[Bud_2022]	16 h	2022	Days to floral bud emergence	YL-13a	14	9.55	0.00488991	0.00172	0.0451757
1921	[Bud_2022]	16 h	2022	Days to floral bud emergence	YL-13a	14	10.05	0.00629774	0.00233	0.0509919
1922	[Bud_2022]	16 h	2022	Days to floral bud emergence	YL-13a	14	10.55	0.00786515	0.00302	0.0566617
1923	[Bud_2022]	16 h	2022	Days to floral bud emergence	YL-13a	14	11.05	0.0095857	0.00381	0.0621719
1924	[Bud_2022]	16 h	2022	Days to floral bud emergence	YL-13a	14	11.55	0.0114528	0.00468	0.0675351
1925	[Bud_2022]	16 h	2022	Days to floral bud emergence	YL-13a	14	12.05	0.0134596	0.00561	0.07273
1926	[Bud_2022]	16 h	2022	Days to floral bud emergence	YL-13a	14	12.55	0.0155993	0.00661	0.0777608
1927	[Bud_2022]	16 h	2022	Days to floral bud emergence	YL-13a	14	13.05	0.0178647	0.00766	0.0826236
1928	[Bud_2022]	16 h	2022	Days to floral bud emergence	YL-13a	14	13.55	0.0202487	0.00875	0.0873142
1929	[Bud_2022]	16 h	2022	Days to floral bud emergence	YL-13a	14	14.05	0.0227436	0.00987	0.0918375
1930	[Bud_2022]	16 h	2022	Days to floral bud emergence	YL-13a	14	14.55	0.025342	0.01099	0.0961715
1931	[Bud_2022]	16 h	2022	Days to floral bud emergence	YL-13a	14	15.05	0.028036	0.01211	0.100312
1932	[Bud_2022]	16 h	2022	Days to floral bud emergence	YL-13a	14	15.55	0.0308178	0.01321	0.104273
1933	[Bud_2022]	16 h	2022	Days to floral bud emergence	YL-13a	14	16.05	0.0336793	0.01428	0.108041
1934	[Bud_2022]	16 h	2022	Days to floral bud emergence	YL-13a	14	16.55	0.0366123	0.01531	0.111613
1935	[Bud_2022]	16 h	2022	Days to floral bud emergence	YL-13a	14	17.05	0.0396085	0.01627	0.114984
1936	[Bud_2022]	16 h	2022	Days to floral bud emergence	YL-13a	14	17.55	0.0426596	0.01717	0.118153
1937	[Bud_2022]	16 h	2022	Days to floral bud emergence	YL-13a	14	18.05	0.0457572	0.01797	0.121106
1938	[Bud_2022]	16 h	2022	Days to floral bud emergence	YL-13a	14	18.55	0.0488928	0.01868	0.123859
1939	[Bud_2022]	16 h	2022	Days to floral bud emergence	YL-13a	14	19.05	0.0520581	0.01928	0.126402
1940	[Bud_2022]	16 h	2022	Days to floral bud emergence	YL-13a	14	19.55	0.0552448	0.01976	0.128724
1941	[Bud_2022]	16 h	2022	Days to floral bud emergence	YL-13a	14	20.05	0.0584447	0.02011	0.130842
1942	[Bud_2022]	16 h	2022	Days to floral bud emergence	YL-13a	14	20.55	0.06165	0.02034	0.132748
1943	[Bud_2022]	16 h	2022	Days to floral bud emergence	YL-13a	14	21.05	0.0648527	0.02043	0.134433
1944	[Bud_2022]	16 h	2022	Days to floral bud emergence	YL-13a	14	21.55	0.0680454	0.02038	0.135918
1945	[Bud_2022]	16 h	2022	Days to floral bud emergence	YL-13a	14	22.05	0.071221	0.02019	0.137186
1946	[Bud_2022]	16 h	2022	Days to floral bud emergence	YL-13a	14	22.55	0.0743727	0.01986	0.13826
1947	[Bud_2022]	16 h	2022	Days to floral bud emergence	YL-13a	15	22.76	0.0740199	0.0193	0.137169
1948	[Bud_2022]	16 h	2022	Days to floral bud emergence	YL-13a	16	23.13	0.0245618	0.00643	0.0776813
1949	[Bud_2022]	16 h	2022	Days to floral bud emergence	YL-13a	17	23.5	0.00393339	0.00102	-0.0304993
1950	[Bud_2022]	16 h	2022	Days to floral bud emergence	YL-13a	17	24	0.00365663	0.00097	0.0298625
1951	[Bud_2022]	16 h	2022	Days to floral bud emergence	YL-13a	18	24.25	0.0149653	0.0039	0.0603152
1952	[Bud_2022]	16 h	2022	Days to floral bud emergence	YL-13a	19	24.62	0.0451426	0.01176	0.104188
1953	[Bud_2022]	16 h	2022	Days to floral bud emergence	YL-13a	20	24.99	0.0649177	0.01693	0.125475
1954	[Bud_2022]	16 h	2022	Days to floral bud emergence	YL-13a	21	25.36	0.13591	0.03559	0.183826
1955	[Bud_2022]	16 h	2022	Days to floral bud emergence	YL-13a	22	25.73	0.334002	0.0867	0.296113
1956	[Bud_2022]	16 h	2022	Days to floral bud emergence	YL-13b	1	0.01	0.352139	0.09132	-0.228792
1957	[Bud_2022]	16 h	2022	Days to floral bud emergence	YL-13b	1	0.51	0.32162	0.0839	-0.219575
1958	[Bud_2022]	16 h	2022	Days to floral bud emergence	YL-13b	2	0.76	0.307426	0.07979	-0.214595
1959	[Bud_2022]	16 h	2022	Days to floral bud emergence	YL-13b	3	1.13	0.367843	0.09538	-0.2332
1960	[Bud_2022]	16 h	2022	Days to floral bud emergence	YL-13b	4	1.5	0.439424	0.11396	-0.254502
1961	[Bud_2022]	16 h	2022	Days to floral bud emergence	YL-13b	5	1.87	0.595553	0.15384	-0.293228
1962	[Bud_2022]	16 h	2022	Days to floral bud emergence	YL-13b	6	2.24	0.689088	0.17772	-0.313496
1963	[Bud_2022]	16 h	2022	Days to floral bud emergence	YL-13b	7	2.61	0.782033	0.2017	-0.332703
1964	[Bud_2022]	16 h	2022	Days to floral bud emergence	YL-13b	8	2.98	0.535175	0.13834	-0.274853
1965	[Bud_2022]	16 h	2022	Days to floral bud emergence	YL-13b	9	3.35	0.576147	0.14915	-0.285095
1966	[Bud_2022]	16 h	2022	Days to floral bud emergence	YL-13b	9	3.85	0.40703	0.11882	-0.254408
1967	[Bud_2022]	16 h	2022	Days to floral bud emergence	YL-13b	9	4.35	0.202886	0.05704	-0.176674
1968	[Bud_2022]	16 h	2022	Days to floral bud emergence	YL-13b	10	4.48	0.158294	0.04119	-0.150321
1969	[Bud_2022]	16 h	2022	Days to floral bud emergence	YL-13b	10	4.98	0.166968	0.04371	-0.155734
1970	[Bud_2022]	16 h	2022	Days to floral bud emergence	YL-13b	11	5.22	0.169204	0.04401	-0.156828
1971	[Bud_2022]	16 h	2022	Days to floral bud emergence	YL-13b	11	5.72	0.139207	0.03647	-0.143369
1972	[Bud_2022]	16 h	2022	Days to floral bud emergence	YL-13b	11	6.22	0.11153	0.02911	-0.129225
1973	[Bud_2022]	16 h	2022	Days to floral bud emergence	YL-13b	12	6.35	0.10364	0.02701	-0.124849
1974	[Bud_2022]	16 h	2022	Days to floral bud emergence	YL-13b	13	6.72	0.051262	0.01337	-0.0884878
1975	[Bud_2022]	16 h	2022	Days to floral bud emergence	YL-13b	13	7.22	0.101988	0.02744	-0.125971
1976	[Bud_2022]	16 h	2022	Days to floral bud emergence	YL-13b	13	7.72	0.163631	0.04302	-0.157229
1977	[Bud_2022]	16 h	2022	Days to floral bud emergence	YL-13b	14	7.85	0.179683	0.04672	-0.163808
1978	[Bud_2022]	16 h	2022	Days to floral bud emergence	YL-13b	15	8.22	0.193127	0.05032	-0.171065
1979	[Bud_2022]	16 h	2022	Days to floral bud emergence	YL-13b	16	8.59	0.0812004	0.02124	-0.112248
1980	[Bud_2022]	16 h	2022	Days to floral bud emergence	YL-13b	17	8.96	0.00752483	0.00196	-0.0339859
1981	[Bud_2022]	16 h	2022	Days to floral bud emergence	YL-13b	18	9.33	0.00337222	0.00088	-0.0230409
1982	[Bud_2022]	16 h	2022	Days to floral bud emergence	YL-13b	19	9.7	0.000198565	5e-05	-0.0056774
1983	[Bud_2022]	16 h	2022	Days to floral bud emergence	YL-13b	20	10.07	0.0290443	0.00757	-0.0676835
1984	[Bud_2022]	16 h	2022	Days to floral bud emergence	YL-13b	21	10.44	0.0587602	0.01533	-0.0957849
1985	[Bud_2022]	16 h	2022	Days to floral bud emergence	YL-13b	21	10.94	0.120166	0.03184	-0.137027
1986	[Bud_2022]	16 h	2022	Days to floral bud emergence	YL-13b	22	11.19	0.153725	0.04001	-0.153331
1987	[Bud_2022]	16 h	2022	Days to floral bud emergence	YL-13b	22	11.69	0.152846	0.04111	-0.155134
1988	[Bud_2022]	16 h	2022	Days to floral bud emergence	YL-13b	22	12.19	0.151982	0.04211	-0.156947
1989	[Bud_2022]	16 h	2022	Days to floral bud emergence	YL-13b	22	12.69	0.151133	0.04301	-0.158772
1990	[Bud_2022]	16 h	2022	Days to floral bud emergence	YL-13b	22	13.19	0.150303	0.0438	-0.16061
1991	[Bud_2022]	16 h	2022	Days to floral bud emergence	YL-13b	22	13.69	0.149493	0.04448	-0.16247
1992	[Bud_2022]	16 h	2022	Days to floral bud emergence	YL-13b	22	14.19	0.148706	0.04504	-0.164339
1993	[Bud_2022]	16 h	2022	Days to floral bud emergence	YL-13b	22	14.69	0.147945	0.04546	-0.166224
1994	[Bud_2022]	16 h	2022	Days to floral bud emergence	YL-13b	22	15.19	0.147212	0.04574	-0.168128
1995	[Bud_2022]	16 h	2022	Days to floral bud emergence	YL-13b	22	15.69	0.146509	0.04586	-0.170053
[truncated: 51,863 more rows]
