# Supplementary material for: QTL mapping of vernalization-insensitive and photoperiod-independent early flowering in yellow lupin (Lupinus luteus L.)
Source: Front Plant Sci. 2026 Apr 23;17:1829334. doi: 10.3389/fpls.2026.1829334 (PMC13149415; doi:10.3389/fpls.2026.1829334)
Supplement: Supplementary Table S11 — Spearman’s rank correlation coefficient calculated for yellow lupin flowering phenology traits and segregation data of 1448 non-redundant loci among 136 RILs from yellow lupin mapping population. [file Table11.xlsx]

## Sheet: Table S11
Ishani Dogra, Allen Eldho-Paul, Anna Surma, Sandra Rychel-Bielska, Bartosz Kozak, Michał Książkiewicz
QTL mapping of vernalization-insensitive and photoperiod-independent early flowering in yellow lupin (Lupinus luteus L.)
Frontiers in Plant Science
Supplementary Table S11. Spearman's rank correlation coefficient calculated for yellow lupin flowering phenology traits and segregation data of 1448 non-redundant loci among 136 RILs from yellow lupin mapping population.
Group	Marker	Position	Mean	Days to floral bud emergence	Days to start of flowering	Days to end of flowering	Days to floral bud emergence	Days to start of flowering	Days to end of flowering	Days to floral bud emergence	Days to start of flowering	Days to end of flowering	Days to floral bud emergence	Days to start of flowering	Days to end of flowering
			Photoperiod	16 h	16 h	16 h	16 h	16 h	16 h	16 h	16 h	16 h	8 h	8 h	8 h
			Year	2022	2022	2022	2023	2023	2023	2024	2024	2024	2023	2023	2023
YL-01a	01_00194154_001	0	0.298283	0.349982	0.355664	0.349955	0.314001	0.321018	0.314758	0.332492	0.319301	0.324484	0.211933	0.198155	0.187645
YL-01a	01_00336310_002	1.128	0.290215	0.353759	0.361314	0.354121	0.303062	0.315374	0.309617	0.329108	0.318661	0.322784	0.183792	0.169576	0.161408
YL-01a	01_00336313_003	1.4984	0.304594	0.369033	0.376945	0.37063	0.322985	0.333398	0.3258	0.339298	0.33396	0.33725	0.190394	0.183819	0.17162
YL-01a	01_00339763_004	1.8688	0.314934	0.370653	0.379781	0.373116	0.337462	0.345232	0.335888	0.350633	0.346349	0.349022	0.200383	0.199975	0.190718
YL-01a	01_00341897_005	2.2391	0.304136	0.355776	0.366661	0.356549	0.333101	0.340518	0.332881	0.340392	0.343185	0.345125	0.179299	0.182549	0.173593
YL-01b	01_33261669_006	0	0.468413	0.453775	0.452053	0.433167	0.597818	0.59501	0.597651	0.5227	0.549705	0.541396	0.292054	0.297943	0.287683
YL-01b	01_33261672_007	0.3704	0.479071	0.479608	0.473124	0.452873	0.608809	0.607694	0.609145	0.530685	0.559401	0.549245	0.295881	0.295167	0.287225
YL-01b	01_33261947_008	0.7408	0.494394	0.489798	0.485708	0.468962	0.623281	0.62046	0.619775	0.541324	0.574748	0.565105	0.317518	0.317711	0.308344
YL-01b	01_33281612_009	1.1111	0.487732	0.477304	0.475716	0.45979	0.621557	0.616668	0.613428	0.538039	0.583584	0.573408	0.301644	0.30077	0.290873
YL-01b	01_33321550_010	1.4815	0.516593	0.512906	0.51738	0.498481	0.651486	0.647176	0.644403	0.570611	0.616457	0.604712	0.312951	0.315594	0.306962
YL-01b	01_33481370_012	1.8519	0.5223	0.521475	0.524386	0.509308	0.660786	0.653184	0.647937	0.574652	0.617105	0.604048	0.320978	0.321875	0.31187
YL-01b	01_33488441_013	2.2223	0.532582	0.534157	0.535196	0.517091	0.673635	0.665614	0.660624	0.582405	0.630255	0.617513	0.326415	0.328952	0.319136
YL-01b	01_33488441_014	2.5926	0.540159	0.550585	0.550518	0.532961	0.68105	0.673647	0.670067	0.593193	0.636786	0.627256	0.324399	0.324663	0.316781
YL-01b	01_33535135_015	2.963	0.547698	0.560626	0.561832	0.545976	0.684769	0.678215	0.670596	0.598564	0.641205	0.629175	0.332953	0.33692	0.33155
YL-01b	01_33631561_020	3.3334	0.530862	0.543209	0.540031	0.522802	0.669156	0.661914	0.656102	0.580975	0.632039	0.617474	0.311496	0.320025	0.315121
YL-01b	01_33631564_021	3.7038	0.521646	0.531473	0.528737	0.512132	0.659663	0.653847	0.647957	0.566135	0.619715	0.605265	0.307543	0.317587	0.309701
YL-01b	01_33634859_022	4.0741	0.512925	0.520256	0.517531	0.501408	0.64757	0.643145	0.638561	0.556071	0.608322	0.595126	0.306768	0.313807	0.306532
YL-01b	01_33799819_024	4.4445	0.517583	0.524599	0.521004	0.503082	0.653747	0.65117	0.645591	0.561382	0.614166	0.598743	0.313106	0.315199	0.309206
YL-01b	01_33801942_025	4.8149	0.521776	0.533163	0.530464	0.512092	0.657517	0.654859	0.648015	0.570453	0.622713	0.607623	0.306532	0.312366	0.305519
YL-01b	01_33841385_026	5.1853	0.512227	0.523537	0.522753	0.502416	0.645828	0.644888	0.637358	0.557014	0.609604	0.594359	0.299876	0.308496	0.300593
YL-01b	01_39479856_027	7.4946	0.505779	0.520656	0.519819	0.497505	0.638508	0.644527	0.644797	0.554243	0.596016	0.58402	0.305425	0.283706	0.28013
YL-01b	01_44489503_028	10.6237	0.496867	0.510792	0.499933	0.471358	0.613376	0.624623	0.632592	0.555978	0.599538	0.590866	0.300061	0.278422	0.284861
YL-01b	01_44499722_029	10.9941	0.481572	0.49873	0.487888	0.458741	0.598963	0.610198	0.620723	0.544999	0.587516	0.58077	0.276459	0.253851	0.260021
YL-01b	01_44611186_030	12.9034	0.46663	0.484857	0.468159	0.442831	0.583588	0.59395	0.607458	0.517344	0.565665	0.554243	0.29426	0.240158	0.24705
YL-01b	01_44621939_031	14.0314	0.477489	0.502984	0.488847	0.466098	0.599112	0.607293	0.615307	0.530386	0.571697	0.559837	0.30077	0.244259	0.243274
YL-01b	01_44722933_032	19.3358	0.558057	0.573351	0.57671	0.559041	0.64042	0.647626	0.650865	0.631377	0.651395	0.642308	0.419448	0.354285	0.349861
YL-01b	01_44769327_033	20.8514	0.513272	0.5316	0.554338	0.536015	0.590758	0.588559	0.59639	0.570509	0.600819	0.586936	0.375413	0.315038	0.312891
YL-01b	00_00000000_961	32.3091	0.219417	0.250592	0.283093	0.279666	0.253947	0.25762	0.258876	0.259779	0.253484	0.26495	0.116897	0.0817664	0.0723322
YL-01b	00_00000000_962	33.0554	0.183021	0.214501	0.245869	0.242904	0.203515	0.214841	0.22024	0.229053	0.211352	0.222463	0.0990184	0.0487637	0.0437304
YL-02a	02_40680688_034	0	-0.278959	-0.322635	-0.331197	-0.326053	-0.277288	-0.301126	-0.320115	-0.343367	-0.300684	-0.308019	-0.2065	-0.151372	-0.159148
YL-02a	02_40648271_035	0.3704	-0.268174	-0.312912	-0.321248	-0.316214	-0.271818	-0.293443	-0.310154	-0.333439	-0.294848	-0.301345	-0.189851	-0.132285	-0.14053
YL-02a	02_40582044_036	0.7408	-0.266257	-0.307935	-0.316255	-0.310872	-0.261118	-0.282995	-0.299697	-0.321617	-0.287887	-0.291846	-0.199476	-0.154134	-0.161249
YL-02a	02_40582041_037	1.1111	-0.268366	-0.316694	-0.327705	-0.324055	-0.250896	-0.271813	-0.289162	-0.313073	-0.278439	-0.280102	-0.217146	-0.172514	-0.178797
YL-02a	02_40387866_038	1.4815	-0.256078	-0.302237	-0.315492	-0.310497	-0.233539	-0.258962	-0.277143	-0.306087	-0.264508	-0.267666	-0.212223	-0.159411	-0.165177
YL-02a	02_39482064_039	1.8519	-0.266984	-0.31244	-0.324287	-0.318454	-0.245666	-0.265371	-0.284768	-0.31609	-0.279202	-0.280456	-0.223927	-0.1735	-0.179647
YL-02b	00_00000000_040	0	0.0183164	0.00249213	-0.00642215	-0.00175239	0.0344106	0.0252955	0.0232722	-0.00857111	0.0376466	0.0275647	-0.00532682	0.043532	0.047656
YL-02b	02_00657290_041	0.3704	0.00622694	0.000248567	-0.00996156	-0.00493213	0.017522	0.0114386	0.0113995	-0.0215822	0.0230599	0.0137536	-0.0166929	0.0248345	0.0256355
YL-02b	02_00686463_042	2.6797	-0.000470358	0.0139736	0.00832221	0.0157798	0.0162917	0.0070254	-0.000365852	-0.0217571	0.00272715	0.0116527	-0.0326445	-0.0133007	-0.0133488
YL-02b	00_00000000_043	5.8088	0.0561243	0.0893711	0.0982721	0.0933773	0.102055	0.0952046	0.0917987	0.0650472	0.08508	0.0927773	-0.0484799	-0.04575	-0.0452628
YL-02b	02_00717556_044	6.1792	0.0329951	0.0789579	0.0819984	0.077009	0.0749019	0.0680463	0.062755	0.03306	0.0493246	0.0550383	-0.0581017	-0.062482	-0.0645668
YL-02b	02_01104607_045	12.4096	0.000432071	0.0346803	0.0511553	0.0266784	0.0933302	0.0992238	0.0980694	-0.0280906	0.0218835	0.00796033	-0.119283	-0.135695	-0.144727
YL-02b	02_01110986_046	12.7799	-0.00720939	0.0229341	0.0428798	0.0184216	0.0847612	0.0917746	0.0904845	-0.0428929	0.00913605	-0.00324506	-0.121984	-0.135887	-0.142896
YL-02b	02_01116896_047	13.1503	0.00414073	0.0340537	0.0517686	0.0298605	0.0954439	0.103182	0.102378	-0.0301635	0.0230599	0.00953385	-0.10612	-0.128121	-0.135187
YL-02b	02_01187676_048	16.2794	0.0881769	0.10905	0.12737	0.112065	0.178671	0.178866	0.175235	0.0700245	0.132096	0.114753	-0.0461292	-0.0442803	-0.0495984
YL-02b	02_01186582_049	16.6498	0.0655858	0.0794763	0.101645	0.0891032	0.151022	0.153898	0.151496	0.0548198	0.112615	0.0949416	-0.0654851	-0.0677017	-0.0688012
YL-02b	02_01209661_050	17.0201	0.0618701	0.068682	0.08793	0.0737071	0.159474	0.16322	0.160096	0.0618388	0.120377	0.105141	-0.0840967	-0.0868277	-0.0870997
YL-02b	02_01262712_051	17.7665	0.0469695	0.0488204	0.0606844	0.053045	0.140714	0.144357	0.140085	0.0398097	0.0953501	0.0804696	-0.0744764	-0.0816116	-0.0836141
YL-02c	02_01343710_052	0	0.265449	0.223353	0.217104	0.221008	0.214274	0.196971	0.181439	0.201412	0.217032	0.217414	0.391994	0.45743	0.445959
YL-02c	02_01424940_053	1.9093	0.287467	0.267823	0.253402	0.262915	0.240411	0.220608	0.205866	0.221451	0.23639	0.239136	0.406603	0.450026	0.444975
YL-02c	02_01425200_054	2.2797	0.294355	0.278058	0.258516	0.269111	0.240439	0.22381	0.20908	0.232078	0.24215	0.244474	0.414967	0.461606	0.457972
YL-02c	02_01451191_055	2.6501	0.267302	0.24424	0.218622	0.23216	0.212533	0.195285	0.180055	0.201331	0.211227	0.215094	0.405186	0.448408	0.443484
YL-02c	02_01485676_056	3.0205	0.256577	0.233988	0.210566	0.221611	0.203192	0.185378	0.169732	0.189228	0.198422	0.203216	0.389305	0.439601	0.434685
YL-02c	02_01485679_057	3.3908	0.251222	0.224283	0.200008	0.211511	0.198154	0.180455	0.166109	0.179037	0.188665	0.19314	0.394804	0.441271	0.437226
YL-02c	02_01485679_058	3.7612	0.272415	0.251892	0.223845	0.232852	0.223508	0.203253	0.187746	0.193256	0.206574	0.211467	0.413954	0.464316	0.45632
YL-02c	02_01485679_059	4.1316	0.283638	0.254358	0.227491	0.236156	0.238824	0.21588	0.198578	0.205367	0.219766	0.22405	0.424975	0.481636	0.476577
YL-02c	00_00000000_060	8.9855	0.19763	0.146472	0.117982	0.120135	0.209359	0.174994	0.155651	0.123207	0.184557	0.185526	0.269974	0.345005	0.338697
YL-02c	00_00000000_061	10.1135	0.232229	0.162914	0.142523	0.14518	0.24061	0.206668	0.18768	0.174297	0.242186	0.245319	0.298411	0.372414	0.368539
YL-02c	00_00000000_062	10.8598	0.264637	0.18717	0.173043	0.174823	0.271836	0.239636	0.218401	0.207888	0.282086	0.284395	0.328371	0.40834	0.399658
YL-02c	00_00000000_063	11.2302	0.242581	0.164702	0.150702	0.153274	0.246279	0.213697	0.194096	0.185766	0.251672	0.253716	0.316477	0.394194	0.386396
YL-02c	02_01513723_064	11.6006	0.235882	0.159711	0.145097	0.146626	0.236813	0.205331	0.18579	0.176487	0.23997	0.241549	0.316421	0.392285	0.38451
YL-02c	02_01513723_065	11.971	0.233059	0.150158	0.13288	0.132754	0.245967	0.215281	0.195015	0.183677	0.248267	0.252058	0.298905	0.374378	0.367369
YL-02c	02_01525542_067	12.3413	0.224739	0.140609	0.123606	0.123944	0.245468	0.215477	0.1972	0.173716	0.242934	0.244777	0.281402	0.356819	0.350918
YL-02c	02_01588418_068	12.7117	0.247033	0.163252	0.146107	0.145647	0.271314	0.241689	0.22176	0.196048	0.27365	0.27576	0.2935	0.371227	0.364436
YL-02c	02_01588421_069	13.0821	0.263784	0.181414	0.167989	0.166012	0.289675	0.260882	0.241708	0.214836	0.293387	0.294846	0.302153	0.378892	0.373613
YL-02c	02_01609116_070	13.4525	0.292124	0.216327	0.208936	0.204019	0.318831	0.290561	0.271817	0.246655	0.325584	0.325501	0.31346	0.393897	0.389895
YL-02c	02_01611865_071	13.8228	0.288109	0.214872	0.202872	0.196898	0.315749	0.288893	0.267221	0.236564	0.318757	0.317184	0.310247	0.396196	0.39185
YL-02c	02_01634018_072	14.1932	0.28016	0.204171	0.190852	0.18318	0.311438	0.283665	0.26602	0.230549	0.313842	0.31481	0.301793	0.384242	0.377363
YL-02c	02_01669712_073	14.5636	0.272948	0.197181	0.183672	0.173841	0.299443	0.274392	0.255733	0.220836	0.303706	0.304818	0.287364	0.391401	0.382993
YL-02d	02_43173861_074	0	0.357718	0.450154	0.453043	0.465956	0.369141	0.396495	0.393881	0.441401	0.387178	0.389401	0.227711	0.158622	0.159627
YL-02d	02_43179573_075	0.3704	0.369331	0.460944	0.464087	0.476877	0.375624	0.405216	0.404873	0.452468	0.394112	0.397173	0.244655	0.17768	0.178263
YL-02d	02_43180311_076	0.7408	0.353726	0.44833	0.450113	0.463075	0.354008	0.384512	0.386348	0.439583	0.385706	0.380865	0.230226	0.160522	0.161431
YL-02d	02_43183215_077	1.1111	0.339001	0.432627	0.434045	0.446138	0.333738	0.366119	0.369798	0.42898	0.370026	0.366012	0.223397	0.146098	0.151037
YL-02d	02_43183215_078	1.4815	0.321965	0.417019	0.419169	0.430378	0.315643	0.349136	0.356623	0.416288	0.354427	0.349189	0.202364	0.122679	0.13067
YL-02d	02_43183215_079	1.8519	0.30915	0.401949	0.406211	0.416146	0.298028	0.335774	0.343991	0.40841	0.340003	0.336192	0.196797	0.109414	0.116886
YL-02d	02_43183218_080	2.2223	0.314208	0.411547	0.417338	0.426777	0.30093	0.343366	0.355211	0.419925	0.348539	0.346799	0.204376	0.0930652	0.102622
YL-02d	02_43255883_081	2.5926	0.316413	0.421231	0.426719	0.436776	0.285401	0.329285	0.342963	0.43189	0.357882	0.354403	0.218535	0.0902024	0.101671
YL-02d	02_43255886_082	2.963	0.312218	0.411547	0.418437	0.428938	0.282433	0.325169	0.336377	0.429018	0.358108	0.355335	0.212927	0.0878393	0.10049
YL-02d	02_43671558_083	3.7093	0.294365	0.388779	0.394428	0.403793	0.264475	0.307813	0.324354	0.4119	0.340374	0.341369	0.202679	0.0708026	0.0816097
YL-02d	02_43671559_084	4.0797	0.290459	0.389377	0.390422	0.40053	0.260831	0.303	0.318439	0.416212	0.341925	0.342524	0.193162	0.0591212	0.0699629
YL-02d	00_00000000_085	4.4501	0.285821	0.380461	0.380617	0.39121	0.256394	0.29869	0.315414	0.406764	0.332853	0.333142	0.199472	0.0615631	0.0732765
YL-02d	00_00000000_086	4.8205	0.281456	0.378931	0.374552	0.384125	0.252847	0.296663	0.310562	0.396655	0.325681	0.324498	0.195742	0.0629111	0.0743082
YL-02d	02_43726993_087	5.1909	0.269666	0.372439	0.367448	0.37602	0.239206	0.284434	0.297246	0.388069	0.318931	0.317276	0.177718	0.0426267	0.0545836
YL-02d	02_43726996_088	5.5612	0.284029	0.387626	0.383009	0.392439	0.259177	0.302454	0.313398	0.398116	0.334178	0.331696	0.184297	0.0570295	0.0649231
YL-02d	02_43729265_089	5.9316	0.272447	0.378397	0.372235	0.382174	0.246812	0.290234	0.304819	0.389532	0.326701	0.323111	0.167436	0.0399205	0.0479882
YL-02d	00_00000000_090	9.4809	0.221452	0.303796	0.30595	0.319813	0.185078	0.228929	0.239002	0.296053	0.246226	0.240872	0.163084	0.0588543	0.0697662
YL-02d	02_44123663_091	9.8512	0.216843	0.305884	0.301682	0.317079	0.176119	0.219464	0.230048	0.289093	0.240358	0.231675	0.166857	0.0562794	0.0675778
YL-02d	02_44132414_092	10.2216	0.214483	0.300601	0.296336	0.311458	0.165001	0.208635	0.21917	0.276957	0.233007	0.221779	0.176002	0.0773269	0.0875155
YL-02d	02_44254246_093	10.592	0.205375	0.288699	0.28489	0.300571	0.155993	0.200927	0.211342	0.262044	0.220862	0.20976	0.171981	0.0751538	0.0822818
YL-02d	02_44344645_094	10.9624	0.194681	0.274047	0.272007	0.284229	0.151686	0.19639	0.208586	0.252056	0.217965	0.206079	0.150818	0.0574242	0.0648896
YL-02d	02_44373096_095	11.3327	0.183543	0.264041	0.262862	0.272651	0.153421	0.195511	0.208758	0.240199	0.204536	0.191571	0.130243	0.0358618	0.0428624
YL-02d	02_44441435_097	11.7031	0.169082	0.24887	0.247311	0.256242	0.133149	0.177322	0.192512	0.23019	0.189172	0.17701	0.123704	0.0211658	0.0323381
YL-02d	02_44441435_098	12.0735	0.156068	0.232707	0.234354	0.242006	0.114496	0.158125	0.174249	0.221665	0.182102	0.170847	0.11403	0.00767529	0.0205586
YL-02d	02_44496438_099	13.2015	0.122369	0.208073	0.203609	0.212882	0.0894299	0.131839	0.153275	0.189906	0.148102	0.141232	0.0710066	-0.0472196	-0.0337072
YL-03a	09_02126068_100	0	0.292654	0.242235	0.240785	0.227538	0.324594	0.307787	0.297714	0.249985	0.33491	0.336144	0.262424	0.349339	0.338399
YL-03a	09_02161575_101	0.3704	0.307214	0.253613	0.252156	0.239649	0.337915	0.321251	0.30843	0.2601	0.345508	0.344603	0.286428	0.373736	0.363178
YL-03a	09_01962597_102	0.7408	0.317506	0.266901	0.263435	0.247701	0.351141	0.334126	0.321664	0.268149	0.358882	0.35829	0.291071	0.379507	0.369205
YL-03a	09_02202879_103	1.1111	0.313782	0.262181	0.259445	0.247212	0.350462	0.332045	0.316758	0.259698	0.347949	0.347246	0.29222	0.380958	0.369207
YL-03a	00_00000000_104	1.8575	0.313689	0.258149	0.254991	0.242435	0.341168	0.325666	0.30895	0.2601	0.345101	0.345736	0.309458	0.389711	0.382807
YL-03a	03_42975053_105	2.2278	0.326784	0.269402	0.266249	0.254418	0.354369	0.339483	0.322698	0.268149	0.355248	0.354544	0.325474	0.408698	0.40268
YL-03a	03_43046573_106	2.5982	0.331521	0.270641	0.270243	0.256106	0.361078	0.346918	0.332756	0.278146	0.363353	0.360358	0.333322	0.405455	0.399874
YL-03a	03_42956621_107	2.9686	0.353128	0.296916	0.300011	0.285634	0.382966	0.368701	0.352144	0.300077	0.380285	0.379646	0.351691	0.423381	0.416088
YL-03a	03_43046573_108	3.339	0.356219	0.29349	0.303367	0.287493	0.390389	0.376897	0.359942	0.306281	0.384604	0.387515	0.345652	0.423311	0.415689
YL-03a	03_43054199_110	3.7093	0.367572	0.302041	0.315093	0.301883	0.406925	0.391818	0.376912	0.316822	0.395353	0.39724	0.357038	0.429882	0.419859
YL-03a	03_42956621_111	4.0797	0.360582	0.292431	0.307065	0.289845	0.396246	0.384708	0.37251	0.312067	0.39381	0.397042	0.347107	0.421341	0.412811
YL-03a	03_42956991_112	4.826	0.368261	0.308688	0.319197	0.304332	0.410005	0.401254	0.388194	0.331206	0.405194	0.406787	0.327901	0.411992	0.404377
YL-03a	03_43130629_113	20.0408	0.449754	0.471784	0.499002	0.483044	0.447839	0.455296	0.452753	0.417029	0.427067	0.424977	0.419103	0.450683	0.448476
YL-03a	00_00000000_114	20.4112	0.432905	0.450285	0.474339	0.45848	0.430922	0.438396	0.437957	0.39947	0.414682	0.410403	0.405186	0.437705	0.437031
YL-03a	03_42945853_115	20.7815	0.412744	0.441246	0.460054	0.444115	0.40681	0.414349	0.412254	0.371268	0.382995	0.376877	0.397829	0.424053	0.421079
YL-03a	03_42939848_116	21.1519	0.424448	0.444278	0.469564	0.453504	0.413777	0.422668	0.419924	0.383935	0.393767	0.386537	0.417373	0.447502	0.440552
YL-03a	03_42939848_117	21.5223	0.424535	0.4553	0.478856	0.461214	0.405073	0.412189	0.40764	0.39047	0.398699	0.388008	0.413774	0.444142	0.43906
YL-03a	03_42939848_118	21.8927	0.415379	0.448898	0.470678	0.453869	0.388647	0.396136	0.392255	0.378407	0.385936	0.374082	0.41474	0.442929	0.437976
YL-03a	03_42939845_119	22.639	0.432231	0.459484	0.486165	0.470831	0.414383	0.423621	0.419434	0.389563	0.39352	0.387324	0.432248	0.459271	0.45093
YL-03a	03_42939845_120	23.0094	0.445275	0.467517	0.495603	0.481611	0.425083	0.433641	0.43034	0.402522	0.406062	0.402421	0.451051	0.479442	0.468004
YL-03a	03_42926382_121	23.7557	0.467352	0.502077	0.527232	0.510965	0.455035	0.464939	0.459774	0.424833	0.430852	0.42651	0.455759	0.479775	0.470469
YL-03a	03_44082258_122	35.8017	0.430798	0.518842	0.526377	0.5286	0.417437	0.439411	0.457718	0.47082	0.443147	0.451604	0.35836	0.271537	0.285728
YL-03a	03_44116235_123	36.548	0.398686	0.490036	0.494857	0.496698	0.37817	0.396409	0.417684	0.446263	0.414402	0.424429	0.331207	0.238431	0.255649
YL-03a	03_44030905_124	42.3111	0.285204	0.387496	0.3813	0.374122	0.30978	0.319522	0.350966	0.348603	0.326234	0.326406	0.147497	0.0650144	0.0855041
YL-03a	03_44028615_125	43.0574	0.30969	0.418368	0.410608	0.409662	0.329987	0.340213	0.371779	0.370205	0.341107	0.340974	0.173363	0.0938787	0.116136
YL-03a	00_00000000_126	43.4278	0.282226	0.384192	0.370449	0.372399	0.30177	0.311411	0.342498	0.339176	0.309894	0.311286	0.162841	0.0799099	0.100888
YL-03b	03_09162995_127	0	0.184525	0.221467	0.215967	0.201964	0.197124	0.182035	0.189644	0.10656	0.166079	0.16096	0.157187	0.210055	0.205258
YL-03b	03_09162992_128	0.3704	0.199177	0.236917	0.231849	0.218879	0.217691	0.200669	0.206232	0.117265	0.181884	0.175906	0.163492	0.224232	0.215106
YL-03b	17_02260486_976	9.6044	0.297037	0.261159	0.250036	0.240483	0.329629	0.303136	0.287829	0.261617	0.344348	0.353874	0.250696	0.350022	0.331619
YL-03b	21_08437140_129	11.9137	0.241854	0.195148	0.201942	0.190683	0.266815	0.242258	0.235041	0.205013	0.284886	0.298929	0.217151	0.292726	0.271655
YL-03b	15_35315703_130	13.823	0.306567	0.268401	0.255798	0.244935	0.335458	0.312212	0.302033	0.255777	0.337883	0.353794	0.288495	0.370645	0.353367
YL-03b	03_43820982_133	16.9521	0.317495	0.254765	0.249117	0.235707	0.354817	0.333687	0.322985	0.263535	0.353069	0.356455	0.306311	0.40008	0.379414
YL-03b	03_43819147_134	17.3225	0.318069	0.259761	0.255364	0.243877	0.35596	0.33712	0.329163	0.272462	0.361006	0.365064	0.286837	0.38566	0.364554
YL-03b	03_43826672_135	21.7339	0.312108	0.292681	0.292554	0.2825	0.350765	0.347053	0.338964	0.26871	0.348667	0.347362	0.23905	0.328953	0.308038
YL-03b	03_43807666_136	22.4802	0.330312	0.325672	0.320927	0.311627	0.374239	0.369457	0.361173	0.286904	0.368912	0.365608	0.257575	0.31934	0.302314
YL-03b	03_43807234_137	22.8506	0.338416	0.342623	0.336786	0.328011	0.382417	0.378244	0.371372	0.29842	0.37612	0.375997	0.255781	0.315155	0.30007
YL-03b	03_43738441_138	24.3662	0.378439	0.392147	0.38586	0.380726	0.44711	0.443264	0.438288	0.366862	0.431032	0.435355	0.249183	0.290963	0.280475
YL-03b	03_43738438_139	24.7366	0.39202	0.403645	0.39735	0.392801	0.460879	0.457495	0.452349	0.375478	0.442055	0.445152	0.265591	0.310577	0.300868
YL-03b	03_43655316_140	25.107	0.406834	0.415201	0.408898	0.40493	0.474713	0.471344	0.46364	0.385977	0.453516	0.454678	0.288907	0.334813	0.325384
YL-03b	03_43655316_141	26.235	0.424693	0.428193	0.414272	0.411351	0.483147	0.479486	0.472179	0.396538	0.466526	0.465994	0.336755	0.371917	0.369962
YL-03b	03_43607075_142	45.0793	-0.158317	-0.226995	-0.24405	-0.243587	-0.0838521	-0.107017	-0.124074	-0.226885	-0.15243	-0.14896	-0.155804	-0.0883665	-0.0977883
YL-03b	03_43551037_143	47.7951	-0.188113	-0.236508	-0.260813	-0.263008	-0.10003	-0.119253	-0.131559	-0.257389	-0.183469	-0.184746	-0.212375	-0.152059	-0.156146
YL-03b	03_43518631_144	48.5415	-0.186685	-0.238446	-0.256143	-0.256886	-0.0857371	-0.103219	-0.110547	-0.258162	-0.177994	-0.183658	-0.231437	-0.167202	-0.170785
YL-03b	03_43518628_145	48.9118	-0.209516	-0.263048	-0.284741	-0.283428	-0.107737	-0.128313	-0.134803	-0.279084	-0.196923	-0.203192	-0.252562	-0.188481	-0.191885
YL-03b	03_43548632_146	49.2822	-0.197887	-0.257136	-0.277525	-0.274744	-0.0979399	-0.119384	-0.124962	-0.267874	-0.185664	-0.18924	-0.23507	-0.169203	-0.175903
YL-03b	03_43523419_147	49.6526	-0.203603	-0.258663	-0.281609	-0.276501	-0.106389	-0.128313	-0.136312	-0.277918	-0.194956	-0.196259	-0.243602	-0.167835	-0.174882
YL-03b	03_43519197_150	50.3989	-0.219687	-0.261099	-0.285915	-0.283043	-0.131996	-0.156297	-0.165999	-0.281805	-0.203216	-0.206841	-0.266359	-0.193897	-0.199773
YL-03b	03_43480825_151	52.7082	-0.19843	-0.24037	-0.271489	-0.26837	-0.144454	-0.170412	-0.189928	-0.262111	-0.189052	-0.186622	-0.210894	-0.117686	-0.129775
YL-03b	03_43480127_152	53.0786	-0.184069	-0.228421	-0.257073	-0.250613	-0.143541	-0.167529	-0.184001	-0.25001	-0.176504	-0.173981	-0.183903	-0.0910549	-0.102194
YL-03b	03_43474068_153	53.449	-0.17026	-0.222378	-0.248563	-0.241379	-0.129745	-0.155891	-0.174948	-0.239813	-0.16545	-0.164963	-0.158615	-0.0646012	-0.0767789
YL-03b	03_43439154_154	53.8194	-0.177732	-0.226434	-0.254279	-0.246298	-0.145373	-0.170914	-0.189131	-0.25001	-0.176905	-0.177701	-0.155315	-0.0642269	-0.0761933
YL-03b	03_43411950_155	54.1898	-0.1742	-0.220377	-0.248161	-0.241379	-0.144966	-0.1705	-0.187346	-0.240212	-0.169892	-0.171707	-0.136998	-0.0738972	-0.0849678
YL-03b	03_43378113_156	54.5601	-0.166703	-0.216316	-0.242437	-0.236464	-0.129263	-0.155416	-0.173104	-0.229943	-0.158354	-0.158885	-0.140235	-0.0743671	-0.0856477
YL-03b	03_43378113_157	54.9305	-0.142669	-0.205369	-0.238113	-0.231501	-0.10207	-0.130568	-0.147051	-0.187929	-0.115375	-0.115882	-0.120165	-0.0538282	-0.0641808
YL-03b	03_43322135_158	55.3009	-0.158265	-0.216997	-0.24949	-0.243551	-0.116979	-0.145286	-0.158867	-0.198495	-0.127586	-0.125991	-0.144994	-0.0801857	-0.0907573
YL-03b	03_43206400_159	55.6713	-0.156151	-0.211873	-0.244544	-0.238218	-0.105299	-0.133977	-0.147568	-0.185934	-0.119817	-0.115507	-0.155304	-0.103175	-0.112594
YL-03b	03_43186441_160	56.0416	-0.170956	-0.223454	-0.255876	-0.250221	-0.117437	-0.146737	-0.156815	-0.196513	-0.1332	-0.129339	-0.178605	-0.126768	-0.136504
YL-03b	00_00000000_161	56.412	-0.182926	-0.229516	-0.262372	-0.257848	-0.131717	-0.159366	-0.170568	-0.205039	-0.140066	-0.136739	-0.197104	-0.147846	-0.156932
YL-03b	03_43165556_162	57.1583	-0.180749	-0.22853	-0.261183	-0.252393	-0.138086	-0.16561	-0.173115	-0.203464	-0.142455	-0.135261	-0.183315	-0.138935	-0.146637
YL-03b	00_00000000_163	57.9047	-0.179406	-0.235276	-0.266342	-0.258413	-0.133344	-0.160092	-0.170527	-0.196677	-0.140286	-0.137143	-0.175153	-0.138049	-0.141577
YL-03b	03_43070262_164	59.814	-0.163964	-0.237485	-0.267949	-0.264729	-0.115322	-0.142169	-0.159571	-0.19295	-0.120923	-0.120382	-0.140421	-0.100802	-0.104868
YL-03b	03_44419701_165	65.5771	-0.151347	-0.243404	-0.244538	-0.245611	-0.0791434	-0.0971219	-0.111088	-0.145908	-0.0666022	-0.0723907	-0.208283	-0.14558	-0.156491
YL-03b	03_43898105_167	71.3402	-0.219684	-0.333098	-0.327318	-0.331122	-0.199831	-0.23539	-0.258021	-0.300027	-0.199353	-0.207216	-0.167697	-0.0291307	-0.0480006
YL-03b	03_43898105_168	71.7105	-0.226296	-0.343168	-0.340239	-0.345712	-0.207309	-0.243741	-0.265728	-0.30817	-0.211274	-0.217433	-0.163599	-0.0244049	-0.0447778
YL-03b	03_43898105_169	72.0809	-0.208363	-0.326401	-0.330441	-0.336466	-0.190032	-0.224584	-0.247668	-0.285146	-0.192744	-0.196236	-0.13897	-0.00566028	-0.0260093
YL-03b	03_44041005_170	72.4513	-0.209899	-0.331422	-0.336627	-0.344417	-0.192397	-0.228918	-0.254513	-0.294178	-0.201667	-0.205816	-0.121295	0.00609386	-0.0136374
YL-03b	03_44749591_171	73.5793	-0.197463	-0.327814	-0.336115	-0.343904	-0.178745	-0.220917	-0.244751	-0.283643	-0.192744	-0.193415	-0.102954	0.0355511	0.0198947
YL-03b	03_44766647_172	74.3256	-0.226322	-0.35371	-0.359948	-0.365101	-0.207396	-0.250709	-0.273438	-0.328718	-0.243293	-0.244546	-0.118581	0.0222637	0.00731768
YL-03c	03_01040157_117	0	-0.292971	-0.285379	-0.293015	-0.284401	-0.301621	-0.309458	-0.291323	-0.323497	-0.337051	-0.34764	-0.229208	-0.26685	-0.246206
YL-03c	03_01147615_196	0.3704	-0.307837	-0.296381	-0.304788	-0.295654	-0.321329	-0.328888	-0.305978	-0.332723	-0.350471	-0.363325	-0.246751	-0.2867	-0.26106
YL-03c	00_00000000_113	0.7408	-0.337301	-0.324102	-0.33039	-0.315789	-0.356748	-0.365462	-0.346797	-0.359221	-0.38654	-0.387757	-0.267987	-0.314138	-0.292686
YL-03c	03_01178811_036	1.4871	-0.322446	-0.317581	-0.322095	-0.308922	-0.349233	-0.355412	-0.338381	-0.360088	-0.375136	-0.380839	-0.241211	-0.269409	-0.251049
YL-03c	03_01178814_037	1.8575	-0.292951	-0.28793	-0.288638	-0.275761	-0.324143	-0.33023	-0.315263	-0.335977	-0.351258	-0.35667	-0.200377	-0.233072	-0.216096
YL-03c	00_00000000_173	3.3731	-0.309421	-0.289421	-0.287874	-0.278029	-0.335728	-0.330291	-0.321401	-0.340384	-0.376503	-0.379896	-0.23975	-0.274779	-0.258993
YL-03c	03_01405561_174	3.7434	-0.289103	-0.268656	-0.262232	-0.250908	-0.316834	-0.310662	-0.30385	-0.319064	-0.364359	-0.36487	-0.214432	-0.254257	-0.239116
YL-03c	03_01364638_175	4.1138	-0.288272	-0.264105	-0.25757	-0.24579	-0.306669	-0.300617	-0.293657	-0.307408	-0.358569	-0.356292	-0.225879	-0.279625	-0.263083
YL-03c	03_01617437_176	5.2418	-0.275361	-0.256363	-0.248652	-0.239985	-0.290388	-0.279748	-0.271056	-0.295773	-0.34782	-0.354896	-0.208592	-0.264575	-0.246487
YL-03c	03_01821938_177	23.3168	-0.300219	-0.372452	-0.37141	-0.369802	-0.311041	-0.333723	-0.343905	-0.343511	-0.342426	-0.346892	-0.167029	-0.151549	-0.148893
YL-03c	03_02537197_178	27.2935	-0.295106	-0.372009	-0.369911	-0.362322	-0.289841	-0.309762	-0.325277	-0.358594	-0.349196	-0.354134	-0.155389	-0.139887	-0.154952
YL-03c	03_02445210_179	34.4855	-0.496366	-0.569473	-0.568388	-0.554665	-0.479573	-0.511045	-0.526472	-0.585946	-0.549935	-0.547705	-0.368839	-0.342323	-0.352028
YL-03c	03_02445207_180	34.8559	-0.501939	-0.582273	-0.583934	-0.571874	-0.472605	-0.503347	-0.519571	-0.581424	-0.544187	-0.539647	-0.389234	-0.363115	-0.372056
YL-04a	04_43283335_181	0	-0.173391	-0.236003	-0.250242	-0.249072	-0.118838	-0.150334	-0.15869	-0.216782	-0.163098	-0.167674	-0.150868	-0.10592	-0.113171
YL-04a	04_43377330_182	5.7631	-0.100229	-0.173048	-0.193867	-0.184569	-0.124149	-0.149434	-0.167578	-0.146858	-0.109169	-0.108193	0.0196338	0.0683512	0.0661362
YL-04a	04_43377330_183	6.1335	-0.0967427	-0.173398	-0.202923	-0.192219	-0.109534	-0.134479	-0.153923	-0.134094	-0.0997745	-0.0977322	0.0212857	0.0582516	0.0576261
YL-04a	04_43395925_185	6.5038	-0.0880924	-0.162526	-0.190875	-0.178332	-0.10472	-0.128928	-0.152804	-0.127865	-0.0942532	-0.0948844	0.0312562	0.0723964	0.0744267
YL-04a	04_43432452_186	6.8742	-0.091889	-0.175246	-0.19974	-0.189263	-0.103059	-0.122385	-0.145093	-0.116478	-0.0827159	-0.0846384	0.00706887	0.0546951	0.0541863
YL-04a	04_43433056_188	7.2446	-0.101955	-0.184585	-0.205842	-0.196144	-0.107883	-0.13036	-0.151286	-0.129429	-0.0914832	-0.0926816	-0.00461964	0.0368102	0.0340403
YL-04a	04_43444634_189	7.615	-0.100166	-0.179193	-0.199344	-0.187704	-0.105334	-0.125747	-0.144074	-0.119627	-0.0819194	-0.0824214	-0.0226875	0.0247062	0.0213497
YL-04a	04_43562131_190	7.9854	-0.115514	-0.193899	-0.217658	-0.204662	-0.132742	-0.147539	-0.16546	-0.126692	-0.0950446	-0.0904787	-0.0285969	0.0102483	0.00635178
YL-04a	04_43583913_191	8.3557	-0.107717	-0.187087	-0.210839	-0.195498	-0.11989	-0.137754	-0.154773	-0.116478	-0.0839107	-0.0794653	-0.0125268	0.00397101	0.0016477
YL-04a	04_43523056_192	8.7261	-0.0922464	-0.172293	-0.19242	-0.178424	-0.092248	-0.115791	-0.133219	-0.109333	-0.0706493	-0.0713057	-0.00647682	0.0184874	0.0167173
YL-04a	04_43590423_193	9.0965	-0.0940484	-0.18166	-0.201326	-0.188094	-0.074856	-0.0998121	-0.119109	-0.121595	-0.0803263	-0.0790958	-0.0217803	0.0214502	0.0176223
YL-04a	04_43593847_194	9.4669	-0.102688	-0.192429	-0.213325	-0.201951	-0.0798607	-0.105546	-0.120405	-0.127865	-0.0859432	-0.0820345	-0.0314814	0.00752398	0.00106098
YL-04a	04_43609900_196	9.8372	-0.10448	-0.197759	-0.219756	-0.210307	-0.08258	-0.11029	-0.127758	-0.137593	-0.095448	-0.0922585	-0.0134764	0.0196659	0.0138038
YL-04a	04_43612511_197	10.2076	-0.129375	-0.21841	-0.243653	-0.234089	-0.103364	-0.13036	-0.145211	-0.173622	-0.135803	-0.131599	-0.0358082	0.00241591	-0.00299529
YL-04a	04_43674514_198	10.578	-0.127784	-0.209288	-0.23502	-0.224725	-0.1208	-0.146399	-0.159359	-0.161742	-0.126525	-0.124175	-0.0206916	-0.000655849	-0.00403214
YL-04a	04_43683941_199	10.9484	-0.115661	-0.200108	-0.224347	-0.214519	-0.107819	-0.133682	-0.15066	-0.152923	-0.118765	-0.115203	-0.00227538	0.0179699	0.0143942
YL-04a	04_43708975_200	11.3188	-0.125302	-0.208795	-0.233038	-0.223945	-0.113067	-0.140635	-0.156302	-0.161742	-0.127321	-0.125284	-0.0199659	0.0049992	0.00147021
YL-04a	04_43787168_201	11.6891	-0.135421	-0.217919	-0.239714	-0.233314	-0.121895	-0.149925	-0.165966	-0.173231	-0.139761	-0.136739	-0.0359884	-0.0035435	-0.00705157
YL-04a	04_43791731_202	12.0595	-0.146881	-0.227968	-0.2499	-0.243404	-0.127953	-0.158194	-0.176565	-0.183849	-0.146186	-0.144076	-0.0537933	-0.0238275	-0.0268632
YL-04a	04_43791731_203	12.4299	-0.159539	-0.236992	-0.261981	-0.258034	-0.146035	-0.174427	-0.194592	-0.195167	-0.158441	-0.155358	-0.0669494	-0.032942	-0.0335521
YL-04a	04_43835548_205	12.8003	-0.169061	-0.245981	-0.26858	-0.266102	-0.157292	-0.185367	-0.205008	-0.204105	-0.165159	-0.162949	-0.0773191	-0.044976	-0.0458954
YL-04a	04_43836645_206	13.1706	-0.165053	-0.233373	-0.259777	-0.255227	-0.158749	-0.191575	-0.212399	-0.214916	-0.176106	-0.172657	-0.0532271	-0.0270944	-0.0255297
YL-04a	04_43848360_208	13.541	-0.142957	-0.209504	-0.231969	-0.229459	-0.136926	-0.166663	-0.188247	-0.194852	-0.157728	-0.153735	-0.0335997	-0.00707934	-0.00571754
YL-04a	04_43858859_209	13.9114	-0.122604	-0.185439	-0.21173	-0.208492	-0.117094	-0.148498	-0.169766	-0.170862	-0.137647	-0.133964	-0.0122454	0.011261	0.0132232
YL-04a	04_43859270_210	14.2818	-0.126291	-0.19758	-0.220089	-0.21891	-0.115377	-0.142054	-0.162141	-0.159844	-0.12654	-0.124085	-0.0358801	-0.00625098	-0.00674714
YL-04a	04_43878179_211	14.6521	-0.123685	-0.195987	-0.217415	-0.216612	-0.114556	-0.139784	-0.157456	-0.149145	-0.117295	-0.114862	-0.0391254	-0.0112787	-0.0107001
YL-04a	04_43900323_212	15.0225	-0.135966	-0.21322	-0.234128	-0.23642	-0.125308	-0.150661	-0.169185	-0.161825	-0.125489	-0.123979	-0.0459575	-0.0218825	-0.0235357
YL-04b	04_00558057_213	0	0.510987	0.51991	0.506526	0.47892	0.573441	0.573583	0.567618	0.537791	0.568622	0.573451	0.418319	0.406208	0.407459
YL-04b	04_00558054_214	0.3704	0.50304	0.512406	0.498877	0.469183	0.560714	0.563601	0.556697	0.527542	0.557708	0.562675	0.403254	0.412026	0.411799
YL-04b	04_00519069_215	0.7408	0.510386	0.523558	0.512754	0.484682	0.568817	0.572695	0.565263	0.5367	0.570095	0.573451	0.400042	0.407633	0.408935
YL-04b	04_00484699_216	1.4871	0.506795	0.525382	0.51312	0.484682	0.554945	0.55938	0.553964	0.536336	0.566046	0.567305	0.419744	0.399161	0.401472
YL-04b	04_01941775_217	9.1742	0.438236	0.447566	0.448109	0.427137	0.493459	0.512021	0.50211	0.483942	0.499068	0.492946	0.333825	0.309653	0.308996
YL-04b	00_00000000_218	11.0835	0.448023	0.473209	0.470894	0.454254	0.503076	0.516748	0.50481	0.505096	0.510772	0.501023	0.334562	0.300313	0.301514
YL-04b	00_00000000_219	11.4539	0.43239	0.462727	0.458035	0.437922	0.488099	0.503494	0.493663	0.494105	0.495036	0.484783	0.312859	0.277659	0.280299
YL-04b	04_01863216_220	12.2002	0.435212	0.458144	0.453616	0.433216	0.500354	0.510632	0.496503	0.493373	0.497996	0.486843	0.303167	0.294135	0.294561
YL-04c	00_00000000_221	0	0.352935	0.412003	0.418803	0.394727	0.4262	0.430357	0.433839	0.299528	0.328664	0.318115	0.23179	0.274785	0.266402
YL-04c	04_42784117_222	0.3704	0.360861	0.417128	0.42562	0.400768	0.441341	0.445112	0.447947	0.310415	0.340218	0.330844	0.229768	0.274832	0.266335
YL-04c	04_42795420_223	0.7408	0.333183	0.391031	0.40122	0.381042	0.408544	0.411272	0.410769	0.284979	0.306582	0.306847	0.209574	0.249051	0.237288
YL-04c	04_42807609_224	1.4871	0.31424	0.378284	0.385996	0.364506	0.389012	0.393546	0.39881	0.267007	0.288435	0.291814	0.190428	0.220108	0.20293
YL-04c	04_43092189_225	3.3964	0.325626	0.381882	0.391186	0.369315	0.382129	0.39127	0.401451	0.275239	0.294351	0.297252	0.246276	0.247709	0.229445
YL-04c	04_43092192_226	3.7668	0.335812	0.391487	0.402685	0.382123	0.395933	0.401508	0.407944	0.287161	0.302533	0.307871	0.253672	0.258394	0.238436
YL-04c	04_43130755_227	6.4826	0.393222	0.436623	0.452443	0.437179	0.41682	0.427304	0.431929	0.348191	0.361115	0.367888	0.341669	0.358077	0.33943
YL-04c	04_43283335_228	7.9982	0.414268	0.437354	0.455848	0.433368	0.453341	0.460211	0.463182	0.370882	0.409279	0.404348	0.350511	0.373999	0.358891
YL-04c	04_43317441_229	9.5139	0.436671	0.472436	0.489275	0.469993	0.490905	0.495597	0.495167	0.418921	0.451041	0.451832	0.318086	0.352861	0.333933
YL-04c	04_43317441_230	9.8842	0.431699	0.47061	0.495546	0.475032	0.475112	0.479331	0.480034	0.404942	0.440381	0.440165	0.315814	0.361909	0.341511
YL-04c	04_43348954_231	14.2956	0.560836	0.607266	0.633366	0.622853	0.56989	0.580517	0.578615	0.533882	0.552008	0.551866	0.489581	0.515376	0.494809
YL-04c	04_43348957_232	15.042	0.561758	0.61642	0.641495	0.631225	0.561005	0.576765	0.579113	0.533114	0.545785	0.547175	0.496668	0.518221	0.494116
YL-04c	04_43353155_233	15.4123	0.567238	0.626259	0.652692	0.64421	0.567265	0.585279	0.590323	0.546478	0.558745	0.560833	0.481678	0.508943	0.484148
YL-04c	04_43353155_234	15.7827	0.55082	0.606175	0.636401	0.627888	0.549045	0.567016	0.568616	0.530214	0.545654	0.547433	0.465757	0.495301	0.470344
YL-04c	04_43353155_235	16.1531	0.518201	0.57491	0.606764	0.603269	0.510987	0.527747	0.525789	0.500101	0.506735	0.518747	0.441593	0.465027	0.436743
YL-05a	05_02077145_236	0	-0.270944	-0.332086	-0.331226	-0.345496	-0.282052	-0.322209	-0.338973	-0.392346	-0.30866	-0.329849	-0.181348	-0.033078	-0.0540103
YL-05a	05_02077145_237	0.3704	-0.263971	-0.325879	-0.32486	-0.337002	-0.270115	-0.313355	-0.329213	-0.383549	-0.298758	-0.320196	-0.166443	-0.0394022	-0.0588841
YL-05a	05_02077145_238	0.7408	-0.254421	-0.317286	-0.320839	-0.332698	-0.268346	-0.310591	-0.323919	-0.375918	-0.289224	-0.310891	-0.150015	-0.0205317	-0.0327965
YL-05a	05_02820938_239	1.4871	-0.241574	-0.300078	-0.305489	-0.318449	-0.247	-0.287679	-0.301349	-0.354882	-0.273619	-0.296609	-0.137703	-0.0326156	-0.0434156
YL-05a	05_02887435_240	1.8575	-0.239137	-0.308688	-0.312191	-0.323464	-0.235365	-0.273929	-0.28564	-0.358646	-0.276148	-0.295404	-0.132027	-0.0277139	-0.0404237
YL-05a	05_03194140_241	2.2278	-0.208918	-0.271034	-0.268193	-0.282466	-0.204378	-0.242117	-0.253269	-0.324028	-0.241776	-0.262539	-0.120248	-0.0128339	-0.02413
YL-05a	05_03268278_242	2.5982	-0.219369	-0.277469	-0.267864	-0.283243	-0.217083	-0.250365	-0.262886	-0.333839	-0.251168	-0.271734	-0.135948	-0.0310781	-0.0497449
YL-05a	05_05850326_245	2.9686	-0.24942	-0.314877	-0.311548	-0.323945	-0.247912	-0.281982	-0.295062	-0.368231	-0.285335	-0.304396	-0.147712	-0.0459681	-0.066076
YL-05a	05_05866295_248	3.339	-0.245332	-0.317892	-0.307909	-0.321933	-0.239385	-0.272986	-0.286641	-0.362124	-0.280058	-0.295767	-0.15198	-0.0433622	-0.0639516
YL-05a	05_05915433_249	3.7093	-0.252412	-0.321622	-0.313484	-0.326609	-0.254131	-0.287141	-0.300038	-0.37169	-0.29078	-0.307644	-0.149041	-0.0432069	-0.0635627
YL-05b	10_17961306_250	0	-0.0670598	-0.0368309	-0.0175591	-0.0386101	-0.024727	-0.0260185	-0.0270859	-0.104575	-0.0299484	-0.0461328	-0.18895	-0.124627	-0.139653
YL-05b	10_17961306_251	3.1291	-0.176382	-0.162358	-0.151713	-0.166262	-0.134382	-0.142869	-0.151685	-0.232574	-0.155253	-0.16468	-0.261669	-0.186302	-0.206835
YL-05b	05_42937981_252	8.4334	-0.315059	-0.326431	-0.317697	-0.33542	-0.262121	-0.27374	-0.280852	-0.376704	-0.303154	-0.299468	-0.406469	-0.285373	-0.313278
YL-05b	05_42937984_253	8.8038	-0.341393	-0.353407	-0.344486	-0.361466	-0.291909	-0.304078	-0.309471	-0.403648	-0.338591	-0.335167	-0.422201	-0.302573	-0.329724
YL-05b	05_42961761_254	9.1742	-0.318623	-0.326431	-0.321314	-0.338186	-0.267656	-0.279584	-0.281369	-0.380695	-0.319307	-0.315578	-0.399846	-0.283288	-0.310218
YL-05b	05_43027700_255	10.3022	-0.306781	-0.312705	-0.305032	-0.320493	-0.279054	-0.288723	-0.284808	-0.350529	-0.292829	-0.288148	-0.376851	-0.277251	-0.304947
YL-05b	05_43045212_256	12.2115	-0.205035	-0.209288	-0.181902	-0.197057	-0.174022	-0.180018	-0.179739	-0.254239	-0.211753	-0.199924	-0.273484	-0.184231	-0.214763
YL-05c	00_00000000_257	0	-0.292637	-0.379954	-0.381155	-0.372697	-0.341742	-0.362037	-0.373831	-0.308809	-0.314329	-0.307088	-0.12346	-0.128913	-0.117635
YL-05c	05_39419259_258	0.3704	-0.302501	-0.3784	-0.382051	-0.372908	-0.351846	-0.370986	-0.384183	-0.317468	-0.327022	-0.320519	-0.140801	-0.147258	-0.136568
YL-05c	05_39383222_259	22.553	0.273716	0.284773	0.283778	0.279281	0.240436	0.23621	0.233745	0.314854	0.29061	0.2923	0.294078	0.260574	0.273958
YL-05c	05_39267649_260	23.2993	0.299189	0.319309	0.314301	0.314743	0.249079	0.246295	0.243935	0.330992	0.301761	0.300799	0.341797	0.308213	0.319042
YL-05c	05_39257541_262	23.6697	0.296215	0.327726	0.320851	0.319659	0.237149	0.232481	0.228233	0.33475	0.303983	0.299382	0.334668	0.301471	0.314226
YL-05c	05_39267649_263	24.04	0.285131	0.318815	0.311922	0.312015	0.219511	0.21988	0.217441	0.325482	0.289415	0.283802	0.330185	0.290391	0.302712
YL-05c	05_42723654_264	37.9387	0.262198	0.259904	0.238617	0.244443	0.161988	0.183294	0.189759	0.322441	0.278974	0.275851	0.365674	0.300195	0.325231
YL-05c	00_00000000_265	39.0667	0.239837	0.235381	0.218856	0.230507	0.152975	0.172809	0.173467	0.294425	0.248426	0.255274	0.32831	0.273118	0.2945
YL-05c	05_42736465_266	39.813	0.260302	0.253314	0.238224	0.250673	0.175257	0.19286	0.193087	0.316005	0.271276	0.279375	0.345675	0.295171	0.312703
YL-05c	05_42736465_267	40.1834	0.28345	0.276624	0.264739	0.277093	0.194105	0.211778	0.210383	0.334298	0.289097	0.297417	0.379637	0.324836	0.341397
YL-05c	05_42794905_268	40.5538	0.300362	0.294079	0.286605	0.30042	0.209243	0.227681	0.224462	0.352032	0.298065	0.309005	0.401937	0.342332	0.358481
YL-05c	05_42901903_269	41.6818	0.350952	0.345235	0.348977	0.361383	0.268605	0.289667	0.286566	0.400838	0.342872	0.358092	0.43683	0.379109	0.393253
YL-05c	05_43224247_270	44.3976	0.376591	0.37048	0.372694	0.379532	0.301591	0.323823	0.326934	0.427107	0.387943	0.405652	0.441599	0.385131	0.39661
YL-05c	05_43040441_271	54.7188	0.368492	0.453045	0.463253	0.464656	0.300312	0.351091	0.374312	0.441666	0.366418	0.383535	0.324039	0.242531	0.257047
YL-05c	05_43045212_272	55.0891	0.37502	0.462908	0.474496	0.476878	0.317147	0.36724	0.39036	0.45547	0.378903	0.397588	0.309733	0.228469	0.24105
YL-05c	05_43045212_273	55.4595	0.362124	0.454884	0.465101	0.466109	0.306673	0.357359	0.379537	0.4424	0.366418	0.382502	0.291226	0.208824	0.224451
YL-05c	05_43045212_274	55.8299	0.370862	0.463369	0.473755	0.476878	0.320121	0.368137	0.391312	0.453632	0.378159	0.394137	0.307021	0.203336	0.220489
YL-05c	05_43230024_275	56.9579	0.375133	0.467838	0.475503	0.478681	0.325182	0.37455	0.395594	0.458751	0.383325	0.397609	0.314631	0.205733	0.224205
YL-05c	19_18236948_276	69.6063	0.147617	0.23902	0.24505	0.236977	0.150015	0.191476	0.212372	0.222706	0.191822	0.207923	-0.00756072	-0.0609973	-0.0574047
YL-05c	05_43093622_277	70.7343	0.126475	0.210603	0.226227	0.216743	0.11403	0.156356	0.178591	0.188286	0.163325	0.176635	-0.0091816	-0.052336	-0.0515826
YL-05c	05_43093622_278	71.1047	0.123849	0.209027	0.223538	0.214389	0.113178	0.154126	0.173963	0.177729	0.154262	0.167667	-0.00616894	-0.0476042	-0.0479192
YL-05c	05_43093622_279	71.4751	0.116789	0.198383	0.210098	0.199197	0.105276	0.145383	0.165871	0.169029	0.142058	0.157221	-0.00277668	-0.0431728	-0.0450957
YL-05c	05_43089921_280	71.8454	0.126174	0.209981	0.221621	0.210245	0.118455	0.156912	0.175933	0.179631	0.154262	0.168024	-0.00143279	-0.0384923	-0.0410553
YL-05c	05_43084258_282	72.2158	0.140804	0.221523	0.233093	0.222368	0.130227	0.169297	0.184965	0.19018	0.167158	0.181258	0.0218988	-0.0150658	-0.0172494
YL-05c	00_00000000_283	72.9621	0.128095	0.210366	0.222807	0.21169	0.110579	0.150982	0.166861	0.174765	0.150183	0.166913	-0.000837703	-0.0110418	-0.0161262
YL-05c	05_43047001_284	73.3325	0.12147	0.203102	0.218644	0.207498	0.103541	0.142688	0.159732	0.166053	0.145713	0.161866	-0.00732419	-0.0192962	-0.0245759
YL-05d	07_37815540_286	0	0.554875	0.653607	0.65094	0.638827	0.565628	0.597064	0.613542	0.588073	0.582783	0.585274	0.428466	0.37609	0.378204
YL-05d	07_37842946_288	0.3704	0.574549	0.671121	0.668418	0.65685	0.582347	0.614822	0.627995	0.603958	0.600966	0.603894	0.455773	0.402964	0.405476
YL-05d	04_43337904_994	2.6797	0.662315	0.753492	0.757098	0.744828	0.668869	0.699738	0.710562	0.703902	0.691835	0.689072	0.538916	0.493959	0.495514
YL-05d	07_02482150_292	3.0501	0.686282	0.7746	0.778221	0.766498	0.691866	0.723043	0.731019	0.723277	0.712293	0.707281	0.571312	0.527045	0.528925
YL-05d	07_02672632_295	3.4205	0.670721	0.758706	0.762125	0.748122	0.670792	0.704813	0.711639	0.704734	0.693098	0.688292	0.548695	0.52873	0.528903
YL-05d	05_00867680_297	4.5485	0.675513	0.761467	0.759889	0.748725	0.68513	0.709309	0.713153	0.711524	0.702455	0.69351	0.553868	0.534884	0.532236
YL-05d	05_39970038_298	5.6765	0.701323	0.785449	0.774012	0.765765	0.715513	0.731427	0.737637	0.747458	0.734224	0.725351	0.577418	0.555886	0.565734
YL-05d	16_01814161_299	6.4228	0.715918	0.782376	0.774424	0.769406	0.737237	0.754363	0.763555	0.754814	0.742906	0.740696	0.602471	0.582216	0.586556
YL-05d	07_38396883_302	6.7932	0.721038	0.800216	0.790193	0.783413	0.732767	0.748036	0.755304	0.767581	0.753755	0.747683	0.60251	0.582261	0.588742
YL-05d	05_41583262_310	8.3088	0.692203	0.775262	0.75551	0.757502	0.700668	0.716336	0.722094	0.730765	0.70994	0.7025	0.589747	0.567903	0.578211
YL-05d	05_41464237_306	9.0551	0.676424	0.753717	0.735397	0.730361	0.689893	0.705285	0.711019	0.718943	0.705375	0.698154	0.570589	0.544934	0.553425
YL-05d	05_40695292_314	10.1831	0.717033	0.806823	0.793843	0.792617	0.726256	0.742447	0.748676	0.759214	0.738765	0.729697	0.5967	0.578865	0.590499
YL-05d	05_40636300_308	10.5535	0.692203	0.775262	0.75551	0.757502	0.700668	0.716336	0.722094	0.730765	0.70994	0.7025	0.589747	0.567903	0.578211
YL-05d	05_40454565_317	12.4628	0.638396	0.737988	0.732349	0.728095	0.64873	0.66752	0.678431	0.693416	0.668292	0.662528	0.49629	0.472443	0.474675
YL-05d	05_40044196_359	13.2092	0.620329	0.714335	0.710322	0.699222	0.635472	0.653988	0.664927	0.67925	0.661111	0.655603	0.474771	0.447303	0.447649
YL-05d	05_39059870_362	13.5795	0.619381	0.721198	0.713175	0.704295	0.628857	0.64221	0.651754	0.662464	0.644514	0.640331	0.495962	0.462458	0.465354
YL-05d	05_38912860_347	13.9499	0.620329	0.714335	0.710322	0.699222	0.635472	0.653988	0.664927	0.67925	0.661111	0.655603	0.474771	0.447303	0.447649
YL-05d	05_37167463_361	14.3203	0.601238	0.701957	0.695337	0.683641	0.616575	0.636927	0.650225	0.662858	0.644514	0.64107	0.44534	0.417561	0.41885
YL-05d	05_36982069_337	14.6907	0.620329	0.714335	0.710322	0.699222	0.635472	0.653988	0.664927	0.67925	0.661111	0.655603	0.474771	0.447303	0.447649
YL-05d	05_35138239_421	16.6	0.552619	0.639546	0.637237	0.617525	0.600541	0.618506	0.632847	0.595766	0.595178	0.578567	0.394079	0.359077	0.362558
YL-05d	05_10994244_422	16.9704	0.568404	0.650481	0.649578	0.631201	0.614163	0.631493	0.646853	0.611792	0.610754	0.596752	0.415048	0.381233	0.381496
YL-05d	05_10413188_390	17.3408	0.552619	0.639546	0.637237	0.617525	0.600541	0.618506	0.632847	0.595766	0.595178	0.578567	0.394079	0.359077	0.362558
YL-05d	00_00000000_425	18.4688	0.532304	0.625972	0.617217	0.604917	0.572816	0.590079	0.600509	0.569659	0.567565	0.552328	0.392062	0.347105	0.347416
YL-05d	00_00000000_424	18.8391	0.545866	0.630925	0.623407	0.610678	0.590905	0.605497	0.614143	0.584468	0.58346	0.567511	0.404495	0.365765	0.369139
YL-05d	00_00000000_423	19.2095	0.554307	0.643757	0.639832	0.624225	0.605342	0.61982	0.631533	0.595364	0.591146	0.573295	0.399524	0.362889	0.364955
YL-05d	00_00000000_379	19.5799	0.552619	0.639546	0.637237	0.617525	0.600541	0.618506	0.632847	0.595766	0.595178	0.578567	0.394079	0.359077	0.362558
YL-06a	00_00000000_428	0	0.399384	0.448159	0.430429	0.412808	0.471402	0.488378	0.49745	0.452896	0.503911	0.502524	0.23108	0.174893	0.178675
YL-06a	06_00146062_429	0.3704	0.426151	0.48156	0.469905	0.449398	0.49877	0.516299	0.525824	0.483129	0.534231	0.531308	0.241153	0.188587	0.193645
YL-06a	06_00163593_430	0.7408	0.41856	0.465816	0.456954	0.440257	0.480853	0.500431	0.510115	0.473796	0.526752	0.520558	0.25141	0.194935	0.200837
YL-06a	06_00239905_431	1.1111	0.414048	0.464439	0.463667	0.445726	0.465641	0.484729	0.495522	0.460213	0.516456	0.509275	0.24955	0.204487	0.208872
YL-06a	06_00242596_432	1.4815	0.40795	0.454472	0.450237	0.43501	0.453954	0.473193	0.481082	0.451885	0.511109	0.50568	0.255831	0.208651	0.214295
YL-06a	06_00242596_433	1.8519	0.404485	0.445546	0.440246	0.423695	0.447033	0.465349	0.471034	0.44149	0.498507	0.492962	0.269716	0.22698	0.231262
YL-06a	06_00250574_434	2.2223	0.395356	0.427602	0.423401	0.406365	0.437698	0.455402	0.459696	0.429028	0.490097	0.481405	0.270698	0.230251	0.232635
YL-06a	06_00286778_435	2.5926	0.383426	0.400657	0.401179	0.385549	0.425109	0.441129	0.446592	0.419593	0.478861	0.472023	0.266031	0.232139	0.232251
YL-06a	06_00346681_436	4.502	0.354698	0.361359	0.359673	0.336894	0.389699	0.398374	0.398625	0.363656	0.430939	0.422611	0.276467	0.259431	0.258651
YL-06a	06_00346684_438	4.8723	0.351931	0.355468	0.353731	0.330626	0.378494	0.387327	0.3875	0.351103	0.423255	0.412456	0.285077	0.280021	0.278119
YL-06a	06_00347907_440	5.2427	0.342274	0.345993	0.347126	0.323339	0.373673	0.379463	0.381161	0.33861	0.414916	0.404772	0.274447	0.263898	0.259886
YL-06a	06_00448518_441	5.6131	0.337461	0.347548	0.342421	0.320082	0.364711	0.369887	0.372061	0.331275	0.408867	0.395451	0.277979	0.261459	0.257794
YL-06a	06_00448518_442	5.9835	0.342631	0.356497	0.354831	0.329832	0.375357	0.380352	0.385405	0.33861	0.413073	0.397931	0.271088	0.25676	0.251835
YL-06a	00_00000000_443	6.3539	0.314984	0.322156	0.314501	0.29242	0.346939	0.351346	0.355927	0.307417	0.38163	0.368027	0.260408	0.242615	0.23642
YL-06a	06_00531883_444	6.7242	0.287462	0.296216	0.290254	0.272841	0.314305	0.31767	0.31891	0.282139	0.348192	0.344234	0.240354	0.216947	0.207476
YL-06a	06_00532886_446	7.0946	0.268182	0.274699	0.272704	0.253133	0.297292	0.302039	0.301735	0.257906	0.327481	0.322914	0.219628	0.199186	0.189468
YL-06a	06_00553711_447	7.465	0.253141	0.25192	0.254662	0.237492	0.279778	0.285218	0.284955	0.250443	0.313171	0.30798	0.210292	0.186016	0.175768
YL-06b	06_00778655_448	0	0.0315197	-0.0172902	-0.00597576	-0.0084848	0.0406851	0.0316475	0.00716988	-0.0154854	0.0173585	0.0161596	0.0636986	0.137126	0.111627
YL-06b	06_00801196_089	1.9093	0.0606616	0.0149512	0.0179304	0.0181261	0.0595709	0.0446174	0.0161581	0.0298831	0.0614945	0.0568409	0.0749867	0.178665	0.154716
YL-06b	06_00825274_043	2.6556	0.0156406	-0.0392169	-0.0410258	-0.0359653	0.0138325	-0.0061492	-0.0346551	-0.00262475	0.0190157	0.0161642	0.0372887	0.141556	0.119467
YL-06b	06_00925487_449	4.1713	0.0309726	-0.0257419	-0.0276177	-0.0202845	0.0337101	0.0124258	-0.0163361	0.0139296	0.0411795	0.0374434	0.065132	0.137315	0.120516
YL-06b	06_01041323_450	6.4806	0.0544282	-0.00773923	-0.016314	-0.0103199	0.0605583	0.0399897	0.00653357	0.0262937	0.0620704	0.0480673	0.098449	0.178816	0.166734
YL-06b	06_01042389_451	7.2269	0.0406486	-0.0211131	-0.032948	-0.0242868	0.0489273	0.0234486	-0.00826428	0.0165024	0.055634	0.0428843	0.0764394	0.160582	0.149978
YL-06b	00_00000000_452	7.9732	0.0287967	-0.0443013	-0.0567322	-0.0449404	0.0402844	0.0157643	-0.0159067	0.00508791	0.0408982	0.0284736	0.0778909	0.155099	0.143943
YL-06b	06_01065916_453	9.1013	0.0650326	-0.0100661	-0.026822	-0.010573	0.0736775	0.0508745	0.0164977	0.0390311	0.0747567	0.0628412	0.127032	0.196702	0.18644
YL-06b	06_01096728_995	13.5127	0.318112	0.280835	0.257574	0.269636	0.323971	0.315659	0.282269	0.289668	0.322843	0.312244	0.352455	0.412525	0.397667
YL-06b	02_01779015_205	17.0619	0.369878	0.320298	0.30376	0.308493	0.384803	0.372867	0.337259	0.333212	0.362416	0.362526	0.39033	0.487059	0.475508
YL-06b	02_01779015_206	17.8082	0.391667	0.342142	0.330127	0.331873	0.417582	0.402094	0.364884	0.347027	0.374787	0.373898	0.414221	0.507502	0.493865
YL-06b	02_01779015_221	18.1786	0.395617	0.336808	0.330908	0.332218	0.435926	0.41974	0.384716	0.338479	0.374421	0.367612	0.418024	0.510567	0.49799
YL-06c	06_00607156_454	0	-0.177325	-0.212366	-0.229286	-0.197059	-0.203332	-0.218202	-0.242922	-0.203985	-0.260916	-0.245185	-0.0938542	-0.00418008	-0.016614
YL-06c	06_00616263_455	0.3704	-0.164832	-0.203176	-0.21703	-0.182161	-0.185707	-0.202307	-0.225268	-0.192738	-0.249233	-0.234401	-0.0809897	0.00495332	-0.00992416
YL-06c	06_00625865_456	0.7408	-0.160402	-0.196839	-0.211289	-0.175532	-0.196827	-0.209286	-0.232372	-0.182196	-0.239443	-0.22393	-0.0768761	0.0163557	0.00341718
YL-06c	06_00644752_457	1.1111	-0.148934	-0.169657	-0.189196	-0.154724	-0.184893	-0.195648	-0.220105	-0.173524	-0.229222	-0.215585	-0.0725612	0.0142552	0.00365673
YL-06d	09_00674699_121	0	-0.183727	-0.158951	-0.163449	-0.148894	-0.168767	-0.187612	-0.185059	-0.165191	-0.196043	-0.189994	-0.223855	-0.215432	-0.201481
YL-06d	09_00674699_187	0.3704	-0.171998	-0.144027	-0.150828	-0.139786	-0.153334	-0.172941	-0.170063	-0.156119	-0.180719	-0.174255	-0.219077	-0.208572	-0.194252
YL-06d	04_02761833_157	8.0575	-0.298067	-0.272579	-0.273341	-0.26462	-0.300081	-0.305665	-0.275231	-0.23337	-0.27955	-0.285955	-0.331845	-0.388529	-0.366032
YL-06d	04_02515110_038	8.8038	-0.324139	-0.301824	-0.304196	-0.295618	-0.345225	-0.339544	-0.308642	-0.246082	-0.305396	-0.304333	-0.337426	-0.411049	-0.390328
YL-06d	04_02565003_156	9.1742	-0.303054	-0.272743	-0.279612	-0.273944	-0.319301	-0.31658	-0.286676	-0.232291	-0.287901	-0.286335	-0.319228	-0.38914	-0.372899
YL-06d	04_02446328_088	9.5446	-0.306126	-0.27683	-0.282805	-0.273301	-0.319175	-0.317858	-0.291247	-0.24088	-0.299255	-0.297822	-0.316645	-0.386137	-0.371562
YL-06d	04_02045515_993	10.2909	-0.255587	-0.226066	-0.223121	-0.212345	-0.274721	-0.272597	-0.25049	-0.196714	-0.264083	-0.259493	-0.247958	-0.326013	-0.313446
YL-06d	02_08194011_223	18.9986	-0.18329	-0.136647	-0.125273	-0.091272	-0.277433	-0.268414	-0.263062	-0.137036	-0.212789	-0.208132	-0.121577	-0.181672	-0.176174
YL-06d	02_08174255_222	19.3689	-0.19514	-0.148524	-0.135693	-0.101127	-0.289354	-0.273769	-0.270033	-0.14869	-0.228801	-0.221953	-0.134986	-0.196841	-0.191902
YL-06d	00_00000000_220	19.7393	-0.211613	-0.16979	-0.156035	-0.124672	-0.305357	-0.289552	-0.286667	-0.164845	-0.240927	-0.235094	-0.144694	-0.212039	-0.209683
YL-06d	17_36037618_229	23.7159	-0.323415	-0.28987	-0.276693	-0.257421	-0.400333	-0.370752	-0.363631	-0.252584	-0.342678	-0.336075	-0.281326	-0.355799	-0.353822
YL-06d	17_36037618_230	24.4623	-0.35695	-0.318668	-0.316857	-0.297334	-0.428388	-0.400372	-0.390003	-0.288129	-0.369872	-0.364561	-0.320591	-0.398546	-0.390084
YL-06d	23_24359824_200	30.2254	-0.42389	-0.384647	-0.369068	-0.354408	-0.477115	-0.43585	-0.419441	-0.372727	-0.445274	-0.444372	-0.410166	-0.487578	-0.486034
YL-06d	23_24408581_231	30.5957	-0.426702	-0.389234	-0.370313	-0.355817	-0.479586	-0.440593	-0.423138	-0.378955	-0.44541	-0.445297	-0.412219	-0.490595	-0.489269
YL-06d	23_24359827_201	30.9661	-0.435265	-0.397235	-0.378864	-0.3644	-0.481206	-0.445433	-0.430973	-0.387429	-0.448011	-0.44892	-0.427524	-0.507502	-0.505678
YL-06d	23_24418204_218	31.3365	-0.432386	-0.392617	-0.37756	-0.362941	-0.478547	-0.440593	-0.427213	-0.381204	-0.447685	-0.44783	-0.425488	-0.504497	-0.502452
YL-06d	06_38932900_458	38.5285	-0.460413	-0.431023	-0.431785	-0.403429	-0.568073	-0.547999	-0.536585	-0.414684	-0.486745	-0.476117	-0.368187	-0.440036	-0.4203
YL-06d	06_38960141_459	43.8329	-0.518691	-0.507209	-0.515721	-0.496566	-0.580416	-0.564498	-0.554739	-0.484676	-0.505881	-0.50245	-0.45985	-0.536056	-0.516226
YL-06d	06_39001704_460	44.2033	-0.493295	-0.486483	-0.491972	-0.472949	-0.558591	-0.543585	-0.536482	-0.448918	-0.465635	-0.463174	-0.43662	-0.517204	-0.497922
YL-06d	06_39599700_461	45.7189	-0.43661	-0.424824	-0.437485	-0.422166	-0.492571	-0.480789	-0.4694	-0.378911	-0.391675	-0.400552	-0.401146	-0.482253	-0.457552
YL-06d	06_39616987_462	46.0893	-0.427249	-0.424294	-0.430466	-0.415178	-0.488204	-0.475025	-0.464249	-0.36827	-0.383032	-0.393054	-0.383664	-0.461155	-0.440397
YL-06d	06_39621132_463	46.4596	-0.407559	-0.397967	-0.407991	-0.395224	-0.464389	-0.453751	-0.444101	-0.355387	-0.366436	-0.376076	-0.366146	-0.440015	-0.423222
YL-06d	06_39621417_464	46.83	-0.411323	-0.40647	-0.41803	-0.404805	-0.465716	-0.459957	-0.454077	-0.366025	-0.373944	-0.385677	-0.372624	-0.421566	-0.406985
YL-07a	07_38345034_467	0	-0.173094	-0.246197	-0.246412	-0.254208	-0.167921	-0.184802	-0.201095	-0.201737	-0.114253	-0.125608	-0.141647	-0.0918214	-0.101422
YL-07a	07_38353134_468	0.7463	-0.201926	-0.281075	-0.283388	-0.293236	-0.191593	-0.209795	-0.225108	-0.232268	-0.138107	-0.149553	-0.172646	-0.117734	-0.12861
YL-07a	07_38353134_469	1.1167	-0.205671	-0.287415	-0.288709	-0.296927	-0.194606	-0.215383	-0.232372	-0.242542	-0.145713	-0.157536	-0.185452	-0.104706	-0.116689
YL-07a	07_38353134_470	1.4871	-0.206965	-0.296162	-0.297132	-0.305958	-0.17731	-0.199507	-0.218338	-0.25392	-0.154826	-0.164759	-0.199406	-0.101167	-0.115099
YL-07a	07_38358294_471	1.8575	-0.222158	-0.307761	-0.310148	-0.318747	-0.198934	-0.220059	-0.236519	-0.266011	-0.162733	-0.180884	-0.213448	-0.118565	-0.132088
YL-07a	00_00000000_472	17.0722	-0.455266	-0.550787	-0.553334	-0.556754	-0.458347	-0.488216	-0.488061	-0.48221	-0.430974	-0.434429	-0.387201	-0.312605	-0.320274
YL-07a	00_00000000_473	17.4426	-0.470507	-0.565973	-0.572003	-0.574092	-0.484856	-0.509637	-0.509213	-0.48987	-0.444017	-0.442756	-0.393136	-0.326164	-0.334362
YL-07a	00_00000000_474	17.813	-0.481597	-0.568509	-0.580913	-0.582921	-0.491287	-0.517413	-0.516351	-0.502027	-0.454227	-0.451879	-0.411942	-0.348709	-0.352987
YL-07a	00_00000000_475	19.3286	-0.534209	-0.617973	-0.62606	-0.618402	-0.55269	-0.577529	-0.575982	-0.54431	-0.508687	-0.496575	-0.446929	-0.420138	-0.42523
YL-07a	07_39041905_476	19.6989	-0.548091	-0.634293	-0.640269	-0.633884	-0.571432	-0.592042	-0.58976	-0.55327	-0.524158	-0.510588	-0.453333	-0.43422	-0.439846
YL-07b	00_00000000_477	0	0.494509	0.534743	0.523371	0.514787	0.48718	0.507376	0.526879	0.599074	0.606926	0.601404	0.377372	0.316998	0.338004
YL-07b	07_01683338_478	0.3704	0.499853	0.543693	0.533752	0.52468	0.487473	0.508219	0.526611	0.610567	0.613014	0.609293	0.379838	0.32016	0.340941
YL-07b	07_01711295_479	3.0862	0.454067	0.543865	0.532658	0.526365	0.421836	0.452779	0.478469	0.517818	0.497738	0.489605	0.356752	0.304388	0.326533
YL-07b	07_01713860_480	3.4566	0.479324	0.576642	0.561353	0.552316	0.451451	0.479878	0.50451	0.536118	0.519857	0.512112	0.378932	0.330336	0.348385
YL-07b	07_01715324_481	3.827	0.465192	0.562493	0.545262	0.534884	0.433588	0.465664	0.494162	0.519773	0.507631	0.497315	0.368471	0.316647	0.336409
YL-07b	07_01747951_482	6.9561	0.415224	0.515439	0.498782	0.486523	0.432048	0.457418	0.487009	0.449575	0.443876	0.426501	0.293875	0.2353	0.256347
YL-07b	07_01791271_483	7.3264	0.397971	0.501134	0.484557	0.471753	0.415652	0.440914	0.473025	0.436639	0.429893	0.414565	0.268513	0.20916	0.229851
YL-07b	07_01809053_484	7.6968	0.375409	0.471631	0.458912	0.448714	0.388702	0.416448	0.449603	0.42092	0.410457	0.394766	0.248728	0.185696	0.21033
YL-07b	07_01840601_485	8.0672	0.375185	0.460144	0.449271	0.440657	0.397249	0.426713	0.461567	0.413957	0.405165	0.392988	0.25261	0.18962	0.212277
YL-07b	07_01840601_486	8.4376	0.392046	0.473968	0.463043	0.45499	0.413265	0.442837	0.475185	0.426514	0.418757	0.404567	0.277606	0.215405	0.238411
YL-07b	07_02160927_487	8.8079	0.39242	0.485656	0.472875	0.463232	0.40484	0.432695	0.463337	0.433646	0.424214	0.406486	0.27386	0.211604	0.236601
YL-07b	07_02160930_488	9.1783	0.40486	0.489543	0.483272	0.473507	0.412513	0.441834	0.471937	0.447321	0.435894	0.41698	0.293875	0.2353	0.256347
YL-07b	07_02161346_489	9.5487	0.427905	0.519583	0.509443	0.497049	0.439962	0.466801	0.495854	0.463478	0.455788	0.43722	0.314121	0.259241	0.276312
YL-07b	07_02242202_491	9.9191	0.447536	0.538137	0.527189	0.515663	0.460749	0.486549	0.511763	0.478751	0.474048	0.456674	0.337409	0.284768	0.298735
YL-07b	07_02242204_492	10.2895	0.46573	0.552701	0.543312	0.530809	0.4814	0.509384	0.533363	0.493522	0.494518	0.475703	0.353625	0.30397	0.316459
YL-07b	07_02256881_493	10.6598	0.482433	0.569944	0.561655	0.550401	0.503257	0.533035	0.555307	0.505885	0.505638	0.486423	0.366562	0.320103	0.330985
YL-07b	00_00000000_494	11.0302	0.464807	0.554609	0.546378	0.534576	0.488437	0.517277	0.542721	0.492	0.489512	0.469988	0.341346	0.295189	0.305648
YL-07b	07_02274814_495	11.4006	0.483153	0.569944	0.562426	0.550023	0.511212	0.540034	0.561247	0.505885	0.507186	0.489653	0.360745	0.316774	0.322708
YL-07b	07_02283002_496	11.771	0.49963	0.590404	0.579559	0.568435	0.533464	0.563164	0.583591	0.518123	0.517783	0.499184	0.372994	0.332302	0.336559
YL-07b	07_02340956_497	12.1413	0.518706	0.606882	0.600147	0.58605	0.559225	0.58858	0.606332	0.532951	0.5345	0.512579	0.389928	0.352292	0.355006
YL-07b	07_02528727_498	12.5117	0.538257	0.623715	0.618393	0.604027	0.585433	0.613972	0.629498	0.54965	0.54644	0.532837	0.407521	0.372606	0.374987
YL-07b	07_02669551_500	12.8821	0.520215	0.607367	0.602093	0.587198	0.566818	0.59471	0.610334	0.536816	0.53098	0.518747	0.387434	0.349263	0.350823
YL-07b	07_04151534_502	13.2525	0.531662	0.618843	0.613696	0.600948	0.583636	0.608755	0.625473	0.550816	0.545654	0.533202	0.405729	0.345021	0.348168
YL-07b	00_00000000_511	13.6228	0.521273	0.606882	0.604817	0.592172	0.572625	0.596125	0.613836	0.537976	0.537237	0.524189	0.396876	0.334793	0.337752
YL-07b	07_05725925_512	13.9932	0.547348	0.639546	0.643818	0.628181	0.599208	0.623196	0.641305	0.567707	0.567176	0.552587	0.405773	0.347697	0.351985
YL-07b	07_05725930_513	14.3636	0.53178	0.628899	0.632515	0.615896	0.581478	0.606756	0.623613	0.555213	0.556711	0.541705	0.384541	0.324598	0.329433
YL-07b	07_05888022_514	14.734	0.518082	0.62377	0.62609	0.609925	0.563199	0.591103	0.60971	0.540327	0.540722	0.52643	0.372043	0.305958	0.307707
YL-07b	07_05991246_515	15.1044	0.504665	0.61885	0.614547	0.598542	0.55443	0.580835	0.600018	0.52572	0.528089	0.514991	0.351203	0.28147	0.287291
YL-07b	07_08883384_519	15.4747	0.48109	0.588131	0.587688	0.574342	0.526265	0.555159	0.57543	0.509113	0.507688	0.494224	0.330637	0.257271	0.267128
YL-07b	00_00000000_527	15.8451	0.454678	0.555229	0.548551	0.538164	0.499272	0.527683	0.547555	0.47913	0.477498	0.465563	0.32117	0.24387	0.252445
YL-07b	07_23911880_528	16.5914	0.468205	0.586063	0.583141	0.57057	0.512792	0.542668	0.561401	0.497279	0.491765	0.477632	0.311364	0.237262	0.246523
YL-07b	07_24438269_532	16.9618	0.467447	0.573836	0.572743	0.56178	0.520741	0.552324	0.572807	0.489776	0.485931	0.475339	0.314914	0.240929	0.248245
YL-07b	07_29539351_540	17.3322	0.453575	0.561838	0.559179	0.54876	0.505918	0.537475	0.561582	0.478717	0.476106	0.464426	0.296342	0.222548	0.230004
YL-07b	07_31550507_555	18.0785	0.481745	0.583238	0.582763	0.572801	0.537102	0.567418	0.589116	0.501036	0.495185	0.485037	0.334912	0.262774	0.269559
YL-07b	07_31793510_559	18.4489	0.505102	0.613659	0.609339	0.596746	0.565058	0.592895	0.613509	0.517411	0.51532	0.505554	0.355325	0.286827	0.289578
YL-07b	07_32673234_567	18.8193	0.522498	0.628821	0.624465	0.612417	0.57982	0.608567	0.626005	0.531023	0.531155	0.521747	0.380188	0.311319	0.31445
YL-07b	07_33011078_571	19.1896	0.496278	0.596105	0.585467	0.576395	0.553084	0.581353	0.598381	0.501132	0.501063	0.493208	0.370991	0.298171	0.299985
YL-07b	07_35838380_582	19.56	0.497668	0.609247	0.5967	0.585988	0.545682	0.572228	0.58748	0.509327	0.507573	0.496115	0.367972	0.294965	0.298739
YL-07b	00_00000000_583	19.9304	0.511439	0.612084	0.602011	0.590506	0.560117	0.585676	0.602497	0.521967	0.524395	0.513617	0.388231	0.315902	0.320265
YL-07b	00_00000000_584	20.3008	0.525526	0.61754	0.60871	0.596764	0.578878	0.601784	0.616837	0.537203	0.540756	0.529269	0.401152	0.334961	0.342458
YL-07b	00_00000000_586	20.6712	0.523704	0.603894	0.596979	0.586701	0.585881	0.610533	0.627374	0.528501	0.533729	0.525885	0.403824	0.337824	0.343318
YL-07b	00_00000000_588	21.4175	0.529119	0.607076	0.591216	0.582423	0.593543	0.616641	0.632861	0.551743	0.554198	0.54572	0.399759	0.334288	0.339968
YL-07b	07_36236485_589	22.1638	0.536015	0.633786	0.630689	0.618213	0.597941	0.62407	0.639757	0.545654	0.546882	0.53679	0.392567	0.329815	0.336021
YL-07b	07_36706099_591	22.5342	0.549782	0.638964	0.642528	0.629904	0.60711	0.634751	0.649847	0.560567	0.559806	0.548525	0.413802	0.354732	0.35685
YL-07b	07_36810750_594	22.9046	0.538534	0.626056	0.630657	0.614481	0.599208	0.626479	0.6423	0.552716	0.55473	0.544649	0.395319	0.336653	0.339158
YL-07b	07_36965426_595	23.2749	0.522398	0.612602	0.61403	0.595453	0.577501	0.606289	0.620148	0.537623	0.538913	0.529859	0.379958	0.325764	0.33064
YL-07b	23_05427111_596	23.6453	0.508765	0.607553	0.60233	0.58393	0.568476	0.595747	0.610203	0.522822	0.526091	0.518214	0.358887	0.300988	0.309938
YL-07b	07_37450746_597	24.7733	0.478968	0.572321	0.570677	0.55129	0.540859	0.56697	0.578445	0.488978	0.495894	0.486188	0.339155	0.275863	0.280971
YL-07b	07_37450755_598	25.1437	0.467565	0.559766	0.559201	0.541857	0.528009	0.551937	0.563225	0.47517	0.485936	0.476167	0.331332	0.26663	0.27155
YL-08	08_03063918_599	0	0.327713	0.313775	0.333202	0.336923	0.326255	0.339757	0.351202	0.404157	0.397365	0.391762	0.284241	0.225377	0.228537
YL-08	08_03085760_600	0.3704	0.315247	0.298986	0.320569	0.32301	0.308958	0.326751	0.338948	0.396756	0.383383	0.379209	0.279039	0.212356	0.214995
YL-08	08_03170202_601	1.4984	0.309972	0.305829	0.328287	0.331644	0.31372	0.327651	0.338125	0.385748	0.377605	0.372553	0.25798	0.192307	0.188217
YL-08	08_14899525_602	6.3523	0.202035	0.212283	0.241292	0.244627	0.214874	0.235435	0.251007	0.280304	0.284442	0.28358	0.116552	0.0346277	0.0254004
YL-08	08_20285371_603	9.0681	0.13825	0.140266	0.168081	0.17875	0.157602	0.167206	0.181597	0.190069	0.20007	0.192974	0.0970219	-0.00456171	-0.0100789
YL-08	08_37871889_604	26.3968	0.0455741	0.0217758	0.0532214	0.0714723	-0.045066	-0.0437709	-0.0626919	0.0330784	0.00553479	0.0218408	0.182204	0.163569	0.145722
YL-08	08_37919993_605	28.3061	-0.027375	-0.0386474	-0.0174807	-0.00215511	-0.115702	-0.120307	-0.134082	-0.0436745	-0.0761887	-0.0601522	0.107836	0.0929271	0.0791264
YL-08	08_37962704_606	29.8218	-0.106201	-0.131244	-0.107947	-0.0930205	-0.19678	-0.209698	-0.218068	-0.117771	-0.147888	-0.139486	0.040794	0.0284004	0.0182916
YL-08	08_37965259_607	30.1921	-0.12718	-0.162664	-0.135689	-0.119916	-0.212437	-0.226119	-0.238576	-0.141392	-0.166143	-0.156452	0.0224648	0.0107058	6.01159e-05
YL-08	08_37965262_608	30.5625	-0.119543	-0.153843	-0.129944	-0.114263	-0.20414	-0.216334	-0.229799	-0.131421	-0.160343	-0.150042	0.0287086	0.0186732	0.0082357
YL-08	08_38028151_609	34.1118	-0.290512	-0.330392	-0.296876	-0.282165	-0.377153	-0.38871	-0.411983	-0.328032	-0.343687	-0.331803	-0.134883	-0.124047	-0.136414
YL-08	08_38028684_610	34.4821	-0.30956	-0.347111	-0.313425	-0.300925	-0.392959	-0.403976	-0.428314	-0.34979	-0.367729	-0.355842	-0.159003	-0.141198	-0.154449
YL-08	08_38028684_611	34.8525	-0.327628	-0.369805	-0.33698	-0.322225	-0.412601	-0.424186	-0.447053	-0.367542	-0.386237	-0.373715	-0.169956	-0.153717	-0.167522
YL-08	08_38028684_612	35.2229	-0.346446	-0.390235	-0.355772	-0.343179	-0.430174	-0.439985	-0.463481	-0.387881	-0.408471	-0.39676	-0.186465	-0.169254	-0.185697
YL-08	08_38044295_613	35.5933	-0.357193	-0.400468	-0.367868	-0.356567	-0.44467	-0.450917	-0.470684	-0.400403	-0.41727	-0.407992	-0.194193	-0.180264	-0.195019
YL-08	08_38101435_614	36.7213	-0.383832	-0.432808	-0.397477	-0.390911	-0.449156	-0.456305	-0.477378	-0.437997	-0.441042	-0.438993	-0.230292	-0.220286	-0.233345
YL-08	08_38130492_615	37.0917	-0.401888	-0.453421	-0.422652	-0.41415	-0.466462	-0.474065	-0.495893	-0.455484	-0.459307	-0.456608	-0.244114	-0.233271	-0.247234
YL-08	08_38130492_616	37.462	-0.420865	-0.480479	-0.451883	-0.440296	-0.482966	-0.493652	-0.514927	-0.464601	-0.47465	-0.472204	-0.262998	-0.249765	-0.261953
YL-08	08_38143066_617	37.8324	-0.408216	-0.472779	-0.442882	-0.429949	-0.47252	-0.483885	-0.50424	-0.451885	-0.462342	-0.45735	-0.244854	-0.230338	-0.245567
YL-08	08_38188687_620	38.2028	-0.402242	-0.46703	-0.438042	-0.426944	-0.464734	-0.474249	-0.495581	-0.445137	-0.454965	-0.452221	-0.237739	-0.22816	-0.242105
YL-08	08_38230486_623	38.5732	-0.429257	-0.500669	-0.477705	-0.463717	-0.492435	-0.502525	-0.524304	-0.475662	-0.485673	-0.481405	-0.247989	-0.241898	-0.257103
YL-08	00_00000000_628	39.3195	-0.413004	-0.485143	-0.463029	-0.456142	-0.45833	-0.470072	-0.48752	-0.462546	-0.465767	-0.47217	-0.248325	-0.237298	-0.24971
YL-08	08_38810956_629	39.6899	-0.392034	-0.457697	-0.439309	-0.434928	-0.433103	-0.447348	-0.465913	-0.448353	-0.447919	-0.45391	-0.229746	-0.21493	-0.231254
YL-08	08_38818734_630	40.0603	-0.381198	-0.455471	-0.435871	-0.431848	-0.418095	-0.434962	-0.455268	-0.436459	-0.434978	-0.441578	-0.21946	-0.1985	-0.211888
YL-08	08_39010116_631	40.8066	-0.351893	-0.429892	-0.407672	-0.403289	-0.381655	-0.394964	-0.418288	-0.414796	-0.409035	-0.417226	-0.194692	-0.167384	-0.183827
YL-08	08_39058422_632	43.1159	-0.331528	-0.416459	-0.398821	-0.397862	-0.334288	-0.349234	-0.379092	-0.405783	-0.391811	-0.396822	-0.193476	-0.145919	-0.168765
YL-09	09_02441606_633	0	-0.367162	-0.35697	-0.350984	-0.341631	-0.437322	-0.443545	-0.446243	-0.408896	-0.472181	-0.472641	-0.213694	-0.231532	-0.23031
YL-09	09_02441606_634	0.3704	-0.376849	-0.357902	-0.358403	-0.348994	-0.442046	-0.449593	-0.451635	-0.41952	-0.48068	-0.480036	-0.231763	-0.253412	-0.248203
YL-09	09_02441609_635	1.1167	-0.391375	-0.376166	-0.374479	-0.35873	-0.45726	-0.465496	-0.468844	-0.428719	-0.496751	-0.497802	-0.241936	-0.269061	-0.261258
YL-09	09_02888142_636	7.3471	-0.398388	-0.433082	-0.434409	-0.426204	-0.412014	-0.41317	-0.416309	-0.434128	-0.478669	-0.4773	-0.301564	-0.280442	-0.273368
YL-09	09_02851232_637	18.23	-0.283924	-0.356889	-0.351154	-0.346626	-0.303161	-0.293421	-0.311881	-0.336028	-0.368725	-0.360928	-0.162052	-0.107133	-0.109093
YL-09	09_02755133_638	18.9764	-0.27231	-0.333667	-0.329355	-0.325467	-0.294998	-0.289017	-0.311481	-0.322491	-0.35184	-0.348418	-0.161355	-0.0976774	-0.101955
YL-09	09_02884988_639	19.3467	-0.269871	-0.342175	-0.336028	-0.330566	-0.283372	-0.275561	-0.296049	-0.326573	-0.354087	-0.347119	-0.155691	-0.0925099	-0.0987171
YL-09	09_07473608_640	38.191	-0.181548	-0.281075	-0.30246	-0.310072	-0.161221	-0.19046	-0.199595	-0.281737	-0.219054	-0.215222	-0.0939016	0.0436288	0.0325997
YL-09	09_07580951_641	38.5614	-0.193157	-0.289824	-0.31271	-0.319759	-0.173728	-0.20272	-0.207993	-0.28982	-0.226219	-0.223569	-0.111389	0.0253206	0.0145227
YL-09	09_08400747_642	38.9318	-0.201629	-0.298558	-0.320239	-0.325266	-0.183497	-0.214438	-0.219823	-0.300189	-0.232983	-0.230452	-0.117264	0.0170351	0.00612483
YL-09	09_08400750_643	39.3022	-0.203715	-0.289824	-0.313484	-0.32014	-0.194606	-0.227577	-0.23486	-0.295969	-0.230109	-0.231147	-0.122729	0.0124351	0.00342956
YL-09	09_08479549_646	39.6726	-0.197433	-0.28592	-0.309077	-0.314663	-0.18534	-0.219698	-0.227109	-0.287534	-0.218663	-0.219213	-0.122941	0.0150244	0.00593482
YL-09	09_08480168_647	40.0429	-0.187256	-0.287897	-0.308621	-0.314985	-0.174673	-0.210368	-0.216315	-0.279084	-0.205576	-0.205381	-0.105092	0.03474	0.0261742
YL-09	03_29853354_648	42.3523	-0.214947	-0.302419	-0.310462	-0.318034	-0.195241	-0.232834	-0.238491	-0.328812	-0.257118	-0.25788	-0.134515	0.00194821	-0.00550925
YL-09	03_13436662_649	42.7226	-0.213293	-0.297966	-0.306015	-0.313297	-0.184098	-0.222142	-0.227754	-0.317198	-0.250304	-0.248347	-0.144869	-0.020623	-0.0268985
YL-09	09_02269850_039	54.1803	-0.162305	-0.228722	-0.233043	-0.238868	-0.15604	-0.178327	-0.197466	-0.248092	-0.212785	-0.216048	-0.087484	0.0252074	0.0240023
YL-09	09_02749871_650	58.1569	-0.2422	-0.309823	-0.299226	-0.293049	-0.253739	-0.254952	-0.280216	-0.305905	-0.32475	-0.325802	-0.133582	-0.0600317	-0.0653267
YL-09	09_02749871_651	58.5273	-0.258002	-0.31983	-0.311802	-0.309307	-0.268863	-0.26827	-0.291143	-0.31652	-0.34028	-0.341844	-0.156256	-0.0840814	-0.087828
YL-09	00_00000000_652	61.2432	-0.150854	-0.19962	-0.198696	-0.194372	-0.170341	-0.159058	-0.180887	-0.193892	-0.230821	-0.227947	-0.0541934	0.000228804	-0.000643965
YL-09	09_02924448_653	73.2891	0.344831	0.347647	0.341593	0.342953	0.325889	0.354011	0.341792	0.327171	0.288886	0.290848	0.382529	0.39716	0.397492
YL-09	09_02992987_654	73.6595	0.35704	0.356857	0.353823	0.357557	0.343158	0.369649	0.359248	0.338342	0.300803	0.30183	0.394642	0.405261	0.403314
YL-09	00_00000000_655	85.1172	0.315501	0.316823	0.301717	0.291245	0.304041	0.317101	0.317792	0.291506	0.276318	0.277336	0.329879	0.38277	0.37949
YL-09	00_00000000_656	85.4876	0.312598	0.308144	0.294437	0.284378	0.302375	0.314288	0.312384	0.289864	0.277865	0.279632	0.325572	0.382147	0.380092
YL-09	00_00000000_657	87.3969	0.328249	0.323256	0.303994	0.294089	0.318677	0.326021	0.321887	0.319971	0.298973	0.298582	0.332958	0.401595	0.398991
YL-09	00_00000000_658	87.7673	0.307383	0.297333	0.286584	0.274744	0.297263	0.302152	0.299106	0.299552	0.27747	0.276987	0.312906	0.383359	0.381142
YL-09	00_00000000_660	88.1376	0.321125	0.308361	0.29766	0.286506	0.308096	0.313766	0.307387	0.309403	0.289745	0.289676	0.334942	0.404891	0.403065
YL-09	09_10928157_661	88.508	0.341853	0.334099	0.314943	0.30572	0.329353	0.337465	0.329986	0.329665	0.311106	0.311131	0.354911	0.423031	0.420823
YL-09	09_10750517_671	88.8784	0.352608	0.339544	0.321931	0.314215	0.337746	0.34507	0.338583	0.3405	0.321604	0.324343	0.371676	0.440769	0.435318
YL-09	09_10573278_672	89.2488	0.348822	0.335079	0.318094	0.313851	0.336585	0.342714	0.33353	0.332403	0.310314	0.312966	0.372939	0.442101	0.435285
YL-09	09_10188289_675	89.6192	0.317462	0.296667	0.273388	0.272267	0.304502	0.309972	0.300342	0.297353	0.275192	0.279459	0.359491	0.424522	0.416387
YL-09	09_11552253_682	89.9895	0.321505	0.301421	0.27755	0.272957	0.305935	0.312598	0.305651	0.305699	0.286706	0.29105	0.358417	0.423422	0.416651
YL-09	09_11552253_683	90.3599	0.310535	0.295693	0.270256	0.264185	0.297314	0.304754	0.29682	0.294632	0.275979	0.277634	0.341572	0.405568	0.402013
YL-09	09_11807647_685	90.7303	0.319196	0.304328	0.276772	0.272191	0.307722	0.314956	0.306651	0.302993	0.282013	0.28452	0.3504	0.415514	0.412294
YL-09	09_13506118_701	95.5842	0.156687	0.134046	0.115396	0.11879	0.103239	0.119659	0.124499	0.161641	0.126784	0.134547	0.215094	0.257673	0.268875
YL-09	09_13525694_702	95.9546	0.140885	0.122327	0.101856	0.106244	0.0845429	0.0989143	0.105206	0.149616	0.10851	0.117755	0.201252	0.240749	0.253648
YL-09	09_13541135_703	96.3249	0.126773	0.107954	0.0861244	0.0891679	0.064669	0.0774049	0.085662	0.140275	0.100173	0.109813	0.190976	0.227153	0.241904
YL-09	09_13541135_704	96.6953	0.131488	0.117825	0.0978365	0.100317	0.0674769	0.0852788	0.0974566	0.15201	0.108914	0.120752	0.19794	0.207561	0.224493
YL-09	09_13731902_705	97.0657	0.120735	0.116523	0.0950334	0.097926	0.0516573	0.0724986	0.0867029	0.140275	0.0956981	0.108303	0.188196	0.19109	0.204914
YL-09	09_13800250_996	97.4361	0.110731	0.106602	0.0873202	0.0887091	0.0393569	0.0605334	0.0752867	0.130836	0.0884599	0.100261	0.178363	0.17972	0.193324
YL-09	00_00000000_709	97.8064	0.14239	0.145728	0.13301	0.131157	0.0712617	0.0932689	0.10867	0.166646	0.124134	0.13432	0.191599	0.196869	0.212015
YL-09	09_14328025_710	98.5528	0.120281	0.128699	0.115092	0.111356	0.0478961	0.0707291	0.0900886	0.146324	0.0977478	0.107145	0.168927	0.172156	0.187207
YL-09	09_35218146_711	106.24	0.00261915	0.0745324	0.0762187	0.0741128	-0.0803318	-0.0593049	-0.0420781	-0.00211826	-0.0474545	-0.0398391	0.0350655	0.0145147	0.0281124
YL-09	00_00000000_712	106.61	0.0151249	0.0925735	0.0935974	0.0947969	-0.0701382	-0.0489342	-0.0307419	0.0106321	-0.039732	-0.0310473	0.0424803	0.0259498	0.0420625
YL-09	00_00000000_713	106.981	0.0244006	0.101167	0.102145	0.102028	-0.0661642	-0.0403578	-0.0209204	0.0228081	-0.0259542	-0.0202749	0.0529604	0.0353298	0.0500406
YL-09	09_32880935_714	107.351	0.0274936	0.10711	0.108136	0.10837	-0.0529121	-0.0274887	-0.00812347	0.0368139	-0.0169273	-0.00854906	0.0431063	0.0122752	0.0281128
YL-09	09_34390316_715	107.721	0.0158103	0.105777	0.0996761	0.100005	-0.0600249	-0.0358704	-0.015631	0.024034	-0.0280215	-0.0183569	0.0228216	-0.0125271	0.0078426
YL-09	09_35165420_717	108.092	0.0286275	0.134542	0.123237	0.122012	-0.0458865	-0.0200712	-0.00130377	0.033977	-0.0156971	-0.00816861	0.0276003	-0.0147207	0.00800966
YL-09	09_35270307_718	108.462	0.0230701	0.124728	0.111611	0.110928	-0.0496353	-0.0288899	-0.0140442	0.0211736	-0.0255407	-0.0202749	0.0192426	0.00348446	0.0240584
YL-09	09_36150064_129	117.17	0.0608787	0.162183	0.157947	0.148412	0.0240985	0.0449283	0.0639959	0.0601171	0.00275102	-0.00209456	0.0643233	-0.00397612	0.00785976
YL-09	09_36154863_093	117.54	0.0716012	0.177091	0.172283	0.16192	0.034451	0.0538283	0.073224	0.0774778	0.0163212	0.01131	0.0692048	-0.00172839	0.0138322
YL-09	09_36529097_130	117.911	0.0658062	0.172965	0.16916	0.160885	0.0260852	0.0434662	0.0643191	0.0708758	0.00821496	0.00587185	0.0617522	-0.00406614	0.0101453
YL-09	09_36529100_097	118.281	0.0774612	0.182589	0.173608	0.165828	0.0293825	0.0479418	0.0715209	0.0809863	0.0207587	0.0183092	0.0807283	0.0177475	0.0401357
YL-09	09_38217242_719	139.586	0.258001	0.314987	0.301917	0.30883	0.25814	0.284234	0.295639	0.34647	0.289051	0.304988	0.184308	0.0938472	0.1136
YL-09	09_38199040_720	143.135	0.366986	0.43202	0.407279	0.402922	0.399271	0.408042	0.419265	0.426595	0.411761	0.424586	0.253478	0.200205	0.218407
YL-09	09_38245647_721	143.882	0.378224	0.440715	0.415001	0.410514	0.408555	0.412943	0.42541	0.426595	0.418041	0.432812	0.278388	0.226275	0.243434
YL-10	10_00621828_722	0	0.298896	0.360607	0.377213	0.353278	0.397673	0.407469	0.418889	0.307278	0.329391	0.335342	0.12888	0.0912018	0.079533
YL-10	10_00667595_723	0.7463	0.330647	0.397845	0.409875	0.385886	0.420816	0.430784	0.440072	0.333092	0.360252	0.367617	0.167654	0.134483	0.119389
YL-10	10_00714112_724	1.8743	0.343373	0.415959	0.433995	0.407977	0.415382	0.425344	0.431077	0.358833	0.377241	0.381889	0.182277	0.153978	0.136528
YL-10	10_00721229_725	2.2447	0.37121	0.442245	0.45859	0.427885	0.448372	0.459381	0.468456	0.384428	0.411047	0.406054	0.202562	0.179847	0.165659
YL-10	10_00721229_726	2.6151	0.378315	0.450396	0.463874	0.433126	0.455823	0.468226	0.47628	0.393745	0.41624	0.411873	0.208811	0.187708	0.173672
YL-10	00_00000000_727	2.9855	0.366616	0.439508	0.453826	0.420681	0.456782	0.466484	0.47552	0.381153	0.402211	0.396832	0.188137	0.166382	0.151876
YL-10	10_00843912_728	3.3558	0.374714	0.447202	0.461674	0.430603	0.469707	0.476666	0.486647	0.391561	0.413293	0.407772	0.203273	0.160605	0.147569
YL-10	10_00844621_729	4.1022	0.392805	0.462916	0.478075	0.444636	0.490444	0.499168	0.50455	0.407574	0.428766	0.422094	0.227526	0.179932	0.167977
YL-10	10_00844622_730	4.4725	0.375672	0.4412	0.453178	0.419827	0.473364	0.482103	0.489589	0.389815	0.416162	0.407306	0.21317	0.166395	0.155956
YL-10	00_00000000_731	9.3264	0.515314	0.561641	0.576135	0.556223	0.574367	0.588852	0.590729	0.51859	0.543104	0.534004	0.407539	0.371479	0.361106
YL-11	11_37564280_732	0	-0.266816	-0.277128	-0.279385	-0.276712	-0.307267	-0.332007	-0.333769	-0.375555	-0.37432	-0.3862	-0.123282	-0.070522	-0.0656468
YL-11	11_37564280_733	0.3704	-0.295912	-0.31313	-0.321553	-0.315889	-0.337273	-0.362701	-0.364951	-0.408684	-0.407643	-0.417996	-0.134485	-0.0851112	-0.0815276
YL-11	11_37597532_734	0.7408	-0.308412	-0.330168	-0.338006	-0.33535	-0.348482	-0.374001	-0.377002	-0.421873	-0.416606	-0.427912	-0.141474	-0.09574	-0.0943268
YL-11	11_37597534_735	1.1111	-0.297302	-0.321422	-0.327705	-0.325549	-0.336763	-0.362472	-0.369226	-0.414149	-0.410096	-0.420309	-0.124388	-0.0783978	-0.0771467
YL-11	11_37599517_736	1.4815	-0.305924	-0.332522	-0.338763	-0.336094	-0.348916	-0.373084	-0.378461	-0.423751	-0.421166	-0.430028	-0.125198	-0.0824935	-0.0806064
YL-11	11_37602918_737	1.8519	-0.291936	-0.31764	-0.323527	-0.319948	-0.329353	-0.355569	-0.362879	-0.414526	-0.406661	-0.416414	-0.118651	-0.0678889	-0.0701736
YL-11	11_37605302_739	2.2223	-0.28214	-0.316955	-0.321596	-0.318372	-0.3154	-0.344466	-0.353631	-0.404192	-0.395202	-0.405636	-0.108586	-0.0511995	-0.0504469
YL-11	11_37628916_741	2.5926	-0.291907	-0.315276	-0.322387	-0.318454	-0.32543	-0.353268	-0.363855	-0.412263	-0.407424	-0.418539	-0.126127	-0.0700235	-0.0698335
YL-11	11_37642124_743	2.963	-0.283264	-0.304136	-0.311296	-0.307871	-0.313211	-0.342618	-0.354612	-0.402677	-0.396352	-0.408836	-0.125348	-0.0658767	-0.0663324
YL-11	11_37684927_744	3.3334	-0.294492	-0.310076	-0.318589	-0.316587	-0.321943	-0.350507	-0.363367	-0.413395	-0.406661	-0.421725	-0.143164	-0.0852942	-0.0825891
YL-11	11_37684927_745	3.7038	-0.290655	-0.301762	-0.309388	-0.307871	-0.318464	-0.34724	-0.361476	-0.40495	-0.398652	-0.413459	-0.150143	-0.0881399	-0.0863174
YL-11	11_37721259_746	4.4501	-0.273241	-0.275649	-0.284592	-0.278995	-0.295263	-0.32413	-0.337941	-0.380329	-0.380638	-0.395679	-0.136349	-0.097375	-0.0919542
YL-11	11_37726017_747	4.8205	-0.268756	-0.267218	-0.272591	-0.26977	-0.28513	-0.314316	-0.325181	-0.374081	-0.377581	-0.394507	-0.143891	-0.102465	-0.0983378
YL-11	11_37726017_748	5.1908	-0.279428	-0.277948	-0.281343	-0.280593	-0.297956	-0.325486	-0.337132	-0.389285	-0.392392	-0.409581	-0.15119	-0.106631	-0.103601
YL-11	09_37701297_150	11.8974	-0.27787	-0.280301	-0.282931	-0.293821	-0.276192	-0.290196	-0.298811	-0.373182	-0.375252	-0.383741	-0.187144	-0.143173	-0.149699
YL-11	08_39338145_969	16.3089	-0.31651	-0.340909	-0.339239	-0.346891	-0.370493	-0.360996	-0.370695	-0.385351	-0.411266	-0.413143	-0.169473	-0.140202	-0.149468
YL-11	09_02641397_188	19.0247	-0.266457	-0.295952	-0.280048	-0.272532	-0.349339	-0.346295	-0.369481	-0.338592	-0.391857	-0.385985	-0.0685498	-0.0422417	-0.0566082
YL-11	09_02650131_092	19.3951	-0.275995	-0.294732	-0.286679	-0.279155	-0.352247	-0.350828	-0.372966	-0.348511	-0.39884	-0.391734	-0.0898692	-0.0684558	-0.077924
YL-11	09_02269850_122	30.278	-0.0822256	-0.15407	-0.172378	-0.178252	-0.086283	-0.116905	-0.13033	-0.159811	-0.119231	-0.121967	0.0161606	0.117062	0.119297
YL-11	09_02258880_091	31.0244	-0.0996556	-0.169946	-0.193216	-0.201311	-0.103799	-0.132188	-0.146034	-0.180622	-0.135514	-0.139202	-0.00106685	0.100843	0.106189
YL-12a	17_03274523_055	0	-0.249996	-0.293304	-0.289933	-0.317356	-0.221089	-0.236072	-0.232579	-0.286247	-0.248887	-0.238348	-0.257835	-0.184684	-0.193622
YL-12a	17_03232602_054	0.3704	-0.254921	-0.293594	-0.293185	-0.31776	-0.228637	-0.244128	-0.243352	-0.295977	-0.257645	-0.244759	-0.265998	-0.182373	-0.19164
YL-12a	13_34402563_164	6.6008	-0.235822	-0.284382	-0.281538	-0.298378	-0.170848	-0.187064	-0.192024	-0.305648	-0.236993	-0.227442	-0.276842	-0.175744	-0.192967
YL-12a	13_34415458_165	6.9711	-0.238398	-0.289831	-0.285861	-0.300664	-0.173345	-0.192443	-0.199372	-0.315061	-0.243611	-0.23469	-0.289174	-0.159185	-0.177535
YL-12a	13_34418270_135	7.3415	-0.250817	-0.29803	-0.297721	-0.315194	-0.192589	-0.209553	-0.218553	-0.325267	-0.255507	-0.245575	-0.300932	-0.167745	-0.183138
YL-12a	13_34418271_136	7.7119	-0.250075	-0.289831	-0.286308	-0.301983	-0.205671	-0.223864	-0.232129	-0.337704	-0.268319	-0.260948	-0.282829	-0.147394	-0.16392
YL-12a	13_34905667_137	8.0823	-0.244827	-0.281563	-0.276103	-0.285911	-0.193718	-0.212856	-0.218221	-0.326336	-0.262476	-0.251929	-0.297781	-0.157534	-0.173498
YL-12a	13_34978879_138	8.4527	-0.252682	-0.289831	-0.283178	-0.290554	-0.203618	-0.224947	-0.230405	-0.335928	-0.268319	-0.25803	-0.301453	-0.164984	-0.180938
YL-12a	13_34981971_141	9.199	-0.202318	-0.255096	-0.264032	-0.271155	-0.151347	-0.17293	-0.178463	-0.259086	-0.19618	-0.183064	-0.246007	-0.117861	-0.132589
YL-12a	13_34990976_972	10.7146	-0.156202	-0.238712	-0.243281	-0.246847	-0.0839507	-0.107781	-0.11701	-0.186672	-0.129735	-0.115345	-0.212543	-0.0906291	-0.10192
YL-12a	03_44908469_992	16.945	-0.0991352	-0.204102	-0.200993	-0.210821	0.014747	-0.00800036	-0.0239271	-0.0783265	-0.000331713	0.00553967	-0.191195	-0.139782	-0.15243
YL-12a	03_44908469_005	17.3154	-0.111999	-0.213305	-0.212013	-0.221164	-0.000180239	-0.0225921	-0.0341451	-0.0881186	-0.00955339	-0.00502472	-0.209052	-0.158258	-0.170584
YL-12a	03_00409445_207	20.4444	-0.0779006	-0.174078	-0.178102	-0.188577	0.0344608	0.017208	0.00751749	-0.03447	0.0317665	0.0399751	-0.203377	-0.137039	-0.150092
YL-12a	03_00679876_224	20.8148	-0.0663539	-0.164309	-0.171022	-0.178603	0.0458918	0.0291491	0.0198788	-0.0205159	0.0474199	0.054588	-0.187444	-0.12903	-0.142251
YL-12a	03_00679876_225	21.1852	-0.0726684	-0.175504	-0.180368	-0.192825	0.0371052	0.0241812	0.0178291	-0.0239774	0.0492179	0.0580655	-0.19892	-0.137546	-0.14928
YL-12a	12_02323412_031	26.4896	-0.2128	-0.25139	-0.255825	-0.26897	-0.136862	-0.140868	-0.148785	-0.188074	-0.138273	-0.122441	-0.310995	-0.28286	-0.308263
YL-12a	12_02330996_749	32.2527	0.0890493	0.0758534	0.0620045	0.0448037	0.171428	0.178111	0.178097	0.12453	0.163867	0.175875	-0.0281505	-0.0268191	-0.0510086
YL-12a	12_02344060_750	32.623	0.118986	0.104045	0.0883192	0.0660545	0.207265	0.215093	0.218627	0.152274	0.200543	0.202375	-0.00682214	0.000457814	-0.020394
YL-12a	12_02359793_751	32.9934	0.131958	0.116019	0.100471	0.0779426	0.215263	0.225518	0.231498	0.164825	0.208977	0.211714	0.0111617	0.020766	-0.000657518
YL-12a	12_02455282_752	33.3638	0.143337	0.127188	0.109252	0.0880587	0.228841	0.238993	0.244589	0.176009	0.217967	0.221591	0.022152	0.0333197	0.0120835
YL-12a	12_02471601_753	33.7342	0.123123	0.098078	0.0777415	0.0597486	0.211724	0.218609	0.224799	0.166523	0.202043	0.205423	0.00153491	0.0153668	-0.00412089
YL-12a	12_02471601_754	34.1045	0.133321	0.110832	0.0917321	0.0754142	0.218716	0.226548	0.228409	0.174794	0.209625	0.210306	0.0115163	0.0294429	0.0125179
YL-12b	12_00870969_755	0	-0.125472	-0.234878	-0.231531	-0.238059	-0.135755	-0.175265	-0.197338	-0.210779	-0.164876	-0.160216	-0.0166151	0.13848	0.121167
YL-12b	12_00870969_756	0.7463	-0.0976436	-0.198801	-0.197177	-0.196918	-0.112403	-0.15088	-0.172548	-0.184964	-0.146883	-0.142613	0.0113352	0.167662	0.152466
YL-12b	12_00871303_757	5.1577	-0.161007	-0.233518	-0.2357	-0.239338	-0.150398	-0.194576	-0.211954	-0.224553	-0.194273	-0.192123	-0.112655	0.0389745	0.01803
YL-12b	12_00871303_758	5.5281	-0.165296	-0.234824	-0.241602	-0.246277	-0.153852	-0.196406	-0.216618	-0.234625	-0.201367	-0.200717	-0.116341	0.0401494	0.0189332
YL-12b	12_00871303_759	5.8985	-0.193758	-0.270321	-0.283236	-0.284965	-0.183042	-0.226321	-0.247073	-0.266922	-0.233759	-0.231549	-0.127389	0.0260297	0.0034489
YL-12b	12_00905724_760	6.6448	-0.204539	-0.288513	-0.302601	-0.30518	-0.190203	-0.229831	-0.250481	-0.282751	-0.248843	-0.24226	-0.134852	0.0215399	-0.00049252
YL-12b	12_01167285_761	21.1929	-0.480172	-0.516898	-0.520162	-0.503283	-0.543856	-0.569086	-0.586519	-0.523488	-0.55722	-0.54306	-0.344274	-0.274316	-0.279905
YL-12b	12_01180790_762	21.5632	-0.492308	-0.518039	-0.523759	-0.506123	-0.556571	-0.580787	-0.599706	-0.534597	-0.572463	-0.558976	-0.362931	-0.293796	-0.299949
YL-12b	12_01180793_763	21.9336	-0.498822	-0.529091	-0.535735	-0.517561	-0.563047	-0.58725	-0.604931	-0.546267	-0.583793	-0.57058	-0.357797	-0.29226	-0.297555
YL-12b	12_01251588_764	22.304	-0.515173	-0.550086	-0.559956	-0.541707	-0.579266	-0.603393	-0.618891	-0.563128	-0.595333	-0.584369	-0.371557	-0.30533	-0.309056
YL-12b	12_01251591_765	22.6744	-0.523794	-0.561701	-0.573539	-0.558037	-0.584093	-0.610378	-0.628504	-0.562248	-0.59545	-0.583839	-0.383753	-0.319525	-0.324455
YL-12b	12_01251591_766	23.0447	-0.533326	-0.577262	-0.586593	-0.570172	-0.589089	-0.617553	-0.638327	-0.568581	-0.589673	-0.578543	-0.401789	-0.338432	-0.343896
YL-12b	12_01314175_767	24.1727	-0.515672	-0.567757	-0.576534	-0.558405	-0.581516	-0.608111	-0.629947	-0.553329	-0.569126	-0.56116	-0.372237	-0.302928	-0.307013
YL-12b	12_01323674_768	24.5431	-0.503317	-0.566341	-0.572644	-0.55528	-0.568561	-0.596159	-0.616493	-0.542007	-0.553717	-0.545062	-0.353415	-0.283298	-0.286821
YL-12b	12_01323674_769	24.9135	-0.481797	-0.549588	-0.552953	-0.535591	-0.55102	-0.579541	-0.602525	-0.510216	-0.517606	-0.509871	-0.333347	-0.267653	-0.271649
YL-12b	12_01323671_770	25.2839	-0.489914	-0.56137	-0.559555	-0.543222	-0.552459	-0.584338	-0.607436	-0.522344	-0.524778	-0.516583	-0.342279	-0.279571	-0.285031
YL-12c	12_00310267_771	0	-0.522908	-0.589164	-0.61494	-0.606239	-0.542961	-0.570821	-0.561825	-0.526684	-0.493909	-0.486338	-0.425176	-0.428584	-0.428261
YL-12c	12_00310270_772	0.7463	-0.504877	-0.554394	-0.578622	-0.571714	-0.53426	-0.564052	-0.55926	-0.500927	-0.475464	-0.469226	-0.414307	-0.418491	-0.417807
YL-12d	00_00000000_773	0	-0.0150879	-0.0308377	-0.017001	-0.000609611	-0.0983717	-0.10561	-0.118161	-0.0588354	-0.0809463	-0.0796462	0.117067	0.141859	0.150037
YL-12d	00_00000000_774	0.3704	-0.0428424	-0.0653308	-0.0576133	-0.0383251	-0.126651	-0.134461	-0.147453	-0.0900699	-0.112315	-0.109469	0.106109	0.127304	0.134166
YL-12d	12_03032414_775	0.7408	-0.0239338	-0.0526665	-0.0461078	-0.0292236	-0.106508	-0.116009	-0.128233	-0.0643933	-0.0873199	-0.084516	0.128511	0.146215	0.153045
YL-12d	12_03064676_776	1.4871	-0.00896487	-0.0414475	-0.0286129	-0.0138173	-0.0832515	-0.0934854	-0.107448	-0.0452369	-0.0678402	-0.0630406	0.125814	0.152489	0.158299
YL-12d	12_03114752_777	3.0027	0.00168875	-0.0134595	0.00215528	0.0125689	-0.0684253	-0.0791786	-0.0894352	-0.0079177	-0.0414174	-0.039363	0.102123	0.117048	0.125566
YL-12d	12_03114752_778	3.749	0.0141732	0.0111119	0.0232572	0.0308757	-0.0386323	-0.0515135	-0.0622318	0.012906	-0.0247095	-0.0205111	0.0981862	0.0911745	0.100165
YL-12d	12_03117433_779	4.1194	0.0150766	0.0190189	0.0260727	0.0340547	-0.0490652	-0.061531	-0.0744013	0.023467	-0.0204487	-0.0114678	0.099364	0.093938	0.101918
YL-12d	12_03283082_781	4.4898	0.0234453	0.0273726	0.0343886	0.0412004	-0.0460271	-0.0542201	-0.0658314	0.0343787	-0.00846418	-0.00210083	0.108952	0.102423	0.109272
YL-12d	12_03283082_782	4.8601	0.0165495	0.0176489	0.0227705	0.0268406	-0.0490652	-0.0593082	-0.0734581	0.0369471	-0.00680901	0.000160951	0.0981884	0.0894967	0.0951819
YL-12d	12_03286962_783	5.2305	0.0101776	0.00791212	0.0181154	0.0211271	-0.0487475	-0.0621932	-0.0763935	0.026764	-0.0121635	-0.00476277	0.0906213	0.0787901	0.0830615
YL-12d	12_03306130_784	5.9769	-0.0282103	-0.0314929	-0.0173075	-0.0171893	-0.0834725	-0.0946435	-0.110128	-0.0176806	-0.055246	-0.0475551	0.0458528	0.0437787	0.0465597
YL-12d	12_03306133_785	6.3472	-0.00928684	-0.00929454	0.00112234	0.00195205	-0.0650652	-0.0779793	-0.0932651	0.00452195	-0.0366689	-0.0292529	0.0662788	0.0614211	0.0647877
YL-12d	00_00000000_786	6.7176	0.0101776	0.00791212	0.0181154	0.0211271	-0.0487475	-0.0621932	-0.0763935	0.026764	-0.0121635	-0.00476277	0.0906213	0.0787901	0.0830615
YL-12d	12_03235674_787	7.088	-0.0102189	-0.0138612	-0.00731677	-0.0023764	-0.0688547	-0.0850921	-0.0984527	0.00852955	-0.0289275	-0.0220704	0.0719889	0.0596763	0.0641305
YL-12d	00_00000000_789	7.4584	-0.0092406	-0.0236288	-0.0153068	-0.00884058	-0.0592841	-0.0737628	-0.0853626	0.00305959	-0.0328275	-0.0225653	0.0766682	0.0641829	0.0667806
YL-12d	00_00000000_790	7.8287	-0.0199126	-0.0256425	-0.0185372	-0.0117059	-0.07418	-0.0860374	-0.0958939	-0.00862866	-0.04561	-0.0347201	0.066563	0.047889	0.0475525
YL-12d	00_00000000_791	8.1991	0.000519051	-0.00383499	0.00694238	0.0118449	-0.0540579	-0.0631172	-0.0738165	0.00963297	-0.0288385	-0.0173948	0.0852681	0.0670624	0.0665377
YL-12d	12_03417757_792	8.9454	-0.0105738	-0.00305863	0.00636253	0.0128228	-0.0710852	-0.0764327	-0.0853626	-0.0115278	-0.0612406	-0.049269	0.0796942	0.0660882	0.0661228
YL-12d	12_03435670_793	9.6918	-0.0214212	-0.00305863	0.0067298	0.0102954	-0.0921585	-0.0991269	-0.109438	-0.0155393	-0.0645617	-0.0568008	0.0649005	0.050052	0.0516509
YL-12d	15_02641240_974	10.0621	0.00602066	0.0311076	0.0469163	0.0475784	-0.0640527	-0.0704443	-0.0802973	0.0154693	-0.0334183	-0.0271793	0.0754835	0.0641034	0.0669813
YL-12d	12_03518260_794	10.4325	-0.00924685	0.0271109	0.0324392	0.0334031	-0.0803574	-0.0880023	-0.0971641	-0.00532814	-0.0523846	-0.0465301	0.0618745	0.0508459	0.0531309
YL-12d	12_03518100_796	10.8029	-0.03708	0.000901864	0.00793835	0.0135984	-0.113423	-0.122124	-0.134649	-0.030901	-0.0862487	-0.0707105	0.041653	0.0249982	0.0240074
YL-12d	12_03563625_798	11.1733	-0.00924685	0.0271109	0.0324392	0.0334031	-0.0803574	-0.0880023	-0.0971641	-0.00532814	-0.0523846	-0.0465301	0.0618745	0.0508459	0.0531309
YL-12d	12_03570928_799	11.5436	0.00139995	0.0290656	0.0356126	0.0362189	-0.0654863	-0.0757566	-0.0866628	0.00634358	-0.039618	-0.0343832	0.0719889	0.0671314	0.0723452
YL-12d	12_03634004_802	11.914	-0.0106362	0.0220827	0.0272973	0.026543	-0.0752998	-0.0848874	-0.096692	-0.00569282	-0.0512776	-0.0485843	0.0543096	0.0481467	0.05642
YL-12d	12_03677647_804	12.6604	-0.0206957	0.00487294	0.0183578	0.017999	-0.0789895	-0.0827478	-0.0941682	-0.0221776	-0.0654653	-0.0592716	0.0434677	0.0352244	0.0345501
YL-12d	12_03677647_805	12.6603	-0.0206957	0.00487294	0.0183578	0.017999	-0.0789895	-0.0827478	-0.0941682	-0.0221776	-0.0654653	-0.0592716	0.0434677	0.0352244	0.0345501
YL-12d	12_03720435_808	13.0307	-0.0481339	-0.0293038	-0.0218467	-0.0192972	-0.107094	-0.111432	-0.123306	-0.0531734	-0.0965931	-0.0888771	0.0329008	0.0211831	0.0192326
YL-12d	12_04513002_814	13.4011	-0.037446	-0.0272857	-0.0134704	-0.0110069	-0.101009	-0.104022	-0.116518	-0.0414318	-0.0867017	-0.080081	0.0512836	0.0433835	0.0375078
YL-12d	12_04552288_815	13.7715	-0.0264265	-0.0197979	-0.0124536	-0.00886907	-0.0878022	-0.0948722	-0.105998	-0.0304535	-0.0764821	-0.0699534	0.0667826	0.0607867	0.0619947
YL-12d	12_04672478_821	14.1419	-0.0384063	-0.0295713	-0.0237542	-0.0196723	-0.100588	-0.107582	-0.115102	-0.0396084	-0.0844877	-0.0790539	0.0497706	0.0437011	0.0450727
YL-12d	12_04677614_822	14.5122	-0.0454414	-0.0347958	-0.0295687	-0.0265269	-0.110469	-0.116333	-0.123779	-0.049157	-0.0965931	-0.0916192	0.0493953	0.0413715	0.0427776
YL-12d	12_04679611_823	14.8826	-0.0510056	-0.0400416	-0.0339321	-0.0290614	-0.117866	-0.125578	-0.132032	-0.0554508	-0.103572	-0.0963428	0.042625	0.0395225	0.0396615
YL-12d	00_00000000_825	15.253	-0.0453877	-0.0338805	-0.0284656	-0.0268884	-0.114689	-0.121233	-0.125197	-0.045871	-0.0910515	-0.0837356	0.0435044	0.0407356	0.042119
YL-12d	12_04932606_828	15.6234	-0.0389453	-0.0240859	-0.0237542	-0.0211165	-0.114918	-0.118261	-0.122183	-0.0355969	-0.0855947	-0.0787116	0.0511155	0.051481	0.0542821
YL-12d	12_04946548_829	15.9937	-0.0115244	0.0100551	0.0163958	0.0161288	-0.0868391	-0.0896015	-0.0930581	-0.00461233	-0.0544766	-0.0491163	0.061682	0.0655341	0.0696157
YL-12d	12_05353842_831	16.3641	0.00729638	0.0323717	0.0364015	0.0364611	-0.066735	-0.0707017	-0.0728699	0.0180427	-0.034018	-0.0294086	0.0751551	0.0788424	0.0840154
YL-12d	12_05637632_832	17.1104	-0.0225378	0.000748127	0.00105056	0.00170887	-0.0980052	-0.103271	-0.105054	-0.0123054	-0.0554761	-0.0537796	0.0490299	0.0489147	0.0559851
YL-12d	12_05751914_838	17.4808	-0.023497	-0.00721002	-0.00180083	-0.00151438	-0.0876406	-0.0933198	-0.0929321	-0.0229546	-0.0598262	-0.0629386	0.04783	0.0461275	0.0542163
YL-12d	12_06339242_844	17.8512	-0.0509649	-0.0414166	-0.0420334	-0.0388354	-0.115753	-0.122009	-0.122093	-0.0539882	-0.0909931	-0.0925671	0.0372314	0.0320406	0.0388371
YL-12d	12_06803608_854	18.2216	-0.0695854	-0.0700358	-0.065605	-0.0615914	-0.13199	-0.138609	-0.136539	-0.0710643	-0.108415	-0.110129	0.0214557	0.0153014	0.0221963
YL-12d	12_06923925_855	18.592	-0.0421777	-0.0359168	-0.0254626	-0.0243553	-0.103921	-0.109963	-0.10742	-0.0400939	-0.0773042	-0.0805532	0.0320063	0.0293344	0.037518
YL-12d	12_06923928_856	18.9623	-0.0544564	-0.0430171	-0.0331526	-0.0330604	-0.118116	-0.122814	-0.121376	-0.0493239	-0.0846548	-0.088381	0.0137269	0.00897534	0.0177169
YL-12d	12_07020561_858	19.3327	-0.0534465	-0.0350002	-0.0302497	-0.0297854	-0.12843	-0.132717	-0.133452	-0.0386314	-0.080264	-0.0791802	0.0149828	0.0118235	0.0195456
YL-12d	12_07020562_859	19.7031	-0.0723569	-0.0572212	-0.04869	-0.0489393	-0.146759	-0.149301	-0.150246	-0.0608409	-0.0988098	-0.0974463	-0.00547409	-0.00584085	0.00128564
YL-12d	12_07076379_861	20.0735	-0.0913646	-0.0784825	-0.065991	-0.0684149	-0.163386	-0.16454	-0.167029	-0.0848292	-0.119174	-0.118425	-0.0260468	-0.0234603	-0.0165974
YL-12d	12_07177462_862	20.4438	-0.110467	-0.0992581	-0.0851033	-0.0896668	-0.181276	-0.18067	-0.183812	-0.105505	-0.141732	-0.141778	-0.0427178	-0.0391432	-0.0349382
YL-12d	12_07739946_863	20.8142	-0.0948846	-0.0867078	-0.0712035	-0.0759395	-0.159625	-0.159943	-0.165263	-0.0926751	-0.133339	-0.125477	-0.0283228	-0.0219982	-0.0181226
YL-12d	12_07865037_864	21.1846	-0.0732383	-0.0645514	-0.0491454	-0.0546785	-0.134539	-0.134437	-0.141368	-0.0708938	-0.103393	-0.0952629	-0.0168542	-0.00837114	-0.00536541
YL-12d	12_08142725_865	21.555	-0.0585651	-0.0524837	-0.0371061	-0.042059	-0.122601	-0.12174	-0.131805	-0.0599105	-0.0902403	-0.0817313	0.00557647	0.013981	0.0173377
YL-12d	12_08849252_866	21.9254	-0.0432855	-0.0404431	-0.0250904	-0.0294651	-0.108182	-0.107311	-0.119928	-0.0489544	-0.0782289	-0.0716507	0.0291532	0.0385248	0.0421482
YL-12d	12_08849255_867	22.2957	-0.0292072	-0.0284217	-0.0130906	-0.0168885	-0.0937982	-0.0924729	-0.105262	-0.0398371	-0.0666129	-0.0612529	0.0458414	0.0584633	0.0628456
YL-12d	12_10030811_874	22.6661	-0.0485397	-0.0506024	-0.0355294	-0.0417692	-0.113067	-0.11272	-0.124992	-0.058737	-0.0870326	-0.0802358	0.0313484	0.0438868	0.0469738
YL-12d	12_10791346_878	23.0365	-0.0759084	-0.0846481	-0.0755593	-0.078903	-0.141189	-0.141425	-0.154166	-0.0896529	-0.118144	-0.109821	0.0208864	0.0299532	0.0317682
YL-12d	12_12613492_882	23.4069	-0.0689681	-0.0795045	-0.0698178	-0.0721212	-0.131507	-0.132878	-0.145707	-0.0802137	-0.10622	-0.0974297	0.0213266	0.0323366	0.0341195
YL-12d	12_12617247_883	23.7772	-0.0570723	-0.0698105	-0.0585868	-0.0613845	-0.118901	-0.120356	-0.136801	-0.0711479	-0.0983605	-0.088466	0.0383858	0.0494694	0.0510912
YL-12d	12_12637262_884	24.1476	-0.04497	-0.062859	-0.0510231	-0.0528113	-0.105041	-0.107843	-0.123198	-0.0620857	-0.0912494	-0.0808779	0.0566512	0.0698076	0.070889
YL-12d	00_00000000_885	24.518	-0.0677879	-0.0874501	-0.0757778	-0.0767299	-0.125318	-0.127815	-0.145474	-0.0887603	-0.118463	-0.106503	0.0354549	0.0514555	0.0519256
YL-12d	12_12990235_887	24.8884	-0.0623772	-0.0823657	-0.0715533	-0.0743286	-0.118239	-0.118901	-0.137582	-0.0826515	-0.111773	-0.102043	0.0423282	0.0534222	0.0551601
YL-12d	12_13049389_890	25.2587	-0.0819903	-0.0997435	-0.0886914	-0.0936575	-0.134831	-0.134974	-0.154785	-0.105065	-0.136537	-0.126771	0.018047	0.0361438	0.0369803
YL-12d	12_13051913_891	26.7744	-0.163119	-0.198311	-0.185182	-0.18614	-0.212773	-0.219058	-0.240331	-0.189161	-0.221914	-0.210288	-0.0432529	-0.0263175	-0.0247055
YL-12d	12_13053484_892	27.1447	-0.182788	-0.221356	-0.204733	-0.207141	-0.230343	-0.235692	-0.258134	-0.213286	-0.243609	-0.231507	-0.0620004	-0.0434396	-0.0422198
YL-12d	12_13053487_893	27.5151	-0.161373	-0.189533	-0.176645	-0.179937	-0.213625	-0.218159	-0.236515	-0.189161	-0.224524	-0.213748	-0.0441024	-0.0261571	-0.0243731
YL-12d	12_13054674_894	28.2614	-0.119981	-0.144856	-0.12763	-0.133659	-0.169117	-0.172741	-0.191838	-0.147981	-0.17415	-0.163811	-0.0180575	0.00112089	0.00294763
YL-12d	12_13054674_895	28.6318	-0.101206	-0.122246	-0.107746	-0.114154	-0.151927	-0.151126	-0.172074	-0.128669	-0.157702	-0.147477	-0.000395644	0.0192988	0.0197439
YL-12d	12_13432648_897	29.0022	-0.10654	-0.127242	-0.11189	-0.116464	-0.158917	-0.159958	-0.179869	-0.134682	-0.164285	-0.151829	-0.00723548	0.0173594	0.0165346
YL-12d	00_00000000_898	29.7485	-0.125196	-0.141847	-0.128666	-0.133777	-0.180951	-0.180769	-0.196928	-0.152945	-0.183776	-0.17292	-0.0247283	-0.00221003	-0.00283747
YL-12d	00_00000000_899	30.1189	-0.137219	-0.148713	-0.136148	-0.142266	-0.194725	-0.193196	-0.210443	-0.161911	-0.190782	-0.180406	-0.0429404	-0.0225085	-0.0225937
YL-12d	12_13850251_901	31.6345	-0.155159	-0.175039	-0.156433	-0.162742	-0.213724	-0.20922	-0.227541	-0.193127	-0.215141	-0.202831	-0.0540826	-0.0248692	-0.0271603
YL-12d	12_13850253_902	32.3808	-0.173212	-0.190374	-0.172675	-0.179883	-0.229217	-0.225825	-0.246285	-0.213	-0.23332	-0.222354	-0.0712818	-0.0462483	-0.0480758
YL-12d	00_00000000_904	33.1272	-0.157046	-0.170176	-0.157429	-0.162826	-0.209462	-0.208755	-0.228364	-0.186686	-0.208846	-0.199217	-0.0632618	-0.0434462	-0.0460876
YL-12d	00_00000000_905	33.4975	-0.148619	-0.159249	-0.146947	-0.152934	-0.200944	-0.201646	-0.221153	-0.172718	-0.19745	-0.187919	-0.0597877	-0.0415087	-0.0411715
YL-12d	12_15059531_907	33.8679	-0.149455	-0.167071	-0.149702	-0.156056	-0.190378	-0.191483	-0.208819	-0.183184	-0.201574	-0.196828	-0.0610274	-0.0443352	-0.0429979
YL-12d	12_15547827_909	34.2383	-0.130784	-0.138447	-0.126112	-0.133281	-0.173978	-0.174712	-0.194187	-0.166037	-0.184024	-0.179139	-0.0453443	-0.0276903	-0.0264611
YL-12d	12_18235424_918	34.6087	-0.129911	-0.130585	-0.123318	-0.130119	-0.184491	-0.184823	-0.206464	-0.155531	-0.179852	-0.170185	-0.044087	-0.0248504	-0.024621
YL-12d	12_20578549_920	34.979	-0.148736	-0.152861	-0.143281	-0.150411	-0.204731	-0.203868	-0.226808	-0.178179	-0.200397	-0.189969	-0.0574382	-0.0380218	-0.0388731
YL-12d	12_23415680_926	35.3494	-0.159262	-0.154757	-0.151534	-0.158578	-0.210563	-0.211017	-0.23331	-0.189734	-0.210042	-0.198536	-0.0757874	-0.0601764	-0.0571087
YL-12d	12_30540608_936	36.0957	-0.163219	-0.154193	-0.147523	-0.157055	-0.218725	-0.212756	-0.232136	-0.191058	-0.214007	-0.200585	-0.0745141	-0.0800872	-0.075989
YL-12d	12_30540611_937	36.4661	-0.170258	-0.16516	-0.155477	-0.164828	-0.227313	-0.220372	-0.239885	-0.204365	-0.225842	-0.210921	-0.0761699	-0.0793742	-0.0733881
YL-12d	12_30768192_942	36.8365	-0.151322	-0.142776	-0.135414	-0.14443	-0.206936	-0.201198	-0.219403	-0.181585	-0.205159	-0.191009	-0.0627579	-0.0661287	-0.0590668
YL-12d	12_30987001_945	37.2069	-0.128627	-0.124569	-0.114316	-0.123378	-0.187901	-0.18299	-0.203717	-0.148691	-0.167981	-0.154768	-0.041999	-0.0499092	-0.0433057
YL-12d	12_31004276_946	37.9532	-0.144438	-0.143463	-0.12428	-0.132561	-0.197518	-0.196015	-0.219141	-0.168584	-0.1866	-0.173334	-0.06295	-0.0636383	-0.0651713
YL-12d	12_31152853_947	38.3236	-0.124071	-0.121719	-0.0988962	-0.109104	-0.177377	-0.173074	-0.197021	-0.150388	-0.169833	-0.156033	-0.0444315	-0.0446276	-0.046347
YL-12d	12_31220111_948	38.694	-0.139569	-0.134197	-0.11273	-0.122763	-0.198891	-0.193666	-0.215436	-0.163144	-0.17813	-0.172229	-0.0587864	-0.0617329	-0.0631265
YL-12d	12_31289136_949	39.4403	-0.159998	-0.153331	-0.132066	-0.142259	-0.208851	-0.207474	-0.22511	-0.185144	-0.203327	-0.199981	-0.0800107	-0.0917375	-0.090685
YL-12d	12_31289139_950	39.8107	-0.163191	-0.155885	-0.135738	-0.145576	-0.210329	-0.210455	-0.2305	-0.196222	-0.212879	-0.209498	-0.0771466	-0.0870461	-0.087019
YL-12d	12_33649557_951	47.0027	-0.245257	-0.239373	-0.217391	-0.23319	-0.277797	-0.27425	-0.283152	-0.302645	-0.289026	-0.292527	-0.166469	-0.185297	-0.181972
YL-12d	12_33691475_952	48.912	-0.155501	-0.143252	-0.116739	-0.134245	-0.189904	-0.179283	-0.188694	-0.215111	-0.203849	-0.206952	-0.0832071	-0.103548	-0.101224
YL-12d	12_33989987_953	49.6584	-0.1181	-0.120118	-0.106822	-0.124397	-0.150107	-0.140062	-0.149725	-0.156855	-0.148207	-0.148663	-0.0418185	-0.0667562	-0.0636756
YL-12d	12_34010319_954	50.0287	-0.0972738	-0.0975339	-0.0850579	-0.102771	-0.129802	-0.118647	-0.127361	-0.134816	-0.128341	-0.130596	-0.0197517	-0.0479128	-0.0446952
YL-12d	12_34036191_955	50.7751	-0.0948955	-0.0973485	-0.0868189	-0.104807	-0.12541	-0.120572	-0.133094	-0.133822	-0.126848	-0.131396	-0.0243761	-0.029218	-0.0250375
YL-12d	12_34036194_956	51.1454	-0.0753615	-0.074408	-0.067424	-0.0839999	-0.108349	-0.104478	-0.115904	-0.109924	-0.105529	-0.110564	-0.00511572	-0.0116282	-0.00701379
YL-13a	13_00934264_957	0	0.573238	0.689979	0.671634	0.669836	0.580491	0.608755	0.628995	0.62195	0.607404	0.593412	0.441029	0.375483	0.389887
YL-13a	13_00934264_958	0.3704	0.593388	0.707595	0.690599	0.688601	0.607148	0.634593	0.652613	0.639446	0.620015	0.614433	0.459152	0.396163	0.410304
YL-13a	13_01078369_959	3.0862	0.575462	0.683158	0.670851	0.665218	0.570608	0.59832	0.610378	0.62506	0.61055	0.606549	0.4473	0.401545	0.416005
YL-13a	13_01078690_960	3.4566	0.601167	0.716419	0.700052	0.691698	0.60082	0.626003	0.63692	0.643748	0.633073	0.629485	0.469788	0.427833	0.438169
YL-13a	13_01078690_961	3.827	0.616511	0.723171	0.713571	0.705074	0.611117	0.637888	0.648187	0.660496	0.6477	0.642917	0.492696	0.454575	0.460739
YL-13a	13_01081404_962	4.1974	0.632262	0.73023	0.721896	0.712953	0.63135	0.655439	0.663901	0.677664	0.665922	0.660439	0.507104	0.475425	0.484819
YL-13a	13_01081404_963	4.5677	0.624687	0.718601	0.710863	0.698639	0.625308	0.649574	0.657308	0.670137	0.662797	0.656303	0.503839	0.467868	0.475008
YL-13a	13_01101244_964	4.9381	0.61463	0.707029	0.700298	0.684335	0.618445	0.642357	0.650825	0.663917	0.659428	0.654201	0.486042	0.450545	0.458132
YL-13a	13_01327198_965	5.3085	0.611834	0.700588	0.697145	0.681267	0.61402	0.639193	0.647602	0.654575	0.651711	0.648095	0.488118	0.454979	0.46472
YL-13a	13_01327198_966	5.6789	0.608134	0.684348	0.682885	0.668809	0.619839	0.646773	0.657071	0.64341	0.64234	0.6425	0.489379	0.456322	0.463935
YL-13a	13_01431836_969	6.0492	0.594943	0.671077	0.669464	0.653199	0.601323	0.631069	0.64026	0.627433	0.625645	0.625955	0.469252	0.459354	0.46529
YL-13a	13_01568613_972	6.4196	0.610636	0.686868	0.682885	0.669207	0.615657	0.646282	0.65603	0.645018	0.643967	0.643255	0.489379	0.471552	0.477534
YL-13a	13_01601669_976	6.79	0.628739	0.703128	0.700818	0.686483	0.634628	0.665402	0.671208	0.660248	0.657862	0.658368	0.512218	0.494326	0.500175
YL-13a	13_10892237_977	7.5363	0.593965	0.67658	0.679914	0.663077	0.59994	0.635452	0.63871	0.625039	0.624029	0.621834	0.467964	0.446844	0.448192
YL-13a	13_36090094_978	22.7511	0.22438	0.343011	0.338385	0.320108	0.245972	0.280212	0.304894	0.271173	0.241433	0.227547	0.0766016	0.0123638	0.0308544
YL-13a	13_36106281_979	23.1214	0.19708	0.309071	0.298455	0.283071	0.217934	0.251602	0.275823	0.240342	0.210399	0.198034	0.0661577	-0.00157506	0.0156488
YL-13a	13_36109359_980	23.4918	0.191858	0.299242	0.287099	0.272212	0.214865	0.243818	0.264403	0.228616	0.201684	0.187254	0.058493	0.0147392	0.0298702
YL-13a	13_36195300_981	24.2381	0.210845	0.317023	0.302485	0.288418	0.237145	0.263791	0.28559	0.250804	0.220455	0.20501	0.0782784	0.0342176	0.046929
YL-13a	13_36196910_983	24.6085	0.219123	0.327776	0.312805	0.298146	0.24547	0.270706	0.29259	0.264589	0.231658	0.216124	0.0816927	0.0361166	0.0518003
YL-13a	13_36196913_984	24.9789	0.228048	0.336775	0.319896	0.307218	0.25637	0.279899	0.302478	0.277341	0.244015	0.228651	0.0879751	0.039607	0.0563549
YL-13a	00_00000000_985	25.3493	0.255495	0.370936	0.360039	0.344459	0.284572	0.308691	0.331746	0.30835	0.275206	0.258312	0.0984725	0.0535627	0.0715887
YL-13a	00_00000000_988	25.7197	0.265568	0.380544	0.367518	0.354394	0.293363	0.318068	0.341557	0.319898	0.287444	0.269627	0.113461	0.0614608	0.0794826
YL-13a	00_00000000_990	26.09	0.273504	0.385672	0.374341	0.360439	0.308519	0.332835	0.355674	0.330782	0.299002	0.282362	0.111451	0.0615308	0.0794358
YL-13b	13_26784759_991	0	0.0914198	0.0809723	0.0619528	0.0759444	0.0343065	0.0562658	0.0647718	0.139776	0.104819	0.10753	0.169307	0.0931194	0.108273
YL-13b	13_26847745_992	0.7463	0.111006	0.0979434	0.0806995	0.0962412	0.0597108	0.0787195	0.0844972	0.158622	0.123286	0.126953	0.200895	0.104046	0.120459
YL-13b	13_27239211_993	1.1167	0.0879278	0.0731264	0.0557388	0.0720929	0.0393387	0.0586206	0.0620895	0.131599	0.0958157	0.101062	0.179177	0.0853526	0.10112
YL-13b	13_27497185_994	1.4871	0.0765258	0.0593098	0.0437462	0.0631832	0.0249382	0.0446929	0.0479254	0.122663	0.0813324	0.0863073	0.173282	0.077647	0.0932816
YL-13b	13_27962473_995	1.8575	0.0587256	0.0368602	0.0181167	0.0376461	0.0071706	0.0268919	0.032223	0.104131	0.0680225	0.070806	0.158285	0.063707	0.0808476
YL-13b	13_28307187_997	2.2278	0.0400977	0.0144975	-0.00079063	0.018723	-0.0130686	0.0064823	0.0085367	0.0856859	0.0525545	0.0550314	0.140426	0.0479994	0.0650949
YL-13b	13_30101600_998	2.5982	0.0221769	-0.00779372	-0.018905	0.000584762	-0.0332488	-0.0138635	-0.0131848	0.069142	0.0352981	0.0379462	0.125009	0.0344168	0.050722
YL-13b	13_30189795_999	2.9686	0.00342205	-0.020429	-0.0303651	-0.00847952	-0.0533836	-0.0323792	-0.0324921	0.0435395	0.0103456	0.0130397	0.103103	0.0161141	0.0324509
YL-13b	13_30402003_001	3.339	-0.0157726	-0.0412613	-0.0495123	-0.0297899	-0.0713811	-0.048639	-0.0494067	0.0227383	-0.0123386	-0.0104417	0.0863063	0.000392548	0.0140622
YL-13b	13_31037100_002	4.467	-0.0673556	-0.0858684	-0.0991763	-0.0817098	-0.124485	-0.103569	-0.106203	-0.0409283	-0.0680851	-0.0677408	0.0410208	-0.0418982	-0.0296242
YL-13b	13_31106528_003	5.2133	-0.107176	-0.125226	-0.131973	-0.119596	-0.157583	-0.138318	-0.141453	-0.0849243	-0.110783	-0.110163	-0.00942045	-0.0848191	-0.0718553
YL-13b	13_32570876_004	6.3413	-0.145634	-0.152637	-0.163605	-0.153386	-0.199011	-0.174795	-0.178801	-0.11845	-0.154438	-0.157386	-0.0513977	-0.129115	-0.114589
YL-13b	13_32570879_006	6.7117	-0.151102	-0.159719	-0.165796	-0.153072	-0.20801	-0.185707	-0.191181	-0.129444	-0.166491	-0.170931	-0.0458597	-0.125894	-0.111124
YL-13b	07_16526206_008	7.8397	-0.18728	-0.199725	-0.19738	-0.1885	-0.241066	-0.219791	-0.225784	-0.173634	-0.204769	-0.208472	-0.0854599	-0.158504	-0.144275
YL-13b	00_00000000_009	8.2101	-0.180235	-0.191662	-0.192195	-0.183348	-0.233675	-0.211027	-0.218041	-0.164393	-0.199644	-0.202715	-0.0792555	-0.15062	-0.136242
YL-13b	13_32706628_011	8.5805	-0.169977	-0.181826	-0.184492	-0.173199	-0.224662	-0.201433	-0.208002	-0.152653	-0.187205	-0.191202	-0.0641869	-0.14262	-0.128248
YL-13b	13_32751099_015	8.9508	-0.173878	-0.182535	-0.177162	-0.167128	-0.239144	-0.216358	-0.221811	-0.165485	-0.196697	-0.20169	-0.0656623	-0.132868	-0.119989
YL-13b	13_33714539_019	9.3212	-0.181915	-0.190135	-0.184905	-0.176957	-0.252013	-0.226459	-0.232858	-0.17582	-0.207718	-0.212576	-0.0807574	-0.127097	-0.115688
YL-13b	13_33747423_021	9.6916	-0.192451	-0.200075	-0.190498	-0.18287	-0.255266	-0.230842	-0.239725	-0.185117	-0.218435	-0.223186	-0.0972412	-0.145319	-0.140842
YL-13b	00_00000000_022	10.062	-0.202877	-0.21008	-0.198351	-0.193174	-0.264489	-0.240632	-0.249969	-0.197031	-0.231071	-0.234895	-0.112436	-0.153439	-0.148958
YL-13b	13_33747423_023	10.4323	-0.21515	-0.220158	-0.20995	-0.204271	-0.277597	-0.253623	-0.259348	-0.20646	-0.23935	-0.244285	-0.129717	-0.170847	-0.166197
YL-13b	00_00000000_024	11.1787	-0.235423	-0.24286	-0.230447	-0.225621	-0.303281	-0.277665	-0.281696	-0.227749	-0.259863	-0.264352	-0.141704	-0.187417	-0.182423
YL-13b	13_34173662_025	20.4127	-0.412253	-0.458786	-0.45103	-0.458981	-0.431824	-0.423094	-0.431994	-0.456804	-0.427404	-0.43466	-0.343194	-0.315456	-0.31381
YL-13b	13_34291592_026	20.783	-0.422944	-0.465837	-0.460834	-0.466387	-0.444912	-0.436751	-0.448306	-0.472859	-0.441902	-0.44685	-0.35651	-0.317713	-0.316461
YL-13c	13_00075230_027	0	-0.327144	-0.389728	-0.390589	-0.384254	-0.32873	-0.354751	-0.383931	-0.370694	-0.350758	-0.347866	-0.243488	-0.181333	-0.199602
YL-13c	13_00119629_028	0.3704	-0.340431	-0.411077	-0.406547	-0.401362	-0.345592	-0.370598	-0.397462	-0.384625	-0.365904	-0.363277	-0.24833	-0.186025	-0.204371
YL-13c	13_00119629_029	0.7408	-0.367281	-0.444523	-0.446144	-0.438008	-0.373188	-0.398703	-0.425952	-0.414954	-0.396497	-0.392315	-0.258182	-0.199658	-0.219242
YL-13c	13_00253452_030	1.1111	-0.379489	-0.448132	-0.456293	-0.448042	-0.380622	-0.407582	-0.434274	-0.428407	-0.407932	-0.402621	-0.278	-0.223171	-0.238795
YL-13c	13_00253452_032	1.4815	-0.366367	-0.435642	-0.443515	-0.435424	-0.372757	-0.397338	-0.421608	-0.4157	-0.399515	-0.393365	-0.259729	-0.202904	-0.218906
YL-13c	13_00257990_033	1.8519	-0.355964	-0.424273	-0.433176	-0.427042	-0.361169	-0.383631	-0.407685	-0.402807	-0.390498	-0.384266	-0.25261	-0.194313	-0.210099
YL-13c	13_00257993_034	2.2223	-0.344866	-0.413075	-0.424124	-0.416613	-0.348454	-0.371004	-0.395385	-0.391942	-0.382005	-0.374966	-0.241495	-0.181949	-0.197386
YL-13c	13_00275199_035	2.5926	-0.353981	-0.421943	-0.433176	-0.427778	-0.362458	-0.38227	-0.407685	-0.40355	-0.394259	-0.387057	-0.257578	-0.176514	-0.193506
YL-13c	22_11105145_980	8.823	-0.302388	-0.335864	-0.320995	-0.3119	-0.367348	-0.383311	-0.41171	-0.362818	-0.380926	-0.37514	-0.154206	-0.102476	-0.121965
YL-13c	13_00394470_036	9.1934	-0.293889	-0.324873	-0.308737	-0.297989	-0.362366	-0.377507	-0.409929	-0.356379	-0.375346	-0.372057	-0.145101	-0.0896808	-0.106702
YL-13c	13_00408877_037	9.5638	-0.304386	-0.324465	-0.310738	-0.299295	-0.373233	-0.387305	-0.421127	-0.365728	-0.388655	-0.386067	-0.162422	-0.108019	-0.125574
YL-13c	13_00410673_038	9.9342	-0.297585	-0.316663	-0.305806	-0.294386	-0.36615	-0.378839	-0.413697	-0.356743	-0.383814	-0.380597	-0.156338	-0.100294	-0.117695
YL-13c	13_00509385_039	11.8435	-0.316169	-0.344526	-0.31953	-0.308298	-0.374074	-0.38198	-0.414535	-0.383188	-0.410002	-0.401433	-0.171308	-0.129398	-0.155755
YL-13c	13_00544575_040	12.5898	-0.301392	-0.326719	-0.302402	-0.294943	-0.358299	-0.366449	-0.397868	-0.363117	-0.385682	-0.37828	-0.169247	-0.123968	-0.149728
YL-13c	13_00553230_041	12.9602	-0.312726	-0.337187	-0.313135	-0.305554	-0.364468	-0.374843	-0.408516	-0.373844	-0.392282	-0.38572	-0.186026	-0.142907	-0.168232
YL-13c	13_00561791_042	13.3306	-0.333263	-0.364131	-0.336381	-0.326304	-0.389207	-0.39707	-0.429602	-0.387552	-0.409634	-0.403482	-0.20434	-0.165029	-0.186428
YL-13c	13_00561791_043	13.7009	-0.345149	-0.373819	-0.347602	-0.337034	-0.401831	-0.409609	-0.438531	-0.396611	-0.417499	-0.412446	-0.221349	-0.18211	-0.203344
YL-13c	13_00586699_044	14.0713	-0.366028	-0.383736	-0.362756	-0.352233	-0.42662	-0.434351	-0.464914	-0.425381	-0.44975	-0.446507	-0.229491	-0.196543	-0.220053
YL-14a	14_00266012_045	0	-0.13603	-0.126073	-0.126884	-0.119954	-0.110902	-0.126059	-0.125166	-0.188457	-0.179215	-0.189633	-0.122081	-0.107365	-0.110566
YL-14a	14_00266015_046	0.3704	-0.144619	-0.135998	-0.136457	-0.129065	-0.110871	-0.125037	-0.121856	-0.198319	-0.184029	-0.196568	-0.141356	-0.126985	-0.128884
YL-14a	14_00271733_047	0.7408	-0.129771	-0.123441	-0.123923	-0.115796	-0.0953712	-0.109148	-0.10614	-0.189717	-0.172416	-0.186479	-0.123437	-0.105171	-0.10621
YL-14a	14_00271733_048	1.1111	-0.138833	-0.133391	-0.132686	-0.122475	-0.106064	-0.121992	-0.119164	-0.200815	-0.1794	-0.193444	-0.129276	-0.11304	-0.114253
YL-14a	14_00271736_050	1.4815	-0.153512	-0.14579	-0.145072	-0.135606	-0.121362	-0.137661	-0.134659	-0.209307	-0.190907	-0.203446	-0.147026	-0.134624	-0.136687
YL-14a	14_00321519_051	1.8519	-0.154702	-0.15546	-0.15441	-0.145721	-0.102903	-0.120692	-0.119778	-0.220993	-0.199799	-0.210275	-0.161689	-0.130256	-0.13445
YL-14a	14_00346981_052	2.2223	-0.166236	-0.166037	-0.165277	-0.156518	-0.109144	-0.12927	-0.130894	-0.231343	-0.205739	-0.217061	-0.17915	-0.150355	-0.154044
YL-14a	14_00348645_053	2.5926	-0.151113	-0.149826	-0.148649	-0.138843	-0.0873184	-0.109723	-0.113431	-0.221402	-0.189876	-0.202219	-0.172991	-0.135415	-0.143663
YL-14b	14_02232894_054	0	-0.234891	-0.307334	-0.306926	-0.297795	-0.266441	-0.3072	-0.334312	-0.297515	-0.261443	-0.259764	-0.106283	-0.0248734	-0.0488041
YL-14b	14_02234750_055	1.5156	-0.180456	-0.2469	-0.240856	-0.234538	-0.198815	-0.241166	-0.270336	-0.235737	-0.199492	-0.198629	-0.0865848	0.00539654	-0.0178147
YL-14b	14_02232894_056	2.2619	-0.17993	-0.250615	-0.242349	-0.237106	-0.187681	-0.23348	-0.260744	-0.236107	-0.201741	-0.199325	-0.0894885	0.00313806	-0.0236629
YL-14b	14_02232894_057	5.391	-0.283854	-0.336578	-0.341686	-0.335247	-0.32425	-0.371222	-0.386223	-0.320334	-0.290418	-0.289663	-0.174346	-0.11224	-0.12404
YL-14c	14_01951061_058	0	0.280653	0.338116	0.331295	0.337837	0.337694	0.366765	0.374975	0.339117	0.294131	0.310034	0.145543	0.0974114	0.0949134
YL-14c	14_01951064_059	0.3704	0.26966	0.328122	0.32103	0.327715	0.332035	0.358916	0.364845	0.328842	0.28792	0.303012	0.128794	0.078386	0.0763098
YL-14c	14_01996690_060	1.1167	0.31725	0.380336	0.367827	0.367245	0.388778	0.414061	0.422192	0.367035	0.33825	0.343963	0.167157	0.126439	0.123715
YL-14c	14_04038094_061	13.1627	0.432295	0.497617	0.492729	0.492211	0.440513	0.476294	0.465889	0.541324	0.459284	0.465212	0.317355	0.272929	0.26618
YL-14c	14_04092098_062	14.2907	0.474249	0.531332	0.526419	0.527636	0.479024	0.515857	0.499611	0.569722	0.493777	0.496909	0.378702	0.338663	0.333333
YL-14c	14_04092100_063	14.661	0.480662	0.535879	0.531568	0.533828	0.4882	0.523852	0.507542	0.57853	0.505176	0.50877	0.378683	0.340637	0.335281
YL-14c	14_04227436_064	15.0314	0.471688	0.524467	0.520168	0.522937	0.475648	0.512739	0.497721	0.568262	0.493408	0.49828	0.37786	0.336755	0.332016
YL-14c	14_04310727_065	15.4018	0.456792	0.512683	0.50701	0.50996	0.454716	0.492786	0.479938	0.556263	0.485787	0.482724	0.363972	0.320043	0.315625
YL-14c	14_04310730_066	15.7722	0.440353	0.497762	0.492819	0.494882	0.437207	0.476457	0.467421	0.544351	0.470838	0.466539	0.343368	0.296973	0.29562
YL-14c	14_04394951_067	16.1425	0.425664	0.486119	0.477209	0.48204	0.416341	0.456147	0.44974	0.533986	0.458541	0.45729	0.329872	0.280278	0.28041
YL-14c	14_04481199_068	16.5129	0.413189	0.470391	0.464606	0.468163	0.398461	0.437653	0.43209	0.525905	0.451879	0.451559	0.320634	0.267581	0.269347
YL-14c	14_04481199_069	17.2593	0.38476	0.444593	0.437682	0.4409	0.360159	0.401607	0.402098	0.506665	0.423441	0.42194	0.29816	0.234793	0.245084
YL-14c	14_04581695_070	18.7749	0.32754	0.394275	0.381851	0.387392	0.295756	0.335305	0.340732	0.464815	0.374323	0.375138	0.238766	0.160246	0.181877
YL-14c	14_06001327_071	19.1452	0.321661	0.387609	0.378106	0.383696	0.289443	0.327709	0.334215	0.457182	0.370617	0.370786	0.233338	0.152844	0.174393
YL-14c	14_05120434_072	19.8916	0.312382	0.382951	0.376147	0.382125	0.291323	0.330601	0.337941	0.440176	0.355342	0.349808	0.215889	0.132036	0.154246
YL-14c	14_04802303_073	20.2619	0.311985	0.389496	0.377463	0.383799	0.279228	0.318753	0.323823	0.449224	0.358196	0.357641	0.216277	0.13442	0.155497
YL-14c	14_05752223_076	20.6323	0.302618	0.381052	0.366991	0.371999	0.265933	0.30934	0.318329	0.438661	0.351126	0.34803	0.209429	0.12379	0.14673
YL-14c	14_05602162_077	21.0027	0.305043	0.372629	0.360352	0.36697	0.277215	0.322673	0.333554	0.434965	0.348704	0.349139	0.215203	0.129002	0.150105
YL-14c	14_05280836_078	22.1307	0.272375	0.343567	0.329317	0.328821	0.26931	0.312127	0.320659	0.402317	0.321118	0.317898	0.161066	0.070284	0.0920107
YL-14c	14_05161243_079	22.5011	0.272972	0.337108	0.328195	0.3273	0.28204	0.324675	0.335564	0.393365	0.318457	0.310111	0.160639	0.0676473	0.0905683
YL-14c	14_05155583_081	22.8715	0.282337	0.345505	0.338658	0.339152	0.295216	0.333819	0.340669	0.403863	0.32542	0.319712	0.167658	0.078697	0.0996791
YL-14c	14_06059320_082	25.5873	0.294229	0.362077	0.354293	0.364756	0.256563	0.293903	0.296973	0.43263	0.337207	0.347373	0.213322	0.126702	0.144952
YL-14c	14_06059323_083	25.9577	0.285476	0.353989	0.34601	0.355873	0.251925	0.287617	0.291852	0.425025	0.329664	0.338429	0.197206	0.114885	0.133236
YL-14c	00_00000000_085	26.3281	0.27568	0.35355	0.344256	0.354537	0.237635	0.276242	0.282328	0.414797	0.317901	0.327348	0.187487	0.0983527	0.113727
YL-14c	14_06273340_089	26.6984	0.305794	0.391064	0.388018	0.395304	0.268347	0.307756	0.314363	0.44932	0.352152	0.360042	0.199406	0.113487	0.130273
YL-14c	14_06673164_092	27.4448	0.27255	0.348885	0.336798	0.347224	0.243599	0.283026	0.2911	0.405345	0.320812	0.329888	0.174199	0.0865166	0.1032
YL-14c	14_06605924_098	27.8151	0.302877	0.386664	0.380839	0.388258	0.274565	0.314812	0.323422	0.440108	0.355341	0.362852	0.186161	0.101694	0.119808
YL-14c	14_06273340_099	28.5615	0.300021	0.387627	0.383936	0.39016	0.259461	0.300273	0.307003	0.441645	0.34134	0.348779	0.199981	0.111567	0.128475
YL-14c	00_00000000_103	28.9318	0.303731	0.392982	0.388788	0.395682	0.248018	0.292825	0.299514	0.450849	0.350605	0.358606	0.20346	0.12231	0.141137
YL-14c	14_08111682_110	29.6782	0.309254	0.399213	0.392254	0.398711	0.266579	0.310555	0.317828	0.450849	0.364921	0.37117	0.190592	0.114486	0.133894
YL-14c	14_08188819_111	30.0485	0.318861	0.39934	0.393693	0.399747	0.280733	0.321745	0.327151	0.460841	0.376426	0.382004	0.200292	0.13099	0.153366
YL-14c	00_00000000_115	30.7949	0.300803	0.388591	0.381614	0.388638	0.254131	0.299804	0.308496	0.441645	0.353785	0.361408	0.190236	0.110563	0.130728
YL-14c	14_07525233_124	31.5412	0.280281	0.351165	0.339274	0.348886	0.237635	0.279492	0.285775	0.417081	0.330992	0.339494	0.188013	0.111938	0.133632
YL-14c	14_08067841_132	31.9116	0.288903	0.36206	0.350206	0.359249	0.250174	0.29039	0.295284	0.42654	0.342311	0.349452	0.188476	0.115875	0.136823
YL-14c	14_30896626_178	32.6579	0.291624	0.356838	0.345629	0.356248	0.251049	0.291315	0.298717	0.424646	0.336946	0.345896	0.206111	0.132531	0.153562
YL-14c	14_30942098_182	33.0283	0.294783	0.361605	0.353154	0.363636	0.24523	0.284699	0.290138	0.434138	0.334154	0.343478	0.219233	0.144108	0.16383
YL-14c	14_31635369_187	33.3987	0.324555	0.398619	0.396365	0.403875	0.275564	0.315811	0.321761	0.468206	0.36799	0.375766	0.23108	0.159247	0.18038
YL-14c	14_32078545_192	33.769	0.335605	0.404151	0.403291	0.412177	0.284458	0.323815	0.330658	0.478642	0.378422	0.388798	0.248441	0.178261	0.196145
YL-14c	14_32247613_195	34.1394	0.331851	0.398619	0.398272	0.406501	0.295701	0.331063	0.337941	0.469343	0.36914	0.378966	0.245049	0.167822	0.183796
YL-14c	14_32247616_196	34.5098	0.317433	0.387892	0.387561	0.395226	0.282052	0.317566	0.327151	0.46008	0.35833	0.370216	0.221517	0.142918	0.158685
YL-14c	14_32487341_197	34.8802	0.303631	0.377164	0.37685	0.383946	0.270999	0.305889	0.318818	0.450849	0.346349	0.357888	0.199053	0.120146	0.135619
YL-14c	14_32751573_199	35.2505	0.290342	0.366429	0.36613	0.372655	0.25724	0.291831	0.305013	0.443567	0.335895	0.348779	0.18244	0.0996856	0.114435
YL-14c	14_32976028_203	35.6209	0.2828	0.356646	0.355005	0.359814	0.253231	0.287133	0.30465	0.439032	0.331677	0.347286	0.173715	0.0866053	0.0988077
YL-14c	14_33646120_210	35.9913	0.262728	0.331258	0.326258	0.331176	0.233252	0.266974	0.286604	0.41743	0.31606	0.329294	0.157368	0.0716554	0.0854024
YL-14c	14_33651594_213	36.3617	0.239977	0.306707	0.297903	0.304822	0.210897	0.2415	0.261896	0.396168	0.296824	0.309427	0.137094	0.0513057	0.065178
YL-14c	14_33676621_214	37.108	0.201482	0.248586	0.249115	0.255744	0.174003	0.204423	0.222719	0.352678	0.258376	0.271933	0.111735	0.027729	0.0407411
YL-14c	14_33676624_215	37.8543	0.168551	0.206805	0.198379	0.208117	0.149489	0.179927	0.199674	0.309117	0.227331	0.242064	0.086766	0.00101316	0.0139237
YL-14c	14_33676624_216	38.2247	0.140636	0.181963	0.15982	0.172082	0.120134	0.148021	0.167601	0.285918	0.20555	0.213185	0.0630229	-0.0221462	-0.00752038
YL-14c	14_33679457_217	38.5951	0.120837	0.151724	0.134862	0.147919	0.102775	0.130167	0.151883	0.267116	0.186662	0.194121	0.0465928	-0.0392307	-0.0245528
YL-14c	14_33679457_218	38.9655	0.130166	0.163504	0.146688	0.159176	0.11585	0.141707	0.161996	0.277339	0.198637	0.204762	0.0477247	-0.034686	-0.0207024
YL-14c	14_33679457_219	40.4811	0.0507973	0.0722235	0.0614659	0.0743477	0.0317758	0.0553492	0.0759068	0.192964	0.107147	0.114264	-0.00936695	-0.0897597	-0.0767494
YL-14c	14_33776031_220	49.1887	-0.328786	-0.325153	-0.336429	-0.322285	-0.347898	-0.340604	-0.328518	-0.218764	-0.288145	-0.274689	-0.362017	-0.406169	-0.394767
YL-14c	14_33820893_221	49.5591	-0.348729	-0.346762	-0.356371	-0.344358	-0.366727	-0.357649	-0.346199	-0.240079	-0.311519	-0.298839	-0.379509	-0.422746	-0.413993
YL-14c	14_33820893_222	50.3054	-0.36894	-0.378957	-0.384086	-0.372694	-0.371392	-0.363917	-0.355698	-0.268699	-0.33825	-0.32364	-0.409109	-0.433449	-0.427395
YL-14c	14_33940028_223	50.6758	-0.362676	-0.374526	-0.379065	-0.366596	-0.362341	-0.355997	-0.347846	-0.259695	-0.326871	-0.31176	-0.409529	-0.43196	-0.425926
YL-14c	14_33940028_224	51.0462	-0.370636	-0.383556	-0.387782	-0.374873	-0.362486	-0.35541	-0.345249	-0.269433	-0.331939	-0.318817	-0.4267	-0.449264	-0.442121
YL-14c	14_34019088_225	51.7925	-0.374853	-0.390915	-0.396281	-0.386861	-0.359942	-0.351828	-0.340975	-0.270901	-0.330454	-0.317439	-0.441923	-0.459169	-0.451553
YL-14c	14_34019842_226	52.1629	-0.371472	-0.39204	-0.392767	-0.38407	-0.356816	-0.347473	-0.335471	-0.275506	-0.332452	-0.319009	-0.433089	-0.448288	-0.440683
YL-14c	14_34053895_227	56.1395	-0.433256	-0.480495	-0.481295	-0.472424	-0.431674	-0.438011	-0.43147	-0.380608	-0.427803	-0.408007	-0.441431	-0.403961	-0.401888
YL-14c	14_34071055_228	56.5099	-0.436271	-0.488907	-0.490775	-0.483242	-0.438082	-0.445316	-0.440964	-0.390478	-0.439808	-0.420133	-0.427325	-0.385474	-0.384753
YL-14c	14_34071058_229	57.2562	-0.446246	-0.505611	-0.503838	-0.496922	-0.436469	-0.447348	-0.44188	-0.409763	-0.449024	-0.43067	-0.436246	-0.398392	-0.398788
YL-14c	14_34169873_230	59.1655	-0.448066	-0.514018	-0.509699	-0.500811	-0.435564	-0.453508	-0.455597	-0.399815	-0.420026	-0.404004	-0.447466	-0.41688	-0.419408
YL-14c	14_34169873_231	59.5359	-0.455867	-0.524793	-0.522379	-0.516241	-0.439403	-0.459439	-0.46408	-0.398002	-0.419138	-0.40248	-0.459227	-0.430756	-0.434466
YL-14c	14_34169873_232	59.9063	-0.463862	-0.531119	-0.529301	-0.524203	-0.450154	-0.469085	-0.473652	-0.408405	-0.432106	-0.415883	-0.460628	-0.434058	-0.437743
YL-14c	14_34186860_233	60.2767	-0.458265	-0.522493	-0.52164	-0.518057	-0.445339	-0.461677	-0.464555	-0.396535	-0.423222	-0.406614	-0.446541	-0.444973	-0.447538
YL-14c	14_34186860_234	60.647	-0.447433	-0.511723	-0.513756	-0.509513	-0.439373	-0.452614	-0.457019	-0.382968	-0.413726	-0.397816	-0.434804	-0.427722	-0.428161
YL-14c	14_34353189_235	63.7761	-0.503834	-0.578937	-0.582523	-0.574595	-0.517517	-0.530563	-0.535654	-0.457812	-0.480752	-0.468003	-0.459656	-0.431932	-0.428061
YL-14c	14_34353192_236	64.1465	-0.49178	-0.56727	-0.575256	-0.567019	-0.512892	-0.524724	-0.527282	-0.447152	-0.468611	-0.456014	-0.441593	-0.412233	-0.40132
YL-14c	14_34355123_237	64.5169	-0.504129	-0.571018	-0.580277	-0.571651	-0.529543	-0.538726	-0.539503	-0.460414	-0.483009	-0.469747	-0.453317	-0.430152	-0.422195
YL-14c	14_34381365_238	64.8873	-0.51082	-0.582403	-0.592602	-0.583462	-0.536083	-0.545209	-0.544689	-0.472005	-0.494217	-0.481228	-0.448549	-0.42913	-0.420266
YL-14c	14_34381365_239	65.2576	-0.517911	-0.583217	-0.599877	-0.589195	-0.547554	-0.557347	-0.556338	-0.481544	-0.50259	-0.492903	-0.446789	-0.433417	-0.424163
YL-14c	14_34381365_240	65.628	-0.525549	-0.595009	-0.615297	-0.601808	-0.560978	-0.570626	-0.572584	-0.491269	-0.509248	-0.497732	-0.441661	-0.430482	-0.419891
YL-14c	14_34520965_242	66.756	-0.515155	-0.574775	-0.586687	-0.575117	-0.556636	-0.563739	-0.562151	-0.480795	-0.496911	-0.486229	-0.449721	-0.429832	-0.419269
YL-14c	14_34564757_243	67.1264	-0.499002	-0.554047	-0.562714	-0.551232	-0.540575	-0.54771	-0.548273	-0.463849	-0.485303	-0.472343	-0.43638	-0.417317	-0.408288
YL-14c	14_34566209_244	67.4968	-0.493882	-0.541941	-0.54787	-0.534735	-0.547554	-0.555521	-0.555369	-0.469195	-0.49161	-0.480959	-0.416343	-0.396841	-0.388641
YL-14c	14_34567844_245	67.8672	-0.479916	-0.530055	-0.534394	-0.52181	-0.532636	-0.54066	-0.544206	-0.458209	-0.481766	-0.470027	-0.397412	-0.37791	-0.369905
YL-14c	14_34588764_246	68.2375	-0.468503	-0.518842	-0.523009	-0.509833	-0.525248	-0.53147	-0.536135	-0.447406	-0.471351	-0.458233	-0.37939	-0.364538	-0.35658
YL-14c	14_34588767_247	68.6079	-0.466985	-0.50949	-0.517495	-0.502244	-0.529188	-0.540205	-0.546137	-0.460446	-0.484407	-0.470027	-0.357534	-0.348526	-0.338125
YL-14c	14_35234017_248	72.1572	-0.402004	-0.437996	-0.449869	-0.432118	-0.475896	-0.485667	-0.498096	-0.371193	-0.424289	-0.40525	-0.267913	-0.292493	-0.283272
YL-14c	14_35565651_249	76.1338	-0.490241	-0.532091	-0.54071	-0.521768	-0.525498	-0.537713	-0.548104	-0.484911	-0.52493	-0.511522	-0.366664	-0.398145	-0.390835
YL-14c	14_35569226_250	76.8801	-0.507088	-0.555039	-0.554263	-0.537002	-0.553725	-0.567124	-0.577871	-0.514393	-0.546994	-0.537773	-0.369755	-0.387482	-0.38363
YL-14c	14_35726393_251	79.1894	-0.45173	-0.497446	-0.491508	-0.469993	-0.493894	-0.508221	-0.509994	-0.444416	-0.481325	-0.474726	-0.326055	-0.362099	-0.361081
YL-14d	14_02557483_004	0	0.347587	0.32826	0.35046	0.340065	0.298794	0.312588	0.285052	0.329265	0.308822	0.318693	0.422146	0.450182	0.426724
YL-14d	14_02550621_252	6.2304	0.366627	0.374195	0.408284	0.412	0.291835	0.302869	0.27583	0.303812	0.289221	0.289088	0.489134	0.493723	0.469538
YL-14d	14_02550621_253	6.6008	0.360562	0.369977	0.403556	0.406222	0.282747	0.294968	0.267938	0.295021	0.27785	0.277242	0.490063	0.492689	0.468469
YL-14d	14_02550621_254	6.9711	0.351939	0.358834	0.392532	0.395722	0.270236	0.283915	0.258138	0.284762	0.2661	0.266788	0.490255	0.489823	0.466164
YL-14d	14_02382064_255	9.687	0.319975	0.333068	0.364911	0.377889	0.22769	0.236834	0.206954	0.268833	0.23453	0.241939	0.456975	0.458366	0.431706
YL-14d	14_02449755_098	16.879	0.130738	0.162799	0.187742	0.197524	0.034451	0.044731	0.0380271	0.0836177	0.0535968	0.0479526	0.273639	0.224263	0.220517
YL-14d	14_02449758_168	17.6254	0.126886	0.165547	0.186858	0.193182	0.0288756	0.0393796	0.028944	0.0827405	0.0535968	0.0475408	0.259892	0.218917	0.217155
YL-14d	14_02449758_169	17.9957	0.133713	0.16979	0.191562	0.199054	0.0401298	0.0491597	0.0387458	0.0930619	0.0672275	0.0617955	0.257397	0.219208	0.217427
YL-14d	11_00350232_191	23.3001	0.0871811	0.163181	0.178269	0.189289	0.0206375	0.0273737	0.0296041	0.0434524	-0.0123803	-0.0161678	0.176501	0.124835	0.121579
YL-14d	11_00313066_131	24.0464	0.0877059	0.178741	0.193042	0.201432	0.00657416	0.0115526	0.0102101	0.0594966	-0.00320419	-0.00886396	0.16766	0.118564	0.117266
YL-15a	15_02639379_256	0	-0.36122	-0.457676	-0.454281	-0.460314	-0.30964	-0.35513	-0.378995	-0.454806	-0.373676	-0.367546	-0.290298	-0.207288	-0.224986
YL-15a	15_02638851_257	0.3704	-0.37837	-0.479372	-0.479177	-0.485074	-0.326915	-0.372348	-0.394088	-0.472488	-0.386331	-0.382381	-0.304562	-0.220777	-0.236924
YL-15a	00_00000000_258	0.7408	-0.394124	-0.492	-0.491789	-0.498271	-0.341709	-0.387208	-0.406407	-0.484016	-0.398798	-0.39291	-0.328589	-0.245678	-0.262114
YL-15a	00_00000000_259	1.1111	-0.37296	-0.464287	-0.467792	-0.47677	-0.316378	-0.364338	-0.384647	-0.46957	-0.380796	-0.374507	-0.309774	-0.223158	-0.243502
YL-15a	00_00000000_260	1.4815	-0.361976	-0.461853	-0.458993	-0.468045	-0.310119	-0.356712	-0.377638	-0.457445	-0.370657	-0.365459	-0.291067	-0.200736	-0.224984
YL-15a	15_02873018_261	1.8519	-0.344747	-0.44006	-0.434002	-0.443192	-0.292776	-0.339419	-0.36246	-0.439666	-0.357918	-0.350542	-0.27674	-0.187196	-0.212996
YL-15a	15_02908663_262	2.2223	-0.337502	-0.431712	-0.428538	-0.437746	-0.285277	-0.330484	-0.35453	-0.430121	-0.352594	-0.344596	-0.270326	-0.179243	-0.204858
YL-15a	15_02931916_263	2.5926	-0.33177	-0.426211	-0.423911	-0.434928	-0.277852	-0.321192	-0.346218	-0.423597	-0.345515	-0.339761	-0.26331	-0.177208	-0.20154
YL-15a	15_02963918_264	2.963	-0.326064	-0.419897	-0.418282	-0.432568	-0.274702	-0.316866	-0.339406	-0.4139	-0.332997	-0.32715	-0.262231	-0.175847	-0.198926
YL-15a	15_00555102_265	4.8723	-0.275511	-0.368258	-0.370015	-0.384468	-0.216845	-0.259446	-0.281187	-0.367534	-0.28363	-0.290889	-0.223873	-0.123952	-0.136037
YL-15a	00_00000000_266	5.2427	-0.274733	-0.378282	-0.378271	-0.391215	-0.207382	-0.248242	-0.268227	-0.373286	-0.287713	-0.291583	-0.219438	-0.119603	-0.133555
YL-15a	15_00592918_267	5.6131	-0.247567	-0.344523	-0.33851	-0.354372	-0.179402	-0.219718	-0.239253	-0.342661	-0.256811	-0.262214	-0.20916	-0.105745	-0.118435
YL-15a	15_00821482_277	5.9835	-0.232057	-0.332159	-0.326168	-0.341438	-0.164855	-0.205121	-0.227199	-0.331388	-0.244582	-0.251909	-0.185345	-0.0810582	-0.0934675
YL-15a	15_00842159_279	6.3539	-0.213231	-0.314811	-0.305088	-0.321877	-0.145263	-0.181894	-0.205265	-0.313486	-0.22766	-0.23551	-0.165956	-0.0641461	-0.0778153
YL-15a	15_00824890_283	6.7242	-0.217344	-0.321655	-0.310391	-0.330978	-0.152644	-0.186005	-0.20692	-0.315722	-0.226519	-0.233097	-0.172917	-0.069479	-0.0818027
YL-15a	00_00000000_284	7.0946	-0.244566	-0.355481	-0.350216	-0.367888	-0.180662	-0.214581	-0.235949	-0.346419	-0.257476	-0.262523	-0.183261	-0.0833767	-0.0969645
YL-15a	00_00000000_285	7.465	-0.263444	-0.372921	-0.371377	-0.387539	-0.200273	-0.237839	-0.257926	-0.364416	-0.274459	-0.278988	-0.202688	-0.100284	-0.11262
YL-15a	00_00000000_286	7.8354	-0.256456	-0.363072	-0.359631	-0.373046	-0.197209	-0.232723	-0.250278	-0.366836	-0.276029	-0.281157	-0.191793	-0.0872687	-0.0984332
YL-15a	00_00000000_287	8.2057	-0.273963	-0.385216	-0.384963	-0.398248	-0.214786	-0.250292	-0.265755	-0.384973	-0.289066	-0.29636	-0.206344	-0.100959	-0.110597
YL-15a	00_00000000_288	12.6171	-0.351503	-0.408965	-0.417535	-0.432072	-0.331183	-0.358916	-0.370569	-0.481053	-0.394573	-0.4075	-0.273408	-0.16705	-0.175209
YL-15a	00_00000000_289	13.7452	-0.326922	-0.385387	-0.394403	-0.405657	-0.316195	-0.342416	-0.353393	-0.454238	-0.364252	-0.378088	-0.238921	-0.143062	-0.147055
YL-15a	15_00901944_290	21.9373	-0.27356	-0.323177	-0.331254	-0.347744	-0.287779	-0.313847	-0.32323	-0.395901	-0.322501	-0.32465	-0.167674	-0.0679917	-0.0769719
YL-15a	15_00917150_291	22.3077	-0.272649	-0.323474	-0.330321	-0.347387	-0.289026	-0.313609	-0.320322	-0.387099	-0.314769	-0.316975	-0.172657	-0.0741335	-0.0820171
YL-15a	15_00938786_984	22.6781	-0.264308	-0.312736	-0.319672	-0.337499	-0.276682	-0.303136	-0.31144	-0.378273	-0.303572	-0.307281	-0.172918	-0.0698986	-0.0785858
YL-15a	00_00000000_293	23.0485	-0.269629	-0.318736	-0.322285	-0.339903	-0.282231	-0.310022	-0.31706	-0.384999	-0.30627	-0.310667	-0.178271	-0.078156	-0.086941
YL-15a	15_00996107_294	26.5977	-0.324496	-0.362531	-0.366933	-0.391291	-0.288223	-0.316946	-0.316318	-0.443863	-0.360174	-0.372076	-0.275491	-0.197735	-0.20237
YL-15a	15_01034202_295	27.3441	-0.306975	-0.339491	-0.344877	-0.365348	-0.26472	-0.293086	-0.293031	-0.419224	-0.343554	-0.354086	-0.263592	-0.199438	-0.203252
YL-15a	15_00996110_297	27.7144	-0.308271	-0.343929	-0.349334	-0.370018	-0.275302	-0.303331	-0.303361	-0.430293	-0.349922	-0.363024	-0.252958	-0.176393	-0.181381
YL-15a	15_01147221_298	33.9448	-0.321662	-0.376657	-0.376696	-0.390857	-0.298454	-0.327651	-0.333375	-0.450694	-0.353844	-0.371175	-0.250713	-0.161105	-0.168721
YL-15a	15_01263184_299	34.3152	-0.329492	-0.384373	-0.384379	-0.397343	-0.300916	-0.334348	-0.341318	-0.460848	-0.365224	-0.379897	-0.259967	-0.169412	-0.175883
YL-15a	15_01266516_300	34.6856	-0.310431	-0.36144	-0.364134	-0.377468	-0.283575	-0.312542	-0.321384	-0.441087	-0.348529	-0.363272	-0.241941	-0.150984	-0.15882
YL-15a	15_01301885_301	47.334	0.212074	0.21332	0.206292	0.188394	0.247749	0.235382	0.232578	0.0974374	0.18545	0.17374	0.217301	0.275509	0.271738
YL-15a	15_01377953_302	47.7044	0.232443	0.234331	0.229354	0.210176	0.27144	0.26063	0.258926	0.116642	0.207059	0.193477	0.231128	0.289678	0.286471
YL-15a	15_01377956_303	48.0747	0.25765	0.261399	0.25658	0.23642	0.29411	0.28292	0.283619	0.145297	0.23672	0.221404	0.254724	0.310593	0.308015
YL-15a	15_01388570_305	48.4451	0.279197	0.286404	0.277939	0.259182	0.313528	0.30128	0.303149	0.170819	0.260115	0.244247	0.275613	0.330133	0.327955
YL-15a	15_01395267_306	48.8155	0.272301	0.282538	0.272214	0.254179	0.299111	0.287205	0.289776	0.160138	0.249234	0.23202	0.279344	0.331962	0.329894
YL-15a	00_00000000_307	49.1859	0.282946	0.292217	0.282221	0.264156	0.304149	0.294678	0.299648	0.170819	0.255031	0.238805	0.295655	0.350241	0.347736
YL-15a	15_01395267_308	49.5562	0.289821	0.296088	0.287935	0.269147	0.318542	0.308715	0.312974	0.181428	0.265889	0.250993	0.291933	0.348413	0.345801
YL-15a	15_01395267_309	49.9266	0.275891	0.284951	0.276772	0.257269	0.307722	0.297036	0.30465	0.170819	0.253467	0.23808	0.269734	0.3266	0.323598
YL-15a	15_01377956_310	51.4422	0.27931	0.283221	0.276337	0.256363	0.306353	0.297491	0.308919	0.174383	0.263162	0.247324	0.273433	0.329467	0.33527
YL-15b	06_00802537_090	0	0.0779021	0.030148	0.0326525	0.0269558	0.0937345	0.0756064	0.054457	0.0562158	0.0988078	0.0894676	0.0617184	0.166883	0.148179
YL-15b	23_26247002_181	7.6871	0.278446	0.236407	0.221027	0.209236	0.31137	0.299706	0.280978	0.248909	0.287187	0.275952	0.266814	0.356297	0.347462
YL-15b	23_26231502_064	8.0575	0.2873	0.245257	0.227493	0.2188	0.318288	0.307482	0.289515	0.259921	0.298551	0.286335	0.281675	0.361501	0.352776
YL-15b	23_26182802_062	8.4279	0.297668	0.255096	0.237838	0.229096	0.32218	0.314156	0.299103	0.269923	0.303203	0.292125	0.298511	0.379956	0.370829
YL-15b	09_03235390_128	15.1345	0.244155	0.216518	0.218629	0.21665	0.23501	0.243807	0.224475	0.215738	0.241797	0.241257	0.269336	0.311071	0.29557
YL-15b	09_03820766_030	15.5048	0.258676	0.228283	0.230352	0.229072	0.246357	0.25595	0.233134	0.226229	0.254526	0.254446	0.292765	0.333954	0.31904
YL-15b	09_03138727_123	16.2512	0.228638	0.204577	0.206734	0.204037	0.220465	0.229353	0.212876	0.2051	0.230212	0.231989	0.244072	0.285125	0.269119
YL-15b	09_03132059_190	16.6216	0.212881	0.179087	0.187045	0.187258	0.201566	0.211404	0.194774	0.198296	0.21531	0.216351	0.235501	0.272407	0.255566
YL-15b	00_00000000_182	16.9919	0.181374	0.149088	0.159246	0.165245	0.163572	0.172248	0.151274	0.169378	0.17647	0.189444	0.213559	0.24403	0.222932
YL-15b	15_36444872_100	20.9685	0.185506	0.168296	0.155499	0.163657	0.170794	0.173699	0.152133	0.15335	0.184505	0.194934	0.217588	0.255529	0.236091
YL-15b	15_36391327_311	21.7149	0.203538	0.187444	0.171202	0.178564	0.192352	0.197363	0.175977	0.174356	0.197701	0.208969	0.231898	0.272548	0.254084
YL-15b	15_36392605_312	22.0852	0.218744	0.202671	0.190652	0.196385	0.220793	0.219801	0.198326	0.181019	0.21043	0.216086	0.23603	0.285197	0.267536
YL-15b	17_35184600_143	30.2774	0.169367	0.138007	0.109893	0.105985	0.146771	0.141391	0.159329	0.160637	0.194664	0.199712	0.202057	0.231859	0.242098
YL-15b	17_35184598_176	30.6478	0.15611	0.127951	0.0959545	0.0891858	0.1273	0.123739	0.139746	0.148548	0.182145	0.188355	0.189206	0.224067	0.237122
YL-15c	15_00521290_313	0	0.520741	0.589927	0.584967	0.591407	0.506967	0.524446	0.529791	0.511309	0.516511	0.518384	0.480787	0.452071	0.44232
YL-15c	15_00528057_314	1.128	0.536232	0.596185	0.602785	0.608392	0.523247	0.541121	0.546275	0.538879	0.541507	0.54068	0.480544	0.458144	0.457023
YL-15c	15_00490077_315	1.4984	0.550436	0.601554	0.614937	0.620487	0.532426	0.551797	0.556305	0.554208	0.554834	0.552851	0.5027	0.484209	0.478919
YL-16a	16_00471019_316	0	-0.377479	-0.379919	-0.357226	-0.366186	-0.31943	-0.305901	-0.306008	-0.351703	-0.354952	-0.360687	-0.430934	-0.49007	-0.506738
YL-16a	16_00471019_317	0.3704	-0.352739	-0.354637	-0.332177	-0.341923	-0.291327	-0.277427	-0.27922	-0.326956	-0.321586	-0.327016	-0.416653	-0.473224	-0.490723
YL-16a	16_00478115_318	0.7408	-0.328702	-0.329701	-0.308232	-0.317993	-0.26622	-0.253026	-0.254251	-0.302542	-0.296724	-0.299841	-0.393153	-0.452033	-0.470706
YL-16a	16_00497773_319	1.1111	-0.310472	-0.309834	-0.284592	-0.295871	-0.246672	-0.232617	-0.233015	-0.282224	-0.275623	-0.279401	-0.383071	-0.442866	-0.459883
YL-16a	16_00499094_320	1.4815	-0.289429	-0.290221	-0.261235	-0.27402	-0.22518	-0.207386	-0.209098	-0.262158	-0.256687	-0.260983	-0.36118	-0.423385	-0.441618
YL-16a	16_00407646_321	12.9392	0.19759	0.248695	0.269865	0.256559	0.252728	0.287111	0.291093	0.252417	0.240498	0.234552	0.0775208	-0.0138572	-0.0260979
YL-16a	16_00601214_322	13.3096	0.216477	0.271443	0.289217	0.275873	0.273404	0.307982	0.315244	0.271136	0.256275	0.250622	0.0952764	0.00174877	-0.0104952
YL-16a	16_00603714_323	13.68	0.244485	0.306289	0.330135	0.313843	0.302271	0.337501	0.345249	0.302823	0.288129	0.280927	0.106012	0.0158126	0.00482918
YL-16a	16_00603714_324	14.0503	0.256825	0.315513	0.34233	0.328449	0.31954	0.353117	0.362651	0.313986	0.300003	0.29188	0.118575	0.0245503	0.0113053
YL-16a	16_00603714_325	14.4207	0.275257	0.338483	0.361175	0.347264	0.340436	0.374214	0.385146	0.331076	0.31783	0.309517	0.134089	0.0381775	0.0256777
YL-16a	16_00386851_326	14.7911	0.279466	0.339843	0.367043	0.354194	0.343666	0.375908	0.389673	0.341088	0.324832	0.31801	0.137821	0.0368281	0.0246829
YL-16a	16_00291480_327	17.1004	0.278527	0.339467	0.363703	0.349863	0.345125	0.379283	0.392503	0.33382	0.318649	0.30989	0.143717	0.0405333	0.0257695
YL-16a	16_00325773_328	17.4708	0.290359	0.349086	0.374844	0.360516	0.35768	0.391744	0.401352	0.342813	0.326456	0.318798	0.160703	0.0576206	0.0426997
YL-16a	16_00291480_329	17.8412	0.298922	0.360143	0.38716	0.374483	0.36274	0.397627	0.403223	0.34933	0.332122	0.321967	0.169837	0.0704377	0.0579917
YL-16a	16_00291480_330	18.2115	0.308583	0.369455	0.39663	0.384569	0.3683	0.404928	0.409419	0.35847	0.340804	0.332035	0.186218	0.0823199	0.0698516
YL-16a	00_00000000_331	18.5819	0.299546	0.359687	0.387893	0.377723	0.358117	0.392746	0.397103	0.347148	0.333226	0.324357	0.180064	0.0745546	0.0619279
YL-16a	16_00091327_332	28.3536	0.583301	0.628465	0.653108	0.646827	0.626305	0.640549	0.63633	0.609987	0.639126	0.635218	0.467743	0.414091	0.401861
YL-16a	16_00194199_333	28.724	0.592367	0.63837	0.662422	0.652628	0.632923	0.64847	0.646853	0.623387	0.655725	0.651899	0.471301	0.417703	0.406724
YL-16a	16_00194201_334	29.0943	0.601771	0.651975	0.671242	0.660215	0.643833	0.661877	0.660191	0.638665	0.668368	0.66457	0.478971	0.415549	0.405794
YL-16a	16_03174737_335	41.1403	0.641449	0.706325	0.729667	0.737042	0.630116	0.656102	0.649175	0.694195	0.662651	0.66724	0.546027	0.509748	0.509096
YL-16a	16_03174737_336	41.5107	0.636701	0.702052	0.724187	0.731911	0.62717	0.651567	0.642236	0.681355	0.65145	0.65606	0.547589	0.513261	0.511572
YL-16a	16_03174737_337	41.881	0.656219	0.709022	0.724824	0.73316	0.649879	0.671879	0.663558	0.716901	0.688446	0.693064	0.563846	0.53048	0.529573
YL-16a	16_03270619_339	42.2514	0.665745	0.718221	0.734209	0.744682	0.664227	0.683496	0.676107	0.728898	0.701048	0.705536	0.580379	0.525776	0.526364
YL-16a	16_03288106_340	42.6218	0.670567	0.722535	0.739714	0.749846	0.667267	0.688112	0.683133	0.74186	0.712376	0.716843	0.5789	0.522296	0.523925
YL-16a	16_03390869_341	43.7498	0.648282	0.70621	0.722331	0.729357	0.646763	0.669105	0.667043	0.731109	0.694336	0.702076	0.542833	0.483737	0.484482
YL-16a	16_03474230_343	45.2654	0.728142	0.781979	0.794263	0.793522	0.735178	0.755869	0.756581	0.803124	0.774925	0.773521	0.616478	0.574803	0.577457
YL-16a	16_05990526_344	47.5748	0.817222	0.860883	0.8682	0.869927	0.819676	0.831184	0.831503	0.88942	0.861987	0.859757	0.723202	0.6914	0.699526
YL-16a	16_05990818_345	48.3211	0.840683	0.883975	0.88895	0.891772	0.846421	0.85832	0.857465	0.918653	0.889182	0.88809	0.737909	0.709552	0.717901
YL-16a	00_00000000_346	48.6915	0.840661	0.886704	0.890014	0.896846	0.849746	0.858167	0.854749	0.916329	0.883367	0.880947	0.741403	0.711378	0.718276
YL-16a	16_24636393_348	49.4378	0.850531	0.883244	0.881323	0.889091	0.867964	0.879909	0.877174	0.923518	0.888406	0.892233	0.763083	0.7278	0.732628
YL-16a	16_26355926_347	49.8082	0.837912	0.870488	0.86861	0.877553	0.860862	0.868317	0.864294	0.907912	0.87188	0.878405	0.74953	0.71556	0.721537
YL-16a	16_26948964_350	50.1785	0.827301	0.851447	0.852431	0.86522	0.839658	0.849224	0.845401	0.895315	0.861445	0.864569	0.757324	0.719374	0.726204
YL-16a	16_27324280_351	50.5489	0.818653	0.849256	0.843787	0.85804	0.826654	0.835543	0.832225	0.883797	0.851312	0.851063	0.757622	0.713687	0.720849
YL-16a	16_27400739_352	50.9193	0.810505	0.836502	0.830141	0.844827	0.818711	0.827654	0.825653	0.87034	0.838438	0.837872	0.761036	0.713432	0.721451
YL-16a	00_00000000_358	51.2897	0.812566	0.849727	0.841517	0.854693	0.811894	0.819043	0.815208	0.879289	0.845611	0.841542	0.75918	0.711561	0.721527
YL-16a	16_28479252_359	51.66	0.792474	0.834428	0.823184	0.836468	0.795635	0.803664	0.80244	0.848925	0.81069	0.807565	0.740807	0.6977	0.708176
YL-16a	16_28652006_360	52.0304	0.773388	0.818181	0.802931	0.818991	0.770219	0.77871	0.7802	0.833839	0.793921	0.793938	0.723338	0.677218	0.689174
YL-16a	16_28884617_361	52.4008	0.754804	0.791474	0.781149	0.799629	0.749083	0.758251	0.759777	0.822816	0.775963	0.775342	0.710839	0.660973	0.672346
YL-16a	16_29031885_362	52.7712	0.739832	0.778239	0.767976	0.787615	0.728283	0.742219	0.745479	0.80909	0.757569	0.756019	0.702042	0.646304	0.657148
YL-16a	16_31310982_363	53.5175	0.707718	0.742365	0.734224	0.751176	0.685894	0.697434	0.703305	0.785075	0.736677	0.736377	0.676749	0.614649	0.628688
YL-16a	16_31421581_364	53.8879	0.690634	0.725314	0.713665	0.731921	0.657445	0.674136	0.680264	0.775484	0.721723	0.726208	0.669137	0.599421	0.61289
YL-16a	16_31431961_366	54.2583	0.683325	0.718221	0.707485	0.727533	0.648467	0.663259	0.670382	0.767227	0.712981	0.719721	0.660531	0.595965	0.608121
YL-16a	16_31443924_367	54.6286	0.670538	0.701187	0.692237	0.70877	0.64223	0.656625	0.665461	0.754773	0.707793	0.713775	0.637541	0.576814	0.589253
YL-16a	16_31445253_368	54.999	0.657107	0.689905	0.67943	0.696425	0.628107	0.642556	0.655013	0.744012	0.698332	0.703193	0.619024	0.558356	0.570933
YL-16a	16_31775254_369	58.9756	0.581832	0.608508	0.588044	0.603956	0.575852	0.592354	0.601926	0.673085	0.655486	0.658898	0.509379	0.448694	0.465805
YL-16a	16_31783909_370	59.346	0.569308	0.598973	0.575506	0.589059	0.558322	0.576407	0.584193	0.661652	0.643368	0.647709	0.496866	0.440129	0.459514
YL-16a	16_32013189_371	59.7164	0.575873	0.613523	0.587311	0.597113	0.575011	0.591023	0.59863	0.669811	0.649597	0.657191	0.486072	0.433333	0.451863
YL-16a	16_32741819_372	60.0868	0.567462	0.602622	0.57514	0.583295	0.570096	0.585286	0.596909	0.663472	0.644104	0.654199	0.477075	0.420644	0.436707
YL-16a	16_33082287_373	60.4571	0.558132	0.593668	0.566016	0.573556	0.56488	0.578339	0.591075	0.654722	0.635799	0.644512	0.460956	0.408987	0.425079
YL-16a	00_00000000_374	60.8275	0.55284	0.584374	0.55737	0.563929	0.552621	0.566174	0.579231	0.642823	0.626147	0.635978	0.454323	0.428176	0.442937
YL-16a	16_33414179_375	61.1979	0.536701	0.567657	0.536318	0.541478	0.537953	0.550798	0.565628	0.625962	0.61775	0.625032	0.433267	0.411682	0.426885
YL-16b	00_00000000_376	0	-0.26029	-0.347237	-0.371015	-0.376019	-0.255985	-0.305618	-0.322185	-0.311046	-0.247925	-0.247929	-0.183743	-0.0698321	-0.084942
YL-16b	16_02272209_377	0.3704	-0.246187	-0.336113	-0.359993	-0.364422	-0.244725	-0.293755	-0.313607	-0.300914	-0.235365	-0.234973	-0.161351	-0.0471106	-0.0619109
YL-16b	16_02435598_378	0.7408	-0.258647	-0.335347	-0.361839	-0.366961	-0.258621	-0.307542	-0.325463	-0.318576	-0.248614	-0.247015	-0.185931	-0.0660989	-0.0817498
YL-16b	16_02441779_380	1.1111	-0.268304	-0.347895	-0.374044	-0.378572	-0.268331	-0.315992	-0.334076	-0.334193	-0.261266	-0.259566	-0.190236	-0.0683404	-0.0871386
YL-16b	16_02442052_381	1.4815	-0.278736	-0.358737	-0.383013	-0.389625	-0.280817	-0.326903	-0.345786	-0.34889	-0.27524	-0.273711	-0.197593	-0.0722671	-0.0922531
YL-16b	16_02875477_382	1.8519	-0.264073	-0.347826	-0.372232	-0.378272	-0.2671	-0.313387	-0.335032	-0.339072	-0.263997	-0.264476	-0.173843	-0.0469234	-0.0667208
YL-16b	00_00000000_383	2.5982	-0.275105	-0.35735	-0.380502	-0.387533	-0.27792	-0.325196	-0.348721	-0.3572	-0.27882	-0.280102	-0.179805	-0.0535623	-0.0745531
YL-16b	16_03153762_384	3.3445	-0.272079	-0.35735	-0.378602	-0.386786	-0.258742	-0.302646	-0.324312	-0.357577	-0.279583	-0.276915	-0.186585	-0.0675194	-0.0883292
YL-16b	16_03496630_385	4.4725	-0.257608	-0.350803	-0.371458	-0.376375	-0.246693	-0.289092	-0.310899	-0.354488	-0.270513	-0.268503	-0.157491	-0.038332	-0.0566547
YL-16b	16_03496630_386	4.8429	-0.280893	-0.361611	-0.375807	-0.381408	-0.273232	-0.313405	-0.336358	-0.395137	-0.312171	-0.31017	-0.176631	-0.0577778	-0.0770082
YL-16b	00_00000000_387	10.606	-0.23109	-0.329608	-0.325272	-0.328248	-0.240288	-0.28405	-0.29614	-0.37035	-0.268889	-0.271847	-0.0866816	0.0217344	0.00656509
YL-16b	00_00000000_388	10.9764	-0.25992	-0.355927	-0.34975	-0.347533	-0.274715	-0.319288	-0.334975	-0.395606	-0.304009	-0.296286	-0.108354	-0.00696815	-0.0256292
YL-17	17_02301041_389	0	-0.241206	-0.269382	-0.278869	-0.298437	-0.240262	-0.272027	-0.280216	-0.328839	-0.279126	-0.277634	-0.211029	-0.0733288	-0.0853222
YL-17	00_00000000_390	3.5493	-0.193	-0.210265	-0.229721	-0.25374	-0.168546	-0.184015	-0.184309	-0.223854	-0.186981	-0.181888	-0.213537	-0.136171	-0.142972
YL-17	17_02725159_391	5.8586	-0.261898	-0.289872	-0.296175	-0.3228	-0.239423	-0.245681	-0.237312	-0.297674	-0.259362	-0.247945	-0.271668	-0.213769	-0.221099
YL-17	17_02784084_040	6.6049	-0.283539	-0.302843	-0.308214	-0.334977	-0.251725	-0.26563	-0.255926	-0.316868	-0.282096	-0.270371	-0.308416	-0.248729	-0.256671
YL-17	17_33417573_392	9.3208	-0.293923	-0.307155	-0.310866	-0.335745	-0.272524	-0.281838	-0.280639	-0.321585	-0.284174	-0.281887	-0.295587	-0.278183	-0.27689
YL-17	17_33417576_393	9.6911	-0.298041	-0.298911	-0.304719	-0.33162	-0.286487	-0.29796	-0.298811	-0.31846	-0.28254	-0.284184	-0.303933	-0.286167	-0.282696
YL-17	17_33419038_394	10.0615	-0.2919	-0.293304	-0.299	-0.323722	-0.274598	-0.289429	-0.289182	-0.309826	-0.272745	-0.274569	-0.289455	-0.296112	-0.290863
YL-17	17_33215345_395	11.1895	-0.329328	-0.334648	-0.339633	-0.36051	-0.317584	-0.33618	-0.340999	-0.351393	-0.32671	-0.319183	-0.306499	-0.309216	-0.30938
YL-17	17_32823083_989	11.5599	-0.339509	-0.361754	-0.36135	-0.38046	-0.328582	-0.3489	-0.352347	-0.35852	-0.336048	-0.326497	-0.30877	-0.304076	-0.30681
YL-17	17_32882516_990	12.3062	-0.290081	-0.307155	-0.31298	-0.340735	-0.268156	-0.29055	-0.291511	-0.319905	-0.283324	-0.284253	-0.270033	-0.254414	-0.257952
YL-17	17_03232178_049	15.4353	-0.268372	-0.29599	-0.294683	-0.324571	-0.246357	-0.26432	-0.259216	-0.292678	-0.259731	-0.253641	-0.289652	-0.216227	-0.223394
YL-17	17_03232178_050	15.8057	-0.253959	-0.28498	-0.283678	-0.313214	-0.23501	-0.25227	-0.250847	-0.282928	-0.24706	-0.240443	-0.266189	-0.192031	-0.198857
YL-17	17_03232178_051	16.1761	-0.246366	-0.283188	-0.282704	-0.312588	-0.23415	-0.244336	-0.240693	-0.273078	-0.236425	-0.230753	-0.252007	-0.179965	-0.1865
YL-17	00_00000000_204	29.4418	-0.153972	-0.221808	-0.255721	-0.252962	-0.112635	-0.119566	-0.122748	-0.168029	-0.123228	-0.12358	-0.14955	-0.0993802	-0.0984587
YL-17	00_00000000_195	29.8121	-0.12656	-0.206912	-0.233994	-0.231214	-0.080987	-0.0878884	-0.0890309	-0.130812	-0.0823379	-0.0804774	-0.137725	-0.0805141	-0.0768294
YL-17	18_01247522_056	30.5585	-0.127309	-0.213258	-0.243077	-0.237679	-0.0721924	-0.0782511	-0.0785849	-0.129474	-0.0834563	-0.0780732	-0.140499	-0.0872871	-0.0858698
YL-17	18_00702613_979	32.4678	-0.174006	-0.251705	-0.27708	-0.275173	-0.122315	-0.133134	-0.136259	-0.179218	-0.128347	-0.120251	-0.198755	-0.13431	-0.131529
YL-17	17_35057171_396	38.2309	-0.242082	-0.293033	-0.315476	-0.303773	-0.200008	-0.211358	-0.208533	-0.22729	-0.197948	-0.181298	-0.272232	-0.246561	-0.247478
YL-17	17_35069643_397	39.3589	-0.185178	-0.232802	-0.251121	-0.240389	-0.141155	-0.152105	-0.152044	-0.171549	-0.143154	-0.129333	-0.224839	-0.19239	-0.191251
YL-17	17_35069644_398	39.7293	-0.190754	-0.241727	-0.254254	-0.244791	-0.139588	-0.153995	-0.153976	-0.181495	-0.14792	-0.133741	-0.231506	-0.202803	-0.203251
YL-17	17_35112278_399	41.2449	-0.180043	-0.247277	-0.257219	-0.249665	-0.11989	-0.139675	-0.146622	-0.152296	-0.0974517	-0.0864859	-0.232848	-0.214336	-0.216748
YL-17	00_00000000_400	59.3199	-0.439526	-0.515134	-0.519423	-0.518421	-0.43813	-0.456752	-0.474054	-0.477258	-0.439929	-0.426248	-0.384423	-0.306431	-0.318104
YL-17	00_00000000_401	59.6903	-0.422458	-0.493787	-0.502269	-0.501269	-0.418708	-0.437231	-0.453186	-0.461721	-0.423549	-0.410015	-0.369904	-0.293464	-0.30439
YL-17	17_33307545_402	60.0606	-0.400426	-0.470148	-0.478472	-0.478316	-0.399295	-0.418171	-0.431851	-0.4359	-0.397123	-0.385153	-0.349289	-0.275532	-0.285864
YL-17	17_33307548_403	60.431	-0.38161	-0.443258	-0.449458	-0.452434	-0.382867	-0.398663	-0.412902	-0.42705	-0.381875	-0.369623	-0.330696	-0.259183	-0.271312
YL-17	17_04596183_404	82.6136	0.289612	0.253894	0.236103	0.225969	0.325772	0.302472	0.290151	0.235822	0.317288	0.317826	0.270466	0.359177	0.340409
YL-17	17_04956810_405	82.984	0.312396	0.279318	0.266329	0.25398	0.348138	0.325176	0.313635	0.257687	0.340626	0.340451	0.288143	0.376581	0.35869
YL-17	17_34975263_406	88.7471	0.347255	0.330003	0.323089	0.315046	0.340774	0.34325	0.344671	0.290626	0.340671	0.338579	0.355745	0.428133	0.416477
YL-17	17_34988965_407	91.0564	0.276243	0.257645	0.250536	0.244824	0.277038	0.276603	0.278762	0.211848	0.253965	0.263446	0.27902	0.365452	0.355776
YL-17	17_35004100_408	91.8027	0.282785	0.260165	0.252966	0.246416	0.280756	0.282	0.280844	0.210642	0.262102	0.266843	0.296815	0.380682	0.373183
YL-17	17_35136872_409	95.7794	0.339106	0.28839	0.284957	0.27906	0.348603	0.344801	0.340179	0.28503	0.353645	0.359703	0.353017	0.423148	0.408736
YL-17	17_01999885_410	117.085	0.563745	0.554734	0.549855	0.54475	0.640741	0.643891	0.638827	0.581241	0.632323	0.615601	0.43933	0.462516	0.461125
YL-17	17_02002845_411	118.213	0.540327	0.525529	0.519542	0.519328	0.616628	0.615877	0.607576	0.550142	0.601384	0.583434	0.435555	0.45599	0.452941
YL-17	17_01999882_412	118.959	0.55834	0.550317	0.55245	0.547965	0.63388	0.633866	0.626418	0.572082	0.625854	0.605551	0.436239	0.458767	0.456693
YL-17	17_01962578_413	119.705	0.554716	0.547579	0.545851	0.540757	0.632618	0.632533	0.626418	0.571718	0.630274	0.611361	0.424534	0.447712	0.445243
YL-17	00_00000000_414	120.076	0.572703	0.570217	0.571679	0.566454	0.650727	0.650638	0.642425	0.59036	0.643842	0.627085	0.439453	0.461775	0.457777
YL-17	17_01523236_416	120.446	0.561739	0.560107	0.561317	0.556213	0.644985	0.642663	0.632165	0.579989	0.637648	0.620036	0.422974	0.443176	0.439597
YL-17	17_01523239_417	120.816	0.572286	0.574784	0.574248	0.572586	0.649043	0.647082	0.63488	0.589996	0.640524	0.623665	0.44382	0.460347	0.456462
YL-17	00_00000000_418	122.332	0.538226	0.530641	0.526714	0.526436	0.606949	0.609754	0.598597	0.542453	0.591564	0.577015	0.439755	0.459223	0.449615
YL-17	17_01884613_419	123.078	0.536756	0.529811	0.530412	0.529832	0.601857	0.610331	0.602686	0.541249	0.588869	0.577867	0.446012	0.443893	0.438247
YL-17	17_01884613_420	123.449	0.532728	0.522951	0.525103	0.520711	0.594665	0.606377	0.601158	0.539002	0.590106	0.580361	0.439135	0.438742	0.434424
YL-17	17_01884616_421	123.819	0.535375	0.533093	0.534944	0.531168	0.579593	0.592768	0.589385	0.551442	0.599952	0.588457	0.453674	0.436217	0.433812
YL-17	17_01715393_422	124.189	0.562356	0.566758	0.574599	0.567927	0.607287	0.621036	0.618123	0.58196	0.630626	0.617613	0.463804	0.449836	0.448707
YL-17	17_01715393_423	124.56	0.565855	0.569626	0.578608	0.571567	0.609067	0.624331	0.623811	0.593339	0.640502	0.627448	0.461232	0.445417	0.445313
YL-17	17_01715396_424	124.93	0.574803	0.578566	0.587524	0.57931	0.612669	0.632219	0.63295	0.604868	0.653119	0.637436	0.471363	0.454424	0.453193
YL-17	17_35649651_425	145.388	0.477908	0.560168	0.555526	0.555322	0.442032	0.477126	0.50111	0.553247	0.532052	0.526647	0.379277	0.314382	0.338004
YL-17	17_35646678_426	146.516	0.404323	0.480027	0.470613	0.47731	0.356836	0.392058	0.413931	0.482292	0.44731	0.454261	0.339274	0.257477	0.280487
YL-17	17_35646678_427	146.886	0.403906	0.46836	0.46079	0.469018	0.365431	0.402343	0.425952	0.474988	0.441772	0.452174	0.342788	0.261116	0.282143
YL-17	17_35649648_428	147.257	0.386045	0.455485	0.445528	0.450224	0.348283	0.386805	0.412496	0.461529	0.423592	0.433461	0.31912	0.2368	0.259217
YL-17	17_35417825_429	149.973	0.423772	0.495468	0.486326	0.485262	0.396459	0.431007	0.45443	0.497361	0.465919	0.467226	0.33536	0.273686	0.29676
YL-17	17_35444038_430	150.343	0.440384	0.51333	0.504531	0.504355	0.418679	0.451416	0.473025	0.509983	0.483659	0.484121	0.343549	0.289478	0.308487
YL-17	17_35357949_431	151.089	0.4186	0.485546	0.478297	0.471658	0.40117	0.433667	0.455334	0.491764	0.472198	0.47298	0.31951	0.261868	0.279203
YL-17	17_35357949_432	151.46	0.42611	0.493032	0.484845	0.476287	0.410407	0.444952	0.465674	0.500342	0.48133	0.479787	0.32798	0.264979	0.283703
YL-17	17_35357949_433	151.83	0.435288	0.503572	0.492342	0.483716	0.419832	0.455987	0.475732	0.512168	0.488742	0.487849	0.335908	0.274314	0.293293
YL-17	17_35356774_434	152.2	0.445714	0.513865	0.502734	0.496264	0.4352	0.468646	0.489475	0.525387	0.502543	0.5015	0.353342	0.269493	0.290117
YL-18a	15_32033170_099	0	-0.22124	-0.206227	-0.185533	-0.187538	-0.155082	-0.172628	-0.178247	-0.206855	-0.18273	-0.180936	-0.297098	-0.346976	-0.355036
YL-18a	15_32032777_142	0.3704	-0.190138	-0.176861	-0.157982	-0.16572	-0.116904	-0.133394	-0.135006	-0.178317	-0.143882	-0.153833	-0.276083	-0.319751	-0.323923
YL-18a	15_03980596_212	1.1167	-0.166447	-0.163504	-0.150525	-0.155363	-0.0914497	-0.114329	-0.113175	-0.15436	-0.120533	-0.127674	-0.241843	-0.282684	-0.28193
YL-18a	15_31960053_227	1.4871	-0.198473	-0.193622	-0.178722	-0.177712	-0.130827	-0.154687	-0.157677	-0.18377	-0.160542	-0.155668	-0.263581	-0.310785	-0.314079
YL-18a	15_31945996_213	1.8575	-0.187555	-0.177974	-0.166924	-0.166159	-0.118957	-0.143687	-0.1465	-0.165442	-0.144332	-0.141329	-0.258277	-0.307767	-0.313312
YL-18a	15_32158246_193	2.2278	-0.169187	-0.157301	-0.147548	-0.142815	-0.104903	-0.128747	-0.132264	-0.151157	-0.133473	-0.131942	-0.231596	-0.281293	-0.287201
YL-18a	18_01592899_435	13.1108	-0.290549	-0.282116	-0.275548	-0.27181	-0.243469	-0.276823	-0.271678	-0.272523	-0.27289	-0.275529	-0.321086	-0.368189	-0.354931
YL-18a	18_01568163_437	16.2399	-0.281446	-0.278302	-0.265682	-0.258433	-0.239351	-0.261798	-0.249451	-0.270249	-0.276681	-0.276032	-0.28611	-0.363177	-0.352093
YL-18a	18_01568166_438	16.6102	-0.270386	-0.26968	-0.255236	-0.24848	-0.227106	-0.249831	-0.241435	-0.262265	-0.270088	-0.2682	-0.269347	-0.346978	-0.335983
YL-18a	04_02814683_158	28.0679	-0.303054	-0.272743	-0.279612	-0.273944	-0.319301	-0.31658	-0.286676	-0.232291	-0.287901	-0.286335	-0.319228	-0.38914	-0.372899
YL-18a	04_02907943_160	28.4383	-0.328196	-0.303187	-0.31403	-0.308137	-0.344721	-0.341962	-0.309138	-0.257345	-0.307402	-0.308462	-0.340953	-0.410661	-0.392359
YL-18b	18_32664079_440	0	0.15353	0.187889	0.171885	0.197719	0.119882	0.120018	0.11842	0.236883	0.183071	0.18379	0.159216	0.0768165	0.0867714
YL-18b	18_32708872_441	0.7463	0.141054	0.1711	0.156192	0.182198	0.107364	0.108775	0.105691	0.218905	0.157804	0.160346	0.158905	0.077708	0.0876611
YL-18b	18_32982502_442	1.8743	0.0876631	0.104321	0.102795	0.126835	0.0458924	0.0454988	0.0472555	0.165717	0.0932884	0.0952413	0.125765	0.0440945	0.0552532
YL-18b	18_33001206_443	2.2447	0.0689699	0.0818064	0.0830357	0.107569	0.0287598	0.0238334	0.0275322	0.146822	0.077107	0.0791646	0.108163	0.0256162	0.0382309
YL-18b	18_33210634_444	3.7603	0.0276119	0.0220133	0.0315544	0.0622397	-0.0378033	-0.0349994	-0.0290844	0.105152	0.0288328	0.0271216	0.0945112	0.0254405	0.0363643
YL-18b	18_33288739_445	4.8883	0.000419006	-0.00811976	-0.00060992	0.026564	-0.0551054	-0.0513582	-0.0394272	0.0697592	-0.00318976	-0.00869046	0.0716254	-0.00468239	0.00826261
YL-18b	00_00000000_446	10.6514	0.114202	0.109097	0.122392	0.136515	0.0794754	0.0936905	0.0955054	0.147208	0.0950278	0.0816973	0.183312	0.110708	0.115791
YL-18b	18_33574911_447	11.0218	0.132967	0.126329	0.138918	0.15406	0.099176	0.11229	0.110069	0.161549	0.112165	0.100062	0.20669	0.136215	0.138083
YL-18b	18_33574914_448	11.3922	0.116135	0.112951	0.125489	0.13994	0.0834734	0.0965045	0.096998	0.149129	0.098917	0.088914	0.180654	0.109537	0.111111
YL-18b	18_34024410_449	26.6069	0.211673	0.250527	0.25709	0.275978	0.200857	0.217246	0.209088	0.237203	0.190803	0.194513	0.211868	0.148967	0.145939
YL-18b	18_34024410_450	27.7349	0.222086	0.268682	0.271864	0.292022	0.220013	0.231349	0.222011	0.245407	0.198502	0.200605	0.207424	0.154153	0.152994
YL-18b	18_34024410_451	28.1053	0.214017	0.261023	0.264056	0.282106	0.207169	0.221244	0.210973	0.235019	0.187488	0.189728	0.192233	0.159903	0.157267
YL-18c	18_32622014_452	0	-0.0575919	-0.105243	-0.0875867	-0.108862	-0.0355269	-0.0488666	-0.0601258	-0.139435	-0.0714228	-0.0697913	-0.0449425	0.0472757	0.0334235
YL-18c	18_35189793_454	26.0363	0.39406	0.382758	0.38153	0.350915	0.439135	0.424825	0.411962	0.403521	0.455438	0.45446	0.310346	0.361754	0.352079
YL-18c	18_35191838_455	26.7827	0.394899	0.380421	0.374771	0.345009	0.428792	0.41709	0.408101	0.401657	0.453552	0.453759	0.325816	0.375878	0.373939
YL-18c	18_01635914_456	38.2404	0.358208	0.339865	0.329467	0.315889	0.349382	0.35083	0.350904	0.32374	0.395527	0.394459	0.318589	0.420711	0.409136
YL-18c	18_01662629_457	40.5497	0.375296	0.365386	0.343278	0.329656	0.372505	0.367994	0.36532	0.346262	0.407806	0.404376	0.327502	0.44045	0.433017
YL-18c	18_01662626_458	40.9201	0.361048	0.354464	0.332277	0.317997	0.359176	0.354635	0.354612	0.33639	0.397119	0.395679	0.304373	0.416798	0.409054
YL-18c	18_01683730_460	41.2905	0.37154	0.380514	0.353534	0.337871	0.370325	0.367534	0.366296	0.344377	0.406661	0.403314	0.307682	0.412864	0.407506
YL-18c	18_01662626_463	41.6608	0.385778	0.391376	0.364487	0.349482	0.383645	0.380876	0.377002	0.35426	0.417366	0.412044	0.33078	0.43654	0.43148
YL-18c	18_01363437_464	49.3479	0.455759	0.450383	0.413127	0.411723	0.511026	0.514372	0.517562	0.488714	0.521239	0.524554	0.346127	0.381686	0.388593
YL-18c	18_34653278_466	69.8057	0.391948	0.366822	0.355682	0.340379	0.469275	0.479957	0.47438	0.450404	0.49221	0.502078	0.237851	0.265329	0.269011
YL-18c	18_34666279_467	70.552	0.383958	0.346495	0.339431	0.327216	0.473247	0.480129	0.47105	0.443029	0.491932	0.503241	0.238922	0.244016	0.248788
YL-18c	18_34666279_468	70.9224	0.36641	0.323339	0.315296	0.305539	0.454567	0.460851	0.453314	0.426289	0.474735	0.486877	0.228384	0.231782	0.235949
YL-18c	18_34666279_469	71.2928	0.351346	0.320885	0.310212	0.301324	0.4383	0.445725	0.436669	0.411974	0.455547	0.466798	0.206899	0.209146	0.21267
YL-19a	19_29071283_470	0	0.308826	0.291566	0.285377	0.272675	0.32707	0.319656	0.314053	0.221822	0.278133	0.279658	0.316221	0.404345	0.395334
YL-19a	19_29141970_472	0.3704	0.316142	0.29847	0.292442	0.281875	0.339163	0.328994	0.324351	0.23164	0.2885	0.289883	0.330712	0.397585	0.390083
YL-19a	19_29229133_473	0.7408	0.329713	0.310004	0.303971	0.294003	0.352978	0.343286	0.338474	0.240372	0.299632	0.299788	0.346907	0.416932	0.410209
YL-19a	19_29229136_474	1.1111	0.349919	0.336691	0.326942	0.314479	0.377386	0.365187	0.359248	0.25388	0.316712	0.317276	0.364808	0.438532	0.427882
YL-19a	19_29234540_475	1.4815	0.35167	0.345979	0.335942	0.324118	0.361294	0.35057	0.346481	0.265577	0.325681	0.324498	0.378528	0.435046	0.426331
YL-19a	19_29496574_476	1.8519	0.337221	0.331649	0.318104	0.307601	0.335552	0.329941	0.326117	0.258633	0.313382	0.316933	0.373404	0.422294	0.413042
YL-19a	19_29546216_477	2.2223	0.326735	0.324694	0.317618	0.305968	0.322926	0.321388	0.316192	0.248063	0.303709	0.307352	0.358387	0.405451	0.389069
YL-19a	19_29601520_478	2.5926	0.341147	0.338982	0.335411	0.322443	0.348651	0.341987	0.33653	0.254977	0.315972	0.314873	0.36346	0.418156	0.402325
YL-19a	19_29817143_482	2.963	0.347059	0.348268	0.339619	0.327733	0.347791	0.344333	0.33892	0.264847	0.320878	0.319357	0.370617	0.42837	0.413983
YL-19a	19_29893938_485	3.3334	0.358598	0.357605	0.350501	0.338135	0.360074	0.356538	0.347514	0.273655	0.328425	0.328007	0.387251	0.445002	0.43047
YL-19b	19_30825662_491	0	-0.423605	-0.49098	-0.49265	-0.49907	-0.425789	-0.445555	-0.439944	-0.439164	-0.413819	-0.409032	-0.354341	-0.341444	-0.331476
YL-19b	19_30827451_492	0.3704	-0.435574	-0.500762	-0.503962	-0.50989	-0.438502	-0.458187	-0.448968	-0.448312	-0.421774	-0.418085	-0.371412	-0.358581	-0.34845
YL-19b	19_30842890_493	1.4984	-0.397848	-0.466876	-0.475137	-0.478145	-0.392645	-0.411392	-0.39603	-0.412997	-0.390195	-0.383245	-0.3315	-0.322357	-0.313661
YL-19b	00_00000000_494	3.8077	-0.368657	-0.435822	-0.439546	-0.437385	-0.380014	-0.399389	-0.381882	-0.385308	-0.366971	-0.359303	-0.285063	-0.281513	-0.271684
YL-19b	00_00000000_495	6.5236	-0.2804	-0.333925	-0.337612	-0.332787	-0.323211	-0.344375	-0.323017	-0.282788	-0.273972	-0.265041	-0.185173	-0.187258	-0.175639
YL-20a	20_00629038_496	0	0.442608	0.470407	0.460643	0.456937	0.372498	0.369941	0.367894	0.353669	0.373704	0.370654	0.538295	0.58813	0.588527
YL-20a	20_00629038_497	1.128	0.468654	0.496018	0.487009	0.480141	0.410795	0.408278	0.403227	0.384303	0.407192	0.401761	0.54785	0.598171	0.599105
YL-20a	20_00629038_498	1.4984	0.477262	0.508561	0.5023	0.497064	0.420019	0.418501	0.412902	0.394534	0.420758	0.413676	0.545948	0.595198	0.597686
YL-20a	20_02196200_499	11.27	0.4789	0.494487	0.530393	0.525176	0.456955	0.46647	0.466679	0.453824	0.472595	0.457356	0.426937	0.504358	0.491566
YL-20a	20_02500200_500	16.1239	0.446803	0.498489	0.523158	0.512927	0.44035	0.453808	0.453764	0.461806	0.475422	0.464475	0.356475	0.362397	0.358565
YL-20a	20_02937062_501	35.762	0.198265	0.225321	0.220153	0.214566	0.222725	0.225542	0.238084	0.271065	0.277495	0.276086	0.0867008	0.0564762	0.0649713
YL-20a	20_03031443_502	36.1323	0.187437	0.210387	0.206965	0.197914	0.21838	0.220839	0.235126	0.260881	0.274433	0.272282	0.0654724	0.0388725	0.0476926
YL-20a	20_03061597_503	36.5027	0.180104	0.197287	0.196363	0.18815	0.215763	0.216169	0.227935	0.256958	0.28256	0.279893	0.0490891	0.0213753	0.029702
YL-20a	20_03075453_504	36.8731	0.176206	0.187866	0.188356	0.180573	0.213185	0.212426	0.221718	0.254547	0.283341	0.281384	0.0434997	0.0190214	0.0285593
YL-20a	20_03112520_505	37.2435	0.197735	0.198311	0.204111	0.196357	0.238755	0.237946	0.248918	0.284247	0.316634	0.316506	0.0518264	0.0336699	0.0455336
YL-20a	20_01950594_506	46.4775	0.281248	0.281239	0.296559	0.296797	0.306252	0.315072	0.334564	0.363611	0.383383	0.389506	0.114739	0.146295	0.146963
YL-20a	20_01962618_507	46.8478	0.267614	0.270901	0.286118	0.286871	0.296576	0.308416	0.324213	0.353814	0.368757	0.372921	0.0924346	0.124833	0.125519
YL-20a	20_01962621_508	47.2182	0.26964	0.272257	0.288582	0.288956	0.296663	0.31001	0.328217	0.363611	0.376895	0.381008	0.0890082	0.119366	0.121111
YL-20a	20_01950594_509	47.5886	0.255322	0.258082	0.270859	0.27262	0.270748	0.289466	0.308032	0.357602	0.365307	0.374344	0.0835295	0.106033	0.107242
YL-20b	20_01293755_510	0	-0.158562	-0.184211	-0.182906	-0.182876	-0.156171	-0.143	-0.137296	-0.0406144	-0.0783422	-0.060828	-0.207409	-0.270304	-0.25879
YL-20b	20_01295437_511	0.3704	-0.162345	-0.189771	-0.191158	-0.191037	-0.15088	-0.137141	-0.129543	-0.051695	-0.0767177	-0.0596782	-0.220524	-0.281335	-0.268655
YL-20b	20_01295437_512	0.7408	-0.173128	-0.204683	-0.204279	-0.207676	-0.155145	-0.141822	-0.132496	-0.0623343	-0.0800284	-0.063802	-0.241504	-0.298359	-0.285408
YL-20b	20_01295437_513	1.1111	-0.168202	-0.198213	-0.202841	-0.20882	-0.146555	-0.131205	-0.12034	-0.0513208	-0.0680091	-0.0501934	-0.248081	-0.302799	-0.290044
YL-20b	20_01298178_514	1.4815	-0.189859	-0.221407	-0.229814	-0.233825	-0.167892	-0.155375	-0.143617	-0.0702887	-0.0855635	-0.0682332	-0.268142	-0.323576	-0.31058
YL-20b	20_01302022_515	1.8519	-0.175487	-0.209855	-0.218314	-0.221744	-0.156312	-0.142958	-0.134404	-0.0592513	-0.0723665	-0.0545666	-0.246007	-0.301741	-0.288325
YL-20b	20_01368057_516	2.2223	-0.186738	-0.220465	-0.227544	-0.230106	-0.16876	-0.149875	-0.142645	-0.0702887	-0.087844	-0.0682332	-0.25758	-0.315236	-0.30228
YL-20b	20_01369509_517	2.5926	-0.172914	-0.208909	-0.216035	-0.21801	-0.154568	-0.135135	-0.128058	-0.0611371	-0.0761827	-0.0577532	-0.241312	-0.29583	-0.282033
YL-20b	20_01557015_518	5.3085	-0.332924	-0.413513	-0.415379	-0.412586	-0.311274	-0.301675	-0.291512	-0.217424	-0.226422	-0.212003	-0.36415	-0.422563	-0.406582
YL-20b	20_01557015_519	5.6789	-0.318572	-0.403181	-0.405077	-0.401644	-0.297752	-0.288079	-0.280618	-0.207007	-0.21494	-0.202511	-0.340987	-0.398725	-0.382351
YL-20b	20_01567611_520	6.0492	-0.309668	-0.395316	-0.399548	-0.393422	-0.290093	-0.279708	-0.271715	-0.195721	-0.202968	-0.191465	-0.326935	-0.392805	-0.376318
YL-20b	20_01691725_521	6.7956	-0.300116	-0.372335	-0.374417	-0.366123	-0.282799	-0.270657	-0.266201	-0.185746	-0.206241	-0.192911	-0.31908	-0.390042	-0.374837
YL-20b	20_01699297_522	7.1659	-0.288072	-0.358284	-0.362662	-0.352933	-0.265455	-0.257822	-0.254125	-0.178274	-0.19184	-0.179971	-0.315041	-0.378161	-0.362294
YL-20b	20_01713591_523	7.5363	-0.273444	-0.33571	-0.345272	-0.338103	-0.247959	-0.241025	-0.237348	-0.171152	-0.177306	-0.16468	-0.306841	-0.366236	-0.349692
YL-20b	20_01800022_524	9.4456	-0.217261	-0.298721	-0.307799	-0.302515	-0.190435	-0.199021	-0.189081	-0.119038	-0.101237	-0.0873602	-0.243177	-0.293923	-0.274826
YL-20b	20_01800022_525	9.816	-0.202244	-0.284594	-0.289781	-0.28597	-0.162309	-0.176808	-0.167085	-0.111799	-0.0876465	-0.0790291	-0.238963	-0.281404	-0.261535
YL-20b	20_03318208_526	21.2737	-0.270418	-0.387717	-0.392532	-0.386155	-0.278397	-0.31566	-0.327896	-0.308919	-0.26422	-0.265043	-0.117244	-0.104297	-0.096931
YL-20b	20_03318211_527	21.6441	-0.277637	-0.394128	-0.399078	-0.39485	-0.290455	-0.324808	-0.337964	-0.318365	-0.274475	-0.275155	-0.13219	-0.0980093	-0.09217
YL-20b	20_03337840_528	22.0145	-0.288537	-0.403836	-0.409028	-0.404684	-0.296105	-0.332626	-0.348052	-0.328568	-0.280622	-0.28215	-0.148953	-0.117037	-0.110785
YL-20b	20_03341097_529	22.3848	-0.29988	-0.412661	-0.41939	-0.414558	-0.308183	-0.344526	-0.356257	-0.33695	-0.28792	-0.290557	-0.16583	-0.134065	-0.127665
YL-20b	20_03348046_530	22.7552	-0.303605	-0.418771	-0.425724	-0.419746	-0.308798	-0.345229	-0.358317	-0.346838	-0.294875	-0.296572	-0.183341	-0.125266	-0.119785
YL-20b	20_03350653_531	23.1256	-0.301975	-0.427708	-0.432865	-0.425369	-0.298454	-0.333024	-0.344299	-0.351624	-0.298153	-0.296427	-0.17832	-0.120528	-0.116931
YL-20b	20_03375738_532	23.496	-0.292992	-0.416467	-0.421651	-0.414649	-0.285851	-0.321899	-0.334519	-0.341323	-0.286318	-0.285871	-0.177409	-0.116461	-0.113484
YL-20b	20_03375738_534	23.8664	-0.288111	-0.408041	-0.40974	-0.405436	-0.275386	-0.311697	-0.321432	-0.33437	-0.282326	-0.283637	-0.184518	-0.121228	-0.119521
YL-20b	20_03376243_535	24.2367	-0.283635	-0.41032	-0.405679	-0.402855	-0.266641	-0.302418	-0.312658	-0.32746	-0.27651	-0.274519	-0.188298	-0.118807	-0.11745
YL-20b	20_03483685_536	24.6071	-0.2759	-0.402953	-0.398332	-0.396684	-0.264333	-0.295872	-0.304869	-0.317253	-0.265102	-0.265763	-0.17899	-0.110431	-0.110216
YL-20b	20_03511093_538	24.9775	-0.277747	-0.394239	-0.391409	-0.391306	-0.27496	-0.308404	-0.319236	-0.312636	-0.261964	-0.26609	-0.184232	-0.1153	-0.113188
YL-20b	20_03570630_539	25.3479	-0.271742	-0.380421	-0.380404	-0.384141	-0.258571	-0.294243	-0.305292	-0.30508	-0.256226	-0.257031	-0.195739	-0.122501	-0.121251
YL-20b	20_03603170_540	25.7182	-0.28324	-0.386319	-0.386917	-0.391674	-0.271954	-0.306136	-0.318274	-0.313379	-0.262716	-0.263997	-0.2137	-0.142808	-0.141009
YL-20b	20_03608102_541	26.0886	-0.289407	-0.393199	-0.390869	-0.395584	-0.278465	-0.313957	-0.325014	-0.3217	-0.266977	-0.268894	-0.2193	-0.150277	-0.148647
YL-20b	20_03620750_542	26.459	-0.301508	-0.401983	-0.402702	-0.409805	-0.295678	-0.32947	-0.342312	-0.332633	-0.278753	-0.279722	-0.231562	-0.158702	-0.154774
YL-20b	20_03712417_543	26.8294	-0.323584	-0.41317	-0.419229	-0.426399	-0.321715	-0.355552	-0.370099	-0.362829	-0.312342	-0.315157	-0.24048	-0.173829	-0.172206
YL-20b	20_03725375_544	27.1997	-0.316504	-0.406817	-0.412744	-0.4178	-0.309752	-0.346497	-0.360128	-0.353518	-0.302202	-0.305167	-0.225864	-0.180348	-0.177211
YL-20b	20_03765077_545	27.5701	-0.321969	-0.415476	-0.419835	-0.428811	-0.318471	-0.352027	-0.363212	-0.357284	-0.302256	-0.303937	-0.233898	-0.186464	-0.181953
YL-20b	20_14419318_546	27.9405	-0.320068	-0.410691	-0.415015	-0.423699	-0.307866	-0.341698	-0.352842	-0.345444	-0.295189	-0.294341	-0.243423	-0.208144	-0.202464
YL-20b	20_29818357_547	29.8498	-0.364801	-0.427106	-0.419253	-0.426001	-0.35261	-0.389761	-0.39972	-0.421995	-0.359558	-0.358698	-0.312797	-0.254401	-0.255708
YL-20b	20_30069724_548	31.3654	-0.403862	-0.4507	-0.440146	-0.446917	-0.400575	-0.439543	-0.442642	-0.457557	-0.402543	-0.401112	-0.35645	-0.302317	-0.305837
YL-21a	21_00576840_549	0	0.431089	0.443628	0.448519	0.45323	0.416103	0.427696	0.436666	0.470017	0.492706	0.47927	0.396222	0.355174	0.353833
YL-21a	21_00658074_550	0.3704	0.433083	0.457468	0.460456	0.463536	0.408524	0.418259	0.425351	0.479367	0.500459	0.483208	0.394006	0.35284	0.353526
YL-21a	21_00666360_551	0.7408	0.44903	0.478398	0.472863	0.477947	0.425262	0.437367	0.443334	0.494586	0.516764	0.499731	0.409375	0.366216	0.36652
YL-21a	21_00666363_552	1.1111	0.47488	0.511496	0.501855	0.504234	0.455571	0.465009	0.469779	0.51329	0.53963	0.522922	0.432457	0.393152	0.389161
YL-21a	21_00674202_553	1.4815	0.454909	0.494789	0.485235	0.48697	0.436711	0.44607	0.453593	0.497757	0.522778	0.508287	0.403712	0.363628	0.359372
YL-21a	21_00674204_554	1.8519	0.444411	0.480929	0.469784	0.466195	0.420973	0.43089	0.435729	0.480619	0.511096	0.494007	0.410866	0.368379	0.363472
YL-21a	21_00675230_555	2.2223	0.444777	0.489452	0.474366	0.472932	0.41596	0.420807	0.424302	0.465413	0.49576	0.480059	0.43247	0.384074	0.381734
YL-21a	21_00680393_556	2.5926	0.464275	0.495573	0.473939	0.473179	0.438982	0.441326	0.445845	0.501838	0.533461	0.517875	0.448375	0.401207	0.399703
YL-21a	21_00709432_557	2.963	0.478901	0.506609	0.477911	0.478353	0.455735	0.453734	0.459738	0.516645	0.547598	0.531826	0.467805	0.422384	0.428469
YL-21a	21_01068319_558	18.8627	0.398093	0.365955	0.342974	0.348992	0.415691	0.385974	0.382048	0.374458	0.440549	0.429775	0.387474	0.457138	0.446093
YL-21a	21_01130531_559	21.5786	0.488527	0.464971	0.455817	0.451362	0.494215	0.478434	0.468891	0.45544	0.511511	0.505479	0.467564	0.560628	0.548008
YL-21a	21_01130531_560	21.949	0.484338	0.456769	0.446251	0.440818	0.477113	0.462002	0.453433	0.444743	0.502435	0.497484	0.490209	0.57639	0.564406
YL-21a	21_01135501_561	22.3193	0.480412	0.455528	0.440443	0.433965	0.474031	0.460369	0.448932	0.434845	0.495667	0.489231	0.487033	0.578616	0.566281
YL-21a	21_01156475_562	23.0657	0.464531	0.445042	0.430168	0.424478	0.454554	0.440345	0.428758	0.421113	0.483503	0.478828	0.463684	0.558507	0.545393
YL-21a	21_01157394_563	23.436	0.462429	0.436221	0.418648	0.411274	0.464501	0.451105	0.438789	0.429088	0.492649	0.49019	0.446656	0.541197	0.528836
YL-21a	00_00000000_564	37.3347	-0.0372488	-0.107556	-0.128032	-0.133734	-0.041455	-0.0666645	-0.0966968	-0.111822	-0.0446762	-0.0450197	0.027714	0.15842	0.142537
YL-21a	00_00000000_565	38.8503	-0.114363	-0.188473	-0.21999	-0.225066	-0.114619	-0.145971	-0.17826	-0.195181	-0.120606	-0.11912	-0.0370473	0.0951488	0.0768327
YL-21a	00_00000000_566	39.2207	-0.125716	-0.198773	-0.230464	-0.235399	-0.120771	-0.154301	-0.188808	-0.205746	-0.127194	-0.126559	-0.0540411	0.0756532	0.0578115
YL-21a	00_00000000_567	42.7699	-0.246369	-0.364932	-0.371816	-0.380174	-0.229916	-0.273564	-0.30118	-0.328938	-0.23688	-0.234282	-0.161216	-0.0285593	-0.0449691
YL-21a	07_08355071_568	43.5163	-0.256224	-0.382822	-0.389434	-0.395719	-0.231883	-0.273444	-0.295491	-0.342058	-0.247625	-0.242724	-0.173002	-0.0412217	-0.059264
YL-21a	00_00000000_569	45.0319	-0.300007	-0.414212	-0.42532	-0.425263	-0.271711	-0.318707	-0.342266	-0.376979	-0.291109	-0.274345	-0.212864	-0.115358	-0.131951
YL-21a	07_02297823_570	45.4023	-0.306448	-0.421479	-0.42968	-0.429596	-0.278505	-0.326818	-0.349309	-0.38551	-0.295623	-0.279518	-0.218681	-0.122966	-0.139693
YL-21a	07_02320654_571	45.7726	-0.316675	-0.422866	-0.432283	-0.431842	-0.292935	-0.338541	-0.359242	-0.396655	-0.307947	-0.29125	-0.228568	-0.139163	-0.158803
YL-21a	07_02327942_572	46.143	-0.324209	-0.429829	-0.439382	-0.441036	-0.305284	-0.348083	-0.369701	-0.4064	-0.318462	-0.301645	-0.243355	-0.133119	-0.154217
YL-21a	21_25932281_573	46.8893	-0.328222	-0.439885	-0.443054	-0.445369	-0.311184	-0.353423	-0.372533	-0.40567	-0.321783	-0.306438	-0.24739	-0.133278	-0.158657
YL-21a	21_23356114_574	47.2597	-0.321029	-0.42865	-0.434819	-0.437322	-0.302515	-0.345677	-0.364655	-0.392166	-0.309853	-0.296009	-0.245566	-0.133938	-0.161175
YL-21a	21_23356117_575	47.6301	-0.311876	-0.419353	-0.427426	-0.427942	-0.291402	-0.336243	-0.354514	-0.379135	-0.297275	-0.28327	-0.239101	-0.130347	-0.1565
YL-21a	21_25614605_576	48.0005	-0.303403	-0.408334	-0.416837	-0.417947	-0.28289	-0.329114	-0.347288	-0.365111	-0.285883	-0.271975	-0.235547	-0.128373	-0.151536
YL-21a	21_25614608_577	48.3708	-0.31427	-0.415651	-0.417704	-0.419935	-0.295885	-0.338041	-0.357565	-0.375913	-0.295909	-0.28192	-0.250995	-0.145749	-0.175971
YL-21a	00_00000000_578	48.7412	-0.322675	-0.426577	-0.428197	-0.429835	-0.304336	-0.345097	-0.364714	-0.389853	-0.307236	-0.293153	-0.254501	-0.147699	-0.180907
YL-21a	00_00000000_579	49.1116	-0.334577	-0.433432	-0.436386	-0.439381	-0.313961	-0.354018	-0.374515	-0.401738	-0.318727	-0.307189	-0.272122	-0.166652	-0.196802
YL-21a	21_26090091_580	49.482	-0.34359	-0.44254	-0.443587	-0.448567	-0.324941	-0.3633	-0.384496	-0.414595	-0.331167	-0.319796	-0.278486	-0.170194	-0.201417
YL-21a	21_26417703_581	49.8524	-0.350644	-0.453577	-0.451624	-0.456416	-0.333476	-0.370892	-0.392213	-0.427918	-0.342952	-0.330091	-0.280217	-0.169496	-0.198855
YL-21a	21_27572745_602	50.2227	-0.323148	-0.427737	-0.427481	-0.436961	-0.300831	-0.33723	-0.355223	-0.402732	-0.309485	-0.30627	-0.260178	-0.143773	-0.169882
YL-21a	21_27572745_603	50.5931	-0.334403	-0.438062	-0.436959	-0.448847	-0.299396	-0.338464	-0.355456	-0.414812	-0.323061	-0.320864	-0.280552	-0.1649	-0.191468
YL-21a	21_27583393_605	50.9635	-0.320879	-0.422473	-0.422334	-0.430916	-0.288777	-0.327338	-0.344933	-0.404408	-0.315336	-0.314331	-0.260874	-0.145957	-0.172867
YL-21a	21_27685042_606	51.3339	-0.309759	-0.406988	-0.407447	-0.413093	-0.27907	-0.317624	-0.334494	-0.393009	-0.308054	-0.306164	-0.254516	-0.13593	-0.160717
YL-21a	21_27751476_607	51.7042	-0.314725	-0.413937	-0.413899	-0.420213	-0.269428	-0.311978	-0.32884	-0.403885	-0.318506	-0.317187	-0.258778	-0.14668	-0.173372
YL-21a	21_27754947_608	52.0746	-0.329979	-0.436932	-0.432163	-0.436066	-0.287169	-0.329033	-0.345856	-0.411575	-0.333075	-0.332377	-0.268293	-0.159996	-0.187212
YL-21a	21_27784114_609	52.445	-0.343873	-0.444069	-0.441734	-0.446257	-0.300774	-0.34084	-0.355419	-0.422632	-0.34441	-0.341838	-0.292631	-0.184758	-0.211109
YL-21a	00_00000000_610	52.8154	-0.353392	-0.454047	-0.451775	-0.457635	-0.311931	-0.35051	-0.365539	-0.434883	-0.349198	-0.348989	-0.300272	-0.195633	-0.220296
YL-21a	21_27937182_611	55.9445	-0.409624	-0.51027	-0.514852	-0.522471	-0.376479	-0.401299	-0.418848	-0.484345	-0.413235	-0.412135	-0.330966	-0.25474	-0.275845
YL-21a	21_28013072_612	56.3148	-0.411219	-0.519068	-0.518551	-0.526556	-0.366572	-0.391838	-0.407242	-0.49577	-0.418173	-0.421883	-0.33279	-0.258026	-0.278159
YL-21a	21_28013072_613	56.6852	-0.398355	-0.511186	-0.510065	-0.517041	-0.35197	-0.378546	-0.392817	-0.485808	-0.410275	-0.413508	-0.313943	-0.237229	-0.257873
YL-21a	21_28079548_614	57.0556	-0.390801	-0.505273	-0.503555	-0.509477	-0.341709	-0.369387	-0.383721	-0.475618	-0.397689	-0.400451	-0.313062	-0.234511	-0.255158
YL-21a	21_28079548_615	57.426	-0.404339	-0.521269	-0.517429	-0.524643	-0.359999	-0.383453	-0.397076	-0.484345	-0.412865	-0.414194	-0.319168	-0.248213	-0.269414
YL-21a	21_28196818_616	57.7963	-0.39822	-0.514426	-0.511277	-0.521767	-0.356478	-0.378743	-0.389866	-0.474157	-0.399906	-0.401137	-0.317775	-0.246592	-0.266519
YL-21a	21_28205667_618	58.1667	-0.391888	-0.504312	-0.504173	-0.514869	-0.348589	-0.371853	-0.382878	-0.461676	-0.388817	-0.39154	-0.316639	-0.247736	-0.269579
YL-21a	21_28225322_619	58.5371	-0.383569	-0.496114	-0.497896	-0.506613	-0.338213	-0.363238	-0.373583	-0.449624	-0.377039	-0.379594	-0.310843	-0.244632	-0.265442
YL-21a	21_28270175_620	58.9075	-0.375912	-0.486159	-0.488382	-0.497714	-0.33042	-0.356911	-0.367188	-0.436529	-0.366418	-0.369068	-0.307971	-0.24317	-0.261019
YL-21a	21_28396938_621	59.2778	-0.387419	-0.489179	-0.497825	-0.507093	-0.337119	-0.364997	-0.374653	-0.44922	-0.377043	-0.378603	-0.327191	-0.266089	-0.280015
YL-21a	21_28517206_622	59.6482	-0.416405	-0.516806	-0.523755	-0.528305	-0.371183	-0.400183	-0.413245	-0.476072	-0.41204	-0.403836	-0.348439	-0.292861	-0.310129
YL-21a	21_28521449_623	60.0186	-0.407458	-0.508075	-0.514859	-0.517286	-0.357516	-0.389224	-0.401307	-0.464663	-0.40011	-0.392065	-0.332446	-0.298106	-0.313841
YL-21a	21_28545918_624	60.389	-0.413634	-0.519116	-0.527467	-0.5294	-0.361387	-0.397934	-0.413722	-0.477547	-0.409802	-0.403836	-0.340964	-0.282271	-0.300157
YL-21a	21_28555200_625	60.7594	-0.430315	-0.533108	-0.545466	-0.544621	-0.384148	-0.420304	-0.433468	-0.490233	-0.424122	-0.415064	-0.356075	-0.300366	-0.3168
YL-21a	21_28612116_626	61.1297	-0.452545	-0.562161	-0.570778	-0.567386	-0.410546	-0.444247	-0.456297	-0.505695	-0.443117	-0.434448	-0.37579	-0.323789	-0.33628
YL-21b	21_29251419_635	0	0.357404	0.453856	0.455916	0.458825	0.361013	0.379515	0.373879	0.438678	0.405121	0.398353	0.228021	0.160885	0.174781
YL-21b	21_29259420_636	0.3704	0.354066	0.448933	0.448336	0.451344	0.366679	0.385844	0.382089	0.428783	0.407571	0.400379	0.214896	0.149401	0.164532
YL-21b	21_29263067_637	0.7408	0.366197	0.463119	0.460381	0.464678	0.383646	0.398451	0.393967	0.435722	0.421197	0.412574	0.220016	0.162494	0.178113
YL-21b	21_29267951_638	1.1111	0.368443	0.471792	0.471726	0.477683	0.373777	0.387697	0.383927	0.427613	0.4121	0.401272	0.237561	0.180689	0.195485
YL-21b	21_29279449_639	1.4815	0.372328	0.472695	0.477197	0.48418	0.376789	0.389198	0.388302	0.437291	0.418767	0.409446	0.241006	0.178986	0.19408
YL-21b	21_29555872_642	8.6736	0.546861	0.613307	0.62315	0.625887	0.582323	0.59662	0.596129	0.593198	0.575628	0.562118	0.422233	0.379602	0.392139
YL-22a	22_29637180_643	0	-0.29123	-0.326358	-0.327171	-0.313908	-0.279837	-0.296091	-0.288625	-0.290246	-0.241882	-0.244452	-0.305036	-0.295992	-0.285165
YL-22a	22_29637183_644	0.3704	-0.284398	-0.320177	-0.320839	-0.305299	-0.267901	-0.287141	-0.278643	-0.280979	-0.231664	-0.234394	-0.290743	-0.30372	-0.291276
YL-22a	22_29637926_645	0.7408	-0.298374	-0.334986	-0.336028	-0.32148	-0.287792	-0.304956	-0.294564	-0.290629	-0.246912	-0.24876	-0.296399	-0.317302	-0.300684
YL-22a	22_29658620_646	1.1111	-0.278576	-0.310145	-0.307849	-0.293505	-0.267979	-0.285064	-0.276909	-0.270197	-0.232039	-0.231611	-0.279711	-0.301425	-0.286483
YL-22a	22_29693421_647	1.4815	-0.290749	-0.324552	-0.32007	-0.307121	-0.285194	-0.297785	-0.28891	-0.2773	-0.246111	-0.244197	-0.284292	-0.313893	-0.299564
YL-22a	22_29693424_648	1.8519	-0.315113	-0.349257	-0.348088	-0.334947	-0.30536	-0.31803	-0.307448	-0.296453	-0.264767	-0.263047	-0.319486	-0.344955	-0.329512
YL-22a	22_29883463_649	2.5982	-0.34403	-0.385218	-0.382388	-0.3757	-0.329647	-0.342952	-0.332378	-0.322107	-0.283002	-0.280942	-0.349967	-0.378899	-0.365158
YL-22a	22_29821958_650	21.4425	-0.121606	-0.184822	-0.199238	-0.206265	-0.136526	-0.151894	-0.160888	-0.164202	-0.111839	-0.11247	-0.0409806	0.00588748	0.00396736
YL-22a	22_29889544_651	21.8129	-0.117583	-0.17811	-0.194162	-0.197307	-0.129276	-0.148005	-0.159519	-0.16214	-0.113147	-0.115074	-0.0338247	0.0114291	0.00813927
YL-22a	22_29889544_652	22.1833	-0.0910241	-0.154978	-0.15744	-0.163142	-0.101248	-0.117642	-0.129116	-0.141019	-0.0929098	-0.0878642	-0.0107581	0.0344437	0.0293851
YL-22a	00_00000000_653	23.6989	-0.13879	-0.206156	-0.210136	-0.215506	-0.156209	-0.172276	-0.185363	-0.193062	-0.139811	-0.134855	-0.0579871	0.00697019	-0.00108789
YL-22a	22_29966126_654	26.828	-0.0843188	-0.137982	-0.14344	-0.157981	-0.0876762	-0.0958017	-0.100503	-0.10947	-0.0678713	-0.0620718	-0.0421813	-0.00299024	-0.00385677
YL-22b	22_28953234_655	0	0.353629	0.378739	0.36763	0.356948	0.476435	0.470517	0.489878	0.395874	0.447335	0.4366	0.162709	0.127148	0.133731
YL-22b	22_28953234_656	0.3704	0.338227	0.362808	0.347325	0.335236	0.462627	0.456005	0.47717	0.379858	0.439836	0.426545	0.14212	0.111075	0.118118
YL-22b	22_28953234_657	0.7408	0.345621	0.368432	0.353527	0.342469	0.472942	0.465173	0.486281	0.389815	0.452367	0.439526	0.142726	0.11359	0.120609
YL-22b	22_29034268_658	1.4871	0.338074	0.345541	0.334867	0.325677	0.472388	0.462446	0.480723	0.376742	0.442631	0.43151	0.143867	0.117282	0.123214
YL-22b	22_29048431_659	1.8575	0.345664	0.354161	0.340568	0.331334	0.480536	0.471975	0.489252	0.386628	0.448468	0.437959	0.150324	0.125326	0.131431
YL-22b	22_29056697_660	2.2278	0.358441	0.364739	0.352664	0.342912	0.494349	0.485686	0.499353	0.396639	0.457405	0.447985	0.167858	0.142876	0.148829
YL-22b	22_29060534_661	3.3558	0.383552	0.392639	0.382703	0.373692	0.510751	0.504379	0.522486	0.424179	0.469736	0.463666	0.206516	0.172524	0.179352
YL-22b	22_29114274_663	7.3325	0.455936	0.498855	0.496614	0.493071	0.529746	0.531048	0.550302	0.494304	0.515338	0.501695	0.311719	0.269171	0.279368
YL-22b	22_29114274_664	7.7028	0.434465	0.482418	0.477071	0.473564	0.512657	0.514843	0.536917	0.46219	0.47879	0.466058	0.291409	0.253464	0.264204
YL-22b	22_29121419_665	8.0732	0.449477	0.496805	0.491696	0.488033	0.522628	0.527223	0.551873	0.476754	0.489032	0.477122	0.311322	0.275442	0.285794
YL-22b	22_29121422_666	8.4436	0.464358	0.516451	0.509424	0.50945	0.531056	0.53607	0.559026	0.491247	0.495962	0.484769	0.336294	0.296234	0.306318
YL-22b	22_29135034_667	8.814	0.476924	0.530552	0.523149	0.522672	0.535634	0.539875	0.560799	0.505682	0.505537	0.496382	0.358044	0.317908	0.326849
YL-22b	22_29247925_668	14.1183	0.372985	0.388402	0.386015	0.374423	0.379639	0.365037	0.378339	0.324015	0.341611	0.32879	0.418623	0.394958	0.395966
YL-22b	22_29247925_669	14.4887	0.367182	0.379635	0.378225	0.368189	0.374576	0.35744	0.369005	0.311908	0.332516	0.319311	0.404101	0.405699	0.40558
YL-22b	00_00000000_670	14.8591	0.359581	0.375639	0.371685	0.363905	0.364932	0.347265	0.356464	0.299943	0.321682	0.310655	0.393505	0.40489	0.404403
YL-22b	22_29251959_671	15.2295	0.354229	0.367592	0.363409	0.356809	0.362665	0.344869	0.352658	0.28848	0.313218	0.303155	0.37456	0.412362	0.410969
YL-22b	00_00000000_672	15.5998	0.346705	0.357576	0.353823	0.347809	0.35511	0.338699	0.34642	0.275187	0.302615	0.292618	0.372043	0.411486	0.407069
YL-22b	22_29327800_673	15.9702	0.340686	0.347588	0.346879	0.341042	0.347598	0.332122	0.339748	0.262627	0.29165	0.283135	0.371477	0.413443	0.410927
YL-22b	22_29327803_674	16.3406	0.332628	0.339487	0.340724	0.332844	0.337545	0.323769	0.330711	0.250427	0.279937	0.271221	0.366198	0.411139	0.40753
YL-22b	22_29341964_675	16.711	0.33901	0.350577	0.353387	0.344976	0.341729	0.33273	0.343416	0.263191	0.289722	0.283099	0.375239	0.395768	0.394287
YL-22b	22_29355506_676	17.0814	0.3508	0.361828	0.366599	0.359497	0.357268	0.344572	0.351446	0.276481	0.299265	0.295126	0.384258	0.408246	0.40501
YL-22b	22_29355506_677	17.4517	0.361763	0.373249	0.378106	0.372353	0.36997	0.355667	0.363024	0.289935	0.30515	0.303435	0.393438	0.420915	0.41591
YL-22b	22_29355509_678	17.8221	0.348592	0.35176	0.362069	0.355157	0.353224	0.339787	0.349396	0.275658	0.289786	0.287808	0.389227	0.417203	0.412032
YL-22b	22_29363975_679	18.1925	0.362067	0.364364	0.373835	0.369407	0.353498	0.342808	0.351432	0.289738	0.305411	0.30448	0.412316	0.441105	0.436409
YL-22b	22_29398018_680	20.9083	0.368802	0.358081	0.374647	0.363706	0.334544	0.323309	0.325678	0.306253	0.322717	0.323665	0.44026	0.479423	0.473341
YL-22b	22_29420027_681	21.2787	0.395864	0.392391	0.415286	0.401301	0.362627	0.35209	0.354948	0.337527	0.354093	0.353395	0.448696	0.491343	0.486668
YL-22b	22_29444637_682	21.6491	0.413632	0.407911	0.430936	0.417483	0.380488	0.370375	0.373061	0.349549	0.368915	0.366897	0.469653	0.516096	0.512213
YL-22b	22_29420027_683	22.0195	0.398941	0.391473	0.410605	0.398696	0.363894	0.352749	0.354594	0.332115	0.350764	0.349438	0.464176	0.512174	0.50662
YL-22b	22_29510104_981	29.2115	0.431669	0.426498	0.438576	0.427733	0.401286	0.395057	0.389884	0.394801	0.399738	0.407944	0.476306	0.517222	0.50498
YL-23a	17_35212690_977	0	0.282737	0.350103	0.35263	0.337407	0.210304	0.220314	0.237796	0.253358	0.251608	0.242654	0.304641	0.307428	0.324605
YL-23a	00_00000000_684	5.7631	0.392649	0.44863	0.462621	0.452381	0.313809	0.316866	0.320567	0.355319	0.34846	0.34457	0.448114	0.445188	0.455259
YL-23a	23_26767250_685	6.1335	0.401636	0.453134	0.466441	0.456193	0.31698	0.326078	0.33161	0.366441	0.359881	0.35514	0.46272	0.457314	0.467698
YL-23a	23_26767366_686	6.5038	0.404204	0.459569	0.474036	0.46552	0.320224	0.331373	0.339438	0.376564	0.369551	0.365459	0.446374	0.446238	0.456103
YL-23a	23_26767380_687	6.8742	0.38681	0.443551	0.458741	0.449345	0.301834	0.314085	0.325955	0.363529	0.353618	0.348305	0.424961	0.422445	0.435357
YL-23a	23_26767380_688	7.2446	0.393588	0.446782	0.464496	0.452896	0.31054	0.323371	0.337552	0.374743	0.363653	0.356225	0.434618	0.422445	0.435731
YL-23a	23_26810925_689	7.615	0.398358	0.454231	0.472199	0.459439	0.312164	0.325179	0.340746	0.385693	0.371571	0.363209	0.452793	0.414441	0.428636
YL-23a	23_26810925_691	7.9854	0.401803	0.460879	0.478918	0.466459	0.323987	0.336864	0.352528	0.398943	0.379956	0.374058	0.44485	0.394429	0.409765
YL-23a	23_26874497_692	8.3557	0.406198	0.462147	0.472136	0.46093	0.33887	0.352223	0.366786	0.412314	0.389927	0.385018	0.446929	0.385116	0.401982
YL-23a	23_26875093_693	8.7261	0.415645	0.480506	0.489412	0.478693	0.348371	0.362344	0.378323	0.425086	0.398533	0.396784	0.446411	0.382239	0.401035
YL-23a	23_27005120_694	9.0965	0.423351	0.491218	0.501685	0.495897	0.360952	0.374372	0.392836	0.438731	0.406886	0.407647	0.438041	0.376241	0.395706
YL-23a	23_27023298_695	9.4669	0.438111	0.506231	0.517822	0.513282	0.380463	0.395505	0.412254	0.44922	0.416108	0.416573	0.449738	0.391115	0.409017
YL-23a	23_27024525_696	9.8372	0.454756	0.519116	0.532292	0.526846	0.399295	0.416372	0.431851	0.462436	0.434787	0.433937	0.464985	0.409353	0.425802
YL-23a	23_27030707_697	10.2076	0.461534	0.526624	0.53914	0.530354	0.403364	0.421657	0.439686	0.473237	0.448424	0.44767	0.467129	0.411687	0.429438
YL-23a	23_27196295_698	10.578	0.478601	0.540797	0.554732	0.545742	0.426391	0.443795	0.459655	0.487539	0.458113	0.465406	0.483056	0.43026	0.447729
YL-23a	23_27196298_699	10.9484	0.49577	0.555179	0.573165	0.561348	0.449651	0.46662	0.479848	0.500553	0.472855	0.477074	0.498846	0.449043	0.465059
YL-23a	23_27250308_700	12.464	0.505879	0.564021	0.571356	0.554926	0.469166	0.482908	0.494878	0.497799	0.491279	0.493162	0.506188	0.467572	0.477299
YL-23a	00_00000000_701	13.2103	0.498478	0.547931	0.558641	0.542111	0.460731	0.475953	0.489032	0.496566	0.488357	0.488921	0.49606	0.465334	0.472098
YL-23a	23_27362922_702	13.5807	0.518863	0.567068	0.57706	0.56138	0.482045	0.496175	0.505314	0.512386	0.507186	0.509038	0.520622	0.492246	0.495835
YL-23a	23_27369206_704	13.9511	0.537072	0.586549	0.596979	0.582134	0.505923	0.518139	0.525379	0.526195	0.526339	0.527329	0.53051	0.510021	0.509369
YL-23a	23_27369206_705	14.3214	0.550806	0.6001	0.60832	0.595999	0.518134	0.531048	0.538796	0.541454	0.542321	0.54233	0.549377	0.521226	0.520572
YL-23a	23_27370571_707	14.6918	0.568127	0.621279	0.626223	0.615188	0.540959	0.554684	0.561572	0.554315	0.55352	0.552542	0.563055	0.538287	0.535903
YL-23a	23_27496127_713	15.0622	0.552645	0.606398	0.611045	0.600207	0.531086	0.542366	0.5468	0.539522	0.543103	0.541241	0.541894	0.515	0.513078
YL-23a	00_00000000_728	15.4326	0.566433	0.620305	0.621917	0.611724	0.539611	0.55421	0.557043	0.556258	0.555486	0.552907	0.556604	0.53541	0.535727
YL-23a	23_27718574_729	15.803	0.582802	0.631612	0.63467	0.625875	0.553362	0.567308	0.57111	0.57257	0.571341	0.571477	0.579038	0.55911	0.556153
YL-23a	23_28401303_730	16.5493	0.563475	0.603491	0.605207	0.595616	0.538233	0.55557	0.559307	0.547637	0.547404	0.552126	0.563629	0.54798	0.545494
YL-23a	23_28060286_733	16.9197	0.565683	0.617381	0.617219	0.605951	0.531075	0.546621	0.548489	0.556647	0.5547	0.555826	0.561979	0.54641	0.545894
YL-23a	23_27867101_740	17.29	0.580928	0.629161	0.622066	0.611936	0.54839	0.559672	0.56301	0.571788	0.568967	0.570009	0.582103	0.568475	0.575553
YL-23a	23_27909106_743	17.6604	0.568889	0.619817	0.610955	0.601718	0.528829	0.540455	0.544464	0.556647	0.553127	0.552907	0.580704	0.564942	0.5721
YL-23a	23_25967493_745	29.7064	0.45817	0.541253	0.53833	0.539474	0.445778	0.494525	0.510212	0.517495	0.454474	0.457127	0.38327	0.304964	0.311139
YL-23a	23_25775988_746	30.4527	0.435939	0.526202	0.525016	0.526547	0.419041	0.468642	0.487067	0.491387	0.432128	0.434742	0.362974	0.277303	0.280224
YL-23a	23_25753808_763	30.8231	0.448887	0.53054	0.530622	0.531789	0.436235	0.483313	0.499995	0.505645	0.44722	0.449206	0.375125	0.295487	0.301468
YL-23a	00_00000000_764	31.5694	0.431644	0.508114	0.498883	0.503078	0.418407	0.46678	0.482051	0.48753	0.423999	0.428269	0.374141	0.291802	0.296669
YL-23a	00_00000000_766	31.9398	0.452568	0.528852	0.523	0.527041	0.435224	0.483382	0.496913	0.503035	0.439458	0.44391	0.406205	0.319998	0.323794
YL-23a	00_00000000_767	32.3101	0.468755	0.549531	0.547025	0.550915	0.451556	0.49949	0.510782	0.519659	0.451052	0.45774	0.419519	0.332799	0.33499
YL-23a	10_36557233_768	35.026	0.508502	0.584181	0.601946	0.606534	0.480081	0.525635	0.523019	0.55707	0.477961	0.484277	0.476809	0.396622	0.387886
YL-23a	10_36576744_770	35.3964	0.534666	0.616951	0.640869	0.642419	0.507152	0.553104	0.550987	0.586704	0.508159	0.512857	0.485521	0.409318	0.401948
YL-23a	10_36578356_771	35.7667	0.526688	0.608931	0.633648	0.637073	0.497498	0.541353	0.54028	0.577755	0.498911	0.505908	0.476372	0.405586	0.396938
YL-23a	10_38347695_772	38.8958	0.518803	0.61015	0.628936	0.636045	0.483155	0.525575	0.524589	0.567452	0.491282	0.496962	0.468008	0.395969	0.397516
YL-23a	10_38347908_773	39.2662	0.504876	0.601174	0.61929	0.625348	0.4675	0.511161	0.509056	0.556458	0.482483	0.487668	0.448041	0.374121	0.376214
YL-23a	00_00000000_774	45.4966	0.388618	0.488646	0.493741	0.492674	0.318386	0.366652	0.384683	0.47065	0.395334	0.393558	0.330867	0.257414	0.270812
YL-23a	00_00000000_775	48.6257	0.401239	0.501151	0.511231	0.507673	0.351694	0.391449	0.407162	0.465477	0.401316	0.391129	0.329334	0.270444	0.286808
YL-23a	00_00000000_776	49.372	0.404443	0.513145	0.521155	0.519106	0.358366	0.3973	0.411778	0.467972	0.397505	0.39103	0.330073	0.263048	0.282834
YL-23a	00_00000000_777	52.5011	0.373781	0.496103	0.49385	0.503394	0.323171	0.352267	0.365848	0.453438	0.371763	0.375036	0.30127	0.2164	0.232829
YL-23a	00_00000000_778	52.8715	0.379685	0.502685	0.499745	0.506016	0.326494	0.356773	0.372846	0.463371	0.384486	0.387859	0.302503	0.217879	0.235568
YL-23a	00_00000000_779	53.2418	0.390801	0.505273	0.503555	0.509477	0.341709	0.369387	0.383721	0.475618	0.397689	0.400451	0.313062	0.234511	0.255158
YL-23a	23_01182563_780	65.2878	0.237097	0.327908	0.332741	0.322648	0.242929	0.271784	0.284429	0.299703	0.274433	0.27744	0.0928284	0.0507801	0.0675408
YL-23a	23_01185962_781	65.6582	0.226827	0.326525	0.330135	0.320382	0.228485	0.260046	0.27448	0.288513	0.26214	0.26577	0.0827546	0.0344234	0.0482635
YL-23a	23_00783622_782	67.1738	0.221054	0.309643	0.315834	0.302538	0.228533	0.257283	0.272771	0.283142	0.256968	0.262186	0.0876797	0.0321742	0.0439013
YL-23a	23_00783622_783	67.5442	0.222805	0.318758	0.32463	0.311991	0.212335	0.242487	0.259794	0.294626	0.265855	0.269303	0.101813	0.0292154	0.0428487
YL-23a	23_00783622_784	67.9145	0.2303	0.325605	0.331613	0.321109	0.224668	0.251987	0.270206	0.304291	0.276248	0.279549	0.116752	0.0232409	0.0383357
YL-23a	23_00782955_785	68.2849	0.202319	0.290723	0.290692	0.283125	0.195947	0.222627	0.240341	0.272601	0.244417	0.249247	0.105997	0.00916327	0.0229488
YL-23a	23_00782955_786	68.6553	0.217553	0.302776	0.304111	0.296379	0.217232	0.242942	0.258436	0.284959	0.252337	0.265102	0.120248	0.0263382	0.0397734
YL-23a	23_00780997_787	69.4016	0.214863	0.291323	0.291002	0.282532	0.216776	0.244401	0.260656	0.278031	0.2561	0.265356	0.119374	0.0296779	0.0431286
YL-23a	23_00737800_788	72.5307	0.347595	0.424166	0.434361	0.420581	0.371243	0.398714	0.400473	0.387205	0.372824	0.378816	0.238699	0.174644	0.169416
YL-23a	00_00000000_789	84.5766	0.558263	0.601578	0.600166	0.590531	0.59341	0.614688	0.626583	0.59957	0.609718	0.612782	0.437599	0.401014	0.411513
YL-23a	23_29591055_790	84.947	0.573842	0.612084	0.612076	0.603826	0.60676	0.627417	0.64031	0.615368	0.625125	0.630888	0.458573	0.423169	0.430504
YL-23a	23_29591058_791	85.3174	0.606435	0.643214	0.641404	0.62814	0.644982	0.666861	0.683373	0.645802	0.664328	0.659881	0.482569	0.452912	0.463757
YL-23a	23_29601587_792	85.6878	0.589701	0.629429	0.624463	0.608773	0.622751	0.646177	0.660709	0.629974	0.647682	0.644239	0.466547	0.441243	0.454423
YL-23a	23_29656493_793	86.8158	0.597853	0.634979	0.635955	0.62087	0.633369	0.6546	0.668865	0.628797	0.654943	0.650448	0.474196	0.452407	0.464802
YL-23a	23_29714243_794	87.1862	0.583862	0.621238	0.624463	0.60687	0.62053	0.641018	0.654739	0.613062	0.638348	0.634858	0.455739	0.441577	0.453903
YL-23a	23_29719100_795	87.5565	0.570516	0.607809	0.61326	0.594317	0.605342	0.625886	0.639947	0.599952	0.627516	0.623192	0.442711	0.427151	0.439103
YL-23a	23_29719100_796	87.9269	0.580759	0.619311	0.621753	0.602684	0.616088	0.638204	0.651256	0.612678	0.636014	0.632332	0.451486	0.437561	0.449743
YL-23a	23_29743760_797	88.2973	0.565683	0.604934	0.607098	0.58826	0.606226	0.625886	0.636483	0.598041	0.625582	0.621039	0.431429	0.415331	0.427894
YL-23a	23_29750360_799	88.6677	0.586533	0.620908	0.62609	0.607288	0.623008	0.641714	0.649608	0.62937	0.661237	0.655747	0.450979	0.430212	0.44224
YL-23a	23_29765182_800	89.038	0.575912	0.604132	0.611876	0.594042	0.61703	0.633525	0.638753	0.621931	0.666065	0.660072	0.431873	0.410102	0.421549
YL-23a	23_29981290_801	89.7844	0.544067	0.561876	0.561903	0.54754	0.589451	0.604869	0.610805	0.580644	0.630038	0.623802	0.420037	0.393705	0.404138
YL-23b	23_29246864_802	0	0.0995331	0.0734745	0.0569046	0.0431403	0.123863	0.100418	0.0884508	0.00348258	0.0589296	0.0502892	0.134593	0.231731	0.22912
YL-23b	23_29246861_803	0.3704	0.0808987	0.060898	0.0454762	0.0341184	0.103802	0.0819803	0.0692137	-0.0220097	0.0340884	0.0254906	0.112961	0.213664	0.211101
YL-23b	23_29278150_804	7.5624	-0.0305791	-0.0766541	-0.097944	-0.112103	0.0140509	-0.0123549	-0.0136098	-0.140261	-0.0608716	-0.0698103	-0.00834725	0.109898	0.101057
YL-23b	23_29280821_805	7.9328	-0.0579571	-0.110675	-0.137939	-0.149183	-0.0141177	-0.0410817	-0.0428043	-0.171084	-0.091965	-0.0993672	-0.0188215	0.0958301	0.0857233
YL-23b	23_29280824_807	8.3032	-0.036622	-0.0885391	-0.116675	-0.127989	0.00857187	-0.0190296	-0.0202186	-0.149378	-0.0697277	-0.0749456	0.00173933	0.114027	0.102702
YL-23b	23_29319352_810	8.6736	-0.0286803	-0.0809914	-0.108953	-0.118162	0.0212508	-0.00907405	-0.00932097	-0.139023	-0.0587874	-0.064139	0.0167829	0.108044	0.0982096
YL-23b	23_29321541_811	9.0439	-0.00816458	-0.0588266	-0.0876603	-0.0969384	0.0414462	0.0121193	0.0128254	-0.117286	-0.0391006	-0.0461878	0.0382191	0.12657	0.116845
YL-23b	23_29350740_812	9.4143	-0.0266235	-0.0819047	-0.111521	-0.118523	0.0212508	-0.0086295	-0.00649139	-0.13538	-0.0580501	-0.064481	0.0270276	0.113754	0.103467
YL-23b	23_29350740_813	10.1606	0.0107842	-0.048068	-0.0744302	-0.0858112	0.0595848	0.0284607	0.032187	-0.0918762	-0.0142073	-0.0213523	0.0630766	0.145641	0.136205
YL-23b	23_29389632_814	17.3527	0.360762	0.3363	0.315305	0.30395	0.413578	0.394652	0.401701	0.283283	0.344581	0.33749	0.352538	0.424936	0.420834
YL-23b	23_29364961_815	17.7231	0.354416	0.330287	0.309012	0.295358	0.402436	0.386334	0.392421	0.27403	0.334976	0.327992	0.338526	0.433661	0.427956
YL-23b	23_29726448_816	21.6997	0.39649	0.340276	0.334659	0.313804	0.478688	0.455644	0.448796	0.31726	0.403801	0.40006	0.367369	0.454808	0.442707
YL-23b	23_29719824_817	22.446	0.377229	0.329721	0.329801	0.305779	0.461012	0.442952	0.433447	0.296691	0.386096	0.379509	0.335989	0.421306	0.404442
YL-23b	23_29719824_819	23.1923	0.359717	0.312419	0.314672	0.288762	0.449191	0.428394	0.416541	0.278749	0.377234	0.368622	0.311123	0.393966	0.37693
YL-23b	23_29714240_820	23.5627	0.325	0.270517	0.265903	0.243552	0.412769	0.391503	0.379227	0.240747	0.338074	0.331288	0.296192	0.374275	0.355946
YL-23b	23_29656493_041	25.0783	0.290874	0.253466	0.239585	0.217937	0.382799	0.358586	0.350725	0.207935	0.314607	0.309624	0.236665	0.316827	0.301727
YL-23b	00_00000000_152	26.5939	0.356682	0.315986	0.322973	0.302862	0.447341	0.424305	0.410859	0.273328	0.3667	0.361394	0.301709	0.386741	0.365982
YL-23b	04_42972935_208	26.9643	0.348214	0.32046	0.324567	0.305057	0.439564	0.417545	0.402181	0.265172	0.354853	0.348613	0.28415	0.36905	0.347354
YL-23b	04_43321884_184	27.3347	0.324581	0.296509	0.295251	0.274291	0.416555	0.393968	0.380975	0.241806	0.340645	0.331385	0.255251	0.344603	0.323738
YL-23b	23_29853523_109	27.7051	0.333399	0.292533	0.294187	0.272642	0.424726	0.401131	0.389996	0.250273	0.35269	0.344387	0.273083	0.362551	0.342591
YL-23b	00_00000000_034	28.0755	0.340268	0.300737	0.30114	0.277592	0.431895	0.410951	0.400103	0.26082	0.357591	0.349504	0.277229	0.367595	0.348056
YL-23b	23_30084635_010	28.4458	0.351494	0.308887	0.312816	0.292314	0.448006	0.425435	0.416815	0.271672	0.368176	0.359085	0.289109	0.373803	0.351809
YL-23b	23_29473990_065	29.1922	0.345509	0.313723	0.309362	0.285098	0.444538	0.421773	0.416815	0.269099	0.371212	0.363512	0.268556	0.349166	0.33325
YL-23b	23_29587674_003	29.5625	0.321429	0.284555	0.276523	0.252663	0.419345	0.396823	0.394355	0.245073	0.352074	0.341927	0.248741	0.329522	0.31555
YL-23b	23_29648254_067	30.3089	0.302585	0.267593	0.257047	0.2321	0.395323	0.371809	0.366998	0.223107	0.336099	0.326715	0.231769	0.31711	0.305344
YL-23b	23_25120258_821	49.1532	-0.207449	-0.297591	-0.317657	-0.321162	-0.150197	-0.204239	-0.22755	-0.282421	-0.18561	-0.197871	-0.17587	-0.058819	-0.0704038
YL-23b	23_25030769_822	50.2812	-0.263944	-0.362024	-0.374487	-0.383317	-0.204147	-0.25578	-0.280217	-0.346365	-0.24437	-0.255461	-0.23059	-0.108452	-0.12212
YL-23b	23_24870983_823	50.6515	-0.283102	-0.378807	-0.391031	-0.402031	-0.220284	-0.271336	-0.296844	-0.368188	-0.268619	-0.279674	-0.254592	-0.125631	-0.140184
YL-23b	23_24863316_824	51.0219	-0.302017	-0.399289	-0.409826	-0.422957	-0.238118	-0.287362	-0.313501	-0.388587	-0.291031	-0.30287	-0.271039	-0.141214	-0.158404
YL-23b	23_25031540_825	51.3923	-0.274877	-0.365551	-0.370096	-0.386145	-0.210169	-0.258876	-0.284571	-0.357977	-0.260132	-0.273512	-0.260812	-0.127378	-0.143309
YL-23b	23_24847118_826	51.7627	-0.28213	-0.373924	-0.37559	-0.391631	-0.21765	-0.267809	-0.292505	-0.367542	-0.265429	-0.279455	-0.267282	-0.135317	-0.151428
YL-23b	23_24543543_827	53.2783	-0.238176	-0.338716	-0.349757	-0.359441	-0.173781	-0.228071	-0.25039	-0.322209	-0.223285	-0.234924	-0.207929	-0.0789382	-0.0906742
YL-23b	00_00000000_828	53.6487	-0.229094	-0.328877	-0.340949	-0.352519	-0.16358	-0.215857	-0.238036	-0.31082	-0.21567	-0.227205	-0.201727	-0.0711554	-0.0827277
YL-23b	23_24567575_832	54.019	-0.222172	-0.320938	-0.335881	-0.347477	-0.156361	-0.207245	-0.230447	-0.301686	-0.210681	-0.221587	-0.195572	-0.0633914	-0.0748025
YL-23b	23_24548702_833	54.3894	-0.217967	-0.311244	-0.327589	-0.339629	-0.15338	-0.203117	-0.223849	-0.298801	-0.210891	-0.222505	-0.189962	-0.0610253	-0.0736186
YL-23b	00_00000000_834	55.1357	-0.255487	-0.355013	-0.375211	-0.386804	-0.190372	-0.241286	-0.262928	-0.341358	-0.25432	-0.263481	-0.215448	-0.0828792	-0.0967463
YL-23b	00_00000000_835	55.5061	-0.246972	-0.344028	-0.36297	-0.372918	-0.185332	-0.235436	-0.261098	-0.334911	-0.248699	-0.260362	-0.206363	-0.0700772	-0.0814745
YL-23b	23_29656493_836	62.2127	-0.299601	-0.38481	-0.390055	-0.399087	-0.250725	-0.290997	-0.309478	-0.381236	-0.311697	-0.315162	-0.249933	-0.147897	-0.164132
YL-23b	23_29626264_837	62.5831	-0.290356	-0.373147	-0.378414	-0.387961	-0.237849	-0.279555	-0.299364	-0.370661	-0.299643	-0.304384	-0.248903	-0.143757	-0.160631
YL-23b	23_29601587_838	62.9535	-0.301906	-0.371608	-0.379332	-0.389547	-0.250738	-0.292207	-0.31009	-0.387162	-0.312011	-0.315586	-0.272498	-0.162213	-0.179879
YL-23b	23_29591058_839	63.3239	-0.323285	-0.382064	-0.395066	-0.405342	-0.275969	-0.317449	-0.337003	-0.416589	-0.344829	-0.350228	-0.281045	-0.176932	-0.196908
YL-23b	23_29565412_840	63.6942	-0.314121	-0.373355	-0.386223	-0.395892	-0.270864	-0.310663	-0.331362	-0.40811	-0.33669	-0.340702	-0.265032	-0.165266	-0.185297
YL-23b	23_29559747_841	64.0646	-0.31055	-0.374357	-0.382608	-0.393037	-0.267498	-0.306161	-0.325776	-0.412901	-0.338621	-0.34224	-0.255787	-0.153756	-0.173851
YL-23b	23_29557986_842	64.435	-0.298354	-0.365308	-0.370548	-0.37861	-0.250155	-0.290493	-0.308342	-0.401992	-0.326871	-0.331435	-0.243513	-0.145277	-0.167705
YL-23b	23_29540326_843	64.8054	-0.293505	-0.360921	-0.367055	-0.376975	-0.243441	-0.282017	-0.300918	-0.396655	-0.320736	-0.327577	-0.237185	-0.143692	-0.164893
YL-23b	23_29540326_845	65.1757	-0.282062	-0.354742	-0.359536	-0.368102	-0.234187	-0.273564	-0.291614	-0.385471	-0.309784	-0.314063	-0.219809	-0.124759	-0.149109
YL-23b	23_29497558_846	65.5461	-0.270499	-0.348613	-0.352806	-0.360366	-0.220655	-0.261511	-0.27849	-0.377279	-0.303344	-0.307157	-0.201878	-0.104462	-0.129431
YL-23b	23_29484023_847	66.6741	-0.238726	-0.332361	-0.33512	-0.342194	-0.190235	-0.234397	-0.254513	-0.348438	-0.277772	-0.281694	-0.151482	-0.0471804	-0.0693237
YL-23b	23_29613399_848	67.0445	-0.249124	-0.338824	-0.334964	-0.343163	-0.202979	-0.24283	-0.264265	-0.358402	-0.287164	-0.290986	-0.166862	-0.064869	-0.0941783
YL-23b	23_29422812_849	68.1725	-0.256822	-0.327201	-0.322307	-0.329597	-0.238671	-0.277317	-0.297138	-0.366773	-0.298597	-0.309095	-0.15269	-0.0686856	-0.0937919
YL-23b	00_00000000_850	68.9188	-0.284098	-0.361605	-0.355053	-0.368863	-0.261357	-0.300806	-0.320894	-0.391897	-0.316218	-0.326483	-0.180637	-0.0991165	-0.126244
YL-23b	23_01248918_851	75.6254	-0.162193	-0.286923	-0.281218	-0.282658	-0.167036	-0.203253	-0.221849	-0.265479	-0.196923	-0.205016	0.021772	0.0784026	0.0638614
YL-23b	23_01226673_852	78.3413	-0.167075	-0.276851	-0.260586	-0.269922	-0.189798	-0.218918	-0.236146	-0.264717	-0.205587	-0.209508	0.00538643	0.0704803	0.0512623
YL-24	24_00672673_853	0	0.14914	0.218145	0.203884	0.217996	0.154263	0.184146	0.209548	0.193705	0.154787	0.174677	0.0457588	0.00895032	0.0238159
YL-24	24_00672676_854	1.128	0.118395	0.181857	0.177988	0.188454	0.10321	0.136125	0.161607	0.15518	0.12091	0.136995	0.035208	0.00316634	0.0200384
YL-24	24_01145803_855	13.174	0.0200112	0.0384985	0.0325648	0.0396987	0.0695288	0.0905237	0.104088	0.045245	0.0245135	0.0208455	-0.049857	-0.0926108	-0.0829044
YL-24	24_01145908_856	13.9203	-0.0169012	-0.0120291	-0.00896904	-0.00275461	0.0297034	0.0463998	0.0642393	0.00646295	-0.0118963	-0.0156716	-0.0749411	-0.117136	-0.106221
YL-24	24_01148154_857	14.2907	-0.00616246	0.00144925	0.00446564	0.0100664	0.0440406	0.0590499	0.0752867	0.0185768	0.00193576	-0.00322268	-0.0729079	-0.111412	-0.101278
YL-24	24_01150018_858	14.661	0.0245271	0.0397029	0.0494689	0.0518617	0.0759843	0.091773	0.10867	0.0534553	0.0368928	0.029978	-0.0617554	-0.096677	-0.08503
YL-24	24_01204160_859	27.9267	-0.437835	-0.447202	-0.442976	-0.441776	-0.410804	-0.407813	-0.398055	-0.433791	-0.446445	-0.449125	-0.464769	-0.45899	-0.452278
YL-24	24_01205168_862	28.2971	-0.4554	-0.469153	-0.460789	-0.459586	-0.43071	-0.427859	-0.419473	-0.449921	-0.463326	-0.46583	-0.479683	-0.472209	-0.466264
YL-24	24_01248381_863	31.4262	-0.373098	-0.382983	-0.370975	-0.360131	-0.394726	-0.389687	-0.389178	-0.350633	-0.385425	-0.376384	-0.374165	-0.352685	-0.350206
YL-24	24_01248381_864	31.7966	-0.386837	-0.398745	-0.385759	-0.378212	-0.405593	-0.401036	-0.399913	-0.361179	-0.393369	-0.383126	-0.394101	-0.371926	-0.369088
YL-24	24_01248381_865	32.167	-0.395988	-0.410383	-0.397393	-0.389348	-0.418305	-0.412359	-0.409928	-0.371764	-0.405331	-0.393827	-0.39499	-0.375843	-0.372385
YL-24	24_01258425_866	32.5373	-0.40742	-0.426172	-0.41257	-0.407458	-0.428352	-0.422395	-0.420683	-0.383425	-0.412926	-0.402298	-0.401666	-0.386216	-0.384875
YL-24	24_01258652_867	32.9077	-0.425511	-0.448953	-0.438534	-0.433287	-0.446532	-0.440565	-0.436753	-0.402132	-0.426539	-0.418073	-0.416776	-0.400432	-0.397559
YL-24	24_01266999_869	33.2781	-0.436526	-0.459084	-0.448931	-0.443564	-0.452375	-0.448649	-0.447118	-0.412599	-0.432852	-0.425236	-0.433187	-0.419003	-0.41571
YL-24	24_01318593_870	34.0244	-0.456369	-0.460435	-0.455825	-0.449868	-0.494015	-0.488771	-0.487037	-0.430483	-0.456929	-0.452861	-0.428225	-0.437457	-0.434519
YL-24	24_02202989_871	37.5737	-0.479564	-0.470009	-0.470673	-0.461982	-0.505651	-0.511679	-0.510561	-0.430798	-0.467547	-0.464002	-0.492021	-0.484677	-0.485164
YL-24	24_28384946_872	49.0314	-0.438231	-0.50497	-0.502683	-0.51432	-0.44914	-0.476474	-0.477643	-0.403198	-0.381903	-0.368687	-0.431143	-0.368646	-0.37997
YL-24	24_28392830_873	49.7777	-0.449018	-0.522644	-0.516693	-0.528987	-0.448316	-0.479376	-0.47943	-0.423284	-0.391777	-0.379869	-0.440861	-0.382251	-0.394727
YL-24	24_28394108_874	50.1481	-0.432136	-0.510765	-0.502452	-0.511284	-0.432011	-0.464728	-0.466903	-0.410992	-0.374784	-0.362404	-0.418089	-0.358662	-0.372554
YL-24	24_28394111_875	50.5184	-0.435832	-0.513936	-0.506751	-0.515231	-0.433948	-0.468222	-0.472804	-0.422552	-0.384748	-0.372318	-0.415747	-0.354393	-0.369334
YL-24	24_28444338_876	50.8888	-0.407392	-0.486966	-0.481492	-0.494656	-0.400363	-0.433541	-0.434765	-0.396387	-0.350401	-0.347665	-0.394862	-0.327982	-0.339624
YL-24	24_28444338_877	51.2592	-0.434339	-0.520512	-0.521047	-0.53129	-0.428067	-0.46179	-0.463481	-0.426902	-0.381165	-0.376903	-0.404882	-0.341564	-0.354468
YL-24	24_28444338_878	51.6296	-0.440371	-0.530444	-0.534444	-0.542011	-0.439607	-0.473193	-0.477773	-0.43509	-0.386237	-0.380228	-0.398733	-0.33752	-0.349173
YL-24	24_28444341_879	52	-0.446733	-0.540977	-0.544311	-0.552879	-0.452964	-0.486514	-0.490789	-0.448147	-0.396956	-0.389824	-0.406308	-0.319053	-0.332071
YL-24	24_28463876_883	52.3703	-0.450443	-0.547989	-0.551378	-0.560277	-0.465192	-0.498643	-0.503004	-0.46171	-0.405573	-0.40091	-0.398464	-0.299005	-0.313172
YL-24	24_28478496_886	52.7407	-0.456237	-0.558367	-0.562658	-0.571095	-0.470783	-0.504211	-0.507301	-0.472488	-0.415796	-0.411436	-0.39305	-0.297165	-0.310492
YL-24	24_28478496_887	53.1111	-0.464017	-0.574443	-0.57596	-0.580629	-0.488824	-0.520232	-0.523151	-0.481944	-0.423177	-0.422096	-0.383125	-0.291062	-0.303561
YL-24	24_28478496_888	53.4815	-0.456088	-0.565266	-0.569679	-0.574365	-0.480536	-0.510479	-0.514425	-0.471754	-0.417281	-0.41557	-0.376135	-0.282628	-0.294939
YL-24	24_28498574_889	55.3908	-0.385868	-0.510716	-0.520268	-0.520708	-0.413698	-0.446956	-0.454508	-0.414455	-0.355912	-0.354515	-0.277421	-0.177221	-0.184034
YL-24	24_28498577_890	55.7612	-0.380412	-0.500591	-0.508604	-0.509537	-0.410383	-0.438908	-0.442822	-0.402482	-0.346988	-0.343521	-0.269561	-0.193414	-0.198133
YL-24	24_28715272_891	58.477	-0.393238	-0.50183	-0.516509	-0.517732	-0.426283	-0.446323	-0.450433	-0.418962	-0.36651	-0.363518	-0.270099	-0.221361	-0.219301
YL-24	24_28716524_892	58.8474	-0.378218	-0.479131	-0.498554	-0.502191	-0.408787	-0.429528	-0.433682	-0.411536	-0.352161	-0.348546	-0.26075	-0.20817	-0.205586
YL-24	00_00000000_897	59.2178	-0.368581	-0.46975	-0.492058	-0.495034	-0.403989	-0.421695	-0.427377	-0.399088	-0.343768	-0.340814	-0.250101	-0.191993	-0.187297
YL-25a	25_24329739_898	0	-0.3393	-0.35138	-0.329275	-0.351198	-0.315765	-0.336974	-0.347139	-0.45015	-0.41502	-0.433215	-0.306124	-0.208151	-0.227209
YL-25a	25_24333789_899	0.3704	-0.343048	-0.352328	-0.334894	-0.357799	-0.318718	-0.338371	-0.351393	-0.459537	-0.421443	-0.441077	-0.309223	-0.206226	-0.225562
YL-25a	25_24366594_900	0.7408	-0.333575	-0.34346	-0.324035	-0.345679	-0.305457	-0.328811	-0.345696	-0.448663	-0.414267	-0.43147	-0.302526	-0.195853	-0.216986
YL-25a	25_24405283_901	1.1111	-0.339589	-0.35047	-0.328177	-0.349728	-0.311866	-0.336563	-0.352352	-0.456573	-0.418069	-0.435859	-0.307856	-0.203161	-0.224392
YL-25a	25_24405381_902	1.4815	-0.332558	-0.343926	-0.321415	-0.340895	-0.299873	-0.327451	-0.342328	-0.447548	-0.408251	-0.426237	-0.293446	-0.209769	-0.229556
YL-25a	25_24424008_904	1.8519	-0.335857	-0.352793	-0.328923	-0.347894	-0.302017	-0.330685	-0.348036	-0.449162	-0.406821	-0.424033	-0.298291	-0.211549	-0.230073
YL-25a	25_24450996_906	3.7612	-0.371095	-0.394472	-0.379215	-0.403507	-0.316154	-0.345967	-0.35554	-0.459383	-0.410064	-0.424593	-0.37029	-0.287218	-0.306739
YL-25a	25_24462300_908	4.1316	-0.375986	-0.399021	-0.382914	-0.405342	-0.322874	-0.35448	-0.363034	-0.464853	-0.416233	-0.42849	-0.376522	-0.288655	-0.309413
YL-25a	25_24463839_909	4.502	-0.390197	-0.414171	-0.398453	-0.42172	-0.342727	-0.372401	-0.379092	-0.474791	-0.431341	-0.442752	-0.382819	-0.302709	-0.319391
YL-25a	25_24575604_910	4.8723	-0.396119	-0.423429	-0.402654	-0.426955	-0.341951	-0.374782	-0.381502	-0.484442	-0.436173	-0.447146	-0.390025	-0.31314	-0.331222
YL-25a	25_24611440_912	5.2427	-0.402645	-0.43276	-0.413905	-0.440929	-0.34462	-0.379463	-0.388706	-0.481426	-0.434085	-0.444446	-0.40049	-0.325839	-0.345072
YL-25a	25_24630644_913	5.6131	-0.397867	-0.423429	-0.403021	-0.430565	-0.341951	-0.372112	-0.377726	-0.470219	-0.425841	-0.434137	-0.393219	-0.342514	-0.359673
YL-25a	25_24630644_914	5.9835	-0.406677	-0.434766	-0.413897	-0.440879	-0.350745	-0.379529	-0.385237	-0.484649	-0.437622	-0.445837	-0.397126	-0.344834	-0.364999
YL-25a	25_24700562_915	6.3539	-0.416203	-0.444394	-0.421579	-0.450592	-0.362173	-0.389279	-0.395691	-0.498127	-0.45064	-0.459039	-0.403996	-0.348828	-0.37009
YL-25a	25_24817100_917	6.7242	-0.423795	-0.455987	-0.430115	-0.458984	-0.371178	-0.397358	-0.403895	-0.512122	-0.463056	-0.469977	-0.40625	-0.348607	-0.368012
YL-25a	25_24851738_918	7.0946	-0.414342	-0.447025	-0.423257	-0.449708	-0.36291	-0.388541	-0.394645	-0.501329	-0.451487	-0.459356	-0.391857	-0.341274	-0.360713
YL-25a	25_25106211_919	7.465	-0.402364	-0.438128	-0.411282	-0.435399	-0.345768	-0.373046	-0.377355	-0.490607	-0.439973	-0.448797	-0.379867	-0.333187	-0.354959
YL-25b	25_25845693_920	0	0.462387	0.442628	0.429465	0.415401	0.489886	0.477573	0.474026	0.402024	0.453885	0.448174	0.457016	0.535186	0.523386
YL-25b	25_25845696_921	0.3704	0.473448	0.452853	0.439956	0.425779	0.495779	0.48571	0.484441	0.412569	0.460259	0.455391	0.473462	0.553695	0.541484
YL-25b	25_26327024_922	0.7408	0.476308	0.459053	0.447591	0.432988	0.493775	0.484166	0.481748	0.421001	0.463406	0.460302	0.474004	0.555083	0.542583
YL-25b	25_26423518_923	3.8698	0.517172	0.497939	0.477211	0.464866	0.540883	0.521627	0.517455	0.468396	0.506283	0.501581	0.502874	0.609401	0.597543
YL-25b	25_26438231_924	4.6162	0.504489	0.481517	0.4654	0.455298	0.532469	0.506617	0.501236	0.447668	0.487267	0.485127	0.489836	0.606705	0.594733
YL-25b	25_26450289_925	4.9865	0.49979	0.472972	0.453352	0.445931	0.522283	0.496567	0.48828	0.440705	0.483438	0.483042	0.497296	0.612169	0.601447
YL-25c	25_09280911_926	0	0.359736	0.339299	0.327941	0.326023	0.437163	0.436067	0.422268	0.400374	0.423345	0.414965	0.282467	0.250929	0.255992
YL-25c	25_09280908_927	0.7463	0.353696	0.346489	0.329866	0.329051	0.449537	0.446332	0.432167	0.399992	0.423345	0.414965	0.240162	0.211973	0.22047
YL-26a	26_01272419_928	0	-0.293526	-0.32304	-0.317318	-0.329904	-0.262182	-0.254135	-0.253212	-0.298621	-0.266291	-0.279139	-0.291465	-0.318992	-0.328016
YL-26a	26_01272167_929	0.3704	-0.307829	-0.339459	-0.332743	-0.348713	-0.273473	-0.265899	-0.264352	-0.309724	-0.27464	-0.286313	-0.312041	-0.338956	-0.347641
YL-26a	26_01272167_930	0.7408	-0.319913	-0.356044	-0.348701	-0.367703	-0.284032	-0.276431	-0.275612	-0.32207	-0.282724	-0.29533	-0.319307	-0.350071	-0.360935
YL-26a	26_01253684_931	1.4871	-0.342924	-0.385095	-0.386788	-0.402969	-0.307267	-0.298793	-0.2995	-0.34647	-0.311311	-0.32179	-0.325773	-0.358629	-0.370702
YL-26a	26_01253684_932	1.8575	-0.349249	-0.39517	-0.399644	-0.417432	-0.314477	-0.307043	-0.307209	-0.354633	-0.322885	-0.331684	-0.321378	-0.352919	-0.366514
YL-26a	26_01231744_933	2.6038	-0.347025	-0.382548	-0.389765	-0.411103	-0.31911	-0.311562	-0.314576	-0.34507	-0.31412	-0.328768	-0.321306	-0.357947	-0.368426
YL-26a	26_01231630_934	2.9742	-0.332987	-0.368776	-0.372431	-0.395224	-0.29335	-0.291042	-0.294345	-0.33886	-0.302204	-0.321771	-0.316711	-0.345572	-0.355552
YL-26a	26_00968318_935	14.4318	-0.180935	-0.242934	-0.267725	-0.286267	-0.126434	-0.15373	-0.157783	-0.169559	-0.116325	-0.117092	-0.172809	-0.179893	-0.180671
YL-26a	26_00964567_936	14.8022	-0.16573	-0.231383	-0.256444	-0.274502	-0.113918	-0.140607	-0.148358	-0.158536	-0.102266	-0.102591	-0.148433	-0.155672	-0.156046
YL-26a	26_00963950_937	15.1726	-0.140009	-0.217667	-0.236427	-0.254252	-0.0842081	-0.110686	-0.116468	-0.123783	-0.0640586	-0.0622912	-0.137576	-0.137474	-0.13522
YL-26a	26_00962327_938	15.9189	-0.127398	-0.215035	-0.23685	-0.255915	-0.0575139	-0.0825018	-0.0892879	-0.105305	-0.0415372	-0.0386363	-0.138931	-0.135646	-0.131621
YL-26a	26_00962324_939	16.2893	-0.11684	-0.205861	-0.230383	-0.246783	-0.0477346	-0.0722825	-0.0786222	-0.0927848	-0.0275808	-0.0257327	-0.122816	-0.127785	-0.123717
YL-26a	00_00000000_991	17.0356	-0.116487	-0.225534	-0.242773	-0.258123	-0.0472443	-0.0738353	-0.083015	-0.0927848	-0.0310146	-0.0257327	-0.10815	-0.105438	-0.104205
YL-26a	26_00916774_940	17.406	-0.129089	-0.234512	-0.253345	-0.267973	-0.0613967	-0.0876261	-0.0925496	-0.102365	-0.0398374	-0.0358766	-0.126735	-0.124127	-0.12272
YL-26a	26_00823258_941	17.7764	-0.139191	-0.243404	-0.258781	-0.274027	-0.0666445	-0.0961068	-0.099242	-0.115958	-0.0493458	-0.0446656	-0.137912	-0.141596	-0.142611
YL-26a	26_00823258_942	18.1468	-0.133956	-0.235565	-0.249538	-0.263815	-0.0487776	-0.0794272	-0.0827646	-0.102365	-0.036438	-0.0299628	-0.156354	-0.159598	-0.162869
YL-26a	00_00000000_943	18.5171	-0.124834	-0.220985	-0.238254	-0.252612	-0.0387622	-0.0702216	-0.0733972	-0.0864252	-0.02283	-0.018112	-0.15306	-0.158981	-0.16437
YL-26a	00_00000000_944	18.8875	-0.135211	-0.230005	-0.244701	-0.261706	-0.0484775	-0.0803242	-0.0839714	-0.0988406	-0.0365917	-0.0308652	-0.168693	-0.166509	-0.171851
YL-26a	26_03096561_945	24.6506	-0.110823	-0.2082	-0.223642	-0.224729	-0.0585601	-0.0719071	-0.0836802	-0.0789619	-0.0212089	-0.0218874	-0.145996	-0.0932187	-0.0978797
YL-26a	26_19656076_946	26.5599	-0.183474	-0.285078	-0.294462	-0.286748	-0.140878	-0.158992	-0.176597	-0.155632	-0.104146	-0.0956187	-0.201808	-0.149196	-0.152536
YL-26a	26_19656079_947	26.9303	-0.188207	-0.288872	-0.297268	-0.287661	-0.147719	-0.16768	-0.184112	-0.161304	-0.110787	-0.0999216	-0.207855	-0.150319	-0.154987
YL-26a	02_02055084_965	33.6369	-0.147118	-0.200296	-0.213165	-0.218494	-0.0919737	-0.102999	-0.111032	-0.16326	-0.0861551	-0.0804266	-0.196137	-0.147988	-0.153495
YL-26a	02_02055084_035	34.3832	-0.164402	-0.224522	-0.242441	-0.24987	-0.106144	-0.115236	-0.122149	-0.180787	-0.0953292	-0.0946716	-0.209376	-0.16498	-0.167316
YL-26a	02_02108311_076	35.1296	-0.119655	-0.18207	-0.18545	-0.196391	-0.0660118	-0.0728648	-0.0799746	-0.130628	-0.0471798	-0.0495967	-0.175385	-0.122424	-0.127878
YL-26a	02_02147975_079	35.4999	-0.145827	-0.19587	-0.205532	-0.21665	-0.0962393	-0.103111	-0.112252	-0.166321	-0.086088	-0.0906884	-0.187016	-0.140967	-0.149191
YL-26a	02_02148713_082	35.8703	-0.167406	-0.216122	-0.217776	-0.228353	-0.116561	-0.125536	-0.133399	-0.193698	-0.107735	-0.115474	-0.217191	-0.16439	-0.172642
YL-26a	02_02183893_083	36.6166	-0.153972	-0.216122	-0.218218	-0.224011	-0.0942594	-0.100385	-0.105582	-0.186242	-0.0975288	-0.102299	-0.193538	-0.149496	-0.159985
YL-26a	02_02211039_153	36.987	-0.18927	-0.260336	-0.269764	-0.272093	-0.129732	-0.136644	-0.142477	-0.226267	-0.136695	-0.139662	-0.208698	-0.168353	-0.180524
YL-26a	18_04674926_057	44.6741	-0.170313	-0.254875	-0.273443	-0.293795	-0.103661	-0.127068	-0.133702	-0.21163	-0.123843	-0.123936	-0.195052	-0.0957775	-0.106971
YL-26a	18_04674929_058	45.8021	-0.148973	-0.233119	-0.249349	-0.270243	-0.104657	-0.128314	-0.141017	-0.182501	-0.112247	-0.107953	-0.144754	-0.0496322	-0.0638884
YL-26a	00_00000000_219	48.1115	-0.106733	-0.178996	-0.191939	-0.21076	-0.0691805	-0.0920771	-0.111773	-0.150099	-0.0836692	-0.0828945	-0.104239	0.00543372	-0.010609
YL-26a	18_03972890_199	54.8181	-0.00813615	-0.08426	-0.091306	-0.0868786	0.0490104	0.0104911	-0.0167968	-0.0340079	0.0137455	0.0157456	-0.035896	0.0922273	0.0702918
YL-26a	18_03847271_179	55.9461	-0.00562863	-0.0716822	-0.0797338	-0.068138	0.0339477	-0.00933694	-0.0390326	-0.0291423	0.0142465	0.0120502	-0.0253227	0.108445	0.0861554
YL-26a	18_03846922_178	56.3165	-0.0150769	-0.0797906	-0.087921	-0.0789868	0.0182616	-0.0211851	-0.0516517	-0.0410768	0.000985403	-0.00101718	-0.0431252	0.114192	0.0903929
YL-26a	00_00000000_042	56.6868	-0.0230886	-0.0904601	-0.10032	-0.0973401	0.00395625	-0.0343496	-0.0673626	-0.0557823	-0.00801441	-0.0129623	-0.0317519	0.120798	0.096526
YL-26a	05_43272381_006	66.4585	-0.0667588	-0.172506	-0.168861	-0.164291	-0.0636758	-0.103111	-0.125718	-0.122105	-0.0681047	-0.0687135	0.0405846	0.11457	0.100826
YL-26a	05_43272381_007	67.2048	-0.0776331	-0.189378	-0.188943	-0.186726	-0.101662	-0.138536	-0.15934	-0.147507	-0.0915352	-0.0926352	0.0825072	0.14629	0.135868
YL-26b	16_04700056_102	0	0.413044	0.39167	0.397643	0.398686	0.422199	0.393968	0.365458	0.372334	0.425999	0.436	0.392118	0.492618	0.467838
YL-26b	16_04700056_103	0.3704	0.432898	0.419519	0.420951	0.418968	0.447028	0.416115	0.38659	0.384474	0.441885	0.452256	0.409496	0.513346	0.484145
YL-26b	25_00625205_149	7.077	0.294944	0.243608	0.254436	0.232695	0.378603	0.354039	0.337201	0.212117	0.308314	0.312685	0.264036	0.333767	0.307832
YL-26b	25_00477346_146	7.4474	0.265298	0.214344	0.221249	0.199912	0.35274	0.328437	0.313692	0.189295	0.284781	0.28887	0.222377	0.296161	0.271721
YL-26b	25_00438619_070	7.8177	0.29504	0.242792	0.247622	0.221008	0.387561	0.364755	0.354108	0.217226	0.321328	0.31401	0.243755	0.323316	0.302994
YL-26b	23_29173994_002	9.7271	0.307321	0.275516	0.270542	0.244263	0.382576	0.359038	0.351525	0.238286	0.344777	0.330378	0.242874	0.330999	0.317081
YL-26b	23_29656493_033	10.8551	0.266997	0.224522	0.207037	0.18578	0.357834	0.333892	0.328582	0.184216	0.295735	0.288252	0.216878	0.297185	0.284049
YL-26b	07_04381916_118	11.6014	0.247562	0.227666	0.205409	0.184933	0.335014	0.314974	0.309952	0.162998	0.271038	0.263279	0.188678	0.262212	0.244595
YL-26b	07_04271362_186	11.9718	0.284015	0.272023	0.256797	0.232533	0.373455	0.35388	0.349367	0.202736	0.312344	0.302627	0.203779	0.282459	0.266177
YL-26b	07_04271362_185	12.3421	0.293327	0.268345	0.256203	0.231392	0.382151	0.361531	0.358773	0.211679	0.324733	0.315978	0.222238	0.301164	0.285731
YL-26b	07_04322309_162	13.0885	0.235449	0.194682	0.179791	0.161486	0.318288	0.29999	0.29803	0.157735	0.266157	0.25875	0.187465	0.25763	0.245386
YL-26b	26_01481158_982	16.6377	0.265982	0.218836	0.200727	0.179536	0.331873	0.317816	0.309471	0.196971	0.29994	0.294022	0.256817	0.297978	0.287792
YL-26b	26_01436097_948	20.6143	0.347606	0.298439	0.276963	0.267745	0.364429	0.347702	0.33549	0.298512	0.377955	0.376833	0.371984	0.429756	0.425464
YL-26b	26_01436097_949	20.9847	0.377833	0.335425	0.320112	0.307821	0.395514	0.37932	0.367541	0.332223	0.412234	0.409511	0.384645	0.446317	0.443336
YL-26b	26_01436097_950	21.3551	0.368153	0.329234	0.320624	0.307094	0.38369	0.371678	0.358416	0.322367	0.403612	0.400965	0.370206	0.430189	0.419765
YL-26b	00_00000000_951	21.7255	0.377454	0.329701	0.327777	0.314226	0.388038	0.377463	0.363601	0.332984	0.411849	0.408082	0.387627	0.451287	0.436816
YL-26b	00_00000000_952	22.0959	0.366678	0.323962	0.320624	0.305579	0.379712	0.369812	0.354951	0.321985	0.401678	0.395222	0.370911	0.433518	0.422179
YL-26b	26_01503515_953	22.4662	0.377349	0.33704	0.333226	0.317476	0.390505	0.379066	0.36422	0.33825	0.415623	0.409038	0.37645	0.437775	0.429519
YL-26b	26_01513784_954	22.8366	0.388875	0.348411	0.34255	0.328821	0.404198	0.390879	0.376688	0.353622	0.431004	0.424565	0.385178	0.443878	0.436706
YL-26b	26_01549741_955	23.207	0.397147	0.356793	0.34871	0.336503	0.414048	0.40064	0.386112	0.361696	0.436236	0.430689	0.393814	0.453672	0.446852
YL-26b	26_01563669_956	23.5774	0.406614	0.37021	0.358898	0.346422	0.425191	0.410686	0.396199	0.377583	0.450947	0.443794	0.397649	0.45532	0.446466
YL-26b	26_01641022_957	24.3237	0.397433	0.356158	0.342907	0.328565	0.413421	0.396638	0.377066	0.358606	0.435361	0.426046	0.378025	0.484596	0.471804
YL-26b	26_01749847_958	24.6941	0.399426	0.353674	0.34542	0.330379	0.415014	0.399615	0.381351	0.352161	0.431338	0.422504	0.386049	0.494174	0.481432
YL-26b	00_00000000_072	29.9984	0.427274	0.403974	0.408972	0.406773	0.429891	0.404603	0.375975	0.387831	0.446191	0.45653	0.410662	0.509093	0.486797
YL-26b	00_00000000_114	30.3688	0.418319	0.395331	0.401958	0.400732	0.419658	0.400596	0.370127	0.379211	0.43301	0.445668	0.400802	0.49788	0.47485
YL-26b	16_03165825_171	30.7392	0.40565	0.385549	0.392278	0.390334	0.410398	0.390176	0.363159	0.370558	0.422405	0.43475	0.378405	0.476768	0.453023
YL-26b	16_03683367_985	32.2548	0.432542	0.412167	0.415369	0.416456	0.436504	0.419598	0.398198	0.405421	0.447362	0.459006	0.423412	0.489137	0.467868
YL-26b	16_04158410_101	33.3828	0.414567	0.393682	0.400633	0.398561	0.413069	0.39578	0.37183	0.379211	0.425466	0.438669	0.394131	0.49387	0.469905
YL-26b	16_04259469_173	33.7532	0.40565	0.385549	0.392278	0.390334	0.410398	0.390176	0.363159	0.370558	0.422405	0.43475	0.378405	0.476768	0.453023
YL-26b	16_04736444_104	34.1236	0.414674	0.394232	0.399308	0.39639	0.420672	0.394174	0.368992	0.379211	0.435672	0.445668	0.38847	0.488142	0.465159
YL-26b	16_04892921_045	34.4939	0.427274	0.403974	0.408972	0.406773	0.429891	0.404603	0.375975	0.387831	0.446191	0.45653	0.410662	0.509093	0.486797
YL-26c	26_14229030_959	0	0.427012	0.535267	0.531523	0.531848	0.429332	0.447101	0.466988	0.488195	0.448848	0.435213	0.316809	0.241236	0.251786
YL-26c	26_14229027_960	0.3704	0.443697	0.549143	0.546768	0.546915	0.452111	0.468988	0.486713	0.50224	0.458281	0.45262	0.332087	0.259125	0.269369
